# Supplementary material for: The neurotranscriptome of the Aedes aegypti mosquito
Source: BMC Genomics. 2016 Jan 6;17:32. doi: 10.1186/s12864-015-2239-0 (PMC4704297; doi:10.1186/s12864-015-2239-0)
Supplement: Additional file 3: — Is an annotation table for all genes in AaegL.RU, including OrthoDB orthologue groups shared with D. melanogaster. (XLSX 841 kb) [file 12864_2015_2239_MOESM3_ESM.xlsx]

## Sheet: AaegLRU annotation
Internal gene ID	Vectorbase Identifier	Display name	Gene family	OrthoDB category	OrthoDB D. melanogaster ortholog	BlastX hit(s) to D. melanogaster proteome	Evidence for name
gene11370	AAEL012141	Ace	Ach processing	EOG8WM7K6	Ace	Ace-CG6414-alpha-Est8-alpha-Est2-alpha-Est9-Nlg2	orthoDB	Gene names, for the purposes of this paper, determined October 2015
gene5774	AAEL000511	Ace	Ach processing	NA	NA	Ace-Gli-CG6414-Nlg1	BLASTX	Evidence Key:	OrthoDB	OrthoDB categories containing both Drosophila melanogaster and Aedes aegypti transcriptsODB8, dipteran dataset
gene3122	AAEL017181	mAChR-A	ACh receptor	EOG8BCHD3	mAChR-A	mAChR-A-TyrR-CG18208-Dop1R1	orthoDB		BLASTX	BLASTX of CDS to Drosophila melanogaster proteome (release 6.06)
gene14421	AAEL007832	mAChR-B	ACh receptor	EOG8SBHP8	mAChR-B	mAChR-B-5-HT1B-mAChR-A-5-HT1A-5-HT7-CG18208	orthoDB		Vectorbase	Orthology calls from Vectorbase
gene564	AAEL015037	mAChR-B	ACh receptor	EOG8SBHP8	mAChR-B	mAChR-B-mAChR-A-CG18208-5-HT1A-5-HT7	orthoDB
gene14773	AAEL004006	nAChR⍺1	ACh receptor	EOG8Q2H66	nAChRalpha1	nAChRalpha1-nAChRalpha2-nAChRbeta2-nAChRalpha4-nAChRalpha3	orthoDB
gene14777	AAEL004032	nAChR⍺2	ACh receptor	EOG8JMBFQ	nAChRalpha2	nAChRalpha1-nAChRalpha2-nAChRbeta2-nAChRalpha4-nAChRalpha3	orthoDB
gene12703	AAEL012106	nAChR⍺3/4	ACh receptor	EOG87H8FH-EOG87H8FH	nAChRalpha4-nAChRalpha3	nAChRalpha4-nAChRalpha3-nAChRbeta2-nAChRalpha2	orthoDB
gene6721	AAEL004061	nAChR⍺3/4	ACh receptor	EOG87H8FH-EOG87H8FH	nAChRalpha4-nAChRalpha3	nAChRalpha3-nAChRalpha4-nAChRalpha1-nAChRbeta2-nAChRalpha2	orthoDB	References:	Caers, J. et al. More than two decades of research on insect neuropeptide GPCRs: an overview. Front Endocrinol (Lausanne) 3, 151 (2012).
gene13200	AAEL008055	nAChR⍺5/6/7	ACh receptor	EOG8CG315-EOG8CG315-EOG8CG315	nAChRalpha5-nAChRalpha7-nAChRalpha6	nAChRalpha6-nAChRalpha5	orthoDB		Croset, V. et al. Ancient protostome origin of chemosensory ionotropic glutamate receptors and the evolution of insect taste and olfaction. PLoS Genet. 6, e1001064 (2010).
gene570	AAEL018352	nAChR⍺5/6/7	ACh receptor	EOG8CG315-EOG8CG315-EOG8CG315	nAChRalpha6-nAChRalpha7-nAChRalpha5	nAChRalpha6-nAChRalpha7-nAChRalpha5	orthoDB		Hewes, R. S. & Taghert, P. H. Neuropeptides and neuropeptide receptors in the Drosophila melanogaster genome. Genome Res. 11, 1126–1142 (2001).
gene7110	AAEL007664	nAChR⍺5/6/7	ACh receptor	EOG8CG315-EOG8CG315-EOG8CG315	nAChRalpha6-nAChRalpha7-nAChRalpha5	nAChRalpha7-nAChRalpha5-nAChRalpha6	orthoDB		Kent, L. B., Walden, K. K. O. & Robertson, H. M. The Gr family of candidate gustatory and olfactory receptors in the yellow-fever mosquito Aedes aegypti. Chem. Senses 33, 79–93 (2008).
gene7611	AAEL010570	nAChRβ1	ACh receptor	EOG80GGGJ	nAChRbeta1	nAChRbeta1-nAChRalpha4-nAChRalpha1-nAChRbeta2-nAChRalpha2	orthoDB		Liesch, J., Bellani, L. L. & Vosshall, L. B. Functional and genetic characterization of neuropeptide Y-like receptors in Aedes aegypti. PLoS Negl. Trop. Dis. 7, e2486 (2013).
gene14800	AAEL018308	nAChRβ2	ACh receptor	EOG8XD6GQ	nAChRbeta2	nAChRalpha1-nAChRalpha2-nAChRbeta2-nAChRalpha4-nAChRalpha3	orthoDB		Nässel, D. R. Neuropeptides in the nervous system of Drosophila and other insects: multiple roles as neuromodulators and neurohormones. Prog. Neurobiol. 68, 1–84 (2002).
gene12837	AAEL014238	Ddc	biogenic amine processing	EOG8W3WCS	Ddc	amd-Ddc-Tdc2-Hdc	orthoDB		Vogel, K. J., Brown, M. R. & Strand, M. R. Phylogenetic investigation of Peptide hormone and growth factor receptors in five dipteran genomes. Front Endocrinol (Lausanne) 4, 193 (2013).
gene4903	AAEL010737	Ddc	biogenic amine processing	NA	NA	Ddc-Hdc-amd-Tdc2	BLASTX		Zhou, J. J., He, X. L., Pickett, J. A. & Field, L. M. Identification of odorant‐binding proteins of the yellow fever mosquito Aedes aegypti: genome annotation and comparative analyses. Insect Mol. Biol. 17, 147–163 (2008).
gene9871	AAEL014632	Hdc	biogenic amine processing	EOG8PRWG1	Hdc	Hdc-Ddc-Tdc2-Tdc1-amd	orthoDB
gene7017	AAEL010856	Tbh	biogenic amine processing	EOG8S4S6P	Tbh	Tbh-CG5235-olf413-Phm	orthoDB
gene9529	AAEL003462	Tdc1	biogenic amine processing	EOG82Z7FS	Tdc1	Tdc2-Tdc1-Hdc-Ddc-amd	orthoDB
gene9515	AAEL018302	Tdc2	biogenic amine processing	EOG8GMXNF	Tdc2	Ddc-Tdc2-Tdc1-Hdc-amd	orthoDB
gene2663	AAEL017098	TH (ple)	biogenic amine processing	EOG80P6ZC	ple (TH)	ple-Hn-Trh	orthoDB
gene6014	AAEL003920	Dop1R1	Dopamine receptor	EOG8DNHWP	Dop1R1	Dop1R1-Octbeta1R-Octbeta2R	orthoDB
gene8803	AAEL005834	Dop1R2	Dopamine receptor	EOG8M688F	Dop1R2	Dop1R2-Octbeta2R-Octbeta1R	orthoDB
gene12552	AAEL014373	Dop2R	Dopamine receptor	EOG844PBB	Dop2R	Dop2R-Oct-TyrR-5-HT7-Oamb	orthoDB
gene1604	AAEL017166	Dop2R	Dopamine receptor	NA	NA	Dop2R-Dop1R1	BLASTX
gene9236	AAEL007372	GABA-B-R1	GABA receptor	EOG890B1B	GABA-B-R1	GABA-B-R1-GABA-B-R2-GABA-B-R3	orthoDB
gene3252	AAEL010408	GABA-B-R2	GABA receptor	EOG8KPX24	GABA-B-R2	GABA-B-R2-GABA-B-R1-GABA-B-R3	orthoDB
gene5012	AAEL007709	GABA-B-R3	GABA receptor	EOG8BGCM7	GABA-B-R3	GABA-B-R3-GABA-B-R2-GABA-B-R1	orthoDB
gene13810	AAEL010710	Lcch3	GABA receptor	EOG8NGKCD	Lcch3	Lcch3-Rdl-GluClalpha	orthoDB
gene227	AAEL008354	Rdl	GABA receptor	EOG890B1V	Rdl	Rdl-Lcch3-GluClalpha	orthoDB
gene7883	AAEL011981	Gad1	glutamate processing	EOG8CC6RX	Gad1	Gad1-b-CG5618	orthoDB
gene15368	AAEL007542	Gad2	glutamate processing	EOG8VMJ5X	b (Gad2)	b-Gad1-CG5618	orthoDB
gene9477	AAEL002509	CG3822	Glutamate receptor	NA	NA	CG3822-CG5621-clumsy-GluRIID-Ekar	BLASTX
gene9440	AAEL002538	CG3822/clumsy	Glutamate receptor	EOG879HZF-EOG879HZF	CG3822-clumsy	GluRIIA-clumsy-CG5621-CG3822-CG11155-Ekar	orthoDB
gene9462	AAEL002506	CG3822/clumsy	Glutamate receptor	EOG879HZF-EOG879HZF	CG3822-clumsy	GluRIIA-clumsy-CG5621-CG3822-CG11155-Ekar	orthoDB
gene9467	AAEL002518	CG3822/clumsy	Glutamate receptor	EOG879HZF-EOG879HZF	CG3822-clumsy	CG3822-clumsy-CG11155-CG5621-Ekar	orthoDB
gene6517	AAEL018149	GluRIA/B	Glutamate receptor	EOG87Q0X7-EOG87Q0X7	GluRIA-GluRIB	GluRIA-GluRIB-CG3822-Ekar-CG11155	orthoDB
gene9464	AAEL002511	GluRIID/E/CG5621	Glutamate receptor	EOG8ZPHKK-EOG8ZPHKK-EOG8ZPHKK	GluRIID-CG5621-GluRIIE	GluRIID-CG5621-CG3822-CG11155-GluRIIE-clumsy-Ekar	orthoDB
gene5680	AAEL017068	mGluR	Glutamate receptor	EOG8ZSCTG	mGluR	mGluR-mtt-GABA-B-R2	orthoDB
gene5245	AAEL008587	Nmdar1	Glutamate receptor	EOG8N8TVW	Nmdar1	Nmdar1-Nmdar2-CG11155	orthoDB
gene4609	AAEL013695	Nmdar2	Glutamate receptor	EOG84XN71	Nmdar2	Nmdar2-Nmdar1-Ekar-CG11155	orthoDB
gene9392	AAEL008090	Nmdar2	Glutamate receptor	EOG84XN71	Nmdar2	Nmdar2-Nmdar1-Ekar-CG11155	orthoDB
gene15675	AAEL002380	AaegGr1	GR	EOG8N075Q	Gr21a	Gr21a-Gr63a-Gr39b	Kent, 2008
gene15669	AAEL000082	AaegGr10	GR	NA	NA	Gr64a-Gr64b-Gr61a-Gr64d-Gr64c-Gr64f-Gr5a	Kent, 2008
gene15695	AAEL011174	AaegGr11	GR	NA	NA	Gr64a-Gr61a-Gr64c-Gr64f-Gr64b-Gr64d-Gr64e	Kent, 2008
gene15681	AAEL015071	AaegGr12P	GR	NA	NA	Gr64a-Gr64c-Gr64d-Gr61a-Gr64b-Gr64f-Gr5a	Kent, 2008
gene15688	AAEL018071	AaegGr13P	GR	NA	NA	Gr64a-Gr64f-Gr61a-Gr64e-Gr64b-Gr5a-Gr64d	Kent, 2008
gene15911	AAEL011571	AaegGr14	GR	EOG822D9J	Gr66a	Gr66a-Gr2a-Gr28b-Gr28a-Gr32a	Kent, 2008
gene15799	AAEL017304	AaegGr15	GR	NA	NA	NA	Kent, 2008
gene15798	AAEL017230	AaegGr16	GR	NA	NA	Gr8a-Gr23a-Gr2a	Kent, 2008
gene15803	AAEL017097	AaegGr17	GR	NA	NA	Gr23a-Gr8a-Gr2a	Kent, 2008
gene15804	AAEL017327	AaegGr18	GR	NA	NA	Gr8a-Gr2a-Gr23a	Kent, 2008
gene15917	AAEL011073	AaegGr19	GR	EOG8Q2H6B-EOG8Q2H6B	Gr28a-Gr28b	Gr28a-Gr28b-Gr66a-Gr2a-Gr64e	Kent, 2008
gene13851	AAEL002167	AaegGr2	GR	NA	NA	Gr21a-Gr63a-Gr58b	Kent, 2008
gene15989	AAEL007935	AaegGr20	GR	NA	NA	Gr28b-Gr28a-Gr2a-Gr33a-Gr66a-Gr43a	Kent, 2008
gene15744	AAEL013192	AaegGr21	GR	NA	NA	Gr66a	Kent, 2008
gene15742	AAEL013190	AaegGr22	GR	NA	NA	Gr28b-Gr28a-Gr10a-Gr66a-Gr33a	Kent, 2008
gene15750	AAEL013196	AaegGr23	GR	NA	NA	Gr43a-Gr28b	Kent, 2008
gene15743	AAEL013196	AaegGr24P	GR	NA	NA	NA	Kent, 2008
gene15747	AAEL013193	AaegGr25	GR	NA	NA	Gr28b-Gr10a-Gr43a	Kent, 2008
gene15746	AAEL013195	AaegGr26	GR	NA	NA	Gr43a-Gr28b-Gr28a-Gr2a	Kent, 2008
gene16177	AAEL015556	AaegGr27	GR	NA	NA	Gr28a-Gr28b-Gr39a	Kent, 2008
gene15981	AAEL010277	AaegGr28	GR	NA	NA	Gr28a-Gr28b-Gr39a	Kent, 2008
gene15980	AAEL010275	AaegGr29	GR	NA	NA	NA	Kent, 2008
gene15925	AAEL010058	AaegGr3	GR	EOG8ZCWW7	Gr63a	Gr63a-Gr21a	Kent, 2008
gene15827	AAEL013646	AaegGr30P	GR	NA	NA	NA	Kent, 2008
gene15991	AAEL007933	AaegGr31	GR	NA	NA	Gr28a-Gr28b-Gr2a	Kent, 2008
gene15978	AAEL017063	AaegGr32	GR	NA	NA	NA	Kent, 2008
gene15888	AAEL017446	AaegGr33	GR	NA	NA	Gr28b-Gr66a-Gr68a-Gr32a-Gr28a-Gr22e-Gr2a	Kent, 2008
gene15944	AAEL000162	AaegGr34	GR	EOG85F0FF	Gr43a	Gr43a-Gr28b-Gr32a-Gr28a	Kent, 2008
gene15937	AAEL017415	AaegGr35	GR	NA	NA	Gr28b-Gr43a-Gr68a-Gr32a	Kent, 2008
gene15629	AAEL017169	AaegGr36	GR	NA	NA	Gr43a-Gr59f-Gr66a-Gr28b-Gr23a	Kent, 2008
gene15766	AAEL017235	AaegGr37	GR	NA	NA	Gr39a-Gr68a-Gr32a-Gr2a-Gr23a-Gr63a	Kent, 2008
gene15814	AAEL018088	AaegGr38P	GR	NA	NA	Gr39a-Gr68a-Gr32a-Gr2a-Gr23a-Gr63a	Kent, 2008
gene15765	AAEL017323	AaegGr39	GR	NA	NA	Gr32a-Gr68a	Kent, 2008
gene15665	AAEL000048	AaegGr4	GR	NA	NA	Gr64f-Gr64e-Gr5a-Gr64a-Gr64b-Gr61a-Gr64d-Gr64c	Kent, 2008
gene15815	RU277	AaegGr40	GR	NA	NA	NA	Kent, 2008
gene15994	AAEL006500	AaegGr41	GR	NA	NA	NA	Kent, 2008
gene2023	AAEL017449	AaegGr42	GR	NA	NA	Gr94a	Kent, 2008
gene2038	AAEL017182	AaegGr43	GR	NA	NA	NA	Kent, 2008
gene15993	AAEL017569	AaegGr44	GR	NA	NA	Gr94a-Gr23a-Gr66a-Gr2a-Gr39a-Gr28b	Kent, 2008
gene15995	AAEL006494	AaegGr45	GR	NA	NA	Gr2a-Gr94a-Gr66a-Gr97a-Gr28b	Kent, 2008
gene15992	AAEL017092	AaegGr46	GR	NA	NA	Gr28b-Gr43a-Gr2a	Kent, 2008
gene15996	AAEL017408	AaegGr47	GR	NA	NA	Gr28b-Gr2a	Kent, 2008
gene15914	AAEL018062	AaegGr48P	GR	NA	NA	NA	Kent, 2008
gene15973	AAEL017488	AaegGr49	GR	EOG8NCQ4N	Gr33a	Gr28b-Gr10a-Gr28a	Kent, 2008
gene15670	AAEL000043	AaegGr5	GR	NA	NA	Gr64e-Gr64f-Gr64a-Gr5a-Gr61a-Gr64b-Gr64c	Kent, 2008
gene15975	AAEL018078	AaegGr50P	GR	EOG82C11P	Gr59b	Gr98c-Gr10a-Gr28a-Gr28b-Gr66a	Kent, 2008
gene15797	AAEL017130	AaegGr51	GR	NA	NA	NA	Kent, 2008
gene15938	AAEL002326	AaegGr52P	GR	EOG8RNF19-EOG8RNF19	ppk3-ppk3	Gr43a-Gr59f-Gr66a-Gr28b-Gr23a	Kent, 2008
gene15976	AAEL010279	AaegGr53	GR	NA	NA	Gr28b-Gr28a-Gr2a-Gr33a	Kent, 2008
gene15977	AAEL017364	AaegGr54	GR	NA	NA	Gr28b-Gr2a-Gr28a	Kent, 2008
gene15979	AAEL010274	AaegGr55	GR	NA	NA	Gr66a-Gr10a-Gr28b-Gr28a-Gr2a	Kent, 2008
gene15972	AAEL010278	AaegGr56	GR	NA	NA	Gr10a-Gr28b-Gr66a-Gr28a-Gr2a	Kent, 2008
gene15974	AAEL010272	AaegGr57	GR	NA	NA	Gr28b-Gr43a-Gr28a	Kent, 2008
gene15745	AAEL017324	AaegGr58	GR	NA	NA	Gr66a	Kent, 2008
gene15748	AAEL013200	AaegGr59	GR	NA	NA	Gr28b-Gr28a-Gr10a-Gr33a-Gr66a	Kent, 2008
gene15663	AAEL000012	AaegGr6	GR	NA	NA	Gr61a-Gr64a-Gr64e-Gr64f-Gr64d-Gr5a-Gr64c	Kent, 2008
gene15990	AAEL017450	AaegGr60	GR	NA	NA	Gr28b-Gr28a-Gr2a-Gr66a-Gr33a-Gr23a	Kent, 2008
gene15988	AAEL017202	AaegGr61	GR	NA	NA	Gr2a-Gr28b-Gr28a-Gr66a-Gr23a	Kent, 2008
gene15986	AAEL017040	AaegGr62	GR	NA	NA	Gr2a-Gr28b-Gr28a-Gr33a-Gr23a	Kent, 2008
gene15856	AAEL017565	AaegGr63	GR	NA	NA	Gr2a-Gr68a-Gr28b-Gr32a-Gr66a	Kent, 2008
gene1109	AAEL007142	AaegGr64	GR	NA	NA	Gr2a-Gr28b-Gr66a-Gr23a-Gr33a-Gr32a	Kent, 2008
gene15801	AAEL017295	AaegGr65	GR	NA	NA	NA	Kent, 2008
gene15800	AAEL017394	AaegGr66	GR	EOG8BVVKS	Gr39b	NA	Kent, 2008
gene15758	AAEL017158	AaegGr67	GR	NA	NA	Gr39a-Gr23a-Gr32a-Gr66a-Gr28b-Gr68a	Kent, 2008
gene15759	AAEL017527	AaegGr68	GR	NA	NA	Gr32a-Gr66a-Gr68a-Gr39a-Gr28b-Gr9a-Gr23a	Kent, 2008
gene15760	AAEL017441	AaegGr69	GR	NA	NA	Gr39a	Kent, 2008
gene15673	AAEL000060	AaegGr7	GR	NA	NA	Gr64a-Gr61a-Gr64f-Gr64e-Gr64d-Gr64b-Gr64c	Kent, 2008
gene15999	AAEL017432	AaegGr70	GR	NA	NA	Gr32a-Gr66a-Gr68a-Gr39a-Gr9a	Kent, 2008
gene15998	AAEL017307	AaegGr71	GR	NA	NA	Gr39a	Kent, 2008
gene6283	AAEL017216	AaegGr72	GR	EOG8TQQ1H	pn	Gr2a-Gr28b-Gr23a-Gr68a	Kent, 2008
gene15714	AAEL010962	AaegGr73	GR	NA	NA	Gr28b-Gr68a-Gr32a-Gr2a-Gr66a	Kent, 2008
gene15834	AAEL017476	AaegGr74	GR	NA	NA	Gr9a	Kent, 2008
gene15915	AAEL018062	AaegGr75P	GR	NA	NA	Gr66a	Kent, 2008
gene15947	AAEL009545	AaegGr76	GR	NA	NA	NA	Kent, 2008
gene15987	AAEL007940	AaegGr77	GR	NA	NA	Gr28b-Gr33a	Kent, 2008
gene15931	AAEL017312	AaegGr78	GR	NA	NA	Gr28b-Gr28a-Gr66a-Gr2a-Gr77a	Kent, 2008
gene15805	AAEL017486	AaegGr79	GR	NA	NA	NA	Kent, 2008
gene15667	AAEL000069	AaegGr8P	GR	NA	NA	Gr64a-Gr61a-Gr64b-Gr64d-Gr64f-Gr64c-Gr64e	Kent, 2008
gene15666	AAEL000075	AaegGr9	GR	NA	NA	Gr64f-Gr64b-Gr61a-Gr64a-Gr64e-Gr64c-Gr64d	Kent, 2008
gene4113	AAEL001568	Glycine receptor	Histamine receptor	NA	NA	GluClalpha-ort-HisCl1-CG12344	BlastX/vectorbase
gene14960	AAEL003028	HisCl1	Histamine receptor	NA	NA	HisCl1-ort-Rdl	BlastX
gene15542	AAEL006047	HisCl1	Histamine receptor	NA	NA	HisCl1-ort-GluClalpha	BlastX
gene13936	AAEL012248	HisCl2	Histamine receptor	EOG85MQX8	ort (HisCl2)	ort-HisCl1-GluClalpha	orthoDB
gene2856	AAEL015078	AaegIr100a.1	IR	EOG8NGKC7-EOG8NGKC7	Ir10a-Ir100a	Ir100a-Ir10a-Ir68b-Ir60a-Ir94e-Ir21a	Croset, 2012
gene15950	AAEL015266	AaegIr100a.2	IR	EOG8NGKC7-EOG8NGKC7	Ir10a-Ir100a	Ir10a-Ir100a-Ir68b-Ir60a	Croset, 2012
gene1249	AAEL008332	AaegIr100c.1	IR	EOG8NGKC7-EOG8NGKC7-EOG8NGKC7-EOG8NGKC7	Ir10a-Ir100a-Ir10a-Ir100a	Ir100a-Ir10a-Ir68b-Ir76a-Ir41a-Ir75d	Croset, 2012
gene15874	AAEL008332	AaegIr100c.1	IR	EOG8NGKC7-EOG8NGKC7-EOG8NGKC7-EOG8NGKC7	Ir10a-Ir100a-Ir10a-Ir100a	Ir100a-Ir10a-Ir68b-Ir76a-Ir41a-Ir75d	Croset, 2012
gene7871	AAEL015267	AaegIr100c.2	IR	EOG8NGKC7-EOG8NGKC7	Ir100a-Ir10a	Ir10a-Ir100a-Ir68b-Ir60a-Ir76a-Ir41a-Ir85a-Ir75d	Croset, 2012
gene7872	AAEL015265	AaegIr100d	IR	EOG8NGKC7-EOG8NGKC7	Ir10a-Ir100a	Ir10a-Ir100a-Ir68b-Ir41a-Ir94b-Ir76a-Ir85a-Ir68a	Croset, 2012
gene2855	AAEL015079	AaegIr100e.1	IR	EOG8NGKC7-EOG8NGKC7	Ir10a-Ir100a	Ir100a-Ir10a-Ir68b-Ir68a-Ir85a-Ir94a-Ir60a-Ir41a-Ir75d	Croset, 2012
gene3259	AAEL015647	AaegIr100e.2	IR	EOG8NGKC7-EOG8NGKC7	Ir10a-Ir100a	Ir100a-Ir10a-Ir68b-Ir68a-Ir85a-Ir94a-Ir41a-Ir60a-Ir75d	Croset, 2012
gene15773	AAEL013241	AaegIr101	IR	EOG8ZW82C	prt	Ir68b	Croset, 2012
gene2558	AAEL011122	AaegIr103	IR	NA	NA	NA	Croset, 2012
gene15646	AAEL018069	AaegIr106.1	IR	EOG8MGVZT-EOG8MGVZT-EOG8MGVZT-EOG8MGVZT-EOG8MGVZT	Ir56a-Ir56b-Ir56d-Ir51b-Ir56c	Ir10a	Croset, 2012
gene15921	AAEL011804	AaegIr107.1	IR	EOG8Z65D5-EOG8Z65D5	Ir94h-Ir20a	Ir94h	Croset, 2012
gene15706	AAEL018081	AaegIr119	IR	NA	NA	Ir47a	Croset, 2012
gene15751	AAEL007786	AaegIr120	IR	NA	NA	NA	Croset, 2012
gene15893	AAEL013366	AaegIr21a	IR	EOG8VDSPV	Ir21a	Ir21a-CG5621-CG11155-Ir76b-GluRIIE-GluRIID-clumsy	Croset, 2012
gene12514	AAEL009813	AaegIr25a	IR	EOG8N8TW2	Ir25a	Ir25a-Ir8a-CG3822-CG11155-Ekar	Croset, 2012
gene15691	AAEL013153	AaegIr31a	IR	EOG8QG04N	Ir31a	Ir31a-Ir75d-Ir84a-Ir64a-Ir75b-Ir75a	Croset, 2012
gene15971	AAEL014270	AaegIr40a	IR	EOG8RZ1QP	Ir40a	Ir40a-CG11155-CG5621-GluRIIE-GluRIA-Ir76b-Ir21a	Croset, 2012
gene15958	AAEL018084	AaegIr40a.2	IR	EOG8RZ1QP	Ir40a	Ir40a-GluRIIE-CG11155-GluRIA-Ir76b-Ir92a-Ir21a	Croset, 2012
gene8096	AAEL000007	AaegIr41a.1	IR	EOG8HDWK4-EOG8HDWK4	Ir76a-Ir41a	Ir41a-Ir76a-Ir92a-Ir25a-GluRIID	Croset, 2012
gene15662	AAEL000031	AaegIr41a.2	IR	EOG8HDWK4-EOG8HDWK4	Ir76a-Ir41a	Ir41a-Ir76a-Ir92a-Ir67c-Ir67b-Ir7c	Croset, 2012
gene8174	AAEL000027	AaegIr41d.1	IR	EOG8HDWK4-EOG8HDWK4	Ir41a-Ir76a	Ir41a-Ir92a-Ir76a-Nmdar1-GluRIB	Croset, 2012
gene16175	AAEL015429	AaegIr41d.2	IR	EOG8HDWK4-EOG8HDWK4	Ir76a-Ir41a	Ir41a-Ir76a-Ir92a-Nmdar1-GluRIB	Croset, 2012
gene8158	AAEL000095	AaegIr41d.3	IR	EOG8HDWK4-EOG8HDWK4	Ir41a-Ir76a	Ir41a-Ir92a-Ir76a-Ekar-Nmdar1-GluRIID-CG11155	Croset, 2012
gene8098	AAEL000011	AaegIr41e	IR	EOG8HDWK4-EOG8HDWK4	Ir41a-Ir76a	Ir41a-Ir92a-Ir76a-CG5621-Ir7c	Croset, 2012
gene8137	AAEL018359	AaegIr41g	IR	EOG8HDWK4-EOG8HDWK4	Ir76a-Ir41a	Ir41a-Ir76a-Ir92a-Nmdar1-Ekar	Croset, 2012
gene8090	AAEL000047	AaegIr41i	IR	EOG8HDWK4-EOG8HDWK4	Ir41a-Ir76a	Ir41a-Ir92a-Ir76a-Ir10a-GluRIID-CG5621	Croset, 2012
gene8172	AAEL000018	AaegIr41j	IR	NA	NA	Ir41a-Ir76a-Ir92a-Ir84a-GluRIID-CG11155-Nmdar1-CG5621	Croset, 2012
gene8156	AAEL000066	AaegIr41k	IR	NA	NA	Ir41a-Ir76a-Ir92a-Ir85a-GluRIID-GluRIIE-CG11155-Ir84a-Ekar	Croset, 2012
gene8161	AAEL000089	AaegIr41n	IR	EOG8HDWK4-EOG8HDWK4	Ir76a-Ir41a	Ir41a-Ir76a-Ir92a-Ir67c-Ir56b-Ir84a-Nmdar1-Ir40a-Ekar	Croset, 2012
gene15674	AAEL000039	AaegIr41o	IR	NA	NA	Ir41a-Ir76a-Ir92a-Ir40a-Ir84a-Ir48c	Croset, 2012
gene15664	AAEL000063	AaegIr41p.1	IR	EOG8HDWK4-EOG8HDWK4	Ir41a-Ir76a	Ir41a-Ir76a-Ir92a-GluRIID-Ir25a	Croset, 2012
gene15668	AAEL018060	AaegIr41p.2	IR	EOG8HDWK4-EOG8HDWK4-EOG8HDWK4-EOG8HDWK4	Ir76a-Ir41a-Ir41a-Ir76a	Ir41a-Ir76a-Ir92a-GluRIID-Ir7c-GluRIIE-CG5621	Croset, 2012
gene8110	AAEL018060	AaegIr41p.2	IR	EOG8HDWK4-EOG8HDWK4-EOG8HDWK4-EOG8HDWK4	Ir76a-Ir41a-Ir41a-Ir76a	Ir41a-Ir76a-Ir92a-GluRIID-Ir7c-GluRIIE-CG5621	Croset, 2012
gene760	AAEL003440	AaegIr60a	IR	EOG8NS62R	Ir60a	Ir60a	Croset, 2012
gene3617	AAEL010880	AaegIr64a	IR	EOG84J594	Ir64a	Ir64a-Ir75b-Ir75d-Ir84a-Ir75a-Ir75c-Ir31a-Nmdar1-Ekar-Nmdar2	Croset, 2012
gene3319	AAEL005039	AaegIr68a	IR	EOG8GJ2DN	Ir68a	Ir68a-Ir21a-Ir7c-GluRIIE-Nmdar1-Ir41a-Ir40a-GluRIID	Croset, 2012
gene988	AAEL018077	AaegIr75d	IR	EOG8TF39X	Ir75d	Ir75d-Ir75b-Ir31a-Ir75a-Ir84a-Ir75c-Ir64a-CG3822-GluRIIA	Croset, 2012
gene15862	AAEL010775	AaegIr75e.3	IR	EOG85HVNN-EOG85HVNN-EOG85HVNN	Ir75c-Ir75a-Ir75b	Ir75c-Ir75b-Ir75a-Ir75d-Ir31a-Ir64a-Ir84a-GluRIIE-GluRIB	Croset, 2012
gene15749	AAEL013198	AaegIr75i	IR	NA	NA	Ir84a-Ir75b-Ir75d-Ir64a-Ir75a-Ir31a-Ir75c-CG11155-Nmdar1-Ir8a	Croset, 2012
gene15704	AAEL014089	AaegIr75k.1	IR	NA	NA	Ir75d-Ir75a-Ir75c-Ir75b-Ir84a-Ir31a-Ir64a-Ekar	Croset, 2012
gene4541	AAEL014085	AaegIr75k.2	IR	NA	NA	Ir75d-Ir64a-Ir75b-Ir31a-Ir75c-Ir84a-Ir75a-CG3822-CG5621	Croset, 2012
gene15703	AAEL014087	AaegIr75k.3	IR	NA	NA	Ir75d-Ir75b-Ir75c-Ir75a-Ir84a-Ir31a-Ir64a-Ekar	Croset, 2012
gene16176	AAEL015479	AaegIr75k.4	IR	NA	NA	Ir75d-Ir75c-Ir84a-Ir75b-Ekar-GluRIID-Ir75a-CG5621	Croset, 2012
gene3273	AAEL005875	AaegIr75l	IR	NA	NA	Ir75d-Ir84a-Ir75b-Ir75a-Ir31a-Ir75c-GluRIIA-Ir64a-GluRIID	Croset, 2012
gene4542	AAEL014086	AaegIr75o	IR	NA	NA	Ir75d-Ir84a-Ir64a-Ir75a-Ir31a-Ir75b-GluRIID-Nmdar1-CG11155	Croset, 2012
gene10077	AAEL006360	AaegIr76b	IR	EOG8SN4DB	Ir76b	Ir76b-CG3822-CG5621-GluRIIB-GluRIID-Ir8a-Ir93a-GluRIIE-Ir25a	Croset, 2012
gene15677	AAEL014115	AaegIr7h.1	IR	NA	NA	Ir7c-Ir7e-Ir11a-Ir10a-Ir7f-Ir100a-Ir7d-Ir7b-Ir41a	Croset, 2012
gene16173	AAEL015227	AaegIr7h.2	IR	NA	NA	Ir7c-Ir7e-Ir10a-Ir11a-Ir7f-Ir100a-Ir7b-Ir7a-Ir7g	Croset, 2012
gene15628	AAEL000413	AaegIr7j	IR	EOG8W6RMR	Ir7c	Ir7c-Ir7e-Ir7b-Ir7d-Ir7f-Ir11a-Ir7a-clumsy-GluRIID	Croset, 2012
gene2232	AAEL003340	AaegIr7k.1	IR	EOG8W6RMR	Ir7c	Ir7c-Ir7e-Ir7f-Ir7b-Ir7a-Ir7d-Ir11a-Ir7g-Ir68b	Croset, 2012
gene15631	AAEL000462	AaegIr7l	IR	NA	NA	Ir7c-Ir7e-Ir7d-Ir7g-Ir11a-Ir7b-clumsy-Ir7f	Croset, 2012
gene2218	AAEL003335	AaegIr7m.1	IR	EOG8W6RMR	Ir7c	Ir7c-Ir7e-Ir7b-Ir7d-Ir7f-Ir11a-Ir7g-Ir7a-Ir68a	Croset, 2012
gene2215	AAEL003353	AaegIr7n.1	IR	NA	NA	Ir7c-Ir7e-Ir7b-Ir7d-Ir7g-Ir7f-Ir7a-Ir76a	Croset, 2012
gene790	AAEL014690	AaegIr7n.2	IR	NA	NA	Ir7c-Ir7e-Ir7b-Ir7d-Ir7g-Ir7f-Ir7a-Ir76a	Croset, 2012
gene2249	AAEL003329	AaegIr7q.1	IR	EOG8W6RMR	Ir7c	Ir7c-Ir7e-Ir11a-Ir7b-Ir7f-Ir7a-Ir7d-CG11155	Croset, 2012
gene15653	AAEL003341	AaegIr7q.2	IR	EOG8W6RMR	Ir7c	Ir7c-Ir11a-Ir7e-Ir7b-Ir7a	Croset, 2012
gene15780	AAEL014688	AaegIr7r.1	IR	NA	NA	Ir7c-Ir7b-Ir7e-Ir7g-Ir11a-Ir7f-Ir7a-Ir7d-Ir87a	Croset, 2012
gene3552	AAEL015149	AaegIr7r.2	IR	NA	NA	Ir7c-Ir7b-Ir7e-Ir11a-Ir7g-Ir7f-Ir7a-Ir7d-Ir87a	Croset, 2012
gene3551	AAEL015150	AaegIr7s.2	IR	NA	NA	Ir7c-Ir7e-Ir7g-Ir7b-Ir11a-Ir7f-Ir7d-Ir21a-Ir7a	Croset, 2012
gene15632	AAEL018099	AaegIr7v.1	IR	EOG8W6RMR	Ir7c	Ir7c-Ir7e-Ir7f-Ir11a-clumsy-Ir7b-GluRIIE	Croset, 2012
gene15630	AAEL018100	AaegIr7v.2	IR	NA	NA	Ir7c-Ir11a-Ir7b-Ir7e-Ir7f-Ir40a-Ir7a-Ir84a-Ir56c	Croset, 2012
gene7977	AAEL018101	AaegIr7v.3	IR	NA	NA	Ir7c-Ir7b-Ir11a-Ir7e-clumsy-Ir40a-Ir7f-Ir68a	Croset, 2012
gene2231	AAEL003328	AaegIr7y.1	IR	NA	NA	Ir7c-Ir7e-Ir7d-Ir7b-Ir7f-Ir11a-Ir7g-Nmdar2	Croset, 2012
gene794	AAEL014686	AaegIr7y.2	IR	NA	NA	Ir7c-Ir7e-Ir7d-Ir7b-Ir7f-Ir11a-Ir7g-Ir21a-Nmdar2	Croset, 2012
gene15654	AAEL003350	AaegIr7z.1	IR	NA	NA	Ir7c-Ir7e-Ir7b-Ir11a-Ir7d-Ir7g-Ir7f-CG11155	Croset, 2012
gene15781	AAEL018007	AaegIr7z.2	IR	NA	NA	Ir7c-Ir7e-Ir11a-Ir7b-Ir7a-Ir85a-Ir94d	Croset, 2012
gene4257	AAEL011691	AaegIr87a.1	IR	EOG87Q0XD	Ir87a	Ir87a-Ir60a-Ir85a-Ir68a	Croset, 2012
gene4252	AAEL011690	AaegIr87a.2	IR	EOG87Q0XD	Ir87a	Ir87a-Ir60a-Ir10a-Ir85a-Ir7e	Croset, 2012
gene12116	AAEL002922	AaegIr8a	IR	EOG85MQWR	Ir8a	Ir8a-Ir25a-CG3822-CG11155-Ekar	Croset, 2012
gene10991	AAEL011001	AaegIr92a	IR	EOG8WDH37	Ir92a	Ir92a-Ir41a-Ir76a-Ir67c-Ir7c-Ir10a-Ir100a	Croset, 2012
gene15248	AAEL005012	AaegIr93a	IR	EOG85B45T	Ir93a	Ir93a-Ir76b-CG5621-CG11155-CG3822-GluRIIE-GluRIID	Croset, 2012
gene14179	RU164	Ir_RU1	IR	NA	NA	Ir84a-Ir64a-Ir75a-Ir75b-Ir75c-Ir75d-CG5621-GluRIIE	Croset, 2012
gene15671	RU199	Ir_RU2	IR	NA	NA	Ir41a-Ir76a-Ir92a-Nmdar1-Ir94f-Ir7c-Ir94d-CG11155	Croset, 2012
gene6368	AAEL011996	Adipokinetic hormone (Akh)	neuropeptide	EOG8J4098	Akh	Akh	orthoDB
gene14862	AAEL015251	Allatostatin A	neuropeptide	NA	NA	AstA	BlastX
gene11366	AAEL012139	Allatostatin B/myoinhibiting peptide	neuropeptide	EOG8TMTTR	Mip	Mip	orthoDB
gene7211	AAEL009541	Allatropin (AT)	neuropeptide	NA	NA	NA	vectorbase A.gam orthology
gene10786	AAEL013722	Bursicon	neuropeptide	EOG8FN79K	Pburs	Pburs	orthoDB
gene3995	AAEL005444	Capa	neuropeptide	EOG8NCQ5N	Capa	Capa	orthoDB
gene1368	AAEL000630	Crustacean cardioactive peptide (CCAP)	neuropeptide	EOG89PDR9	CCAP	CCAP	orthoDB
gene13204	AAEL008070	Diuretic hormone 31	neuropeptide	EOG8NCQ5Q	Dh31	Dh31	orthoDB
gene11561	AAEL001762	Ecdysis-triggering hormone (ETH)	neuropeptide	EOG8W9MWJ	ETH	NA	orthoDB
gene1010	AAEL006722	Eclosion hormone (EH)	neuropeptide	EOG8SXR5Q	Eh	Eh	orthoDB
gene4612	AAEL014409	Eclosion hormone (EH)	neuropeptide	EOG8SXR5Q	Eh	Eh	orthoDB
gene6474	AAEL011229	Eclosion hormone (EH)	neuropeptide	EOG8SXR5Q	Eh	Eh	orthoDB
gene7019	AAEL015552	Eclosion hormone (EH)	neuropeptide	EOG8SXR5Q	Eh	Eh	orthoDB
gene7183	AAEL013645	FMRFamide	neuropeptide	EOG8T4GMN	FMRFa	FMRFa	orthoDB
gene6121	AAEL001474	Glycoprotein hormone beta 5 (GPB5)	neuropeptide	EOG8N076M	Gpb5	Gpb5	orthoDB
gene6002	AAEL012060	Hugin/pyrokinin	neuropeptide	NA	NA	NA	Choi, 2013
gene140	AAEL003000	Insulin-like peptide 7 (ILP7)	neuropeptide	EOG86HK3D	Ilp7	Ilp7	orthoDB
gene11574	AAEL001777	Ion transport peptide (ITP)	neuropeptide	EOG898XSN	ITP	ITP	orthoDB
gene15429	AAEL015332	Ion transport peptide (ITP)	neuropeptide	EOG898XSN	ITP	ITP	orthoDB
gene15471	AAEL007294	Myosuppressin (Ms)	neuropeptide	EOG81RSN2	Ms	Ms	orthoDB
gene1387	AAEL004155	Neuroparsin/Ovary ecdysteroidogenic hormone (OEH)	neuropeptide	NA	NA	NA	vectorbase A.gam orthology
gene14831	AAEL002733	Neuropeptide F (NPF)	neuropeptide	NA	NA	NA	vectorbase
gene11292	AAEL014708	Neuropeptide-like precursor 1 (NPLP1)	neuropeptide	EOG80KBQH	Nplp1	Nplp1	orthoDB
gene7664	AAEL012640	Neuropeptide-like precursor 1 (NPLP1)	neuropeptide	EOG80KBQH	Nplp1	Nplp1	orthoDB
gene11573	AAEL001754	Pigment-dispersing factor (PDF)	neuropeptide	EOG8DRD5C	Pdf	Pdf	orthoDB
gene9322	AAEL012542	short neuropeptide F (sNPF)	neuropeptide	EOG8S7NGJ	sNPF	sNPF	orthoDB
gene12396	AAEL009858	SIFamide	neuropeptide	EOG8JQ6QW	SIFa	SIFa	orthoDB
gene6150	AAEL006644	Tachykinin (TK)	neuropeptide	EOG8HTCJH	Tk	Tk	orthoDB
gene11822	AAEL011325	Adipokinetic hormone (Akh) receptor	neuropeptide receptor	EOG81K246	AkhR	AkhR-CrzR-CCAP-R-TkR99D-TyrR	Caers, 2012
gene9994	AAEL009673	Adipokinetic hormone (Akh) receptor	neuropeptide receptor	NA	NA	AkhR-CrzR-CCAP-R-SIFaR-Lkr	Caers, 2012
gene12592	AAEL007169	Allatostatin A receptor	neuropeptide receptor	EOG8NW2BX-EOG8NW2BX	AstA-R1-AstA-R2	AstA-R1-AstA-R2-RYa-R-AstC-R2-AstC-R1-Lkr-SIFaR	Caers, 2012
gene4928	AAEL006076	Allatostatin A receptor	neuropeptide receptor	NA	NA	AstA-R1-AstA-R2-SIFaR-Oamb	BlastX
gene6935	AAEL012356	Allatostatin C receptor	neuropeptide receptor	EOG8WWV9B	AstC-R2	AstC-R2-AstC-R1-AstA-R1-AstA-R2	Caers, 2012
gene9080	AAEL012920	Allatostatin C receptor	neuropeptide receptor	EOG8WWV9B	AstC-R2	AstC-R2-AstC-R1-AstA-R1-AstA-R2	Caers, 2012
gene4925	AAEL006077	Allatostatin-A receptor	neuropeptide receptor	NA	NA	AstA-R2-AstA-R1-sNPF-R-moody	Vogel, 2013/BlastX
gene14602	AAEL005310	Allatotropin receptor	neuropeptide receptor	NA	NA	SIFaR-Oamb-CCKLR-17D1-ETHR	Vogel, 2013
gene7148	AAEL011680	Allatotropin receptor/NPYLR3b	neuropeptide receptor	NA	NA	SIFaR-CCKLR-17D1-CCKLR-17D3-Oamb-ETHR	Vogels, 2013/Liesch
gene4529	AAEL004777	Bursicon receptor (rickets)	neuropeptide receptor	EOG8RBT8W	rk	rk-Lgr1-CG34411-Lgr3-trn-18w-caps-TkR86C-CCAP-R-Lkr	Caers, 2012/orthoDB
gene8104	AAEL017335	capa receptor	neuropeptide receptor	EOG8THZKH	CapaR	CapaR-PK2-R1-PK2-R2-PK1-R-RYa-R-ETHR	orthoDB
gene9501	AAEL003473	CCHamide-1 receptor	neuropeptide receptor	EOG8BK7V6	CCHa1-R	CCHa1-R-CCHa2-R-TkR86C-AstA-R1-Lkr-SIFaR	Caers, 2012
gene15786	AAEL012385	CCHamide-2 receptor	neuropeptide receptor	EOG886C4D	CCHa2-R	CCHa2-R-CCHa1-R-TkR86C-Lkr-RYa-R-AstA-R2	Caers, 2012
gene7588	AAEL017410	CCHamide-2 receptor	neuropeptide receptor	EOG886C4D	CCHa2-R	CCHa2-R-CCHa1-R-SIFaR	orthoDB
gene7859	AAEL016997	CCHamide-2 receptor	neuropeptide receptor	NA	NA	CCHa2-R-CCHa1-R	Vogel, 2013
gene9179	AAEL018189	CCK/Sulfakinin receptor	neuropeptide receptor	NA	NA	CCKLR-17D1-CCKLR-17D3-SIFaR-Lkr-RYa-R-TyrR	BLASTX/Caers, 2012
gene5043	AAEL002317	CG10702/Insulin-like receptor	neuropeptide receptor	EOG818FCN-EOG818FCN	CG10702-InR	InR-Sdr-Ror-Alk-Cad96Ca	orthoDB
gene13756	AAEL008566	CG13229	neuropeptide receptor	EOG8962J1	CG13229	CG13229-MsR1-MsR2-SPR	orthoDB/Hewes and Taghert, 2001
gene5630	AAEL011475	Corazonin receptor	neuropeptide receptor	EOG8WHCBF	CrzR	CrzR-AkhR-CCAP-R-Octbeta3R-TkR86C	Caers, 2012
gene272	AAEL008655	crustacean cardioactive peptide (CCAP) receptor	neuropeptide receptor	EOG8HHRTF	CCAP-R	CCAP-R-CrzR-AkhR-ETHR-TkR86C	orthoDB
gene273	AAEL008652	Crustacean cardioactive peptide (CCAP) receptor	neuropeptide receptor	EOG8HHRTF	CCAP-R	CCAP-R-AkhR-CrzR-ETHR-TrissinR	orthoDB/Caers, 2012
gene7729	AAEL010043	Diuretic hormone 31 receptor	neuropeptide receptor	EOG879HZS	Dh31-R	Dh31-R-hec-Dh44-R2-Dh44-R1-Pdfr	orthoDB
gene3279	AAEL005894	Diuretic hormone 44 receptor	neuropeptide receptor	EOG8GTP4S-EOG8GTP4S	Dh44-R2-Dh44-R1	Dh44-R1-Dh44-R2-Pdfr-hec-Dh31-R	orthoDB
gene5340	AAEL008292	Diuretic hormone 44 receptor	neuropeptide receptor	EOG8GTP4S-EOG8GTP4S	Dh44-R2-Dh44-R1	Dh44-R1-Dh44-R2-Pdfr-hec-Dh31-R	orthoDB
gene5348	AAEL008287	Diuretic hormone 44 receptor	neuropeptide receptor	EOG8GTP4S-EOG8GTP4S	Dh44-R1-Dh44-R2	Dh44-R1-Dh44-R2-Dh31-R-hec-Pdfr	orthoDB
gene7813	AAEL000266	Dopamine/ecdysteroid receptor	neuropeptide receptor	EOG88KV3D	DopEcR	DopEcR-Dop2R-Oamb	orthoDB/Vogel, 2013
gene2290	AAEL005804	Ecdysis-triggering hormone (ETH) receptor	neuropeptide receptor	EOG869TM0	ETHR	ETHR-PK2-R1-PK2-R2-PK1-R-CCKLR-17D3-CCKLR-17D1	orthoDB/Vogel, 2013
gene2300	AAEL005803	Ecdysis-triggering hormone (ETH) receptor	neuropeptide receptor	NA	NA	ETHR-PK1-R-PK2-R2-PK2-R1-TrissinR	Vogel, 2013/BlastX
gene6623	AAEL008387	Eclosion hormone receptor	neuropeptide receptor	EOG8QNQMF	CG10738	CG42637-Gyc76C-CG10738	Nassel, 2002
gene11304	AAEL003378	FMRFamide receptor	neuropeptide receptor	EOG88PQB0	FMRFaR	FMRFaR-SPR-ETHR-SIFaR	orthoDB
gene7779	AAEL015604	FMRFamide receptor	neuropeptide receptor	EOG88PQB0	FMRFaR	FMRFaR-SPR-ETHR-SIFaR	orthoDB
gene1996	AAEL006636	Leucokinin receptor	neuropeptide receptor	EOG8HMN1Z	Lkr	Lkr-TkR99D-RYa-R-sNPF-R-TkR86C	Caers, 2012/orthoDB
gene7556	AAEL011026	Leucokinin receptor	neuropeptide receptor	EOG8HMN1Z	Lkr	Lkr-RYa-R-sNPF-R-TkR99D-TkR86C	orthoDB
gene5329	AAEL004399	Lgr1/Glycoprotein 2 receptor	neuropeptide receptor	EOG8258J6	Lgr1	Lgr1-rk-CG34411-Lgr3-CCAP-R-TkR86C-ETHR	Caers, 2012
gene6320	AAEL006283	Myosuppressin receptor	neuropeptide receptor	EOG8HHRT6-EOG8HHRT6	MsR1-MsR2	MsR1-MsR2-CG13229-SPR	Caers, 2012/orthoDB
gene4305	AAEL010626	NPF receptor/NPYLR7b	neuropeptide receptor	EOG8W6RN0	NPFR	NPFR-sNPF-R-Lkr-RYa-R	Caers, 2012/orthoDB/Liesch
gene11721	AAEL010929	NPYLR1	neuropeptide receptor	EOG8KM1TR	CG12796	CG12796-Dop1R1-Octbeta3R-AdoR-TkR86C-5-HT7	Liesch
gene14539	AAEL012190	NPYLR2	neuropeptide receptor	NA	NA	CG32547-Lkr	Liesch
gene14603	AAEL017036	NPYLR3	neuropeptide receptor	NA	NA	NA	Liesch
gene9935	AAEL004245	NPYLR5	neuropeptide receptor	EOG8K9F4S	CG18208	CG18208-Octbeta2R-5-HT1B	Liesch
gene1230	AAEL017313	NPYLR8	neuropeptide receptor	EOG8962J1	CG13229	CG13229-MsR1-MsR2-SPR	Liesch
gene911	AAEL009024	PDF receptor	neuropeptide receptor	EOG8Z65D3	Pdfr	Pdfr-Dh44-R1-Dh44-R2-Dh31-R	orthoDB
gene4376	AAEL002404	PTTH receptor (torso)	neuropeptide receptor	EOG8X9B7J	tor	tor-htl-Cad96Ca-Pvr	Vogel, 2013/orthoDB
gene9326	AAEL010923	PTTH receptor (torso)	neuropeptide receptor	EOG8X9B7J	tor	tor-CG3277-Pvr-btl-Ret	orthoDB
gene1379	AAEL012796	Pyrokinin-1 receptor	neuropeptide receptor	EOG8GMXNH	PK1-R	PK1-R-PK2-R1-PK2-R2-CapaR-ETHR	Caers, 2012/orthoDB
gene3477	AAEL003747	Pyrokinin-2 receptor	neuropeptide receptor	EOG88KV2S-EOG88KV2S	PK2-R1-PK2-R2	PK2-R2-PK2-R1-PK1-R-CapaR-ETHR	Caers, 2012/orthoDB
gene3992	AAEL017005	RYamide receptor/NPYLR4	neuropeptide receptor	EOG8GJ2F8	RYa-R	RYa-R-Lkr-SIFaR-TkR86C-TkR99D	orthoDB/Liesch
gene4099	AAEL008296	RYamide receptor/NPYLR7a	neuropeptide receptor	EOG8GJ2F8	RYa-R	RYa-R-TkR86C-Lkr-SIFaR-TkR99D	Caers, 2012/orthoDB/Liesch
gene8679	AAEL015418	RYamide/NPYLR6	neuropeptide receptor	NA	NA	RYa-R-TkR86C-Lkr-TkR99D-SIFaR	Caers, 2012/Liesch
gene2155	AAEL007405	sex peptide receptor	neuropeptide receptor	EOG8XPT70	SPR	SPR-MsR1-MsR2	orthoDB
gene4957	AAEL010313	sex peptide receptor	neuropeptide receptor	EOG8XPT70	SPR	SPR-FMRFaR-CG13229-MsR1	orthoDB
gene11202	AAEL007924	short neuropeptide F (sNPF) receptor	neuropeptide receptor	EOG8S4S71	sNPF-R	sNPF-R-NPFR-Lkr-RYa-R	orthoDB
gene979	AAEL009698	SIFamide receptor	neuropeptide receptor	EOG815K52	SIFaR	SIFaR-RYa-R-TkR86C-Lkr-AstA-R1-Dop1R2-Dop1R1	Caers, 2012/orthoDB
gene265	AAEL005994	SIFamide receptor	neuropeptide receptor	NA	NA	SIFaR-RYa-R-Lkr-CCKLR-17D1-AstA-R1-NPFR	Vogel, 2013/BlastX
gene15283	AAEL013505	sNPF receptor	neuropeptide receptor	EOG8S4S71	sNPF-R	sNPF-R-NPFR-Lkr-RYa-R	Caers, 2012/orthoDB
gene10564	AAEL017544	Tachykinin-like receptor (TkR86C)	neuropeptide receptor	EOG8Z65F5	TkR86C	TkR86C-TkR99D	orthoDB
gene13092	AAEL017414	Tachykinin-like receptor (TkR86C)	neuropeptide receptor	EOG8Z65F5	TkR86C	TkR86C-TkR99D-RYa-R-Dop2R	orthoDB
gene7767	AAEL017341	Tachykinin-like receptor (TkR86C)	neuropeptide receptor	NA	NA	TkR86C-TkR99D-RYa-R-Lkr-SIFaR	BlastX
gene2763	AAEL006947	Tachykinin-like receptor (TkR99D)	neuropeptide receptor	EOG85MQX7	TkR99D	TkR99D-TkR86C-RYa-R-Lkr-SIFaR-CCHa1-R	Caers, 2012/orthoDB
gene10683	AAEL004732	Trissin receptor	neuropeptide receptor	EOG8JQ6P9	TrissinR	TrissinR-ETHR-CCKLR-17D1-Octbeta2R	orthoDB/Vogel, 2013
gene3039	AAEL006454	AaegObp1	OBP	EOG8ZKND2	lush	lush-Obp19a-Obp56h-Obp57c	Zhou, 2008
gene4244	AAEL007603	AaegObp10	OBP	NA	NA	Obp56d-Obp56e-Obp56a-Obp83a-Obp56b-Obp56i	Zhou, 2008
gene6835	AAEL002587	AaegObp11	OBP	NA	NA	Obp56d-Obp56e-Obp56g-Obp83a-Obp69a	Zhou, 2008
gene6831	AAEL002617	AaegObp12	OBP	NA	NA	Obp56e-Obp56d-Obp56a-Obp56g-Obp57c-Obp19d	Zhou, 2008
gene6825	AAEL002591	AaegObp13	OBP	NA	NA	Obp56e-Obp56d-Obp56a-Obp56g-Obp69a-Obp83a	Zhou, 2008
gene6830	AAEL002605	AaegObp14	OBP	NA	NA	Obp56e-Obp56a-Obp56d-Obp56g-Obp69a-Obp83a	Zhou, 2008
gene6837	AAEL002598	AaegObp15	OBP	NA	NA	Obp56d-Obp56e	Zhou, 2008
gene13698	AAEL003315	AaegObp16	OBP	NA	NA	NA	Zhou, 2008
gene8556	AAEL004339	AaegObp17	OBP	NA	NA	Obp19d-Obp99b	Zhou, 2008
gene8567	AAEL004342	AaegObp18	OBP	NA	NA	Obp99b-Obp99a	Zhou, 2008
gene8553	AAEL004343	AaegObp19	OBP	NA	NA	Obp99a	Zhou, 2008
gene8154	AAEL000071	AaegObp2	OBP	EOG8RBTBJ	Obp19a	Obp19a-lush-Obp56a-Obp83g-Obp19d-Obp56h	Zhou, 2008
gene14508	AAEL005778	AaegObp20	OBP	EOG8GF66W	Obp84a	Obp84a	Zhou, 2008
gene14501	AAEL005770	AaegObp21	OBP	EOG8GF66Z	Obp83g	Obp99a-Obp99b-Obp44a-Obp83g-Obp99c-Obp19d	Zhou, 2008
gene14492	AAEL005772	AaegObp22	OBP	EOG87Q0ZS	Obp44a	Obp99a-Obp44a-Obp99b-Obp83g-Obp99c	Zhou, 2008
gene13055	AAEL006109	AaegObp23	OBP	NA	NA	NA	Zhou, 2008
gene13058	AAEL006108	AaegObp24	OBP	NA	NA	NA	Zhou, 2008
gene15865	AAEL006103	AaegObp25	OBP	NA	NA	NA	Zhou, 2008
gene13049	AAEL006106	AaegObp26	OBP	NA	NA	NA	Zhou, 2008
gene15710	AAEL006176	AaegObp27	OBP	NA	NA	Obp83a-Obp69a-Obp83b-Obp56e-Obp56d-Obp56g	Zhou, 2008
gene15737	AAEL006393	AaegObp28	OBP	NA	NA	Obp99a	Zhou, 2008
gene15738	AAEL006393	AaegObp29	OBP	NA	NA	Obp99a	Zhou, 2008
gene8092	AAEL000051	AaegObp3	OBP	EOG8RBTBJ	Obp19a	Obp19a-lush-Obp69a-Obp83b-Obp56e-Obp56d-Obp56h	Zhou, 2008
gene15739	AAEL006387	AaegObp30	OBP	NA	NA	Obp99a	Zhou, 2008
gene8439	AAEL006396	AaegObp31	OBP	NA	NA	Obp56d	Zhou, 2008
gene8434	AAEL006398	AaegObp32	OBP	NA	NA	Obp99a	Zhou, 2008
gene8445	AAEL006385	AaegObp33	OBP	NA	NA	Obp99a	Zhou, 2008
gene13018	AAEL014082	AaegObp34	OBP	EOG8ZKND2	lush	lush-Obp19a	Zhou, 2008
gene6840	AAEL002606	AaegObp35	OBP	NA	NA	Obp56d-Obp56e-Obp56g-Obp56a-Obp99a-Obp69a	Zhou, 2008
gene11600	AAEL008011	AaegObp36	OBP	NA	NA	Obp83b-Obp83a-Obp56a-Obp56d-Obp69a-Obp56e	Zhou, 2008
gene11603	AAEL008009	AaegObp37	OBP	NA	NA	Obp83a-Obp83b	Zhou, 2008
gene11602	AAEL008013	AaegObp38	OBP	EOG8K3PP3-EOG8K3PP3	Obp83b-Obp83a	Obp83a-Obp83b-Obp69a-Obp57c-Obp56h-Obp56g	Zhou, 2008
gene5261	AAEL009449	AaegObp39	OBP	EOG8K3PP3-EOG8K3PP3	Obp83b-Obp83a	Obp83a-Obp83b-Obp69a-Obp56g-Obp56a-Obp56e	Zhou, 2008
gene8132	AAEL000073	AaegObp4	OBP	EOG8RBTBJ	Obp19a	Obp19a-lush-Obp83a-Obp56a-Obp83b-Obp56d-Obp56e	Zhou, 2008
gene2365	AAEL009597	AaegObp40	OBP	NA	NA	Obp99b-Obp99a-Obp99c-Obp44a	Zhou, 2008
gene2364	AAEL009599	AaegObp41	OBP	NA	NA	Obp99a-Obp83g-Obp44a-Obp99b	Zhou, 2008
gene939	AAEL010662AAEL010666	AaegObp43, AaegObp42	OBP	NA	NA	Obp58c-Obp58b-Obp93a-Obp50e-Obp46a-Obp85a	Zhou, 2008
gene13822	AAEL010718	AaegObp44	OBP	NA	NA	NA	Zhou, 2008
gene13821	AAEL010714	AaegObp45	OBP	NA	NA	NA	Zhou, 2008
gene8539	AAEL010872	AaegObp46	OBP	NA	NA	NA	Zhou, 2008
gene12825	AAEL011499	AaegObp47	OBP	NA	NA	Obp58c-Obp58b-Obp50e-Obp93a-Obp47b-Obp46a	Zhou, 2008
gene12816	AAEL011494	AaegObp48	OBP	NA	NA	Obp47b-Obp93a-Obp50e-Obp50c	Zhou, 2008
gene12815	AAEL011484	AaegObp49	OBP	EOG8962JB-EOG8962JB	Obp50c-Obp50d	Obp50e-Obp50c-Obp58b-Obp93a-Obp58c-Obp50d-Obp46a-Obp49a	Zhou, 2008
gene2904	AAEL000139	AaegObp5	OBP	NA	NA	Obp50c	Zhou, 2008
gene12831	AAEL011490	AaegObp50	OBP	NA	NA	Obp58c-Obp93a-Obp58b-Obp50c	Zhou, 2008
gene12832	AAEL011487	AaegObp51	OBP	NA	NA	Obp58c-Obp93a	Zhou, 2008
gene12817	AAEL011491	AaegObp52	OBP	EOG8N33FC-EOG8N33FC-EOG8N33FC	Obp58c-Obp58b-Obp47b	Obp50d-Obp58c-Obp58b-Obp50c-Obp93a-Obp50e	Zhou, 2008
gene12828	AAEL011482	AaegObp53	OBP	NA	NA	Obp93a-Obp50d-Obp58b-Obp58c-Obp50e-Obp46a	Zhou, 2008
gene12819	AAEL011481	AaegObp54	OBP	EOG8962JB-EOG8962JB	Obp50c-Obp50d	Obp50c-Obp50e-Obp50d-Obp58b-Obp93a-Obp58c	Zhou, 2008
gene8421	AAEL012377	AaegObp55	OBP	EOG8RBTBJ	Obp19a	Obp19a-lush-Obp83b-Obp69a-Obp83a-Obp56a-Obp19b-Obp99a	Zhou, 2008
gene10289	AAEL013018	AaegObp56	OBP	EOG8K3PP3-EOG8K3PP3	Obp83a-Obp83b	Obp83a-Obp83b-Obp69a-Obp56g-Obp19a-Obp57c-Obp56e	Zhou, 2008
gene8100	AAEL000035	AaegObp57	OBP	EOG8F20VX-EOG8F20VX	Obp28a-Obp19d	Obp19d-Obp28a-Obp83b-Obp56e-Obp56d	Zhou, 2008
gene1681	AAEL014430	AaegObp58	OBP	EOG8NP9WN	Obp8a	Obp99c-Obp83g-Obp99a-Obp44a	Zhou, 2008
gene6169	AAEL015313	AaegObp59	OBP	EOG8GF66W	Obp84a	Obp84a	Zhou, 2008
gene13994	AAEL000821	AaegObp6	OBP	NA	NA	NA	Zhou, 2008
gene11116	AAEL015499	AaegObp60	OBP	NA	NA	Obp83a-Obp83b-Obp69a-Obp56a-Obp56d-Obp44a	Zhou, 2008
gene9285	AAEL015554	AaegObp61	OBP	NA	NA	Obp56e-Obp56d-Obp56a-Obp56g-Obp69a-Obp83a	Zhou, 2008
gene7483	AAEL015566AAEL015567	AaegObp62, AaegObp63	OBP	NA	NA	Obp58c-Obp58b-Obp93a-Obp50e-Obp46a	Zhou, 2008
gene15762	AAEL018102	AaegObp64	OBP	NA	NA	Obp99a	Zhou, 2008
gene6824	AAEL002618	AaegObp65	OBP	NA	NA	Obp56d-Obp56e-Obp56a-Obp56b-Obp47a	Zhou, 2008
gene6849	AAEL002626	AaegObp66	OBP	NA	NA	Obp56e-Obp56d-Obp56a-Obp69a	Zhou, 2008
gene13961	AAEL000833	AaegObp7	OBP	NA	NA	NA	Zhou, 2008
gene12339	AAEL001826	AaegObp8	OBP	NA	NA	Obp56d-Obp56a-Obp56e-Obp69a-Obp83a-Obp56g	Zhou, 2008
gene6846	AAEL002596	AaegObp9	OBP	NA	NA	Obp56g-Obp56d-Obp56e-Obp56a-Obp99a-Obp57c	Zhou, 2008
gene15807	RU270	Oamb	Octopamine_tyramine receptor	NA	NA	Oamb-Octbeta2R	BlastX
gene2898	AAEL016990	Oamb	Octopamine_tyramine receptor	NA	NA	Oamb-5-HT1A-Octbeta2R	BlastX
gene4547	AAEL014224	Oamb	Octopamine_tyramine receptor	EOG8W3WD1	Oamb	Oamb-Dop1R2-Oct-TyrR	orthoDB
gene12543	AAEL006844	Oct-TyrR	Octopamine_tyramine receptor	EOG85QM4T	Oct-TyrR	Oct-TyrR-5-HT7-TyrR-CG18208	orthoDB
gene3684	AAEL005945	Octβ1R/2R	Octopamine_tyramine receptor	EOG82VC74-EOG82VC74	Octbeta1R-Octbeta2R	Octbeta2R-Octbeta1R	orthoDB
gene3671	AAEL005952	Octβ3R	Octopamine_tyramine receptor	EOG8JT2Z0	Octbeta3R	Octbeta3R-Octbeta1R-Octbeta2R	orthoDB
gene5326	AAEL004396	TyrR/TyrRII	Octopamine_tyramine receptor	EOG8RZ1QZ-EOG8RZ1QZ	TyrR-TyrRII	TyrR-TyrRII-Oct-TyrR-CG18208	orthoDB
gene5334	AAEL004398	TyrR/TyrRII	Octopamine_tyramine receptor	EOG8RZ1QZ-EOG8RZ1QZ	TyrR-TyrRII	TyrR-TyrRII-5-HT1B-Dop2R	orthoDB
gene10775	AAEL016970	AaegOr1	OR	NA	NA	Or94a-Or94b-Or71a-Or46a-Or59a-Or33c-Or85d-Or33a	Kent, 2008
gene8965	AAEL006003	AaegOr10	OR	NA	NA	Or49b-Or30a-Or43a-Or46a-Or22c-Or13a-Or67c-Or22a-Or22b	Kent, 2008
gene14669	AAEL011409	AaegOr100	OR	NA	NA	NA	Kent, 2008
gene3152	AAEL017050	AaegOr101	OR	EOG8FN79V-EOG8FN79V	CG42536-CG42535	NA	Kent, 2008
gene1506	AAEL017143	AaegOr102	OR	NA	NA	NA	Kent, 2008
gene8278	AAEL017505	AaegOr103	OR	NA	NA	NA	Kent, 2008
gene2979	AAEL016966	AaegOr104	OR	EOG8FN79V-EOG8FN79V	CG42536-CG42535	NA	Kent, 2008
gene2976	AAEL017014	AaegOr105	OR	EOG8FN79V-EOG8FN79V	CG42536-CG42535	NA	Kent, 2008
gene15842	AAEL017105	AaegOr106	OR	NA	NA	NA	Kent, 2008
gene11069	AAEL017316	AaegOr107	OR	EOG8FN79V-EOG8FN79V	CG42535-CG42536	NA	Kent, 2008
gene15841	AAEL018070	AaegOr108	OR	NA	NA	NA	Kent, 2008
gene5566	AAEL017028	AaegOr109	OR	NA	NA	NA	Kent, 2008
gene4859	AAEL011583	AaegOr11	OR	EOG8258JR	Or56a	Or56a-Or43a-Or49b-Or30a-Or45b-Or22b-Or94b-Or33b-Or46a-Or59a	Kent, 2008
gene7514	AAEL016983	AaegOr110	OR	EOG8FN79V-EOG8FN79V	CG42536-CG42535	NA	Kent, 2008
gene16001	AAEL017178	AaegOr111	OR	NA	NA	NA	Kent, 2008
gene16002	AAEL018095	AaegOr112	OR	EOG8FN79V-EOG8FN79V	CG42536-CG42535	NA	Kent, 2008
gene13692	AAEL017123	AaegOr113	OR	NA	NA	NA	Kent, 2008
gene14815	AAEL017219	AaegOr114	OR	EOG8FN79V-EOG8FN79V	CG42536-CG42535	NA	Kent, 2008
gene14816	AAEL017361	AaegOr115	OR	EOG8FN79V-EOG8FN79V	CG42536-CG42535	NA	Kent, 2008
gene15909	AAEL018086	AaegOr116	OR	EOG8FN79V-EOG8FN79V	CG42536-CG42535	NA	Kent, 2008
gene15193	AAEL017377	AaegOr117	OR	EOG8FN79V-EOG8FN79V	CG42536-CG42535	NA	Kent, 2008
gene15881	AAEL018107	AaegOr118	OR	EOG8FN79V-EOG8FN79V	CG42536-CG42535	NA	Kent, 2008
gene14981	AAEL017009	AaegOr119	OR	NA	NA	NA	Kent, 2008
gene9269	AAEL009982	AaegOr12	OR	EOG8258JR	Or56a	Or56a-Or49b	Kent, 2008
gene15948	AAEL018087	AaegOr120	OR	EOG8FN79V-EOG8FN79V	CG42536-CG42535	NA	Kent, 2008
gene9608	AAEL017104	AaegOr121	OR	NA	NA	NA	Kent, 2008
gene9609	AAEL013563	AaegOr122	OR	NA	NA	NA	Kent, 2008
gene5735	AAEL017537	AaegOr123	OR	NA	NA	NA	Kent, 2008
gene10511	AAEL001617	AaegOr124	OR	NA	NA	NA	Kent, 2008
gene2322	AAEL013893	AaegOr125	OR	NA	NA	NA	Kent, 2008
gene13310	AAEL017370	AaegOr126	OR	NA	NA	NA	Kent, 2008
gene2980	AAEL017271	AaegOr127	OR	NA	NA	NA	Kent, 2008
gene6640	AAEL005680	AaegOr128	OR	NA	NA	Or43a-Or22b-Or22a-Or13a-Or42a-Or49b-Or83a	Kent, 2008
gene15825	RU285	AaegOr129	OR	NA	NA	Or83a	Kent, 2008
gene4014	AAEL008368	AaegOr13	OR	EOG8HB1BG-EOG8HB1BG	Or19a-Or19b	Or63a-Or92a-Or22c-Or85d-Or85b-Or67c-Or49b-Or10a-Or49a-Or85e	Kent, 2008
gene15190	AAEL017285	AaegOr130	OR	EOG8FN79V-EOG8FN79V	CG42536-CG42535	NA	Kent, 2008
gene15782	RU261	AaegOr131	OR	NA	NA	NA	Kent, 2008
gene12411	AAEL008442	AaegOr14	OR	NA	NA	Or94b-Or7a-Or49b-Orco-Or13a-Or67d-Or85d-Or85e	Kent, 2008
gene12416	AAEL008448	AaegOr15	OR	NA	NA	Or49b-Or7a-Or30a-Or94b-Or67d-Orco-Or67a-Or85e	Kent, 2008
gene8515	AAEL007110	AaegOr16	OR	NA	NA	Or67c	Kent, 2008
gene1055	AAEL010702	AaegOr17	OR	NA	NA	Or67c-Or49b	Kent, 2008
gene15840	AAEL017510	AaegOr18	OR	NA	NA	NA	Kent, 2008
gene8519	AAEL017017	AaegOr19	OR	NA	NA	NA	Kent, 2008
gene8964	AAEL005999	AaegOr2	OR	NA	NA	Or49b-Or30a-Or43a-Or46a-Or85d-Or22c-Or42a-Or67c-Or2a	Kent, 2008
gene14620	AAEL004966	AaegOr20	OR	NA	NA	Or59a-Or83c	Kent, 2008
gene14636	AAEL017398	AaegOr21	OR	NA	NA	Or67d-Or83c-Or49a-Or33a-Or24a-Or13a-Or47b-Or65a	Kent, 2008
gene15816	AAEL002479	AaegOr22	OR	NA	NA	Or94b	Kent, 2008
gene12976	AAEL001510	AaegOr23	OR	NA	NA	Or67d-Or45b-Or94b-Or9a-Or22c-Or83c-Or43a-Or47a-Or56a-Or33b	Kent, 2008
gene14626	AAEL017557	AaegOr24	OR	NA	NA	Or83c-Or67d-Or49a-Or94b-Or7a-Or2a-Or59a-Or22c-Or56a	Kent, 2008
gene9627	AAEL003629	AaegOr25	OR	NA	NA	Or22c-Or2a-Or71a-Or56a-Or22a-Or43a-Or94b-Or22b-Or83c-Or42b	Kent, 2008
gene3233	AAEL010428	AaegOr26	OR	NA	NA	Or9a-Or71a-Or85e-Or85b-Or43a-Or85d-Or67c-Or2a-Or49b	Kent, 2008
gene3256	AAEL010418	AaegOr27	OR	NA	NA	Or71a-Or9a-Or94b-Or85e-Or45b-Or85b-Or45a-Orco	Kent, 2008
gene3113	AAEL000391	AaegOr28	OR	EOG8SN4DN-EOG8SN4DN-EOG8SN4DN-EOG8SN4DN-EOG8SN4DN-EOG8SN4DN	Or85c-Or85b-Or92a-Or85d-Or67a-Or67c	Or85d-Or67c-Or85b-Or92a-Or85c-Or85f-Or67a-Or13a-Or49a-Or22c	Kent, 2008
gene15756	AAEL017138	AaegOr3	OR	NA	NA	Or85f	Kent, 2008
gene3236	AAEL010409	AaegOr30	OR	NA	NA	Or92a-Or22c-Or9a-Or30a-Or46a-Or85b-Or43a-Orco-Or63a	Kent, 2008
gene5692	AAEL013217	AaegOr31	OR	NA	NA	Or45a-Or82a-Or9a-Or22c-Or47a-Or92a-Or13a-Or71a-Or85c-Or10a-Or85b-Or98b-Or67c	Kent, 2008
gene8583	AAEL017362	AaegOr33	OR	EOG8VDSQD	Or65c	Or65b-Or65c-Or92a-Or13a-Or67c-Or47b-Or94b-Or2a-Or69a-Or67a	Kent, 2008
gene11294	AAEL003395	AaegOr34	OR	NA	NA	Or94a-Or94b-Or71a-Or46a-Or59a-Or33c-Or85d-Or33a	Kent, 2008
gene10774	AAEL015310	AaegOr35	OR	NA	NA	Or94a-Or94b-Or71a	Kent, 2008
gene10648	AAEL016981	AaegOr36	OR	NA	NA	Or49b-Or22b	Kent, 2008
gene11313	AAEL003369	AaegOr37	OR	NA	NA	Or94a-Or71a-Or94b-Or46a-Or2a-Or59a-Or63a-Or33b	Kent, 2008
gene15967	AAEL005489	AaegOr38	OR	EOG89368S-EOG89368S-EOG89368S-EOG89368S	NA-Or24a-Or22c-Or45b	Or10a-Or24a-Or22c-Or45b-Or82a	Kent, 2008
gene10111	AAEL006345	AaegOr39	OR	EOG89368S-EOG89368S-EOG89368S-EOG89368S	Or22c-Or24a-Or45b-NA	Or22c-Or10a-Or24a-Or45b-Or63a-Or9a-Or82a-Or47a-Or45a-Or67c	Kent, 2008
gene7459	AAEL015147	AaegOr4	OR	EOG8GQSWV	Or13a	Or85c-Or85b-Or67c-Or92a-Or85d-Or13a-Or2a-Or67a-Or47a-Or49b	Kent, 2008
gene14502	AAEL005767	AaegOr40	OR	EOG8HMN26-EOG8HMN26	Or83a-Or85e	Or83a-Or85e-Or22c-Or13a-Or22a-Or82a-Or7a-Or67c-Or59c-Or92a-Or45b	Kent, 2008
gene14944	AAEL003045	AaegOr41	OR	NA	NA	Or67d-Or83c-Or33b-Or30a-Or2a-Or33a-Or43a-Or59a-Or47a-Or47b	Kent, 2008
gene1360	AAEL000616	AaegOr42	OR	NA	NA	Or83c-Or67d-Or30a-Or49b-Or59a-Or33b-Or67a-Or47b-Or71a-Or22c	Kent, 2008
gene3038	AAEL017294	AaegOr43	OR	EOG8RZ1R5-EOG8RZ1R5	Or83c-Or67d	Or67d-Or83c-Or43a-Or10a-Or49b-Or22a-Or7a-Or30a-Or22b	Kent, 2008
gene15824	AAEL006465	AaegOr44	OR	NA	NA	Or67d-Or83c-Or22a-Or10a-Or22b-Or33b-Or49b-Or59b-Or33a-Or30a	Kent, 2008
gene1361	AAEL000613	AaegOr45	OR	EOG8RZ1R5-EOG8RZ1R5	Or83c-Or67d	Or67d-Or83c-Or10a-Or22c-Or49a-Or67c-Or7a-Or49b-Or63a-Or30a	Kent, 2008
gene2207	AAEL017174	AaegOr46	OR	NA	NA	Or2a-Or49b-Or30a-Or85b-Or22c-Or92a-Orco-Or45b-Or71a-Or10a-Or63a	Kent, 2008
gene3248	AAEL017079	AaegOr47	OR	NA	NA	Or2a-Or9a-Or85b-Or94b-Or49b-Or13a-Or92a-Or67c-Orco	Kent, 2008
gene8476	AAEL011895	AaegOr48	OR	NA	NA	Or85e-Or49b-Or85d-Or46a-Orco-Or24a-Or2a-Or85f-Or13a-Or33c	Kent, 2008
gene2867	AAEL001303	AaegOr49	OR	NA	NA	Or13a-Or49b-Or92a-Or63a-Or22c-Or43a-Or24a-Or67c-Or85d-Or47a	Kent, 2008
gene9065	AAEL011843	AaegOr5	OR	EOG8GQSWV	Or13a	Or85c-Or85b-Or67c-Or92a-Or85d-Or13a-Or2a-Or67a-Or47a-Or69a-Or46a-Or71a-Or94b-Or47b-Or24a-Or7a	Kent, 2008
gene3257	AAEL010426	AaegOr50	OR	NA	NA	Or85b-Or49b-Or94b-Or71a-Or85c-Or2a-Or67a-Or22c-Or43a	Kent, 2008
gene15845	AAEL018080	AaegOr51	OR	NA	NA	Or9a-Or94b-Or13a	Kent, 2008
gene4613	AAEL013507	AaegOr52	OR	NA	NA	Or22b-Or22a-Or43a-Or59b-Or94a-Or85d-Or9a-Or85f-Or42a	Kent, 2008
gene15844	AAEL018079	AaegOr53	OR	NA	NA	Or49b-Or43a-Or2a-Or85e-Orco-Or71a-Or30a-Or9a	Kent, 2008
gene16174	AAEL015286	AaegOr54	OR	NA	NA	Or43a-Or13a-Or71a-Or49b-Or9a-Or85e-Or94b-Or30a-Or47a	Kent, 2008
gene3240	AAEL010415	AaegOr55	OR	NA	NA	Or71a-Or13a-Or45a-Or43a-Or2a-Or85e-Or9a-Or94b-Or10a	Kent, 2008
gene3258	AAEL017534	AaegOr56	OR	NA	NA	Or43a-Or85e-Or71a-Or9a-Orco-Or49b-Or67c-Or13a	Kent, 2008
gene15843	AAEL010410	AaegOr57	OR	NA	NA	Or9a-Or13a-Or85e-Or2a-Or67c-Or10a-Or71a-Or43a-Or45a	Kent, 2008
gene2482	AAEL006202	AaegOr58	OR	NA	NA	Or43b-Or42a-Or59c-Or65b	Kent, 2008
gene3745	AAEL001342	AaegOr59	OR	NA	NA	NA	Kent, 2008
gene7502	AAEL017548	AaegOr6	OR	NA	NA	Or92a-Or67c-Or85b-Or85d-Or85c-Or13a-Or67a-Or22c-Or49b-Orco-Or47a-Or33a	Kent, 2008
gene9984	AAEL017041	AaegOr60	OR	NA	NA	NA	Kent, 2008
gene9969	AAEL017277	AaegOr61	OR	NA	NA	Or22a-Or59a	Kent, 2008
gene15290	AAEL011796	AaegOr62	OR	NA	NA	Or22a-Or71a-Or85a-Or59a	Kent, 2008
gene1353	AAEL000628	AaegOr63	OR	EOG8RZ1R5-EOG8RZ1R5	Or83c-Or67d	Or67d-Or83c-Or33a-Or33b-Or22a-Or59a-Or49b-Or43a-Or63a-Or47a	Kent, 2008
gene15879	AAEL000614	AaegOr64	OR	EOG8RZ1R5-EOG8RZ1R5	Or83c-Or67d	Or67d-Or83c-Or33a-Or49b-Or30a-Or22a-Or33b-Or85a-Or63a-Or43a	Kent, 2008
gene195	AAEL015506	AaegOr65	OR	EOG8RZ1R5-EOG8RZ1R5	Or83c-Or67d	Or67d-Or83c-Or47b-Or10a-Or94a-Or22c-Or23a	Kent, 2008
gene9635	AAEL017227	AaegOr66	OR	NA	NA	Or83c-Or67d-Or10a-Or2a-Or43a-Or30a-Or47a-Or92a-Or85f-Or56a	Kent, 2008
gene5517	AAEL017260	AaegOr67	OR	EOG8RZ1R5-EOG8RZ1R5	Or67d-Or83c	Or67d-Or83c-Or10a-Or47b-Or94a-Or23a-Or22c	Kent, 2008
gene15721	AAEL018076	AaegOr68	OR	NA	NA	NA	Kent, 2008
gene12238	AAEL001221	AaegOr69	OR	NA	NA	Or67d-Or83c-Or30a-Or65a-Or10a-Or49b-Or49a	Kent, 2008
gene14494	AAEL005776	AaegOr7	OR	EOG8WDH3H	Orco	Orco-Or22c-Or67c-Or49a-Or45b-Or24a-Or67a-Or85d-Or85b	Kent, 2008
gene7651	AAEL001224	AaegOr70	OR	NA	NA	Or67d-Or83c-Or30a-Or47b-Or85d	Kent, 2008
gene15806	AAEL017564	AaegOr71	OR	NA	NA	Or67a-Or7a-Or92a-Orco-Or2a-Or22c-Or43a-Or33b-Or67c-Or46a-Or85f-Or47a-Or45b-Or63a	Kent, 2008
gene14667	AAEL017129	AaegOr72	OR	NA	NA	Or22b-Or98a	Kent, 2008
gene15724	AAEL006192	AaegOr73	OR	NA	NA	Or2a	Kent, 2008
gene2478	AAEL006195	AaegOr74	OR	NA	NA	Or85a-Or98a-Or59c-Or2a-Or42b-Or22b	Kent, 2008
gene11110	AAEL013419	AaegOr75	OR	NA	NA	Or85d-Or85f	Kent, 2008
gene11109	AAEL013418	AaegOr76	OR	NA	NA	Or59c	Kent, 2008
gene11111	AAEL013422	AaegOr77	OR	NA	NA	Or22a	Kent, 2008
gene11112	AAEL013423	AaegOr78	OR	NA	NA	Or59b-Or22a-Or22b	Kent, 2008
gene11108	AAEL013420	AaegOr79	OR	NA	NA	Or65c-Or65b-Or22b	Kent, 2008
gene13937	AAEL012254	AaegOr8	OR	EOG8SN4DN-EOG8SN4DN-EOG8SN4DN-EOG8SN4DN-EOG8SN4DN-EOG8SN4DN	Or85c-Or67a-Or92a-Or85d-Or85b-Or67c	Or85d-Or85b-Or85c-Or92a-Or67a-Or67c-Or13a-Or47a-Or69a-Or85f	Kent, 2008
gene5545	AAEL017221	AaegOr80	OR	NA	NA	NA	Kent, 2008
gene5536	AAEL017305	AaegOr81	OR	NA	NA	Or33c-Or7a-Or71a-Or22a	Kent, 2008
gene15754	RU245	AaegOr82	OR	NA	NA	Or43a	Kent, 2008
gene15752	RU243	AaegOr83	OR	NA	NA	Or43a	Kent, 2008
gene5532	AAEL017043	AaegOr84	OR	NA	NA	NA	Kent, 2008
gene5531	AAEL004218	AaegOr85	OR	NA	NA	NA	Kent, 2008
gene9818	AAEL017246	AaegOr86	OR	NA	NA	NA	Kent, 2008
gene12615	AAEL017347	AaegOr87	OR	NA	NA	Or49b-Or7a	Kent, 2008
gene13247	AAEL014197	AaegOr88	OR	NA	NA	NA	Kent, 2008
gene13573	AAEL017125	AaegOr89	OR	NA	NA	NA	Kent, 2008
gene8977	AAEL006005	AaegOr9	OR	NA	NA	Or49b-Or30a-Or43a-Or22c-Or45b-Or46a-Or13a-Or67c-Or85d	Kent, 2008
gene13580	AAEL017037	AaegOr90	OR	NA	NA	NA	Kent, 2008
gene7650	AAEL017149	AaegOr91	OR	NA	NA	NA	Kent, 2008
gene7645	AAEL017065	AaegOr92	OR	NA	NA	NA	Kent, 2008
gene7642	AAEL017296	AaegOr93	OR	NA	NA	NA	Kent, 2008
gene6059	AAEL017201	AaegOr94	OR	NA	NA	NA	Kent, 2008
gene3548	AAEL017495	AaegOr95	OR	NA	NA	NA	Kent, 2008
gene3211	AAEL017427	AaegOr96	OR	NA	NA	NA	Kent, 2008
gene15637	AAEL017000	AaegOr97	OR	NA	NA	NA	Kent, 2008
gene2940	AAEL017463	AaegOr98	OR	NA	NA	NA	Kent, 2008
gene4361	AAEL017236	AaegOr99	OR	NA	NA	NA	Kent, 2008
gene7933	AAEL000443	ppk00443	PPK	EOG8RNF19	ppk3	ppk3-ppk9-ppk25-ppk10-ppk13-ppk23	orthoDB
gene14549	AAEL000534	ppk00534	PPK	NA	NA	ppk26-rpk-ppk-ppk8-ppk28-ppk12-ppk16-ppk5-Nach	BlastX
gene14571	AAEL000547	ppk00547	PPK	NA	NA	ppk26-rpk-ppk-ppk8-ppk28-ppk12-ppk5-ppk16	BlastX
gene14546	AAEL000552	ppk00552	PPK	NA	NA	ppk26-rpk-ppk-ppk8-ppk28-ppk12-ppk5-ppk16	BlastX
gene11525	AAEL000582	ppk00582	PPK	EOG8J140K-EOG8J140K	ppk28-ppk12	ppk28-ppk12-ppk8-ppk5-ppk26-rpk-ppk	orthoDB
gene7423	AAEL000863	ppk00863	PPK	NA	NA	rpk-ppk26-ppk-ppk21-ppk8-ppk23	BlastX
gene7417	AAEL000873	ppk00873	PPK	NA	NA	ppk26-rpk-ppk-ppk8-ppk28-ppk12-ppk5	BlastX
gene7426	AAEL000917	ppk00917	PPK	NA	NA	ppk26-rpk-ppk8-ppk28-ppk-ppk23-Nach	BlastX
gene7416	AAEL000926	ppk00926	PPK	EOG8R26KF	ppk26	ppk26-rpk-ppk-ppk8-ppk28-ppk12-ppk5-ppk16	orthoDB
gene13416	AAEL002326	ppk02326	PPK	EOG8RNF19-EOG8RNF19	ppk3-ppk3	ppk3-ppk9-ppk25-ppk13-ppk10-ppk23	orthoDB
gene15576	AAEL002575	ppk02575	PPK	EOG8ZCWW2-EOG8ZCWW2	ppk24-ppk22	ppk22-ppk24-ppk16-ppk12-ppk5-ppk8-ppk26-ppk18-ppk	orthoDB
gene764	AAEL003410	ppk03410	PPK	NA	NA	ppk26-rpk-ppk8-ppk28-ppk-ppk5-ppk13-ppk12	BlastX
gene9523	AAEL003470	ppk03470	PPK	EOG88SKJP	ppk6	ppk6-Nach-ppk16-ppk22-ppk26-rpk-ppk11-ppk5	orthoDB
gene9202	AAEL003714	ppk03714	PPK	NA	NA	ppk16-ppk8-ppk28-ppk24-ppk5-ppk18-ppk13-ppk11	BlastX
gene2343	AAEL004091	ppk04091	PPK	EOG8R26KF	ppk26	ppk26-rpk-ppk-ppk8-ppk28-ppk12-ppk5	orthoDB
gene6186	AAEL005729	ppk05729	PPK	EOG8HDWK9	ppk17	ppk17	orthoDB
gene13236	AAEL006258	ppk06258	PPK	NA	NA	ppk15-ppk13-ppk31-ppk26-ppk29-ppk20-ppk21-ppk16	BlastX
gene10535	AAEL006613	ppk06613	PPK	EOG86X214	ppk13	ppk13-ppk31-ppk15-ppk23-ppk7-ppk3-ppk29	orthoDB
gene7720	AAEL008053	ppk08053	PPK	NA	NA	rpk-ppk26-ppk-ppk28-ppk8-ppk12-ppk5	BlastX
gene3871	AAEL008809	ppk08809	PPK	EOG8SFCXM	ppk9	ppk9-ppk10-ppk3-ppk23-ppk13-ppk25	orthoDB
gene1183	AAEL010534	ppk10534	PPK	EOG8Q5CF3	ppk10	ppk10-ppk9-ppk23-ppk3-ppk26-rpk-ppk13-ppk15	orthoDB
gene9054	AAEL010779	ppk10779	PPK	EOG805VRT	ppk16	ppk16-Nach-rpk-ppk11-ppk26-ppk12-ppk6-ppk8-ppk-ppk28	orthoDB
gene10988	AAEL010995	ppk10995	PPK	NA	NA	ppk26-rpk-ppk-ppk28-ppk8-ppk12-ppk5	BlastX
gene10987	AAEL011000	ppk11000	PPK	NA	NA	rpk-ppk26-ppk-ppk8-ppk28-ppk12-ppk5	BlastX
gene10990	AAEL011002	ppk11002	PPK	NA	NA	ppk26-rpk-ppk-ppk8-ppk5-ppk28-ppk12	BlastX
gene10989	AAEL011005	ppk11005	PPK	NA	NA	ppk26-rpk-ppk-ppk8-ppk28-ppk12-ppk16-ppk5	BlastX
gene11522	AAEL012760	ppk12760	PPK	NA	NA	ppk26-rpk-ppk-ppk8-ppk28-ppk5-ppk12	BlastX
gene1378	AAEL012795	ppk12795	PPK	EOG8D55PM	ppk31	ppk31-ppk13-ppk15-ppk23-Nach-ppk29-ppk25-ppk7	orthoDB
gene11000	AAEL013219	ppk13219	PPK	EOG8Q5CF3	ppk10	ppk10-ppk9-ppk26-ppk3-ppk23-ppk25	orthoDB
gene11417	AAEL013573	ppk13573	PPK	NA	NA	ppk26-rpk-ppk28-ppk-ppk5-ppk8-ppk12	BlastX
gene7184	AAEL013647	ppk13647	PPK	EOG8SN4DM	ppk25	ppk25-ppk3-ppk9-ppk10-ppk23-ppk26	orthoDB
gene13798	AAEL014009	ppk14009	PPK	EOG88D3KW	ppk23	ppk23-ppk9-ppk21-ppk13-ppk10	orthoDB
gene13799	AAEL014010	ppk14010	PPK	EOG88D3KW	ppk23	ppk23-ppk9-ppk13-ppk31-ppk10-Nach	orthoDB
gene11804	AAEL014228	ppk14228	PPK	NA	NA	ppk26-rpk-ppk-ppk28-ppk8-ppk12-ppk5-Nach	BlastX
gene11805	AAEL014230	ppk14230	PPK	NA	NA	ppk26-rpk-ppk-ppk28-ppk8-ppk12-ppk5	BlastX
gene11803	AAEL014232	ppk14232	PPK	NA	NA	ppk26-rpk-ppk-ppk8-ppk5-ppk28-ppk12	BlastX
gene11802	AAEL014233	ppk14233	PPK	NA	NA	rpk-ppk26-ppk-ppk8-ppk28-ppk12-ppk5	BlastX
gene230	AAEL008360	5-HT1A/B	Serotonin receptor	EOG8THZJR-EOG8THZJR	5-HT1B-5-HT1A	5-HT1A-5-HT1B-5-HT7-Oct-TyrR-CG18208	orthoDB
gene6134	AAEL017272	5-HT1B	Serotonin receptor	NA	NA	5-HT1B-5-HT1A-Dop2R-5-HT7-Octbeta2R-Octbeta1R-Oct-TyrR-CG18208	BlastX
gene12945	AAEL017162	5-HT2A	Serotonin receptor	EOG8J9QQQ	5-HT2A	5-HT2A-5-HT2B-TyrR	orthoDB
gene196	AAEL015553	5-HT2B	Serotonin receptor	EOG876NQT	5-HT2B	5-HT2B-5-HT2A-Dop1R1	orthoDB
gene4061	AAEL002717	5-HT2B	Serotonin receptor	EOG876NQT	5-HT2B	5-HT2B-5-HT2A-5-HT7	orthoDB
gene9340	AAEL017126	5-HT2B	Serotonin receptor	EOG876NQT	5-HT2B	5-HT2B-5-HT2A	orthoDB
gene4716	AAEL016993	5-HT7	Serotonin receptor	EOG82VC77	5-HT7	5-HT7-Octbeta1R-Octbeta2R	orthoDB
gene8295	AAEL009573	5-HT7	Serotonin receptor	EOG82VC77	5-HT7	5-HT7-Octbeta1R-Octbeta2R	orthoDB
gene9063	AAEL011844	5-HT7	Serotonin receptor	EOG82VC77	5-HT7	5-HT7-Octbeta1R-Octbeta2R	orthoDB
gene8946	AAEL009258	iav	TRP	EOG8J9QQ4	iav	iav-nan-TrpA1-Ank2	orthoDB
gene9679	AAEL001123	nan	TRP	EOG8NZXJM	nan	nan-iav-Ank2	orthoDB
gene2852	AAEL008338	nompC	TRP	EOG8N33D2	nompC	nompC-Ank2-Ank	orthoDB
gene6292	AAEL011679	nompC	TRP	EOG8N33D2	nompC	nompC-Ank2	orthoDB
gene12541	AAEL006835	painless	TRP	EOG8897BP	pain	pain-pyx-wtrw-Ank2-TrpA1	orthoDB
gene7213	AAEL009529	painless	TRP	EOG8897BP	pain	pain-pyx-wtrw-TrpA1	orthoDB
gene7214	AAEL009536	painless	TRP	NA	NA	pain-pyx-TrpA1	BlastX
gene1420	AAEL004179	pyx	TRP	EOG86DPT2	pyx	pyx-wtrw-TrpA1	orthoDB
gene3996	AAEL005437	TRP	TRP	EOG8Q2H5S	trp	Trpgamma-trp-trpl-nompC	orthoDB
gene9597	AAEL009419	TRPA1	TRP	EOG8M94GN	TrpA1	TrpA1-Ank2-Ank-wtrw-CG10011	orthoDB
gene3322	AAEL005014	TRPgamma	TRP	EOG88WFS6	Trpgamma	Trpgamma-trp-trpl-nompC	orthoDB
gene6271	AAEL005586	TRPl	TRP	EOG8NZXJJ	trpl	trpl-Trpgamma-trp-nompC	orthoDB
gene8293	AAEL018210	TRPm	TRP	EOG8WWV8R	Trpm	Trpm	orthoDB
gene4143	AAEL001557	TRPml/CG42638	TRP	EOG8ZKNBN-EOG8ZKNBN	Trpml-CG42638	Trpml-CG42638-Pkd2	orthoDB
gene15875	RU318	wtrw	TRP	NA	NA	wtrw-pyx-Ank2	BlastX
gene6423	AAEL010471	ChAT	vesicular_reuptake transporter	EOG86Q9J0	ChAT	ChAT-CRAT-CG5265-CG5122-whd	orthoDB
gene12320	AAEL011088	Dat	vesicular_reuptake transporter	EOG85HVPK	Dat	Dat-CG13759-CG18607-CG15766-CG10659-AANATL2	orthoDB
gene8352	AAEL010106	Dat	vesicular_reuptake transporter	EOG841T32	DAT	SerT-DAT-Gat-CG5549-ine	orthoDB
gene2074	AAEL006412	ine	vesicular_reuptake transporter	EOG8PG8R8	ine	ine-Gat-DAT-SerT	orthoDB
gene10525	AAEL013238	prt	vesicular_reuptake transporter	EOG8ZW82C	prt	prt-Vmat-VAChT	orthoDB
gene3107	AAEL000384	prt	vesicular_reuptake transporter	EOG8ZW82C	prt	prt-Vmat-VAChT	orthoDB
gene6270	AAEL005581	SerT	vesicular_reuptake transporter	EOG8D55PD	SerT	SerT-DAT-Gat-ine-CG5549	orthoDB
gene6436	AAEL010462	VAChT	vesicular_reuptake transporter	EOG8NS636	VAChT	VAChT-Vmat-prt-CG11537	orthoDB
gene11855	AAEL000780	VGAT	vesicular_reuptake transporter	EOG8DBX58	VGAT	VGAT-CG43693-CG32079-CG30394	orthoDB
gene12728	AAEL001867	VGlut	vesicular_reuptake transporter	EOG86DPT9	VGlut	VGlut-MFS9-Picot-MFS10	orthoDB
gene3892	AAEL008816	Vmat	vesicular_reuptake transporter	EOG84J58T	Vmat	Vmat-VAChT-prt	orthoDB
gene1	AAEL009972			NA	NA	NA
gene10	AAEL009960			EOG890B1D	niki	niki-Nek2-KP78b-KP78a-par-1
gene100	AAEL008895			EOG80GGGH	CG34303	CG13589-CG13590-CG33927-CG14455-CG33453-CG33454
gene1000	AAEL006735			EOG8GMXP7	Gem2	Gem2
gene10000	AAEL009664			EOG82RGZZ	Aldh-III	Aldh-III
gene10001	AAEL017426			NA	NA	NA
gene10002	AAEL009669			EOG8DJNN8	CG3246	CG3246
gene10003	AAEL009667			NA	NA	CG11984-mura-gol
gene10004	AAEL009670			EOG8B8N5T-EOG8B8N5T-EOG8B8N5T-EOG8B8N5T-EOG8B8N5T-EOG8B8N5T-EOG8B8N5T-EOG8B8N5T-EOG8B8N5T	LysP-LysE-LysS-NA-CG7798-LysD-CG30062-LysX-LysB	CG11159-LysD-LysE-LysP-CG16799-LysS-LysB-CG16756
gene10005	AAEL009668			EOG8SXR3P	Rab3-GAP	Rab3-GAP
gene10006	AAEL009725			NA	NA	bowl-CG6654-Meics
gene10007	AAEL009718			EOG80CM74	Zir	Zir-Ziz
gene10008	AAEL009717			NA	NA	NA
gene10009	AAEL009715			NA	NA	CG7324
gene1001	AAEL006751			NA	NA	CG2217-CG9641
gene10010	AAEL009726			NA	NA	SPE-Sp7-CG1299-CG3505-grass-CG9733
gene10011	AAEL009729			EOG8BP44Q-EOG8BP44Q	beat-Va-beat-Vc	beat-Vc-beat-Vb-beat-Va-beat-Ib-beat-IIIa
gene10012	AAEL009730			NA	NA	NA
gene10013	AAEL009727			NA	NA	CG17359-CG31441-su(Hw)-hang-CG4854-CG31457
gene10014	AAEL009724			NA	NA	CG5245-jim-Meics-crol
gene10015	AAEL009721			EOG81ZJ2B	CG2658	CG2658-CG6512-CG3499-CG5776-TER94
gene10016	AAEL009716			EOG84N1J7	beat-Vb	beat-Vc-beat-Vb-beat-Va-beat-IIIc-beat-IIIa
gene10017	AAEL009722			NA	NA	CG3505-grass-CG34437-CG33462-CG30087-CG11313-CG11836-CG31728-Sp7
gene10018	AAEL009728			NA	NA	arx-CG34283-CG32625-CG14036
gene10019	AAEL009720			NA	NA	crol-CG5245-Meics
gene1002	AAEL006723			EOG8X6G19	CG8398	CG8398-lute
gene10020	AAEL009723			NA	NA	CG41520-CG5550-CG30281-CG9500-CG30280-CG1889
gene10021	AAEL009719			EOG8FN78G	CG13605	CG13605-sip3-CG11982-dgrn-Pex10-CG9014
gene10022	AAEL002133			NA	NA	CG10513-CG31098-CG11878-CG11889-CG11892-CG7135-CG13360-CG9498
gene10023	AAEL002105			NA	NA	NA
gene10024	AAEL002134			EOG89CT1C	CG7713	CG7713
gene10025	AAEL002093			NA	NA	NA
gene10026	AAEL002114			NA	NA	CG43367-rg
gene10027	AAEL002100			NA	NA	CG43102-CG43658
gene10028	AAEL002132			NA	NA	NA
gene10029	AAEL002106			EOG8ZCWWF	Pbp49	Pbp49
gene1003	AAEL006732			EOG81K23Q	CG6845	CG6845-CG32320-snky
gene10030	AAEL002091			EOG88D3KS	trbd	trbd-Nup153
gene10031	AAEL002119			EOG8JWZ61	Ras64B	Ras64B-Ras85D-Rap1-Rala-Ric
gene10032	AAEL002120			NA	NA	CG5245-crol
gene10033	AAEL002109			NA	NA	NA
gene10034	AAEL002115			NA	NA	pad-CG31457-CG10321-CG8159-D19A-CG10274-CG1647-nom
gene10035	AAEL002110			EOG8MPMHB	Cpr64Ab	Cpr64Ab-Cpr5C-Ccp84Ad-Ccp84Ac-Ccp84Af-Cpr92A-Ccp84Ae-Ccp84Ab-Ccp84Ag-Ccp84Aa
gene10036	AAEL002104			NA	NA	CG10543-CG5245-CG2116-pita-rn
gene10037	AAEL002124			EOG8XKXZC	CG1299	CG1299-CG32260-CG11836-ea-CG31728-CG18735-CG4386-CG9372
gene10038	AAEL002098			EOG81K23H	mei-9	mei-9
gene10039	AAEL002113			EOG85QM59	CG12170	CG12170-FASN1-FASN3-FASN2
gene1004	AAEL006721			EOG8CZF63	Nc73EF	CG33791-Nc73EF
gene10040	AAEL002102			EOG8Z0DX9	Ero1L	Ero1L
gene10041	AAEL002095			NA	NA	CG43367
gene10042	AAEL002107			EOG87SW57	CG14997	CG14997-Seipin
gene10043	AAEL002108			EOG805VSH	CG3527	CG3527
gene10044	AAEL018091			EOG8PP18P-EOG8PP18P-EOG8PP18P-EOG8PP18P-EOG8PP18P-EOG8PP18P-EOG8PP18P-EOG8PP18P-EOG8PP18P-EOG8PP18P-EOG8PP18P-EOG8PP18P-EOG8PP18P	Cpr30F-Cpr64Ac-Cpr5C-Ccp84Ac-Ccp84Aa-Ccp84Ad-Ccp84Af-Cpr92A-Cpr30B-Cpr64Aa-Ccp84Ae-Crys-Ccp84Ab	Cpr64Aa-Crys-Cpr64Ab-Cpr5C-Ccp84Ag-Ccp84Aa-Ccp84Ad-Ccp84Ab-Ccp84Af
gene10045	AAEL002127			EOG80KBQN	tipE	tipE-Teh2-Teh1
gene10046	AAEL002094			EOG8S1WZF	CG18265	CG18265-CG15073-CG3032-CG11696
gene10047	AAEL002111			EOG8PP18P-EOG8PP18P-EOG8PP18P-EOG8PP18P-EOG8PP18P-EOG8PP18P-EOG8PP18P-EOG8PP18P-EOG8PP18P-EOG8PP18P-EOG8PP18P-EOG8PP18P-EOG8PP18P	Ccp84Ab-Ccp84Af-Cpr30F-Ccp84Ad-Cpr64Aa-Crys-Cpr5C-Cpr92A-Ccp84Aa-Ccp84Ac-Cpr30B-Cpr64Ac-Ccp84Ae	Cpr64Ac-Cpr64Aa-Cpr62Bb-Cpr64Ab-Crys-CG34461
gene10048	AAEL002121			NA	NA	NA
gene10049	AAEL002118			EOG8MPMGW	Ubc6	Ubc6-CG3473-eff-ben
gene1005	AAEL006746			NA	NA	NA
gene10050	AAEL002128			EOG8XKXZC	CG1299	CG32260-CG1299-CG9372-CG4914-CG8172-CG3355-CG4386-CG9294
gene10051	AAEL002125			EOG8JQ6P0	fs(1)h	fs(1)h-tbrd-3
gene10052	AAEL002099			EOG8PP18P-EOG8PP18P-EOG8PP18P-EOG8PP18P-EOG8PP18P-EOG8PP18P-EOG8PP18P-EOG8PP18P-EOG8PP18P-EOG8PP18P-EOG8PP18P-EOG8PP18P-EOG8PP18P	Ccp84Af-Cpr64Aa-Cpr30F-Cpr5C-Ccp84Ab-Cpr92A-Cpr30B-Ccp84Ac-Crys-Cpr64Ac-Ccp84Ae-Ccp84Aa-Ccp84Ad	Cpr64Aa-Cpr64Ab-Cpr5C-Ccp84Aa-Ccp84Af-Ccp84Ab-Crys-Ccp84Ag-Ccp84Ad
gene10053	AAEL002116			EOG86X21H	CG31475	CG31475-scf-CG31650
gene10054	AAEL002088			EOG8MD0RH	Teh2	Teh2-Teh1-tipE-Teh3-Teh4
gene10055	AAEL002117			NA	NA	CG13193-CG33644-CG33771
gene10056	AAEL002096			EOG8XWJQ5	CG18675	CG18675
gene10057	AAEL002130			EOG81C9NK	ImpL2	ImpL2-robo2-sdk
gene10058	AAEL002123			NA	NA	CG43102-syd
gene10059	AAEL002097			EOG8T7BV1	Golgin84	Golgin84
gene1006	AAEL006741			NA	NA	CG2217-CG9641-CG7824
gene10060	AAEL002122			EOG8VQDDF	CG43367	CG43367-rg
gene10061	AAEL002103			NA	NA	NA
gene10062	AAEL002092			EOG8PP18P-EOG8PP18P-EOG8PP18P-EOG8PP18P-EOG8PP18P-EOG8PP18P-EOG8PP18P-EOG8PP18P-EOG8PP18P-EOG8PP18P-EOG8PP18P-EOG8PP18P-EOG8PP18P	Cpr64Ac-Crys-Cpr5C-Ccp84Af-Cpr64Aa-Ccp84Aa-Cpr30F-Ccp84Ad-Ccp84Ae-Ccp84Ab-Cpr92A-Ccp84Ac-Cpr30B	Cpr64Aa-Cpr5C-Ccp84Ag-Ccp84Aa-Crys-Cpr64Ab-Ccp84Ad-Ccp84Ab-Ccp84Af
gene10063	AAEL002101			NA	NA	fs(1)h
gene10064	AAEL002089			EOG837V5N	Rlip	Rlip-RhoGAP5A-RhoGAP1A-RhoGAP68F-CdGAPr
gene10065	AAEL002112			EOG847JK4	nab	nab
gene10066	AAEL002126			EOG8Z65D1	mas	mas-Np-CG4998-CG13318-CG8172-Sb
gene10067	AAEL002131			EOG8MPMFH	Teh3	Teh3-Teh4-Teh2-Teh1-tipE
gene10068	AAEL002090			EOG8JQ6P0	fs(1)h	fs(1)h-tbrd-3
gene10069	AAEL014763			NA	NA	Ppm1-alph-CG10417-CG10376
gene1007	AAEL006725			EOG8KM1TH	CG3605	CG3605
gene10070	AAEL014762			EOG87H8G4	Zip99C	Zip99C-Catsup
gene10071	AAEL014761			NA	NA	NA
gene10072	AAEL015537			NA	NA	BTBD9-lute-rdx
gene10073	AAEL013921			NA	NA	NA
gene10074	AAEL013918			EOG8G1Q81	Tsp42Er	Tsp42Ea-Tsp42Eb-CG30160-Tsp42Ed-Tsp42Er-Tsp42Ec-Tsp42Ee
gene10075	AAEL018268			EOG8XPT65	DAAM	DAAM-CG32138
gene10076	AAEL013917			NA	NA	Tsp42Ea-Tsp42Ep-Tsp42Eh-Tsp42Ec-Tsp42Ej-Tsp96F
gene10078	AAEL006339			EOG84N1HK-EOG84N1HK	CG32150-CG13875	CG13875-CG32150-RASSF8
gene10079	AAEL006357			NA	NA	NA
gene1008	AAEL006730			EOG8QVG37	msn	msn-GckIII-hppy
gene10080	AAEL006347			NA	NA	CG42249-NT5E-2-veil-CG30103-CG11883
gene10081	AAEL006328			NA	NA	Cht8-Muc68D-Cht12
gene10082	AAEL006330			EOG80GGG1	dop	dop-Akt1-trc-Pka-C1-Pkc53E
gene10083	AAEL006346			EOG8G4KGW	CG7945	CG7945
gene10084	AAEL006359			NA	NA	St1-St2-St3-St4
gene10085	AAEL006333			NA	NA	CG42249-NT5E-2-CG30103-veil-CG11883
gene10086	AAEL006361			EOG81ZJ2S-EOG81ZJ2S-EOG81ZJ2S-EOG81ZJ2S	Sr-CI-Sr-CIV-Sr-CII-Sr-CIII	Sr-CI-Sr-CIV-Sr-CII-Sr-CIII-Alk-uif
gene10087	AAEL006356			EOG81G5VT	mrn	mrn
gene10088	AAEL006342			NA	NA	CG1882-CG5377-Jheh3-CG11309
gene10089	AAEL006341			EOG8P2SSW	CG16959	CG16959
gene1009	AAEL006753			EOG8030JN	CG18335	CG18335-CG18336
gene10090	AAEL006355			EOG81ZJ2S-EOG81ZJ2S-EOG81ZJ2S-EOG81ZJ2S	Sr-CI-Sr-CII-Sr-CIII-Sr-CIV	Sr-CI-Sr-CII-Sr-CIV-Sr-CIII-Alk-CG10186
gene10091	AAEL006337			EOG8FBMJ3	CG16979	CG16979-CG30157
gene10092	AAEL006336			NA	NA	Cht12
gene10093	AAEL006343			EOG85TGCP	CG7739	CG7739
gene10094	AAEL006340			EOG8SFCXV	Cep135	Cep135
gene10095	AAEL006354			NA	NA	Jheh2-CG5068-Jheh3-Jheh1-CG1882
gene10096	AAEL006326			EOG864338-EOG864338-EOG864338	CG6839-CG3819-CG14120	CG3819-CG6839-CG14120-CG14118-CG14062-CG12917-CG33346-Sid
gene10097	AAEL006344			NA	NA	St1-St2-St3-St4
gene10098	AAEL006334			NA	NA	St1-St2-St3-St4
gene10099	AAEL006329			EOG8G7FQH	yellow-k	yellow-k
gene101	AAEL008892			NA	NA	NA
gene10100	AAEL006350			EOG805VS0	CG14185	CG14185-CG8800-scrib
gene10101	AAEL006358			NA	NA	NA
gene10102	AAEL018118			EOG8M3D0W-EOG8M3D0W	lds-CG16789	lds-CG10445-Iswi-dom
gene10103	AAEL006353			NA	NA	St1-St2-St3-St4
gene10104	AAEL006349			NA	NA	Cht8-Cht9-Cht7-CG5210
gene10105	AAEL006352			EOG8ZW82W	CG14186	CG14186
gene10106	AAEL006335			EOG89KJG3	CG4576	CG9447-CG4576-CG42329-CG14205-CG33337-CG32645-CG14204-CG3106
gene10107	AAEL006338			NA	NA	St1-St2-St3-St4
gene10108	AAEL006348			EOG864338-EOG864338-EOG864338	CG3819-CG6839-CG14120	CG3819-CG6839-CG14120-CG14118-CG14062-CG33346-CG12917-Sid
gene10109	AAEL006327			NA	NA	St1-St2-St3-St4
gene1011	AAEL006729			NA	NA	p130CAS-drk-slpr
gene10110	AAEL006351			NA	NA	NA
gene10112	AAEL006815			EOG85MQX1-EOG85MQX1-EOG85MQX1	Cyp9b2-Cyp9b1-Cyp9f2	Cyp9f2-Cyp9h1-Cyp9b2-Cyp9c1-Cyp9b1-Cyp6a13-Cyp6a14-Cyp6a19-Cyp6a18
gene10113	AAEL006791			EOG873SGH	plx	plx-GAPcenA-Evi5
gene10114	AAEL006816			NA	NA	CG11902-CG18476-CG10959-CG5245-crol-CG12299
gene10115	AAEL017984			EOG8V726T	CG42732	CG42732
gene10116	AAEL006790			NA	NA	CG4294
gene10117	AAEL006814			EOG85MQX1-EOG85MQX1-EOG85MQX1	Cyp9b1-Cyp9b2-Cyp9f2	Cyp9f2-Cyp9h1-Cyp9c1-Cyp9b2-Cyp9b1-Cyp6g2-Cyp6a14-Cyp6a8-Cyp6a13
gene10118	AAEL006812			NA	NA	Meics-crol-CG7372-Clamp-dwg-CG18476-CG11902-CG2202-CG3407-Aef1-CG12299-topi
gene10119	AAEL006805			EOG85MQX1-EOG85MQX1-EOG85MQX1	Cyp9b1-Cyp9b2-Cyp9f2	Cyp9f2-Cyp9c1-Cyp9b2-Cyp9b1-Cyp9h1-Cyp6a14-Cyp6g2-Cyp6g1
gene1012	AAEL006744			EOG8GQSWJ	CG8368	CG8368-CG12877-CG42666
gene10120	AAEL006782			EOG8PK50D	Art4	Art4-Art1-Art2-Art6-Art8-Art3-CG32152
gene10121	AAEL006798			EOG85MQX1-EOG85MQX1-EOG85MQX1	Cyp9b2-Cyp9f2-Cyp9b1	Cyp9f2-Cyp9h1-Cyp9b2-Cyp9c1-Cyp9b1-Cyp6a14-Cyp6a13-Cyp6g1
gene10122	AAEL018123			EOG8PZMXV	CG31183	CG31183-CG3216-CG42637-Gyc76C
gene10123	AAEL006783			EOG8MD0QK	gpp	gpp
gene10124	AAEL006793			EOG85MQX1-EOG85MQX1-EOG85MQX1	Cyp9b2-Cyp9f2-Cyp9b1	Cyp9f2-Cyp9b2-Cyp9h1-Cyp9b1-Cyp9c1-Cyp6a14-Cyp6a13-Cyp6a19-Cyp6g1
gene10125	AAEL006794			EOG86MF8T	Dcr-2	Dcr-2-Dcr-1-drosha-Fancm-l(3)72Ab-CG9630
gene10126	AAEL006811			EOG85MQX1-EOG85MQX1-EOG85MQX1	Cyp9f2-Cyp9b1-Cyp9b2	Cyp9f2-Cyp9c1-Cyp9h1-Cyp9b2-Cyp9b1-Cyp6a14-Cyp6a18-Cyp6a13
gene10127	AAEL006808			EOG81RSKN	CG3608	CG3608-CG7616-CG32649
gene10128	AAEL006784			EOG85MQX1-EOG85MQX1-EOG85MQX1	Cyp9f2-Cyp9b1-Cyp9b2	Cyp9f2-Cyp9h1-Cyp9c1-Cyp9b2-Cyp9b1-Cyp6a13-Cyp6a14-Cyp6g1
gene10129	AAEL006795			EOG85MQX1-EOG85MQX1-EOG85MQX1	Cyp9f2-Cyp9b1-Cyp9b2	Cyp9f2-Cyp9c1-Cyp9b2-Cyp9b1-Cyp9h1-Cyp6a14-Cyp6a13-Cyp6a19-Cyp6w1
gene1013	AAEL006748			EOG81RSMQ	tsu	tsu-CG4806-CstF-64-cyp33-fne
gene10130	AAEL006800			EOG8R52T2	bdg	bdg-CG1698-SerT-Gat
gene10131	AAEL006792			EOG8VT8P7	NA	PRAS40
gene10132	AAEL017112			NA	NA	NA
gene10133	AAEL006786			EOG8XH2RP	RhoL	RhoL-Mtl-Rac1-Rac2-Cdc42
gene10134	AAEL006802			EOG85MQX1-EOG85MQX1-EOG85MQX1	Cyp9b1-Cyp9f2-Cyp9b2	Cyp9f2-Cyp9h1-Cyp9b2-Cyp9c1-Cyp9b1-Cyp6a19-Cyp6a14-Cyp6a2-Cyp6a13
gene10135	AAEL006785			EOG8W6RNM	RpL18A	RpL18A
gene10136	AAEL006801			EOG8R26KM	Vang	Vang
gene10137	AAEL006799			EOG8N33D4	CG8777	CG8777-sxc
gene10138	AAEL006787			EOG8258K3	CG1239	CG1239-bin3-CG11342
gene10139	AAEL018124			EOG8FBMJ9	sced	sced
gene1014	AAEL006717			EOG89CSZX	ABCB7	ABCB7-Hmt-1-Mdr49-CG10226-Mdr65-Mdr50-CG1824
gene10140	AAEL006809			EOG8NP9TM	na	na-cac
gene10141	AAEL006797			EOG8FJC16	Fbxl7	Fbxl7-CG9003-Ppa
gene10142	AAEL006788			EOG8TF3BD	CG8142	CG8142-RfC3-RfC4-RfC38-Gnf1-cutlet-CG6701
gene10143	AAEL006789			EOG8TQQ2J	e(y)1	e(y)1
gene10144	AAEL018030			EOG85MQX1-EOG85MQX1-EOG85MQX1	Cyp9b1-Cyp9b2-Cyp9f2	Cyp9f2-Cyp9b2-Cyp9b1-Cyp9h1-Cyp9c1-Cyp6a2-Cyp6a14-Cyp6a13-Cyp6a18
gene10145	AAEL007594			EOG8BCHD1	p53	p53
gene10146	AAEL007590			NA	NA	CtsB1-Swim-CG4847-Cp1
gene10147	AAEL007592			NA	NA	Npc2c-Npc2e-Npc2d
gene10148	AAEL007588			NA	NA	NA
gene10149	AAEL007587			NA	NA	NA
gene1015	AAEL006740			EOG83FKND	CG10217	CG10217
gene10150	AAEL007597			EOG89368V	snk	snk-CG14642-spirit-CG11843-CG11670-CG11842
gene10151	AAEL007596			NA	NA	snk-Hayan-psh-spirit
gene10152	AAEL007586			EOG8CNTG7	Nup98-96	Nup98-96
gene10153	AAEL007589			EOG8RR97F	mbc	mbc-spg-Ziz
gene10154	AAEL007595			EOG8BCHD1	p53	p53
gene10155	AAEL007593			EOG89368V	snk	snk-spirit-CG11843-CG11670-Hayan
gene10156	AAEL007598			EOG8GMXNM	nerfin-2	nerfin-2-nerfin-1-CG12299-CG13296-crol
gene10157	AAEL007583			NA	NA	NA
gene10158	AAEL007584			EOG8R26M7	trk	trk
gene10159	AAEL007599			NA	NA	CtsB1-Swim-Cp1-CG4847
gene1016	AAEL006750			NA	NA	NA
gene10160	AAEL007591			NA	NA	NA
gene10161	AAEL007585			NA	NA	CtsB1-Swim-CG12163-CG4847
gene10162	AAEL009165			EOG8CC6T7-EOG8CC6T7-EOG8CC6T7-EOG8CC6T7	CG15712-CG3906-CG4398-CG9021	CG15712-CG4409-CG4398
gene10163	AAEL009164			EOG8S1X12	CG31381	CG31381
gene10164	AAEL009166			EOG8CC6T7-EOG8CC6T7-EOG8CC6T7-EOG8CC6T7	CG3906-CG4398-CG9021-CG15712	CG15712-CG4409-CG4398
gene10165	AAEL009163			NA	NA	CG31381
gene10166	AAEL014997			EOG8JMBH0	CG33155	CG33155
gene10167	AAEL014996			EOG8SR0PJ	mRpL53	mRpL53
gene10168	AAEL004536			EOG86T5T1	Cpr11A	Cpr11A-Lcp9-Pcp-Cpr47Ef-Lcp65Ad-Cpr11B-Cpr49Ag
gene10169	AAEL004515			EOG8K0TDT	crok	crok-CG6329-CG7781-CG31675
gene1017	AAEL006756			NA	NA	Cpr76Ba-Cpr76Bd-CG42367-Crys-Cpr76Bc-Cpr76Bb
gene10170	AAEL004531			NA	NA	Hrd3
gene10171	AAEL004528			NA	NA	NA
gene10172	AAEL004525			NA	NA	CG42534
gene10173	AAEL004540			NA	NA	psh-Hayan-spirit-CG14642
gene10174	AAEL004526			EOG87H8FD	CG1671	CG1671-CG30116-Nle-wda-Lis-1
gene10175	AAEL004513			EOG8QNQMW-EOG8QNQMW	CG7589-CG6927	CG6927-CG7589-CG11340-GluClalpha
gene10176	AAEL004520			EOG8HX7RG	Pde11	Pde11-Pde6-Pde9
gene10177	AAEL004533			EOG8RZ1QK	CG31760	CG31760-CG43795-pog-GABA-B-R2
gene10178	AAEL004524			NA	NA	Hayan-psh-snk-spirit
gene10179	AAEL004539			NA	NA	NA
gene1018	AAEL006724			EOG88PQB4	CG10646	CG10646-Caf1-nclb-CG1109-CG1523-CG3909-CG3436
gene10180	AAEL004518			EOG8T4GM1-EOG8T4GM1	psh-Hayan	Hayan-psh-spirit-CG11670-snk
gene10181	AAEL004514			EOG8JHG63	Hrd3	Hrd3
gene10182	AAEL004530			NA	NA	Meics-CG11247-CG12299-dwg-CG6654-crol
gene10183	AAEL004537			NA	NA	NA
gene10184	AAEL004517			EOG8RR993	CG6583	CG6583-crok-atilla
gene10185	AAEL004511			EOG805VSJ	CG4627	CG4627
gene10186	AAEL004522			NA	NA	NA
gene10187	AAEL004512			NA	NA	CG14711-CG15436-CG6654-Clamp-Kr-h1-ranshi-erm-dwg
gene10188	AAEL004516			NA	NA	NA
gene10189	AAEL004532			EOG8SBHQ1-EOG8SBHQ1-EOG8SBHQ1	CG31674-CG9331-CG31673	CG9331
gene1019	AAEL006754			NA	NA	Ank-CG10011-Patsas-Ank2
gene10190	AAEL004529			EOG8SBHQ1-EOG8SBHQ1-EOG8SBHQ1	CG9331-CG31674-CG31673	CG9331
gene10191	AAEL004535			NA	NA	NA
gene10192	AAEL004521			EOG8HMN30	CG31676	CG31676-twit-crok-CG9336-CG6329
gene10193	AAEL004527			EOG87SW66	mRpS7	mRpS7-RpS5a-RpS5b
gene10194	AAEL004538			EOG8PK50C	GalNAc-T2	GalNAc-T2-pgant5-pgant6-CG30463
gene10195	AAEL004519			NA	NA	CG14711-CG4424-Kr-h1-CG6654-CG7372-CG3407-M1BP-CG11902-crol
gene10196	AAEL004523			EOG8WT027	Sec61alpha	Sec61alpha
gene10197	AAEL017243			NA	NA	NA
gene10198	AAEL004534			EOG8HTCHV	CG2991	CG2991-CG16781-CG9855-CG4080-CG17991
gene10199	AAEL011822			EOG8BGCMK-EOG8BGCMK	CG17636-Ggt-1	CG17636-Ggt-1-CG4829
gene102	AAEL008904			EOG8PCDJ5-EOG8PCDJ5-EOG8PCDJ5-EOG8PCDJ5	CG9649-CG31326-CG9631-Sp212	CG4998-CG31326-CG7432-Sp212-CG9649-CG3355-CG32260-CG31728-CG13318
gene1020	AAEL006742			NA	NA	CG4747-CG15093
gene10200	AAEL011823			EOG8BGCMK-EOG8BGCMK	CG17636-Ggt-1	CG17636-Ggt-1-CG4829
gene10201	AAEL011824			EOG8BGCMK-EOG8BGCMK	CG17636-Ggt-1	CG17636-Ggt-1-CG4829
gene10202	AAEL011821			NA	NA	capt
gene10203	AAEL010395			EOG8N33F5	beat-IV	beat-IV-beat-IIIc-beat-IIIa-beat-IIIb-beat-Ia
gene10204	AAEL010397			NA	NA	GILT3-GILT2-CG41378-GILT1-CG9427
gene10205	AAEL010400			NA	NA	NA
gene10206	RU120			NA	NA	NA
gene10207	AAEL010396			EOG8SXR51	Fer2LCH	Fer2LCH-Fer3HCH
gene10208	AAEL010393			EOG8GQSXG	Fer1HCH	Fer1HCH-Fer3HCH
gene10209	AAEL010399			EOG85XBN3-EOG85XBN3	CG4753-CG4729	CG4729-CG4753
gene1021	AAEL006738			EOG81K23X	p130CAS	p130CAS
gene10210	AAEL010394			EOG85XBN3-EOG85XBN3	CG4729-CG4753	CG4729
gene10211	AAEL010398			NA	NA	NA
gene10212	AAEL015017			EOG89W566	CG10566	CG10566
gene10213	AAEL015016			NA	NA	NA
gene10214	AAEL015015			EOG8SR0MT	E(bx)	E(bx)-Gcn5-CG3815
gene10215	AAEL005641			EOG822D9Z	CG9134	CG9134-CG43055-Lectin-galC1-lectin-37Da-CG8343-CG15358
gene10216	AAEL005642			NA	NA	NA
gene10217	AAEL003575			NA	NA	CG45263-rst-Dscam1
gene10218	AAEL003567			EOG8XKZ0P-EOG8XKZ0P	CG13102-CG9568	CG13102
gene10219	AAEL003562			NA	NA	Brd8-Taf1-fs(1)h
gene1022	AAEL006728			EOG8CZF7H	vih	vih-ben-CG3473-Ubc6
gene10220	AAEL003568			EOG85XBMX	CG8129	CG8129-Cbs
gene10221	AAEL003572			EOG8PP17B	CG12877	CG12877-CG42666
gene10222	AAEL003565			EOG8TB73C	lost	lost
gene10223	AAEL003577			NA	NA	CG45263-CG14372
gene10224	AAEL003571			NA	NA	CG42389
gene10225	AAEL003563			EOG8Z395Q	mTerf5	mTerf5
gene10226	AAEL003561			EOG81G5VS	CG14507	CG14507
gene10227	AAEL003576			NA	NA	NA
gene10228	AAEL003570			NA	NA	NA
gene10229	AAEL003574			NA	NA	NA
gene1023	AAEL006719			EOG8THZJQ-EOG8THZJQ-EOG8THZJQ	Amy-p-Amyrel-Amy-d	Amy-d-Amy-p-Amyrel
gene10230	AAEL003566			EOG8K0TDV	CG42402	CG42402-Cirl
gene10231	AAEL003564			EOG85XBMX	CG8129	CG8129
gene10232	AAEL003569			EOG8RBT9C-EOG8RBT9C-EOG8RBT9C	CG1774-CG1638-CG1635	CG1635-CG1638-CG1774-CG13771-CG12877
gene10233	AAEL003573			EOG8VDSPR	Trn-SR	Trn-SR-CG10950-cdm
gene10234	AAEL012783			EOG80KBQ6-EOG80KBQ6	CG31233-CG31343	CG31343-CG31233-SP1029-CG31445
gene10235	AAEL012776			NA	NA	CG31233-CG31343-CG8773-CG31445-SP1029
gene10236	AAEL012775			NA	NA	ea-grass-CG3505-Sp7-MP1-Ser7
gene10237	AAEL012784			EOG851HGK	CG5880	CG5880-CG5196-CG8314-CG1407
gene10238	AAEL012782			NA	NA	spirit-snk-Hayan-CG11670-CG11668
gene10239	AAEL012774			NA	NA	CG31233-CG31343-CG31445-CG8773-SP1029
gene1024	AAEL006747			EOG880MN6	aft	aft-CG6379-CG5220-CG8939
gene10240	AAEL012786			NA	NA	CG31233-CG31343-CG8773-Psa
gene10241	AAEL012781			NA	NA	CG8774-CG32473-CG14516-CG8773-SP1029
gene10242	AAEL012777			NA	NA	Hayan-CG11670-snk-spirit
gene10243	AAEL012778			EOG80KBQ6-EOG80KBQ6	CG31233-CG31343	CG31233-CG31343-SP1029-CG14516
gene10244	AAEL012785			NA	NA	snk-CG14642-spirit-CG11670-CG11668
gene10245	AAEL018249			NA	NA	CG31233-CG31343-CG14516-SP1029
gene10246	AAEL017244			NA	NA	CG11951-CG32473-CG14516-CG8773-CG31445
gene10247	AAEL008784			EOG80049C-EOG80049C-EOG80049C	CG12951-CG32808-CG16749	CG12951-CG32808-CG16749-CG5255-lambdaTry-Ser6-CG5246-CG17477-Ser8-CG31954
gene10248	AAEL008775			NA	NA	NA
gene10249	AAEL008780			NA	NA	Ser6-CG1304-CG9676-CG4653-CG9672-CG32523-CG9673-CG5255-CG17477
gene1025	AAEL006726			NA	NA	Inx2-zpg-Inx5-Inx6-Inx3
gene10250	AAEL008781			NA	NA	Ser6-CG1304-CG9676-CG9672-CG4653-CG4053-CG9673-Ser8-CG32523
gene10251	AAEL008770			EOG85B46Z	Prosbeta6	Prosbeta6-Prosbeta3-Prosbeta1-Prosbeta4R2-Prosbeta2R1-Prosbeta2-Prosbeta4-Prosbeta7
gene10252	AAEL008777			EOG8TF39H	Abl	Abl
gene10253	AAEL008773			EOG8TF39F	LanA	LanA-LanB2-wb-LanB1
gene10254	AAEL008783AAEL008776			NA	NA	Su(P)
gene10255	AAEL008782			EOG80049C-EOG80049C-EOG80049C	CG12951-CG16749-CG32808	CG12951-CG16749-CG32808-lambdaTry-CG11836
gene10256	AAEL008772			NA	NA	CG42726-br
gene10257	AAEL008778			NA	NA	NA
gene10258	AAEL008779			EOG8KSSBD-EOG8KSSBD	Mst98Cb-Mst98Ca	Mst98Cb-Mst98Ca
gene10259	AAEL008774			EOG8FJC2X	dar1	dar1-luna-CG42741-Bteb2-cbt-sr
gene1026	AAEL006739			NA	NA	Cpr76Ba-Cpr76Bb-CG34461-Cpr30B-Cpr76Bc-Cpr64Ac-Cpr62Bc
gene10260	AAEL008771			NA	NA	ATPsynF
gene10261	AAEL008766			NA	NA	NA
gene10262	AAEL008769			EOG8MSGQN-EOG8MSGQN-EOG8MSGQN-EOG8MSGQN	CG1304-CG9676-Ser6-CG32523	Ser6-CG1304-CG9676-CG4053-lambdaTry-CG31265-CG32523-CG5255-CG4653-CG9673
gene10263	AAEL008767			EOG80049C-EOG80049C-EOG80049C	CG12951-CG32808-CG16749	CG12951-CG32808-CG16749-lambdaTry-CG8299-CG11192-Ser8-Sb-CG31954
gene10264	AAEL008768			EOG8GBB00	mbf1	mbf1
gene10265	AAEL009214			EOG864354	Dbi	Dbi-CG8629-CG8498-CG8628-CG5804-CG15829
gene10266	AAEL009213			EOG8XH2QD	melt	melt
gene10267	AAEL009211			EOG880MN7	BBS1	BBS1
gene10268	AAEL017240			EOG81G5VZ	psq	psq
gene10269	AAEL009215			NA	NA	NA
gene1027	AAEL006727			EOG85TGD8	CG12304	CG12304
gene10270	AAEL009212			NA	NA	lola
gene10271	AAEL014218			EOG8JT2XD-EOG8JT2XD-EOG8JT2XD-EOG8JT2XD-EOG8JT2XD	Lip4-CG8093-CG31871-CG18301-Lip3	Lip4-CG31871-CG18301-Lip1-CG8093-Lip3
gene10272	AAEL014216			NA	NA	wdn-CG7372-CG18476-CG4424-CG4936-Meics-CG15436-wek
gene10273	AAEL014217			EOG8HX7RS	CG3714	CG3714
gene10274	AAEL014902			EOG8TXFHR	ZnT63C	ZnT63C-ZnT77C-ZnT86D
gene10275	AAEL014905			NA	NA	NA
gene10276	AAEL014903			EOG873SJ0	RpS24	RpS24
gene10277	AAEL014904			EOG8H7537	Dbp45A	Dbp45A-CG9253-Rs1-CG10333-pit-CG32344-eIF4AIII
gene10278	AAEL015533			NA	NA	CG3505-grass-ea-CG31326-Tequila-CG9733
gene10279	AAEL013022			NA	NA	crol-CG5245-CG12299
gene1028	AAEL006720			NA	NA	Su(var)205-HP1c-HP1e-HP1b-Pc-rhi-Oxp
gene10280	AAEL013017			EOG8HTCHW	Ns4	Ns4-Ns3-Ns1-Ns2
gene10281	AAEL013021			NA	NA	RpS5a-RpS5b
gene10282	AAEL013019			NA	NA	crol-CG5245
gene10283	AAEL013024			NA	NA	NA
gene10284	AAEL018252			NA	NA	crol-CG5245-CG12299
gene10285	AAEL013015			EOG8MKR6S	CG16854	CG16854-CG3123-CG14731-CG31933-CG7120
gene10286	AAEL013020			EOG890B20	CG4164	CG4164-Droj2-DnaJ-H-CG2887-CG5001
gene10287	AAEL013013			NA	NA	NA
gene10288	AAEL013014			NA	NA	crol-CG5245-Meics
gene1029	AAEL006752			EOG879HZZ	MESR6	MESR6
gene10290	AAEL013023			EOG8HDWK6	CG4133	CG4133
gene10291	AAEL015391			EOG8BGCMK-EOG8BGCMK	CG17636-Ggt-1	CG17636-Ggt-1-CG4829
gene10292	AAEL010132			NA	NA	CG4950-CG6749-trn-caps-CG18095
gene10293	AAEL010127			EOG81RSMW-EOG81RSMW-EOG81RSMW-EOG81RSMW-EOG81RSMW-EOG81RSMW-EOG81RSMW-EOG81RSMW	Cpr65Ec-Cpr65Eb-Cpr67Fa2-Cpr78Cc-Edg78E-Cpr47Ef-Cpr67Fb-Cpr67Fa1	Cpr49Ae-Cpr67Fb-Cpr67Fa1-Cpr67Fa2-Cpr49Aa-Pcp-Cpr65Az-Edg78E-Cpr65Ec
gene10294	AAEL010133			NA	NA	NA
gene10295	AAEL010125			NA	NA	CG4950-CG6749-CG7896-atk-conv-CG5810
gene10296	AAEL010130			NA	NA	Cpr47Ea-Pcp-Lcp65Ac-Cpr67Fb-Cpr49Ae-Cpr49Ag-Cpr65Eb-Cpr49Aa-Cpr65Ec-Lcp65Ad
gene10297	AAEL010134			EOG81RSMW-EOG81RSMW-EOG81RSMW-EOG81RSMW-EOG81RSMW-EOG81RSMW-EOG81RSMW-EOG81RSMW	Cpr67Fa2-Cpr65Eb-Cpr67Fa1-Cpr67Fb-Cpr78Cc-Cpr65Ec-Edg78E-Cpr47Ef	Cpr67Fb-Cpr65Ec-Pcp-Edg78E-Cpr65Eb-Cpr47Ea-Cpr78Cc-Cpr49Ae-Cpr67Fa2
gene10298	AAEL010129			NA	NA	CG4950-CG18249-cDIP-18w-sli-CG7800
gene10299	AAEL010131			EOG8PVRQF	sca	sca-CG8642-CG41520-CG31832-CG30281-CG6788-CG10359
gene103	AAEL017196			EOG80GGGD	goe	goe-Nep3-Nep2-Nep4
gene1030	AAEL006743			EOG837V6D	vnc	vnc-NAA20-CG31730
gene10300	AAEL010126			EOG805VSK	luna	luna-dar1-CG42741-cbt-Bteb2-Spps
gene10301	AAEL010128			NA	NA	CG16974-CG7896-CG18095-CG4950-atk
gene10302	AAEL013789			NA	NA	Cpr92F
gene10303	AAEL014774			NA	NA	NA
gene10304	AAEL014773			NA	NA	sca
gene10305	AAEL009327			NA	NA	Frq2-Frq1-Nca-CG44422
gene10306	AAEL009321			NA	NA	CG14763-CG12836-CG7276-CG5359
gene10307	AAEL009322			NA	NA	NA
gene10308	AAEL009328			EOG8NP9VT	scu	scu-CG3603-CG10672-Pdh-CG31548
gene10309	AAEL009325			NA	NA	CG31157
gene1031	AAEL006755			EOG86Q9K1	CG6674	CG6674
gene10310	AAEL009330			EOG8284SW-EOG8284SW	CG3669-CG3940	CG3940-CG3669-CG18672-CAH2-CG18673-CG6074
gene10311	AAEL009325			NA	NA	Hsp70Ab-Hsp70Aa-Hsp70Bbb-Hsp70Bb-Hsp70Bc-Hsp70Ba-Hsc70-2-Hsc70-4-Hsp68
gene10312	AAEL009329			NA	NA	NA
gene10313	AAEL009326			EOG8PVRQ8	Fmr1	Fmr1
gene10314	AAEL009323			EOG8284SW-EOG8284SW	CG3940-CG3669	CG3940-CG3669-CG18672-CG18673-CAH1-CG6074
gene10315	AAEL009324			EOG8NP9VT	scu	scu-CG3603-Pdh-CG12171-CG31549-CG10672
gene10316	AAEL013656			EOG8WQ3TS	BM-40-SPARC	BM-40-SPARC-Cow
gene10317	AAEL018263			EOG80ZTP8-EOG80ZTP8	otu-CG3251	otu-CG3251
gene10318	AAEL013661			EOG8N33FT	cib	cib
gene10319	AAEL013657			NA	NA	NA
gene1032	AAEL006736			EOG8GQSWP	swi2	swi2-hfw-Tehao-sli-Toll-6
gene10320	AAEL013658			EOG8TQQ2G	Vps28	Vps28
gene10321	AAEL013655			EOG8WWVBG	CG9231	CG9231
gene10322	AAEL013662			EOG86T5SH-EOG86T5SH	smp-30-regucalcin	regucalcin-smp-30
gene10323	AAEL015058			EOG8TB72D	jbug	jbug
gene10324	AAEL015057			NA	NA	jbug-cher
gene10325	AAEL015585			EOG8D29GM	snRNP-U1-70K	snRNP-U1-70K-CstF-64-Hrb87F-Hrb98DE
gene10326	AAEL003106			EOG8TXFHN	AP-2mu	AP-2mu-AP-1mu-cm-stnB
gene10327	AAEL003096			NA	NA	NA
gene10328	AAEL003107			NA	NA	NA
gene10329	AAEL003100			NA	NA	NA
gene1033	AAEL006718			EOG8MKR77	CG7272	CG7272-slv
gene10330	AAEL003104			EOG8FJC12	tn	tn-wech
gene10331	AAEL003092			EOG805VR8	CG5639	CG5639-Ppn-Cow
gene10332	AAEL003094			NA	NA	Cht8-Cht4-Cht9-Cht6
gene10333	AAEL003110			NA	NA	Cht7-Cht8-Cht3-Cht6
gene10334	AAEL003103			EOG84J59N	eff	eff-Ubc2-CG5440-CG2574
gene10335	AAEL003097			EOG8K6JVD	Camta	Camta-Mbs
gene10336	AAEL003109			EOG81C9MX	atl	atl
gene10337	AAEL003098			EOG8W9MVM-EOG8W9MVM-EOG8W9MVM-EOG8W9MVM-EOG8W9MVM-EOG8W9MVM	CG31002-Ugt86Dg-Ugt35a-Ugt86De-Ugt86Dd-Ugt35b	Ugt86Da-Ugt86Dc-Ugt86Dd-Ugt86Di-Ugt35a-Ugt35b-CG15661-CG6475
gene10338	AAEL003102			EOG8W9MVM-EOG8W9MVM-EOG8W9MVM-EOG8W9MVM-EOG8W9MVM-EOG8W9MVM	Ugt35a-Ugt86Dg-Ugt86Dd-Ugt35b-CG31002-Ugt86De	Ugt86Dd-Ugt86Da-Ugt86Dc-Ugt86Di-Ugt35a-Ugt35b-CG4302-CG6475-CG15661
gene10339	AAEL003105			NA	NA	CG45186-Gel
gene1034	AAEL006749			NA	NA	CG13022-Cpr78E-Cpr73D-Cpr47Ef
gene10340	AAEL003099			EOG8W9MVM-EOG8W9MVM-EOG8W9MVM-EOG8W9MVM-EOG8W9MVM-EOG8W9MVM	Ugt35a-CG31002-Ugt35b-Ugt86De-Ugt86Dg-Ugt86Dd	Ugt86Dd-Ugt86Dc-Ugt86Da-Ugt86Di-Ugt35b-Ugt35a-CG10178-Ugt86De
gene10341	AAEL003108			EOG8N5ZN5	Ptpmeg	Ptpmeg-cora-Cdep
gene10342	AAEL003093			EOG83BQDZ	CG33110	CG33110-CG31522-CG31523-CG5326-bond
gene10343	AAEL018291			NA	NA	SLIRP2-SLIRP1
gene10344	AAEL004284			EOG8WWVBT	CG13551	CG13551-CG34423
gene10345	AAEL004273			NA	NA	CG17121-CG13833-CG14946-CG2254-CG15629-CG9265
gene10346	AAEL017378			EOG8Q87P5	EfTuM	EfTuM-CG12736-Ef1alpha100E-Ef1alpha48D
gene10347	AAEL004297			EOG8QJVCD	ATPCL	ATPCL-CG6255-skap-Scsalpha
gene10348	AAEL004280			EOG8KH5MS	Osi9	Osi9-Osi14-Osi12-Osi7-Osi11-Osi8-Osi21-Osi16-Osi18
gene10349	AAEL004279			EOG8HMN20	CG13676	CG13676-CG14301-CG13675-CG5756-ckd-CG14607
gene1035	AAEL006745			NA	NA	CG2217-CG9641
gene10350	AAEL004302			EOG8HB1B0	Mcm10	Mcm10
gene10351	AAEL004282			EOG82FW8R	CG9531	CG9531
gene10352	AAEL004274			NA	NA	egg-G9a-trr-Su(var)3-9-CG4565-Set2-Mes-4-ash1
gene10353	AAEL004299			NA	NA	Ance-Ance-3-Acer-Ance-2-Ance-4-Ance-5
gene10354	AAEL004292			EOG886C5G	CG8736	CG8736
gene10355	AAEL004283			EOG8KPX43	drm	drm-odd-bowl
gene10356	AAEL004281			NA	NA	CG17121-CG14946-CG13833-CG2254-CG15629-CG9265
gene10357	AAEL004304			NA	NA	NA
gene10358	AAEL004275			EOG8NP9VW	Osi8	Osi8-Osi12-Osi14-Osi7-Osi9
gene10359	AAEL004276			EOG8RFPKN	CG15387	CG15387
gene1036	AAEL006737			EOG8CNTGC	Cpr73D	Cpr73D
gene10360	AAEL004288			EOG854CQQ	PpV	PpV-Pp4-19C-mts
gene10361	AAEL004287			EOG8QC3X8	Faf2	Faf2-casp-CG8892
gene10362	AAEL004303			EOG8GB9XX	Osi10	Osi10
gene10363	AAEL004278			EOG8FTZRB-EOG8FTZRB	Cyt-b5-r-CG17928	Cyt-b5-r-CG17928-Cyt-b5-CG5157-CG3566
gene10364	AAEL004294			EOG8HHRT8	CG5261	CG5261-CG5599-CG5214
gene10365	AAEL004300			EOG8PRWGS	CG8735	CG8735
gene10366	AAEL004277			NA	NA	Mppe-PGAP5
gene10367	AAEL004301			NA	NA	NA
gene10368	AAEL004298			EOG8BZQTW	Osi11	Osi11-Osi9-Osi21-Osi12-Osi16-Osi7-Osi14-Osi8-Osi18-Osi2
gene10369	AAEL018319			EOG8MPMFC	rig	rig-CG3909-slmb-can-Lst8-Rbbp5-wds
gene1037	AAEL006734			EOG8FR3H6	CG6404	CG6404-CG4942
gene10370	AAEL004291			EOG8X9B8P	trsn	trsn-Trax
gene10371	AAEL004285			EOG8BS0B8-EOG8BS0B8	Sk2-Sk1	Sk2-Sk1-Cerk-Mulk
gene10372	AAEL004271			NA	NA	NA
gene10373	AAEL017264			NA	NA	NA
gene10374	AAEL004296			NA	NA	NA
gene10375	AAEL004289			EOG82NMQM	SA	SA-SA-2
gene10376	RU121			NA	NA	nct
gene10377	AAEL004293			EOG80GGHT	tra2	tra2-CG34362-CG34354
gene10378	AAEL004295			EOG84XN7W	G6P	G6P
gene10379	AAEL015239			EOG8VMJ65	CG31038	CG31038
gene1038	AAEL006731			EOG818FF5	CG7949	CG7949-CG30152
gene10380	AAEL014305			EOG81NXBV	PIG-S	PIG-S
gene10381	AAEL014306			NA	NA	NA
gene10382	AAEL017190			NA	NA	NA
gene10383	AAEL014304			NA	NA	NA
gene10384	AAEL014307			EOG8RBT95	Graf	Graf-RhoGAP92B
gene10385	AAEL017481			NA	NA	NA
gene10386	AAEL015274			EOG8W3WCP	CG9986	CG9986
gene10387	AAEL015621			NA	NA	NA
gene10388	AAEL015623			NA	NA	NA
gene10389	AAEL015622			NA	NA	NA
gene1039	AAEL014101			NA	NA	P5cr-2-P5cr
gene10390	AAEL013025			NA	NA	CG6701-CG6967-armi-CG9425
gene10391	AAEL006213			NA	NA	CG7896-atk-CG42346-CG5819-rk
gene10392	AAEL006225			NA	NA	CG42709-trn-CG7896-CG16974-rk
gene10393	AAEL006227			EOG82FW85	CG4611	CG4611
gene10394	AAEL006218			NA	NA	NA
gene10395	AAEL006211			EOG83JFVX	CG7457	CG7457-MYPT-75D-Patsas-Mbs
gene10396	AAEL006223			EOG8X3KSC	RfC4	RfC4-CG8142-RfC3-RfC38-Gnf1-Lon
gene10397	AAEL006222			EOG8W3WC4	rhea	rhea-ck
gene10398	AAEL006214			EOG8VHNZC	CG12038	CG12038
gene10399	AAEL006224			EOG8THZKC	CG10672	CG10672-CG3699-CG3603-CG31548-CG31546-CG7322-CG12171
gene104	AAEL017103			NA	NA	NA
gene1040	AAEL017409			EOG8CJZ7S	alpha-PheRS	alpha-PheRS
gene10400	AAEL006221			EOG844PBR	Prpk	Prpk-CG9498
gene10401	AAEL006219			NA	NA	pip
gene10402	AAEL006216			EOG8XKXZG	Gbs-76A	Gbs-76A-Gbs-70E
gene10403	AAEL006226			EOG8RBT9H	fal	fal
gene10404	AAEL006217			NA	NA	NA
gene10405	AAEL006212			NA	NA	atk-CG5819-CG7896-Toll-6
gene10406	AAEL006215			NA	NA	NA
gene10407	AAEL006220			NA	NA	CG42709-CG4168-CG42346-CG5819
gene10408	AAEL001384			EOG8WQ3SQ	trio	trio-CG33275-CG30440
gene10409	AAEL001392			NA	NA	NA
gene1041	AAEL017020			NA	NA	NA
gene10410	AAEL001366			EOG8VQDFX	Mis12	NA
gene10411	AAEL001393			NA	NA	trio-CG30440-CG33275
gene10412	AAEL001371			EOG8VT8PM	CG3689	CG3689
gene10413	AAEL001367			EOG8WDH36	CG10426	CG10426-Ocrl-Synj-CG9784
gene10414	AAEL001380			EOG8KM1V4	CG4328	CG4328-CG32105-Lim3
gene10415	AAEL001370			EOG8VQDDQ	Nrk	Nrk-Ror-InR-Alk-btl-Abl
gene10416	AAEL001385			EOG8H1DMZ	CG10103	CG10103
gene10417	AAEL001369			NA	NA	NA
gene10418	AAEL001383			NA	NA	trio
gene10419	AAEL001372			EOG837V57	velo	velo-CG12717-Ulp1-CG11023-CG32110
gene1042	AAEL011957			NA	NA	CG33110-CG5278-bond-CG31522-CG5326-CG30008
gene10420	AAEL001388			NA	NA	colt-CG3476-CG4995-CG1628-aralar1
gene10421	AAEL001382			EOG8ZGS5J	SmD1	SmD1-CG10418-CG17768-SmD3
gene10422	AAEL001379			EOG87M4Q0	CG6664	CG6664
gene10423	AAEL001381			EOG83FKNT	SMSr	SMSr
gene10424	AAEL001390			NA	NA	NA
gene10425	AAEL001361			EOG8DV8BG	Bap170	Bap170-retn-CG34422-Jarid2-osa
gene10426	AAEL001377			NA	NA	NA
gene10427	AAEL001368			EOG8VT8NP	kek1	kek1-kek3-kek2-kek5-kek4
gene10428	AAEL017563			NA	NA	NA
gene10429	AAEL001378			EOG8HX7S2	CG4300	CG4300-SpdS
gene1043	AAEL011953			EOG8SFCXD	CG1513	CG1513-CG42668
gene10430	AAEL001386			NA	NA	NA
gene10431	AAEL001387			EOG8Q87NP	CG3764	CG3764
gene10432	AAEL001360			EOG8ZKNBX	coro	coro-pod1
gene10433	AAEL001374			EOG8577Z7	CG32392	CG32392
gene10434	AAEL001375			EOG8THZKW	yps	yps-lin-28
gene10435	AAEL001391			NA	NA	NA
gene10436	AAEL001365			NA	NA	CG15661-CG6475-Ugt86De-CG10178-CG31002-Ugt35b-Ugt86Dd-CG4302
gene10437	AAEL001376			NA	NA	NA
gene10438	AAEL001359			EOG8MGW01	CG32100	CG32100
gene10439	AAEL001389			EOG81VNTC	app	app
gene1044	AAEL011952			EOG8ZPHKX	CG30118	slim-CG12081-Hcf-CG3711
gene10440	AAEL017536			NA	NA	NA
gene10441	AAEL001364			NA	NA	CG6475-Ugt86Dd-CG15661-CG4302-Ugt86De-CG10178-CG31002-CG17322
gene10442	AAEL017195			NA	NA	NA
gene10443	AAEL001373			EOG8M3D1Q	CG32105	CG32105-CG4328-Lim3
gene10444	RU122			NA	NA	NA
gene10445	AAEL001363			EOG812PZM	CG10418	CG10418-CG17768-SmD1
gene10446	AAEL001362			NA	NA	NA
gene10447	AAEL015145			NA	NA	NA
gene10448	AAEL009046			NA	NA	Mst89B
gene10449	AAEL009043			EOG8TQQ1R	CG32137	CG32137
gene1045	AAEL011951			NA	NA	CG5278-CG33110-CG31522-CG5326-CG2781-CG30008
gene10450	AAEL009052			NA	NA	NA
gene10451	AAEL009051			EOG8DBX63	Prx6005	Prx6005-CG12896-Prx2540-2-Prx2540-1-Jafrac1-Prx3
gene10452	AAEL009048			EOG8FN780	CG12272	CG12272
gene10453	AAEL018168			EOG8TB72N	HIPP1	HIPP1-CG6543-CG9577-CG13890-CG8778-CG14787
gene10454	AAEL009044			NA	NA	CG7460-CG7737-CG5653-CG6034-CG8032-CG10561-Su(var)3-3
gene10455	AAEL009050			NA	NA	CG7460-CG7737-CG5653-CG6034-CG8032-CG10561-Su(var)3-3
gene10456	AAEL009047			EOG890B1Z-EOG890B1Z	vis-achi	achi-vis-hth-caup-ara
gene10457	AAEL009045			NA	NA	CG7460-CG7737-CG6034-CG5653-CG10561-CG8032-Su(var)3-3
gene10458	AAEL009042			EOG8CVK05	Ufd1-like	Ufd1-like
gene10459	AAEL009041			EOG8ZGS51	Arpc4	Arpc4
gene1046	AAEL011954			NA	NA	CG5278-CG5326-CG31522-bond
gene10460	AAEL014569			EOG86433D-EOG86433D	Gyc-89Db-Gyc-89Da	Gyc-89Db-Gyc-89Da-Gyc88E-Gycbeta100B-CG33958-Gyc32E-Gycalpha99B-CG3216
gene10461	AAEL014570			EOG8BZQT3-EOG8BZQT3-EOG8BZQT3-EOG8BZQT3	CG18735-CG4914-CG4386-CG9294	CG4386-CG18735-CG11836-CG9294-CG4914-CG4613-CG3355
gene10462	AAEL014567			EOG8BZQT3-EOG8BZQT3-EOG8BZQT3-EOG8BZQT3	CG4386-CG18735-CG4914-CG9294	CG4386-CG18735-CG9294-CG4914-CG4613-CG3355-CG11836
gene10463	AAEL014568			EOG8BZQT3-EOG8BZQT3-EOG8BZQT3-EOG8BZQT3	CG4914-CG18735-CG4386-CG9294	CG4386-CG11836-CG18735-CG4914
gene10464	AAEL014571			NA	NA	CG18735-CG4386-CG3355-CG9294-CG4613-CG11836-CG4914-CG31728
gene10465	AAEL014488			NA	NA	RASSF8
gene10466	AAEL014487			EOG83R6CQ	RASSF8	RASSF8
gene10467	AAEL014489			EOG8PRWHG	CG18643	CG18643
gene10468	RU123			NA	NA	NA
gene10469	AAEL014490			EOG81RSM6	Jupiter	Jupiter
gene1047	AAEL011950			EOG8KSSBC	CG30157	CG30157-CG16979
gene10470	AAEL014335			EOG80GGH3	RhoGAP18B	RhoGAP18B-CdGAPr-RhoGAP5A-RhoGAP16F
gene10471	AAEL014336			NA	NA	NA
gene10472	AAEL014337			EOG8NS62S	Tl	Tl-CG42346-CG7509-Toll-6-CG7896
gene10473	AAEL012701			NA	NA	CG6052-CG1718-CG42816-CG8908-CG31213-CG1494
gene10474	AAEL018247			EOG8J1425	CG12269	CG12269-CG11151
gene10475	AAEL012697			EOG8J1425	CG12269	CG12269-CG5590-CG11151
gene10476	AAEL012698			EOG880MMV	CG1718	CG6052-CG1718-CG42816-CG8908-CG1494-CG31731-CG31213
gene10477	AAEL012703			EOG8J1425	CG12269	CG12269-CG11151
gene10478	AAEL012702			EOG880MMV	CG1718	CG6052-CG1718-CG42816-CG8908-CG1494-CG31731-CG1801
gene10479	AAEL012699			NA	NA	RhoGEF3
gene1048	AAEL011949			EOG8SJ855	Tsf2	Tsf2-Tsf1-Tsf3
gene10480	AAEL012704			EOG8J1425	CG12269	CG12269-CG11151
gene10481	AAEL001603			EOG8JHG5Z	mew	mew-if
gene10482	AAEL001621			EOG8CC6T7-EOG8CC6T7-EOG8CC6T7-EOG8CC6T7	CG9021-CG4398-CG3906-CG15712	CG4409-CG15712-CG4398
gene10483	AAEL001631			EOG85XBNP	CG2662	CG2662-d4-e(y)3
gene10484	AAEL001616			EOG8F7R9F-EOG8F7R9F	comt-Nsf2	comt-Nsf2-CG31495-TER94
gene10485	AAEL001606			EOG8ZW833	Tre1	Tre1-moody-CG4313
gene10486	AAEL001597			EOG8FFGV5	CG31142	CG31142
gene10487	AAEL001624			EOG8VHP0J	CG15536	NA
gene10488	AAEL001614			EOG8V7288	LSm-4	LSm-4
gene10489	AAEL001619			EOG8WHCC7	Csl4	Csl4
gene1049	AAEL011956			NA	NA	mim
gene10490	AAEL001610			EOG8BP43Q	CG2218	CG2218-CG11070
gene10491	AAEL001618			EOG8RJJRV	l(1)G0007	l(1)G0007-l(2)37Cb-pea-Dhx15-CG3225-CG4901-CG32533
gene10492	RU124			NA	NA	NA
gene10493	AAEL001612			EOG8KM1T5	Dcr-1	Dcr-1-Dcr-2-drosha-CG9630-CG9143-Gem3-CG10777
gene10494	AAEL001626			EOG82Z7G7-EOG82Z7G7-EOG82Z7G7	Zip42C.2-Zip89B-Zip42C.1	Zip89B-Zip42C.1-Zip42C.2-Zip88E-Zip99C
gene10495	AAEL001620			NA	NA	Oatp58Dc-Oatp58Db-Oatp58Da-Oatp33Ea-Oatp74D
gene10496	AAEL001625			EOG88WFTJ-EOG88WFTJ-EOG88WFTJ	CG14778-CG2022-CG14777	CG14778-CG14777-CG2022-CG12355-CG32262
gene10497	AAEL001598			EOG8323PJ	CG4622	CG4622
gene10498	AAEL001615			EOG80P70P	mRpS18C	mRpS18C-mRpS18B-mRpS18A
gene10499	AAEL001604			EOG8M3D11-EOG8M3D11	CG4853-CG7369	CG7369-CG4853-CG34393-PDZ-GEF
gene105	AAEL008903			NA	NA	crol-Meics
gene1050	AAEL010706			NA	NA	Cda4-obst-J-Muc68D-CG43896-CG7298-CG31077
gene10500	AAEL001609			NA	NA	CG8728
gene10501	AAEL001630			EOG841T31	CG13954	CG13954
gene10502	AAEL001613			EOG8NZXJF	Oatp58Dc	Oatp58Dc-Oatp58Da-Oatp58Db-Oatp33Ea-Oatp74D
gene10503	AAEL001611			EOG8CC6T7-EOG8CC6T7-EOG8CC6T7-EOG8CC6T7	CG15712-CG3906-CG4398-CG9021	CG15712-CG4409-CG4398
gene10504	AAEL001627			EOG8B01F1	mmy	mmy-UGP
gene10505	AAEL001599			EOG8KSSB5	olf186-F	olf186-F
gene10506	AAEL001600			NA	NA	CG6689
gene10507	AAEL001601			EOG88WFTJ-EOG88WFTJ-EOG88WFTJ	CG2022-CG14777-CG14778	CG14777-CG14778-CG2022-CG12355-CG32262
gene10508	AAEL001607			EOG8QRKVZ	Galt	Galt
gene10509	AAEL001602			EOG8RBTB3	CG4409	CG4409
gene1051	AAEL010705			NA	NA	Cda4-obst-J-CG7298-CG43896-Muc68D
gene10510	AAEL001628			NA	NA	CG12541-CG33143
gene10512	AAEL001622			EOG8B5RX5	lic	lic-Mkk4-hep-Dsor1
gene10513	AAEL001608			NA	NA	trol
gene10514	AAEL001605			EOG85XBNC	Mapmodulin	Mapmodulin-U2A-CG15208-sds22-Cep97
gene10515	AAEL001629			EOG8KD9BM	dnc	dnc
gene10516	AAEL001623			EOG8RZ1RN	REG	REG
gene10517	AAEL013880			EOG81ZJ3C	slmo	slmo-prel-retm
gene10518	AAEL013877			EOG8W9MW4-EOG8W9MW4	PGAP5-Oscillin	Oscillin
gene10519	AAEL017558			NA	NA	NA
gene1052	AAEL017996			NA	NA	His3:CG33839-His3:CG33842-His3:CG33845-His3:CG33848-His3:CG33851-His3:CG33854-His3:CG33857-His3:CG33860-His3:CG33863-His3:CG33866
gene10520	AAEL013881			EOG8FFGSK	Ca-beta	Ca-beta
gene10521	AAEL013879			EOG8W9MW4-EOG8W9MW4	Oscillin-PGAP5	PGAP5-Mppe
gene10522	AAEL013878			EOG898XSQ	Cpr76Bb	Cpr76Bb-Cpr76Ba-CG34461-Cpr64Ab-Cpr62Bc-Cpr31A-Cpr64Ad-Cpr76Bc
gene10523	AAEL013240			EOG8MSGQW	CG14512	CG14512
gene10524	AAEL013239			EOG8MSGPD	tok	tok-tld-Cubn-CG42255-CG11865-CG15253-CG6763
gene10526	AAEL013244			EOG851HH0-EOG851HH0	CG18542-CG32939	CG18542-CG32939
gene10527	AAEL013245			NA	NA	ea-Sp7-grass-MP1-CG9733
gene10528	AAEL013242			NA	NA	asp-cher-kst
gene10529	AAEL013243			EOG81C9NR	CG3337	CG3337
gene1053	AAEL010707			NA	NA	CG43896-Muc68D-Cht5
gene10530	AAEL006617			EOG8030JF-EOG8030JF	CG33510-CG33509	CG33510-CG33511-CG33509-CG9259-CG14314-CG13813-CG6908
gene10531	AAEL006610			EOG8FN78B	CG12050	CG12050-Rack1
gene10532	AAEL006624			EOG8V9XGG	CG9259	CG9259-CG33510-CG33511-CG33509-CG31087-CG13813-CG10514
gene10533	AAEL006615			NA	NA	crol-CG5245-Meics
gene10534	AAEL006620			EOG8V9XGG	CG9259	CG9259-CG33511-CG33509-CG33510-CG9498-CG9497-CG16898
gene10536	AAEL006607			EOG8V9XGG	CG9259	CG9259-CG33511-CG33510-CG33509-CG9497-CG2004
gene10537	AAEL006623			NA	NA	CG42296
gene10538	AAEL006612			NA	NA	CG15436-Meics-su(Hw)-CG2202-CG1602-CG12299-dwg
gene10539	AAEL006608			NA	NA	crol-CG5245-Meics
gene1054	AAEL010704			EOG8JHG6J	AP-1mu	AP-1mu-AP-2mu-cm-stnB
gene10540	AAEL006631			NA	NA	crol-Meics-CG12299
gene10541	AAEL006630			NA	NA	CG33510-CG33511-CG33509-CG9259-CG13813-CG6908-CG9497
gene10542	AAEL006611			EOG8B01FK	CG6750	CG6750
gene10543	AAEL006627			NA	NA	CG5255-CG31265-thetaTry-CG17477-CG17475-CG31269-Jon65Aiii-CG5246-CG32808
gene10544	AAEL006619			EOG8TTK9X	CG17124	CG17124
gene10545	AAEL006629			EOG8BZQVT-EOG8BZQVT	Dpy-30L2-Dpy-30L1	Dpy-30L2-Dpy-30L1-CG33060
gene10546	AAEL006616			EOG8K6JW3	CG6767	NA
gene10547	AAEL006606			EOG8XKZ0Z	CG14397	CG14397-CG13314
gene10548	AAEL006605			EOG8V9XGG	CG9259	CG9259-CG33509-CG33510-CG33511-CG9498-CG31087-CG31099
gene10549	AAEL006621			EOG8Z396N	CG7787	CG7787
gene10550	AAEL006600			NA	NA	CG9259-CG33509-CG33511-CG33510-CG9498-CG13813-CG6830-CG11892-CG11878-CG6908-CG6834-CG7135
gene10551	AAEL006628			EOG80KBRG	CG33695	CG33695
gene10552	AAEL006622			EOG8QZBB4	CG7806	CG7806-CG7627-CG4562-CG31793-CG9270-Mrp4
gene10553	AAEL006609			NA	NA	cbt-Sp1-Spps-dar1
gene10554	AAEL006604			EOG81VNTG	tadr	tadr-CG5535-slif-CG13248
gene10555	AAEL006601			EOG8GJ2F0	Scgalpha	Scgalpha
gene10556	AAEL006614			NA	NA	CG5245-crol-Meics
gene10557	AAEL006618			NA	NA	Meics-CG11247-CG6654-su(Hw)-CG17385
gene10558	AAEL006603			NA	NA	Kr-h1-cg-CG11762-jim
gene10559	AAEL006625			EOG8V19S6	CG8549	CG8549
gene1056	AAEL014326			EOG8NW2BQ	oaf	oaf
gene10560	AAEL006626			NA	NA	NA
gene10561	AAEL006602			EOG8SBHR2	CG34136	CG34136
gene10562	AAEL015584			EOG81RSMC	Mocs2	Mocs2
gene10563	AAEL015583			EOG8H1DNV	CG42503	CG42503
gene10565	AAEL010885			EOG87Q0XS	Aatf	Aatf
gene10566	AAEL010896			EOG82NMQZ	Smu1	Smu1-wds-CG3909-Rack1-CG7611
gene10567	AAEL010891			EOG879J0N	CG11103	CG11103-amx-CG10795
gene10568	RU125			NA	NA	Ran
gene10569	AAEL010894			NA	NA	CAH2-CG6074-CG3669-CG18672-CAH1-CG5379-CG18673
gene1057	AAEL015347			NA	NA	CG6654-CG18262-Meics-CG15269-Kr-h1-CG7372-CG3281-Clamp
gene10570	AAEL010899			NA	NA	Pabp2-CG3594-Syp-Rox8
gene10571	AAEL010898			EOG8J141F	CG6398	CG6398
gene10572	AAEL010893			NA	NA	CAH2-CG6074-CG18672-CAH1-CG11284
gene10573	AAEL010889			EOG8RNF15	Gpi1	Gpi1
gene10574	AAEL010884			EOG86X21D-EOG86X21D-EOG86X21D	Ant2-parvin-sesB	sesB-Ant2-CG32103
gene10575	AAEL010897			EOG8VX4WC	Ubr1	NA
gene10576	AAEL010887			NA	NA	Pabp2-CG3335-Syp-nonA-l
gene10577	AAEL010895			EOG8V19SS	CG32576	CG32576
gene10578	AAEL010890			NA	NA	Syp
gene10579	AAEL010886			NA	NA	CAH2-CG3669-CG6074-CG18673-CG18672-CG9235-CG11284
gene1058	AAEL012770			NA	NA	Cyp313a4-Cyp4c3-Cyp4g1-Cyp313a3-Cyp313b1-Cyp313a1-Cyp4d2-Cyp313a2
gene10580	AAEL010892			EOG8TXFHB	Cap-H2	Cap-H2
gene10581	AAEL014554			NA	NA	sens-2-CG15269-CG30431-CG12299-CG7963-CG15436-CG3407-Clamp
gene10582	AAEL017314			NA	NA	Ost48
gene10583	AAEL011504			EOG8R7Z3Q-EOG8R7Z3Q	CG34461-Cpr62Bc	CG34461-Cpr62Bc-Cpr66Cb-Cpr62Bb-Cpr76Bb-Edg84A
gene10584	AAEL011500			EOG8XH2RP	RhoL	RhoL-Mtl-Cdc42-Rac1
gene10585	AAEL011505			EOG81ZJ22	Gp210	Gp210
gene10586	AAEL011501			EOG80GGGW	CG34462	CG34462-CG34461-Cpr64Ac-Crys-Cpr66Cb-Cpr64Ad-Cpr76Bc
gene10587	AAEL011503			NA	NA	Nxt1
gene10588	AAEL011506			EOG8HDWK8	Fs	Fs-CG32354-BM-40-SPARC
gene10589	AAEL011502			EOG8FJC1J	CG8079	CG8079-CG10053-CG4896-CG4887
gene1059	AAEL012767			NA	NA	ltl-conv-CG8852-scrib
gene10590	AAEL003237			EOG83FKPM-EOG83FKPM-EOG83FKPM	primo-1-CG31469-primo-2	CG31469-primo-1-primo-2-CG14297
gene10591	AAEL003252			NA	NA	CG34383
gene10592	AAEL003213			EOG86DPTJ	DhpD	DhpD
gene10593	AAEL003226			EOG8Z0DZN-EOG8Z0DZN	Cpr49Aa-Cpr65Az	Cpr49Aa-Cpr65Az-Lcp65Ad-Lcp65Ac-Cpr49Ae-Cpr47Ea-Cpr65Av-Cpr65Ax1-Cpr65Ax2
gene10594	AAEL017438			EOG8PK51G	Tsp39D	Tsp39D-Tsp47F-Tsp42Eb-CG30160-Tsp42Ed-Tsp42Ea-Tsp29Fa
gene10595	AAEL003246			EOG8K9F4G	CG8525	CG8525
gene10596	AAEL003276			NA	NA	snk-CG14642-spirit-CG11670-CG11668
gene10597	AAEL003239			NA	NA	Lcp65Af-Pcp-Edg78E-Lcp65Ag1-Lcp65Ag2-Cpr67Fa1-Cpr67Fa2-Lcp65Ag3-Cpr65Ec
gene10598	AAEL003227			NA	NA	CG32473-CG14516-CG8774-CG8773-SP1029
gene10599	AAEL003228			EOG8W3WCH	f-cup	f-cup-CG3494
gene106	AAEL013516			EOG82FW8C-EOG82FW8C	Acp65Aa-Cpr65Av	Lcp65Ac-Cpr65Av-Lcp65Ad-Acp65Aa-Cpr65Ax2-Cpr65Ax1-Cpr65Aw-Lcp65Ag3
gene1060	AAEL012771			NA	NA	swi2-CG4950-CG6749-CG18095-CG7896-CG8852
gene10600	AAEL017137			NA	NA	NA
gene10601	AAEL003273			EOG86T5S1-EOG86T5S1	CG31687-Cdc23	Cdc23-CG31687-Cdc27-sxc-Cdc16
gene10602	AAEL003229			EOG812PWN	CG5270	CG5270
gene10603	AAEL003212			NA	NA	CG31233-CG31343-CG14516-CG8773-CG31445-CG31198
gene10604	AAEL017003			NA	NA	grass-ea-MP1-Sp7-Ser7
gene10605	AAEL003247			NA	NA	CG42727-CG42726-CG12299-CG15269-CG5245-Meics-CG7372-crol
gene10606	AAEL003222			NA	NA	Cpr49Ab-Cpr65Aw-Lcp65Af-Lcp65Aa-Lcp65Ac-Lcp65Ag1-Lcp65Ag2-Lcp65Ag3-Cpr65Av-Lcp65Ad
gene10607	AAEL003245			EOG8XD6GF	ird5	ird5-CG8485-Pka-C1-sti-lok
gene10608	AAEL003251			NA	NA	CG11670-Hayan-snk-spirit
gene10609	AAEL018297			EOG8ZKNBP	CG9941	CG9941-CG2617-neur-Mul1
gene1061	AAEL012772			EOG8G4KG1	Cyp313b1	Cyp313b1-Cyp4g1-Cyp4c3-Cyp313a4-Cyp4d1-Cyp4g15-Cyp313a3-Cyp313a1
gene10610	AAEL003244			EOG8XWJPP	CG7420	CG7420-CG9153-HERC2-CG3862-niki-Rcc1
gene10611	AAEL003216			EOG808R18	Cpr49Ah	Cpr49Ah-Cpr47Ef-Cpr67Fb-Cpr65Ec-Cpr49Ag-Cpr49Aa-Cpr65Az-Cpr65Eb-Cpr49Ae
gene10612	AAEL003223			NA	NA	NA
gene10613	AAEL003210			EOG87M4Q9	Tsp29Fa	Tsp29Fa-Tsp47F-Tsp74F-Tsp39D-Tsp5D
gene10614	AAEL003253			EOG8KWNJP	grass	grass-MP1-ea-CG5909-Sp7-CG9737
gene10615	AAEL003221			NA	NA	Cpr49Af-Cpr49Aa-Lcp65Af-Cpr65Az-Cpr49Ae-Lcp65Ae-Cpr47Ea-Cpr47Ef
gene10616	AAEL003211			EOG8RZ1QF	ninaB	ninaB
gene10617	AAEL003263			NA	NA	vg
gene10618	AAEL003256			EOG8MKR8B	Cpr49Ag	Cpr49Ag-Lcp65Ac-Cpr49Ae-Cpr47Ea-Lcp65Af-Cpr65Ax2-Lcp65Ae-Cpr65Ax1-Cpr49Aa
gene10619	AAEL003277			EOG8B5RX7	NK7.1	NK7.1-Hmx-HGTX-lms
gene1062	AAEL012762			NA	NA	Cyp313b1-Cyp4c3-Cyp313a4-Cyp4g15-Cyp4g1-Cyp4d2-Cyp4d14-Cyp4s3
gene10620	AAEL003261			NA	NA	NA
gene10621	AAEL003233			EOG8KWNJP-EOG8KWNJP	grass-grass	grass-ea-MP1-CG30088-CG9733-Sp7
gene10622	AAEL003220			EOG8K9F3H	cv-c	cv-c-RhoGAP102A-RhoGAP68F
gene10623	AAEL003269			NA	NA	CG34462-Cpr97Ea-Cpr66D-Cpr97Eb-Cpr67B
gene10624	AAEL003238			EOG851HGK	CG5880	CG5880-CG5196-CG8314-CG1407-Dnz1
gene10625	AAEL003283			EOG8X3KRG	btsz	btsz-Syt7
gene10626	AAEL003219			NA	NA	grass-CG10232-ea-MP1-CG11313-CG9733-CG3505-CG31220-SPE
gene10627	AAEL003254			EOG8W6RMN	CG8520	CG8520
gene10628	AAEL017003			NA	NA	grass-ea-MP1-Sp7-Ser7
gene10629	AAEL003235			NA	NA	Cpr49Ab-Lcp65Ac-Cpr49Ac-Lcp65Ad-Lcp65Ae-Lcp65Ag1
gene1063	AAEL012766			NA	NA	Cyp313b1-Cyp4g1-Cyp313a4-Cyp4c3-Cyp4d1-Cyp4g15-Cyp313a3-Cyp313a2
gene10630	AAEL003236			EOG8PK51G	Tsp39D	Tsp39D-Tsp29Fb-Tsp47F-Tsp29Fa
gene10631	AAEL003267			EOG8Z0DX2	CG16791	CG16791-CG10217
gene10632	AAEL003230			EOG8R7Z2V	Ublcp1	Ublcp1
gene10633	AAEL003232			NA	NA	Cpr49Ab-Lcp4-Lcp65Ad-Cpr49Ac-Cpr47Ef-Edg78E
gene10634	AAEL003271			EOG851HGN	Fancl	Fancl
gene10635	AAEL017550			NA	NA	NA
gene10636	AAEL003218			NA	NA	Cpr49Ab-Cpr47Ef-Lcp65Ac-Lcp65Aa-Lcp65Af-Lcp4-Cpr65Ax1-Cpr65Ax2
gene10637	AAEL003268			EOG8Z91NM	CG6405	CG6405
gene10638	AAEL003231			EOG8MKR8B	Cpr49Ag	Cpr49Ag-Cpr49Ae-Lcp65Ac-Lcp65Ae-Cpr47Ea-Cpr65Az-Cpr49Aa-Cpr65Ax2-Cpr65Ax1
gene10639	AAEL003262			EOG8Q5CDP	CG7896	CG7896-CG4168-chp-CG42346
gene1064	AAEL012763			NA	NA	trn-Tollo-CG6749-CG4168-CG18480
gene10640	AAEL003281			EOG8C2M35	Arl2	Arl2-dnd-Arf102F-Arf79F
gene10641	AAEL003259			EOG8R7Z3T	Cpr49Ae	Cpr49Ae-Cpr65Az-Cpr49Aa-Cpr47Ea-Cpr49Ag-Edg78E-Cpr65Av-Cpr67Fb-Cpr65Aw
gene10642	AAEL003242			EOG8MKR8B	Cpr49Ag	Cpr49Ag-Cpr49Ae-Lcp65Ac-Cpr47Ea-Cpr65Az-Lcp65Ae-Lcp65Af-Cpr49Aa-Cpr65Ax1-Cpr65Ax2
gene10643	AAEL003274			EOG8MKR8B	Cpr49Ag	Cpr49Ag-Cpr49Ae-Lcp65Ac-Cpr47Ea-Cpr65Az-Cpr65Ax2-Cpr65Ax1-Lcp65Ae-Cpr49Aa
gene10644	AAEL003282			EOG8323PG	CG1344	CG1344-yata-CG1951
gene10645	AAEL003264			EOG8G7FR7	CG13319	CG13319
gene10646	AAEL003241			NA	NA	Cpr49Ab-Lcp65Ac-Lcp65Aa-Cpr47Ef-Lcp65Af-Cpr65Ax2-Cpr65Ax1-Cpr65Aw
gene10647	AAEL003266			NA	NA	Cpr47Ea-Cpr49Ab-Lcp65Ad-Lcp65Ac-Cpr65Ax2-Cpr65Ax1-Lcp65Ag1-Lcp65Ag2
gene10649	AAEL003243			NA	NA	grass-MP1-ea-CG5909-SPE-Sp7
gene1065	AAEL012773			EOG8G4KG1	Cyp313b1	Cyp313a4-Cyp4c3-Cyp313b1-Cyp4d2-Cyp313a1-Cyp313a2-Cyp4g1-Cyp313a3
gene10650	AAEL003270			EOG8M6899	CG11699	CG11699
gene10651	AAEL003275			EOG8ZW82K	CG1647	CG1647-CG17612-pad-hang-fu2
gene10652	AAEL003217			EOG8FXV14-EOG8FXV14	CG10839-CG8800	CG8800-CG10839-CG14995
gene10653	AAEL003255			NA	NA	NA
gene10654	AAEL003234			EOG8CJZ92	levy	levy-COX6AL-CG14077
gene10655	AAEL003214			EOG8X6G10-EOG8X6G10	Adgf-C-Adgf-D	Adgf-C-Adgf-D-Adgf-A-Adgf-B-Adgf-E-Adgf-A2-Ada
gene10656	AAEL003260			NA	NA	natalisin
gene10657	AAEL003265			NA	NA	NA
gene10658	AAEL003272			NA	NA	Cpr49Aa-Cpr49Ae-Cpr65Az-Cpr47Ea-Lcp65Ac-Cpr47Ef-Cpr65Av-Cpr49Ah-Lcp65Ad-Cpr67Fa2
gene10659	AAEL003278			EOG8J140P	CG17111	CG17111-mey-nyo-neo-tyn
gene1066	AAEL012764			EOG8MWBZB	Gnmt	Gnmt
gene10660	AAEL003215			EOG8THZM8	CG5446	CG5446
gene10661	AAEL003279			NA	NA	MP1-ea-Sp7-CG3505-grass-CG9733
gene10662	AAEL003257			EOG82RH1F	CG13202	CG13202
gene10663	AAEL003240			EOG8X3KTD	vg	vg
gene10664	AAEL003225			NA	NA	Cpr49Aa-Lcp65Ac-Lcp65Ad-Cpr49Ab-Cpr47Ea-Lcp65Af-Cpr65Ax2-Cpr65Ax1
gene10665	AAEL017485			NA	NA	NA
gene10666	AAEL003224			EOG8ZSCW1	myo	myo-Actbeta-daw-gbb-dpp
gene10667	AAEL012381			EOG8SBHQW	insb	insb
gene10668	AAEL012384			NA	NA	DIP-gamma-DIP-beta-DIP-eta-DIP-alpha-DIP-theta-DIP-iota
gene10669	AAEL012382			NA	NA	NT5E-2-veil-CG30103-CG42249
gene1067	AAEL012761			NA	NA	Cyp313a4-Cyp4c3-Cyp313a3-Cyp313b1-Cyp313a2-Cyp4aa1-Cyp313a1-Cyp4d1-Cyp4d8
gene10670	AAEL012383			NA	NA	CG30172-a10-Phk-3-EbpIII
gene10671	AAEL012976			NA	NA	NA
gene10672	AAEL012973			EOG8GXJD7	CG5537	CG5537-l(2)k01209
gene10673	AAEL012978			EOG83XXV9	CG12974	CG12974
gene10674	AAEL012980			EOG86433H	CG4364	CG4364
gene10675	AAEL012974			EOG8GTP5N	ppl	ppl
gene10676	AAEL012979			NA	NA	vn-CadN-CadN2
gene10677	AAEL012977			NA	NA	vn-Strn-Mlck-sns-sdk
gene10678	AAEL012975			EOG85QM4K	CG1246	CG1246
gene10679	AAEL004715			EOG8FJC2B	Tob	Tob
gene1068	AAEL012769			EOG8G4KG1	Cyp313b1	Cyp313a1-Cyp313a4-Cyp313a3-Cyp4c3-Cyp313a2-Cyp313b1-Cyp4g1-Cyp313a5-Cyp4aa1
gene10680	AAEL004721			NA	NA	Obp50a
gene10681	AAEL004726			NA	NA	NA
gene10682	AAEL018327			EOG8M687Z	milt	milt
gene10684	AAEL004727			EOG8R7Z27	Ipk1	Cib2-Ipk1-CanB2-CanB-Cam
gene10685	AAEL004725			EOG8K3PMM	hig	hig-CG10186-fw
gene10686	AAEL004717			EOG8N5ZNR	Cdk5alpha	Cdk5alpha
gene10687	AAEL004716			EOG8X6G0J	Chd1	Chd1-Chd3-Mi-2-kis
gene10688	AAEL004720			EOG87WRCS	Ziz	Ziz-Zir
gene10689	AAEL004736			NA	NA	Obp93a-Obp50e
gene1069	AAEL012765			EOG8G4KG1	Cyp313b1	Cyp313a4-Cyp4c3-Cyp313a1-Cyp313b1-Cyp313a3-Cyp313a2-Cyp313a5-Cyp4g1-Cyp4d14
gene10690	AAEL004731			NA	NA	Ziz
gene10691	AAEL004728			EOG8SBHQ0	CG10621	CG10621-CG10623
gene10692	AAEL017102			NA	NA	NA
gene10693	AAEL004733			EOG80GGH1	Rpn11	Rpn11-CSN5-eIF-3p40-Rpn8-CG2224
gene10694	AAEL017122			NA	NA	NA
gene10695	AAEL004735			EOG8DNHXF	CG13002	CG13002-CheB42a-CheB98a
gene10696	AAEL004714			EOG8DNHXF	CG13002	CG13002
gene10697	AAEL004718			NA	NA	CG8366
gene10698	AAEL004729			NA	NA	Obp50e-Obp93a
gene10699	AAEL004709			EOG8Z65DC	CG7115	CG7115-alph
gene107	AAEL013512			EOG8M3D2M	Lcp65Ad	Lcp65Ac-Lcp65Ad-Cpr65Av-Cpr65Ax2-Cpr65Ax1-Acp65Aa-Lcp65Af-Cpr65Aw
gene1070	AAEL012768			EOG8HB1B2	CG14395	CG14395
gene10700	AAEL004734			EOG8X9B80	CG8892	CG8892
gene10701	AAEL004711			EOG8577Z0	tilB	tilB-TbCMF46-CG14995-U2A-dtr
gene10702	AAEL017425			NA	NA	NA
gene10703	AAEL004730			NA	NA	NA
gene10704	AAEL004719			EOG8SXR3W	insc	insc
gene10705	AAEL004712			NA	NA	CG13002
gene10706	AAEL004724			NA	NA	alpha-Est7-CG6414-Jhedup-alpha-Est5-Jhe-CG6018-clt
gene10707	AAEL004713			NA	NA	Topors
gene10708	AAEL004710			EOG8577Z0	tilB	SMSr
gene10709	RU126			NA	NA	NA
gene1071	AAEL008106			NA	NA	NA
gene10710	AAEL005964			NA	NA	Act5C-Act57B-Act87E-Act88F
gene10711	AAEL005965			EOG89W57D	pen-2	pen-2
gene10712	AAEL005962			EOG851HG8	barr	barr
gene10713	AAEL005970			EOG8KH5K5	CG8370	CG8370
gene10714	AAEL005959			NA	NA	CG7365-CG11029
gene10715	AAEL005971			NA	NA	NA
gene10716	AAEL005968			EOG8NP9W3	CG8386	CG8386
gene10717	AAEL005969			NA	NA	CG7365-CG11029
gene10718	AAEL005957			NA	NA	CG7365-CG11029
gene10719	AAEL005963			EOG8HX7RX-EOG8HX7RX	Damm-Strica	Strica-Damm-Drice-Decay-Dcp-1-Dredd
gene1072	AAEL008118			EOG8DNHWF-EOG8DNHWF	mab-21-CG4766	mab-21-CG4766-CG7194
gene10720	AAEL005966			NA	NA	NA
gene10721	AAEL005961			EOG8C2M2D-EOG8C2M2D-EOG8C2M2D-EOG8C2M2D-EOG8C2M2D-EOG8C2M2D	Act79B-Act42A-Act87E-Act88F-Act57B-Act5C	Act5C-Act57B-Act87E-Act88F
gene10722	AAEL017498			EOG8HX7RX-EOG8HX7RX	Damm-Strica	Strica-Damm-Decay-Dcp-1-Drice-Dredd
gene10723	AAEL005955			EOG8HX7RX-EOG8HX7RX	Strica-Damm	Strica-Damm-Decay-Dcp-1-Drice-Dredd
gene10724	AAEL005960			NA	NA	CG2150
gene10725	AAEL005956			NA	NA	Strica-Damm-Decay-Drice-Dcp-1-Dredd
gene10726	AAEL005958			EOG82JRHC	CG17712	CG17712-CG3609-CG3597
gene10727	AAEL005967			EOG8NP9TP	CG4329	CG4329-Wdr82
gene10728	AAEL001653			EOG8KPX3B	l(2)35Be	l(2)35Be-Ank2
gene10729	AAEL001638			EOG8F7R9V	CG16812	CG16812
gene1073	AAEL008108			EOG89GP7K	Gbeta76C	Gbeta76C-Gbeta13F-Gbeta5-Taf5
gene10730	AAEL001644			EOG8616WR	CG13404	CG13404
gene10731	AAEL001636			EOG8FJC13	stc	stc-CG15011-CG10916
gene10732	AAEL017363			EOG87Q0X2	RpII215	RpII215-CG17209-RpI1
gene10733	AAEL001643			EOG883GW1	CG43338	CG43338
gene10734	AAEL001672			NA	NA	laccase2-CG32557-MCO3-Mco1
gene10735	AAEL001642			EOG8JWZ65	pr	pr
gene10736	AAEL001664			EOG82RGZN	Pten	NA
gene10737	AAEL001645			EOG8TQQ27	bwa	bwa
gene10738	AAEL001655			EOG8616V5	glu	glu-SMC1-SMC3-SMC2-SMC5
gene10739	AAEL001640			NA	NA	laccase2-CG32557-MCO3-Mco1
gene1074	AAEL008115			EOG86DPV1	isopeptidase-T-3	isopeptidase-T-3
gene10740	AAEL001657			EOG8Z0DX4	CG10333	CG10333-CG10077-CG6227-Rm62-abs
gene10741	AAEL001671			EOG8J9QQN	CG13272	CG13272
gene10742	AAEL001666			EOG8FFGS4	CG17018	CG17018
gene10743	AAEL001669			NA	NA	NA
gene10744	AAEL001659			EOG8CJZ8F	MESR3	MESR3
gene10745	AAEL001670			NA	NA	Mppe-PGAP5
gene10746	AAEL001654			NA	NA	NA
gene10747	AAEL001637			EOG83FKPR	cato	cato-amos-ato-Fer3-HLH4C-Hand-tap-Fer1
gene10748	AAEL001646			NA	NA	Irk3-Irk2-Irk1
gene10749	AAEL001633			NA	NA	vfl-sob-odd-bowl
gene1075	AAEL008116			NA	NA	Sse
gene10750	AAEL001634			NA	NA	NA
gene10751	AAEL001647			EOG837V51	CG6734	CG6734-CG43367-rg
gene10752	AAEL001658			EOG8NKFKW-EOG8NKFKW	dmGlut-CG9254	dmGlut-CG9254-Picot-CG15096-MFS14-MFS3
gene10753	AAEL001660			NA	NA	CG44422-CG5890-Frq1
gene10754	AAEL001641			NA	NA	CG6839-CG3819-CG33346-CG14120-CG14062-CG14118
gene10755	AAEL001656			EOG8NKFKW-EOG8NKFKW	CG9254-dmGlut	dmGlut-CG9254-Picot-MFS10-MFS15
gene10756	AAEL001651			EOG8WQ3SZ	CG15160	CG15160-CG9018
gene10757	AAEL001648			EOG85HVNH	Klp31E	Klp31E-Klp3A-Klp64D-Kif3C-unc-104
gene10758	AAEL001665			NA	NA	sob-bowl-crol
gene10759	AAEL001652			EOG8BP449	amos	amos-ato-cato-Fer3-dimm-tap-Fer1-HLH4C
gene1076	AAEL008110			EOG83V2KS	cnn	cnn
gene10760	AAEL001661			NA	NA	NA
gene10761	RU127			NA	NA	NA
gene10762	AAEL001635			EOG8WHCB5	Grip71	Grip71-U4-U6-60K-pod1-CG7568
gene10763	AAEL001632			NA	NA	laccase2-Mco1-CG32557-MCO3
gene10764	AAEL017224			EOG82RGZN	Pten	Pten
gene10765	AAEL001667			NA	NA	laccase2-MCO3-CG32557-Mco1
gene10766	AAEL001649			EOG82FW86	grsm	grsm-S-Lap1-S-Lap2-Dip-B-loopin-1
gene10767	AAEL001663			NA	NA	NA
gene10768	AAEL001650			NA	NA	NA
gene10769	AAEL001668			EOG82FW88	Eno	Eno
gene1077	AAEL017345			NA	NA	NA
gene10770	AAEL001639			EOG822D9H	Rcd6	Rcd6
gene10771	AAEL015424			EOG898XSQ	Cpr76Bb	Cpr76Bb-Cpr76Ba-CG34461-Ccp84Aa-Cpr62Bb-Ccp84Ab-Ccp84Af
gene10772	AAEL015563			NA	NA	Cyp313a4-Cyp313a2-Cyp313b1-Cyp4aa1-Cyp313a1-Cyp4c3-Cyp4ac3-Cyp4ac1-Cyp4g1-Cyp4d14-Cyp313a3
gene10773	AAEL015668			EOG82Z7FC	frac	CG9095-fw-CG10186
gene10776	AAEL015309			EOG8FR3HK	Arp1	Arp1-Act5C-Act42A-Act87E
gene10777	AAEL010723			EOG8P2SSX	EloA	EloA
gene10778	AAEL010721			EOG86X218	CG1504	CG1504-trn-CG14762-Toll-6
gene10779	AAEL010722			NA	NA	NA
gene1078	AAEL008111			EOG8K6JWX	CG14141	CG14141-CG7607-sls
gene10780	AAEL010724			EOG8K6JXM	CG11686	CG11686
gene10781	AAEL013725			EOG8DNHW0	TAF1B	TAF1B
gene10782	AAEL017141			NA	NA	NA
gene10783	AAEL013723			EOG85HVNV	heph	heph
gene10784	AAEL013721			NA	NA	loqs
gene10785	AAEL013724			EOG81K23G	lqfR	lqfR
gene10787	AAEL013726			EOG81K23G	lqfR	lqfR-lqf
gene10788	AAEL014169			EOG85TGF8	CG6610	CG6610-LSm3-SmE-SmB-SNRPG
gene10789	AAEL014170			NA	NA	NA
gene1079	AAEL008104			EOG8W1154-EOG8W1154-EOG8W1154-EOG8W1154-EOG8W1154-EOG8W1154-EOG8W1154-EOG8W1154-EOG8W1154	CG31832-CG6788-CG1889-CG1791-CG30281-CG8642-CG30280-CG5550-CG9500	CG1791-CG1889-CG8642-CG6788-CG9500-CG30280
gene10790	AAEL014171			EOG8M0HT7	CG14949	CG14949
gene10791	AAEL014168			EOG8GF65J	MEP-1	MEP-1-zf30C-ZIPIC-CG2889
gene10792	AAEL014172			EOG8KSSB1	CG32944	CG32944-Pkn
gene10793	AAEL014033			EOG81G5X0	bru-3	bru-3
gene10794	AAEL014278			NA	NA	inaF-D-inaF-B
gene10795	AAEL014277			NA	NA	pb-zen-zen2-exex-Dfd-Scr
gene10796	AAEL014279			EOG8030HQ	CG8412	CG8412-CG12006-CG11851
gene10797	AAEL012912			EOG8284S2	GPHR	GPHR
gene10798	AAEL012911			NA	NA	sli-rk
gene10799	AAEL008877			NA	NA	NA
gene108	AAEL013519			NA	NA	NA
gene1080	AAEL017381			NA	NA	NA
gene10800	AAEL008878			EOG8PCDJ1-EOG8PCDJ1-EOG8PCDJ1	CG1946-CG1941-CG1942	CG1941-CG1942-CG1946
gene10801	AAEL008888			EOG8TF39R	CG12964	CG12964
gene10802	AAEL008884			NA	NA	NA
gene10803	AAEL008886			EOG8N33F7	CG12909	CG12909
gene10804	AAEL008883			EOG8V9XGT	CG18809	CG18809
gene10805	AAEL008881			EOG8577XQ-EOG8577XQ	cmet-cana	cmet-cana-Klp68D-Khc-Klp64D-Kif3C
gene10806	AAEL008885			NA	NA	NA
gene10807	AAEL008879			EOG8NKFMB	cn	cn-CG7277
gene10808	AAEL008891			EOG88GZVW	Alr	Alr
gene10809	AAEL008889			EOG8DZ4KX-EOG8DZ4KX-EOG8DZ4KX	Cyp6d5-Cyp6d2-Cyp6d4	Cyp6d5-Cyp6d4-Cyp6d2-Cyp6a14-Cyp6a2-Cyp6a20-Cyp6a19-Cyp6a23-Cyp6a16
gene1081	AAEL008103			EOG851HHB	RpS8	RpS8
gene10810	AAEL008882			NA	NA	NA
gene10811	AAEL008887			EOG873SJF	COX6B	COX6B
gene10812	AAEL008880			EOG873SJF	COX6B	COX6B
gene10813	AAEL009797			NA	NA	NA
gene10814	AAEL009791			EOG8PP18P-EOG8PP18P-EOG8PP18P-EOG8PP18P-EOG8PP18P-EOG8PP18P-EOG8PP18P-EOG8PP18P-EOG8PP18P-EOG8PP18P-EOG8PP18P-EOG8PP18P-EOG8PP18P	Ccp84Ac-Cpr5C-Cpr30B-Ccp84Ab-Ccp84Ad-Ccp84Ae-Cpr92A-Ccp84Aa-Cpr30F-Cpr64Ac-Crys-Cpr64Aa-Ccp84Af	Ccp84Ab-Ccp84Ae-Cpr64Aa-Ccp84Ad-Ccp84Aa-Cpr5C-Ccp84Ag-Cpr92A-Cpr64Ab-Ccp84Af
gene10815	AAEL009806			EOG8P2SSF	arr	CG8909-arr-LRP1-mgl
gene10816	AAEL009805			NA	NA	CG8854
gene10817	AAEL009804			NA	NA	CG10631-MBD-R2
gene10818	AAEL009786			NA	NA	CG14711-pad-CG17328-CG10321-hang
gene10819	AAEL009792			NA	NA	ltl-cDIP-atk-rk-kek4
gene1082	AAEL008114			EOG81NXCX	Nxt1	Nxt1
gene10820	AAEL009790			EOG8PP18P-EOG8PP18P-EOG8PP18P-EOG8PP18P-EOG8PP18P-EOG8PP18P-EOG8PP18P-EOG8PP18P-EOG8PP18P-EOG8PP18P-EOG8PP18P-EOG8PP18P-EOG8PP18P	Ccp84Ab-Cpr30F-Ccp84Af-Ccp84Ad-Cpr30B-Ccp84Ac-Cpr64Aa-Ccp84Aa-Ccp84Ae-Crys-Cpr64Ac-Cpr92A-Cpr5C	Ccp84Ad-Ccp84Ab-Cpr64Aa-Ccp84Ag-Ccp84Aa-Cpr5C-Ccp84Ae-Cpr92A-Cpr64Ab-Ccp84Af
gene10821	AAEL009783			EOG8PP18P-EOG8PP18P-EOG8PP18P-EOG8PP18P-EOG8PP18P-EOG8PP18P-EOG8PP18P-EOG8PP18P-EOG8PP18P-EOG8PP18P-EOG8PP18P-EOG8PP18P-EOG8PP18P	Cpr30F-Ccp84Aa-Cpr64Ac-Cpr92A-Crys-Ccp84Ae-Ccp84Af-Ccp84Ab-Ccp84Ac-Cpr64Aa-Cpr5C-Ccp84Ad-Cpr30B	Cpr64Ab-Ccp84Ab-Cpr64Aa-Ccp84Aa-Cpr92A-Cpr5C-Ccp84Ae-Ccp84Ad-Edg84A-Ccp84Ag
gene10822	AAEL009803			EOG8PP18P-EOG8PP18P-EOG8PP18P-EOG8PP18P-EOG8PP18P-EOG8PP18P-EOG8PP18P-EOG8PP18P-EOG8PP18P-EOG8PP18P-EOG8PP18P-EOG8PP18P-EOG8PP18P	Cpr64Ac-Cpr30B-Ccp84Af-Ccp84Ab-Ccp84Aa-Cpr5C-Cpr92A-Crys-Ccp84Ac-Cpr64Aa-Ccp84Ad-Cpr30F-Ccp84Ae	Cpr5C-Cpr64Aa-Ccp84Ab-Ccp84Ad-Ccp84Ae-Ccp84Aa-Cpr64Ab-Cpr92A-Ccp84Ac-Ccp84Ag
gene10823	AAEL009789			NA	NA	Incenp
gene10824	RU128			NA	NA	NA
gene10825	AAEL009795			EOG869TJW	Ppn	Ppn-loh-AdamTS-A-CG4096
gene10826	AAEL009798			NA	NA	CG4424-crol-CG15436-CG14711-CG5245-CG18476
gene10827	AAEL009802			EOG8PP18P-EOG8PP18P-EOG8PP18P-EOG8PP18P-EOG8PP18P-EOG8PP18P-EOG8PP18P-EOG8PP18P-EOG8PP18P-EOG8PP18P-EOG8PP18P-EOG8PP18P-EOG8PP18P	Cpr64Aa-Cpr5C-Ccp84Af-Ccp84Ad-Crys-Cpr92A-Ccp84Ae-Cpr64Ac-Ccp84Aa-Cpr30B-Ccp84Ab-Cpr30F-Ccp84Ac	Cpr5C-Ccp84Ab-Cpr64Aa-Ccp84Ad-Ccp84Ae-Ccp84Aa-Ccp84Ag-Cpr92A-Edg84A-Cpr64Ab
gene10828	AAEL009788			EOG8PP18P-EOG8PP18P-EOG8PP18P-EOG8PP18P-EOG8PP18P-EOG8PP18P-EOG8PP18P-EOG8PP18P-EOG8PP18P-EOG8PP18P-EOG8PP18P-EOG8PP18P-EOG8PP18P	Ccp84Ae-Ccp84Ab-Ccp84Af-Crys-Ccp84Aa-Cpr5C-Cpr64Ac-Cpr30B-Ccp84Ad-Cpr30F-Cpr64Aa-Cpr92A-Ccp84Ac	Ccp84Ab-Ccp84Aa-Ccp84Af-Cpr92A-Cpr64Ab-Ccp84Ag-Cpr5C-Ccp84Ad-Ccp84Ae-Cpr64Aa
gene10829	AAEL009793			NA	NA	Ccp84Ab-Ccp84Aa-Ccp84Ad-Ccp84Ag-Ccp84Af-Ccp84Ae-Cpr5C-Cpr64Aa-Cpr64Ab-Cpr92A
gene1083	AAEL017145			NA	NA	NA
gene10830	AAEL009794			EOG8PP18P-EOG8PP18P-EOG8PP18P-EOG8PP18P-EOG8PP18P-EOG8PP18P-EOG8PP18P-EOG8PP18P-EOG8PP18P-EOG8PP18P-EOG8PP18P-EOG8PP18P-EOG8PP18P	Cpr30F-Ccp84Ab-Ccp84Ae-Cpr92A-Cpr64Aa-Cpr5C-Crys-Ccp84Ad-Ccp84Af-Cpr64Ac-Cpr30B-Ccp84Ac-Ccp84Aa	Ccp84Ab-Ccp84Aa-Ccp84Ae-Ccp84Af-Ccp84Ad-Cpr5C-Cpr64Aa-Ccp84Ag-Cpr92A-Cpr64Ab
gene10831	AAEL009800			EOG8PP18P-EOG8PP18P-EOG8PP18P-EOG8PP18P-EOG8PP18P-EOG8PP18P-EOG8PP18P-EOG8PP18P-EOG8PP18P-EOG8PP18P-EOG8PP18P-EOG8PP18P-EOG8PP18P	Ccp84Ac-Cpr92A-Ccp84Ad-Cpr5C-Cpr30F-Cpr64Ac-Ccp84Ae-Cpr30B-Crys-Ccp84Af-Cpr64Aa-Ccp84Aa-Ccp84Ab	Cpr5C-Ccp84Ab-Ccp84Ad-Ccp84Aa-Ccp84Ag-Cpr64Ab-Ccp84Ae-Ccp84Ac-Ccp84Af-Cpr64Aa
gene10832	AAEL009787			NA	NA	NA
gene10833	AAEL009807			EOG8PP18P-EOG8PP18P-EOG8PP18P-EOG8PP18P-EOG8PP18P-EOG8PP18P-EOG8PP18P-EOG8PP18P-EOG8PP18P-EOG8PP18P-EOG8PP18P-EOG8PP18P-EOG8PP18P	Cpr5C-Cpr64Ac-Ccp84Aa-Ccp84Ad-Cpr64Aa-Ccp84Ac-Ccp84Ab-Cpr30F-Ccp84Af-Crys-Cpr30B-Ccp84Ae-Cpr92A	Cpr64Aa-Ccp84Af-Ccp84Aa-Cpr92A-Ccp84Ab-Ccp84Ag-Cpr5C-Ccp84Ad-Cpr64Ab-Cpr62Bb
gene10834	AAEL009796			EOG8PP18P-EOG8PP18P-EOG8PP18P-EOG8PP18P-EOG8PP18P-EOG8PP18P-EOG8PP18P-EOG8PP18P-EOG8PP18P-EOG8PP18P-EOG8PP18P-EOG8PP18P-EOG8PP18P	Cpr30F-Ccp84Ab-Cpr64Aa-Cpr30B-Ccp84Ae-Ccp84Ad-Ccp84Ac-Cpr64Ac-Crys-Cpr92A-Cpr5C-Ccp84Af-Ccp84Aa	Ccp84Ab-Cpr5C-Ccp84Ad-Cpr64Aa-Ccp84Aa-Ccp84Ae-Ccp84Ag-Ccp84Af-Cpr64Ab-Cpr92A
gene10835	AAEL009799			NA	NA	NA
gene10836	AAEL009784			EOG8PP18P-EOG8PP18P-EOG8PP18P-EOG8PP18P-EOG8PP18P-EOG8PP18P-EOG8PP18P-EOG8PP18P-EOG8PP18P-EOG8PP18P-EOG8PP18P-EOG8PP18P-EOG8PP18P	Ccp84Af-Ccp84Ae-Cpr30B-Ccp84Ac-Cpr92A-Ccp84Aa-Cpr64Aa-Ccp84Ab-Cpr5C-Cpr64Ac-Cpr30F-Crys-Ccp84Ad	Ccp84Ad-Ccp84Ab-Ccp84Aa-Cpr64Aa-Ccp84Ae-Cpr5C-Cpr64Ab-Ccp84Ag-Ccp84Ac-Ccp84Af
gene10837	AAEL009801			EOG8PP18P-EOG8PP18P-EOG8PP18P-EOG8PP18P-EOG8PP18P-EOG8PP18P-EOG8PP18P-EOG8PP18P-EOG8PP18P-EOG8PP18P-EOG8PP18P-EOG8PP18P-EOG8PP18P	Cpr92A-Ccp84Ad-Ccp84Af-Ccp84Aa-Cpr64Aa-Cpr64Ac-Ccp84Ac-Cpr30F-Ccp84Ae-Cpr5C-Cpr30B-Crys-Ccp84Ab	Ccp84Ab-Ccp84Aa-Cpr5C-Ccp84Ad-Ccp84Af-Ccp84Ae-Cpr64Aa-Ccp84Ag-Cpr64Ab-Cpr92A
gene10838	AAEL009785			EOG805VRD	Ack	Ack-Ack-like-Abl
gene10839	AAEL015307			EOG8STVWX	CG31051	CG31051
gene1084	AAEL008099			EOG8FTZQZ	Plod	Plod-CG31915
gene10840	RU129			NA	NA	Dhc98D-kl-5-CG3339-Dhc36C-Dhc93AB-Dhc62B-CG9492
gene10841	AAEL015492			NA	NA	NA
gene10842	AAEL013269			EOG854CQJ-EOG854CQJ	CG2915-CG4408	CG2915-CG4408-CG17633-CG7025-CG18585-CG4017-CG14820
gene10843	AAEL002916			NA	NA	CG4662-CG4495-CG4704
gene10844	AAEL002885			EOG8V460D	aPKC	aPKC
gene10845	AAEL002904			NA	NA	CG9498-CG9497-CG13360-CG7135-CG10513-CG11891-CG10514-CG10550
gene10846	AAEL002886			EOG8S1WZW-EOG8S1WZW	Trxr-1-Trxr-2	Trxr-1-Trxr-2-CG7430
gene10847	AAEL002888			EOG82Z7FQ	Nsun5	Nsun5-CG8545-CG11109-Nsun2-CG4749
gene10848	AAEL002883			NA	NA	X11Lbeta-X11L-scrib
gene10849	AAEL002911			NA	NA	CG3635-Lip1-CG31871-Lip3-mag-CG11406-CG31091
gene1085	AAEL008101			EOG8H1DMD-EOG8H1DMD	CG15042-krimp	krimp-papi-tud-Tudor-SN-qin
gene10850	AAEL002914			NA	NA	NA
gene10851	AAEL002891			EOG8VT8PQ	CG7593	CG7593
gene10852	AAEL002906			EOG87DD6D	Rpn2	Rpn2-Rpn1
gene10853	AAEL002905			NA	NA	CG32803
gene10854	AAEL002898			EOG83NB5B	Pcd	Pcd
gene10855	AAEL016999			EOG8FR3H4	w	w-st-CG31689-CG9664
gene10856	AAEL002912			EOG8W3WD0	Ciao1	Ciao1-Lis-1-CG7568-ebi-Poc1
gene10857	AAEL002901			EOG841T3T	sni	sni-CG7322-CG7601-CG3699-CG7675
gene10858	AAEL002887			EOG8RNF0V	arm	arm
gene10859	AAEL002890			EOG8V19SV	BCL7-like	BCL7-like
gene1086	AAEL008102			EOG8DRD3M	CG17754	CG17754-dbo-kel
gene10860	AAEL002902			EOG87DD7T	twi	twi-Fer1-Hand-Fer3-amos-Fer2
gene10861	AAEL002893			EOG8ZPHMC	CG31235	CG31235-CG30495-CG30491-CG2064-CG2070-CG2065
gene10862	AAEL002899			NA	NA	NA
gene10863	AAEL002920			NA	NA	NA
gene10864	AAEL002918			EOG8THZJF	CenB1A	CenB1A-CenG1A-Asap-CG8243-Git
gene10865	AAEL017429			NA	NA	NA
gene10866	AAEL002892			EOG8Z3953	PKD	PKD-lok
gene10867	AAEL002900			EOG8DNHX1	CG14969	CG14969
gene10868	AAEL002909			NA	NA	Lip3-Lip1-CG31871-CG7329-mag-Lip4-CG6753
gene10869	AAEL002910			EOG86HK27	CG6962	CG6962
gene1087	AAEL008117			NA	NA	Ank2-Ank
gene10870	AAEL002915			NA	NA	Lip1-CG18301-Lip3-Lip4-CG6753-mag-CG11600
gene10871	AAEL002894			EOG8CRPR1	AdoR	AdoR-Octbeta2R-Octbeta3R-Octbeta1R
gene10872	AAEL002917			NA	NA	CG9498-CG9497-CG13360-CG7135-CG10514-CG10513-CG10550
gene10873	AAEL002907			NA	NA	Lip1-CG31089-CG31091-CG3635-Lip2-Lip3-CG31871
gene10874	AAEL002919			EOG8S7NGH	CG10257	CG10257
gene10875	AAEL002889			NA	NA	NA
gene10876	AAEL002897			EOG8FN79P	ATPsynF	ATPsynF
gene10877	AAEL002908			NA	NA	NA
gene10878	AAEL002895			EOG8BCHC6	ird1	ird1-CG43143
gene10879	AAEL002913			EOG84J58J	Pmp70	Pmp70-CG2316
gene1088	AAEL008100			EOG8VX4XG	Fip1	NA
gene10880	AAEL002896			EOG8BS09T	CG43347	CG43347-CG15269-CG4282-wek-Clamp-Kr-h1-Sry-delta
gene10881	AAEL002884			NA	NA	Syx18
gene10882	AAEL002903			EOG8VMJ5M	Pi3K92E	Pi3K92E-Pi3K68D-Pi3K59F-PI4KIIIalpha-fwd
gene10883	AAEL017139			EOG8Q87QP	CG13639	CG13639
gene10884	RU130			NA	NA	Lcp65Ac-Acp65Aa-Cpr65Av-Lcp65Ae-Lcp65Ad-Cpr65Aw-Cpr11B-Lcp65Ag3
gene10885	AAEL011451			EOG8SBHPZ	l(3)mbn	l(3)mbn-Cpr65Ay
gene10886	AAEL017270			NA	NA	CG18814-Pdh-CG4842-Fbp2-Adhr
gene10887	AAEL011443			NA	NA	CG10657-Cralbp-CG33965-CG33966-CG3823-CG33514-CG12926-CG10300-CG30339-CG2663
gene10888	AAEL011459			EOG8QJVD2	CG1136	CG1136-Cpr51A-Cpr72Eb
gene10889	AAEL011458			NA	NA	Cpr72Ec-Cpr72Eb-Cpr72Ea-Cpr92F-Cpr64Ab-Ccp84Ae-Cpr67B-Cpr97Ea-Cpr11B
gene1089	AAEL008109			EOG8DNHWF-EOG8DNHWF	mab-21-CG4766	mab-21-CG4766
gene10890	AAEL011454			NA	NA	CG10657-Cralbp-CG2663-CG31636-CG30339-CG33966-CG33965-CG12926-CG10237-CG5958-CG10026
gene10891	AAEL011446			NA	NA	CG9134-CG8343-CG12111-CG11211-lectin-37Da-CG15818
gene10892	AAEL011462			EOG8VT8PJ	TfIIEbeta	TfIIEbeta
gene10893	AAEL011463			EOG8JHG6F	dib	dib-shd-Cyp49a1-Cyp301a1-Cyp12b2-Cyp12a5
gene10894	AAEL011449			NA	NA	CG10657-Cralbp-CG2663-CG31636-CG33514-CG10300-CG33966-CG30339
gene10895	AAEL017308			NA	NA	Fbp2-Pdh-CG18814-CG4842-Adhr
gene10896	AAEL011461			EOG8ZGS59	Cpr72Eb	Cpr72Ea-Cpr72Eb-Cpr72Ec-Cpr92F-Cpr64Ab-Cpr5C-Ccp84Ac-Ccp84Ae-Ccp84Ad-Ccp84Ab
gene10897	AAEL011460			NA	NA	CG10657-Cralbp-CG10300-CG31636-CG2663-CG30339-CG33514-CG11550
gene10898	AAEL011445			NA	NA	NA
gene10899	AAEL011457			NA	NA	CG10657-Cralbp-CG12926-CG33514-CG5958-CG30339-CG33966-CG33965-CG10300-CG10237-CG2663-CG3823
gene109	AAEL013517			EOG886C5M	Lcp9	Acp65Aa-Lcp65Ac-Cpr65Au-Cpr47Ef-Cpr65Az-Cpr65Aw-Lcp65Ad-Cpr78E-Cpr65Av
gene1090	AAEL008105			EOG8SXR40	Gclc	Gclc
gene10900	AAEL011447			EOG88WFTR	RpL14	RpL14
gene10901	AAEL017309			EOG8Q2H6W-EOG8Q2H6W-EOG8Q2H6W	Pdh-CG18814-CG4842	Pdh-Fbp2-CG18814-Adhr
gene10902	AAEL017337			EOG8Q2H6W-EOG8Q2H6W-EOG8Q2H6W	Pdh-CG4842-CG18814	Pdh-CG18814-Adhr-CG4842-Fbp2-Adh
gene10903	AAEL011444			EOG82FW8C-EOG82FW8C	Cpr65Av-Acp65Aa	Cpr65Av-Lcp65Ac-Lcp65Ad-Acp65Aa-Lcp65Ae-Cpr65Ax2-Cpr65Ax1-Lcp65Af
gene10904	AAEL011450			NA	NA	Pdh-CG18814-CG4842-Adhr-Fbp2
gene10905	AAEL011455			NA	NA	CG9134-CG12111-Lectin-galC1-Sfp24F-CG43055
gene10906	AAEL011453			NA	NA	CG9134-lectin-37Da-CG12111-Lectin-galC1-lectin-24Db
gene10907	AAEL011456			NA	NA	ATPsynF
gene10908	AAEL011452			NA	NA	CG10657-Cralbp-CG33966-CG2663-CG31636-CG33514-CG12926-CG30339
gene10909	AAEL011448			NA	NA	CG10657-Cralbp-CG30339-CG2663-CG31636-CG11550-CG33965-CG33514
gene1091	AAEL008107			EOG85XBM8	poe	poe-hyd-FBXO11
gene10910	AAEL017998			EOG85TGDB	CG15878	CG15878
gene10911	AAEL010253			EOG8Z0DZ1	Orc6	Orc6
gene10912	AAEL010258			EOG8PCDJX	CG45050	CG45050-CG15368-Rabex-5
gene10913	AAEL010248			EOG8PG8S9	Fib	Fib-CG10909
gene10914	AAEL010256			EOG8897BQ	Smurf	Smurf-Su(dx)-CG42797-Nedd4
gene10915	AAEL010244			EOG8QVG4V	lolal	lolal-ab
gene10916	AAEL010250			NA	NA	CG14965-CG13894-CG6689
gene10917	AAEL010249			EOG8WM7MG	CG30105	CG30105
gene10918	AAEL010251			EOG86X21K	eIF2B-alpha	eIF2B-alpha-eIF2B-beta-eIF2B-delta-CG11334
gene10919	AAEL010252			EOG8MD0QS	Trim9	NA
gene1092	AAEL017380			NA	NA	NA
gene10920	AAEL010257			EOG8P5P3H	igl	igl
gene10921	AAEL010259			NA	NA	CG5245-crol
gene10922	AAEL010245			EOG8RFPK8	icln	icln
gene10923	AAEL017054			NA	NA	NA
gene10924	AAEL010255			NA	NA	CG15890-CG31321-CG30345-CG30344-CG15553-CG8008
gene10925	AAEL010254			EOG81RSKR	CG5913	CG5913
gene10926	AAEL010246			EOG84XN7V	CG13625	CG13625
gene10927	AAEL010247			NA	NA	CG5913
gene10928	AAEL013838			NA	NA	NA
gene10929	AAEL015297			NA	NA	mtRNApol
gene1093	AAEL008112			NA	NA	SoYb
gene10930	AAEL005977			EOG8B8N57	CG13937	CG13937-CG14024-CG31743
gene10931	AAEL005972			NA	NA	CG9114-CG5955
gene10932	AAEL005983			NA	NA	frac-CG31999-CG32373
gene10933	AAEL005981			EOG8PRWGF	Snmp2	Snmp2-Snmp1-crq-ninaD-emp
gene10934	AAEL018356			EOG82Z7FC	frac	frac-CG31999-dpy
gene10935	AAEL005976			EOG8GTP5J	Aprt	Aprt
gene10936	AAEL005980			EOG8KD9C0	Tmhs	Tmhs-CG3770
gene10937	AAEL005985			EOG8HMN2J	Atg13	Atg13
gene10938	AAEL005978			NA	NA	frac-CG32373-tld-tok
gene10939	AAEL005988			EOG8Z91MT	CG8492	CG8492-CG30062-LysE-LysS-LysP-LysB-LysD-LysX-CG16799
gene1094	AAEL017144			NA	NA	NA
gene10940	AAEL005974			EOG8X9B91	Dbx	Dbx-H2.0-bsh-HGTX-exex-B-H1-B-H2-CG11085
gene10941	AAEL005986			NA	NA	NA
gene10942	AAEL005979			EOG8VQDDT	dsb	dsb-emp-CG3829-CG10345
gene10943	AAEL005975			EOG8J4079	Taf4	Taf4-nht
gene10944	AAEL015384			EOG8SXR3Z	dos	dos
gene10945	AAEL010802			EOG8BK7WM	CG8501	CG8501
gene10946	AAEL010801			EOG8KWNKX-EOG8KWNKX	UQCR-11-UQCR-11L	UQCR-11-UQCR-11L
gene10947	AAEL010797			EOG8DFSFJ	MED21	MED21
gene10948	AAEL010798			EOG870X8W-EOG870X8W	Ubc87F-CG40045	CG40045-Ubc87F-Ubc7-CG7656
gene10949	AAEL010803			EOG82FW81	ncd	ncd-Klp68D-Klp64D-Klp3A-Klp61F-Khc-73
gene1095	AAEL008113			EOG890B1F	mh	NA
gene10950	AAEL010799			NA	NA	NA
gene10951	AAEL010805			EOG82C11H	ZIPIC	ZIPIC-CG6654-dwg-Meics-CG15436-Clamp-Kr-h1-CG18476-CG2712-CG17568-CG4854-Kr
gene10952	AAEL010807			EOG8Z394Z	Set1	Set1-trx
gene10953	AAEL010804			EOG8QVG3C	CG17698	CG17698-lkb1
gene10954	AAEL010795			EOG8QZBB6	frtz	frtz
gene10955	AAEL010800			EOG8KSS92	CG41099	CG41099-Ank2
gene10956	AAEL017038			NA	NA	NA
gene10957	AAEL010806			EOG87M4QH	CG4210	CG4210
gene10958	AAEL010796			EOG82NMQK	SIDL	SIDL
gene10959	AAEL015290			NA	NA	CG11897-CG7627-CG4562-CG11898-CG10505-CG31792
gene1096	AAEL015054			EOG8P5P1V	CG2812	CG2812-wds-Gbeta76C-Gbeta5-Gbeta13F
gene10960	AAEL009477			EOG8M94GT	CG15865	CG15865-mab-21-CG4766
gene10961	AAEL009492			EOG8NGKDP	CG15211	CG15211
gene10962	AAEL009478			NA	NA	TwdlE-TwdlT-TwdlBeta-TwdlC-Twdlalpha-TwdlX-TwdlY-TwdlF-TwdlG
gene10963	AAEL009485			NA	NA	CG14693-CG8958-CG12698-Epac-for
gene10964	AAEL009482			EOG84F91D	CG1632	CG1632-Corin-ndl-CG6739-fz3-trol
gene10965	AAEL009486			NA	NA	NA
gene10966	AAEL009480			NA	NA	NA
gene10967	AAEL009488			EOG8JHG73	mei-217	mei-217
gene10968	AAEL009489			NA	NA	fd3F-fd19B-CHES-1-like-slp1-fd68A
gene10969	AAEL009475			NA	NA	r-CG6106-CRMP-ACC
gene1097	AAEL017220			NA	NA	CG43088-CG7492
gene10970	AAEL009487			NA	NA	NA
gene10971	AAEL009493			EOG8CC6SW	sing	sing-CG1572
gene10972	AAEL009483			EOG8SJ86N	CG1572	CG1572
gene10973	AAEL009474			EOG84BDTT	PGRP-SA	PGRP-SA-PGRP-LC-PGRP-SB1-PGRP-LE-PGRP-LF-PGRP-SB2
gene10974	AAEL009481			NA	NA	NA
gene10975	AAEL009476			NA	NA	NA
gene10976	AAEL009491			NA	NA	NA
gene10977	AAEL009479			EOG89KJGS-EOG89KJGS	CG4991-CG16700	CG16700-CG4991-CG13384
gene10978	AAEL009484			NA	NA	TwdlT-TwdlBeta-TwdlE-TwdlC-TwdlG-TwdlF-TwdlV-TwdlZ
gene10979	AAEL017115			EOG8S4S6G	CG8945	CG8945-CG3108-CG17633-CG4017-CG18585-CG3097-CG7025-CG14820-CG18417
gene1098	AAEL007132			EOG86X20H	Dhc64C	Dhc64C-Dhc93AB
gene10980	AAEL014524			EOG8P5P1G	dpa	dpa-Mcm5-Mcm6-Mcm2-Mcm3-Mcm7-rec
gene10981	AAEL014523			EOG82FW80	amon	amon-Fur1-Fur2
gene10982	AAEL014522			NA	NA	NA
gene10983	AAEL014525			EOG8H48W9	312	312
gene10984	AAEL010998			NA	NA	CG3345
gene10985	AAEL010997			EOG8V9XG1	sqa	sqa-Strn-Mlck
gene10986	AAEL011003			EOG8ZPHKR	pad	pad-crol
gene1099	AAEL007125			EOG81K25G	CG11562	CG11562
gene10992	AAEL011006			EOG8QNQNH	CG11811	CG11811-sdt
gene10993	AAEL011004			NA	NA	NA
gene10994	AAEL010999			NA	NA	NA
gene10995	AAEL010996			EOG80048J	Rel	Rel-Ank2
gene10996	AAEL013221			EOG8STVX6	RpL10Ab	RpL10Ab-RpL10Aa
gene10997	AAEL013223			NA	NA	NA
gene10998	AAEL013226			EOG84XN82	Trp1	Trp1
gene10999	AAEL013220			EOG8PZN09	crim	crim
gene11	AAEL009964			EOG8SFD08	ATPsynE	ATPsynE
gene110	AAEL013515			EOG82FW8C-EOG82FW8C	Acp65Aa-Cpr65Av	Cpr65Av-Lcp65Ac-Lcp65Ad-Cpr65Aw-Acp65Aa-Cpr65Ax2-Cpr65Ax1-Lcp65Af
gene1100	AAEL007131			NA	NA	CG33282-CG14606-CG15408-CG15406-CG3285-CG14605-CG33281
gene11001	AAEL013224			NA	NA	NA
gene11002	AAEL013222			EOG8WWV9R	obst-B	obst-B-obst-A-obst-E-Gasp-Peritrophin-A
gene11003	AAEL013218			NA	NA	CG6574-CG17036-CG14694
gene11004	AAEL013225			EOG8W6RN6	CG5946	CG5946-CG11257
gene11005	AAEL017268			NA	NA	CG5287
gene11006	AAEL005547			EOG86X21J	rgn	rgn-CG15765-CG8343
gene11007	AAEL005534			NA	NA	CG7372-CG12299-CG3281-ham-Kr-Meics-gl-CG4424-Clamp-CG2202-CG17359-fu2-CG3407-CG15269-jim
gene11008	AAEL005535			EOG8JDKZG	CG31849	CG31849
gene11009	AAEL005544			EOG880MND	CG6422	CG6422-YT521-B
gene1101	AAEL007138			EOG8R52TN	CG33281	CG33281-Tret1-2-CG10960-CG15406-CG33282-CG15408-Tret1-1-CG3285-CG14606
gene11010	AAEL005550			NA	NA	CG10348-CG7357-Meics-CG12605-CG17806
gene11011	RU131			NA	NA	NA
gene11012	AAEL005539			EOG89GP6S	FANCI	FANCI
gene11013	AAEL005542			NA	NA	pita-CG17802-CG11247-ZIPIC-CG10274-CG5245-CG6654
gene11014	RU132			NA	NA	NA
gene11015	AAEL005551			EOG818FDQ	Muc18B	NA
gene11016	AAEL005541			EOG8Q2H6G	CG5808	CG5808-Cypl-CG10907-CG3511-CG7747-CG11777-Rbp9
gene11017	AAEL005537			NA	NA	Nlg4-Nlg3-Nlg2-alpha-Est2
gene11018	RU133			NA	NA	NA
gene11019	AAEL005538			EOG89CT1F	ND-B16.6	ND-B16.6
gene1102	AAEL007128			NA	NA	CG33281-CG15406-CG14606-CG3285-CG33282-CG15408-CG14605
gene11020	AAEL005549			EOG870X8V	barc	barc
gene11021	AAEL005540			NA	NA	CG2256-sunz-sowi-CG15177-d-cup-CG44422
gene11022	AAEL017053			NA	NA	NA
gene11023	AAEL005543			EOG87M4PF-EOG87M4PF-EOG87M4PF-EOG87M4PF-EOG87M4PF-EOG87M4PF-EOG87M4PF-EOG87M4PF-EOG87M4PF-EOG87M4PF	CG10182-CG42329-CG14219-CG14205-CG3106-CG33337-CG16723-CG5892-CG14204-CG10183	CG3106-CG14205-CG14219-CG10182-CG33337-CG42329-CG16723-CG10183-CG13325-CG5892-CG14204
gene11024	AAEL005553			EOG8XH2QM	Mnn1	Mnn1
gene11025	AAEL005545			NA	NA	Tsp29Fb-Tsp39D-Tsp47F-Tsp29Fa-Tsp74F
gene11026	AAEL005533			NA	NA	CG31106-CG15221-CG31103-CG31272-CG3168
gene11027	AAEL005548			NA	NA	Tsp29Fb-Tsp29Fa-Tsp47F-Tsp42Er-Tsp39D-Tsp3A
gene11028	AAEL005536			EOG8K6JWG	Tsp29Fb	Tsp29Fb-Tsp47F-Tsp39D-Tsp29Fa-Tsp26A
gene11029	AAEL005546			NA	NA	obst-G-Muc68D-obst-F-CG43896-CG33985-CG4835-CG10725-CG17826-Tequila
gene1103	AAEL007137			EOG8WT01R	CG6511	CG6511
gene11030	AAEL005552			EOG8PRWGN	Sucb	Sucb-skap
gene11031	AAEL007191			EOG8HX7RV	CG7888	CG7888-CG1139-CG43693
gene11032	AAEL007197			EOG8QG050	CG43693	CG43693-CG13384
gene11033	AAEL007194			NA	NA	Cpr65Av-Lcp65Ad-Lcp65Ac-Acp65Aa-Cpr65Ax2-Cpr65Ax1-Cpr65Aw-Lcp65Af
gene11034	AAEL007189			EOG844PB0	cu	cu-CG31759-angel-twin
gene11035	AAEL007195			EOG8R26K5	unc-5	unc-5-robo1-robo2-robo3-Pxn
gene11036	AAEL007193			EOG8R52TJ	CG1139	CG7888-CG1139-CG13384
gene11037	AAEL017369			NA	NA	NA
gene11038	AAEL007196			EOG8KSSB3	CG3776	CG3776
gene11039	AAEL007190			EOG8QZBCB	Hr51	Hr51-dsf-svp-tll-Hr83-Hr78
gene1104	AAEL007134			EOG8K6JWP	CG13707	CG13707
gene11040	AAEL007192			EOG82FW8C-EOG82FW8C	Cpr65Av-Acp65Aa	Lcp65Ad-Cpr65Av-Lcp65Ac-Acp65Aa-Cpr65Ax2-Cpr65Ax1-Cpr65Aw-Lcp65Af
gene11041	AAEL008848			EOG8X3KSH	ATPsyngamma	ATPsyngamma
gene11042	AAEL008842			NA	NA	Crtc
gene11043	AAEL018075			EOG85MQX1-EOG85MQX1-EOG85MQX1	Cyp9f2-Cyp9b1-Cyp9b2	Cyp9f2-Cyp9h1-Cyp9b2-Cyp9c1-Cyp9b1-Cyp6g2-Cyp6a13-Cyp6a2-Cyp6a17
gene11044	AAEL008839			NA	NA	crol-CG12299-CG5245-CG14711
gene11045	AAEL008852			EOG8GF65P	Mys45A	Mys45A
gene11046	AAEL008840			NA	NA	NA
gene11047	AAEL008847			NA	NA	Wnt2-wg-Wnt6-Wnt5-Wnt4-Wnt10
gene11048	AAEL008843			NA	NA	arx-CG34283-CG32625-CG14036
gene11049	AAEL008851			NA	NA	NA
gene1105	AAEL007136			NA	NA	CG33281-CG33282-CG10960-CG15406-CG15408-CG6484-CG3285
gene11050	AAEL008849			EOG88GZV5	SelD	SelD-Sps2
gene11051	AAEL016994			NA	NA	NA
gene11052	AAEL018032			EOG84J586	tweek	tweek
gene11053	AAEL008854			EOG8M6880	CG12099	CG12099-Pex10-CG8974-CG32581
gene11054	AAEL017340			NA	NA	NA
gene11055	AAEL008837			EOG8S1X0N	CG7656	CG7656-CG40045-Ubc87F-Ubc7
gene11056	AAEL008835			NA	NA	NA
gene11057	AAEL008838			NA	NA	CG17359-CG44002-CG6808-Aef1-CG4424-CG14711
gene11058	AAEL008834			NA	NA	tej-CG15930-papi-tud-spoon
gene11059	AAEL008844			EOG8N5ZQ1	Scp1	Scp1-Scp2-CG44422-Frq1
gene1106	AAEL007135			EOG8XH2RB	Prx5	Prx5
gene11060	AAEL008841			EOG8KPX29	CG9527	CG17544-CG9527-CG5009-Acox57D-p
gene11061	AAEL008853			EOG8GMXNK	CG2201	CG2201-eas
gene11062	AAEL008833			EOG8QC3XX	CG13108	CG13108
gene11063	AAEL008850			EOG8V727T	Mat1	Mat1
gene11064	AAEL015124			NA	NA	CG32085-CG9003-CG2010-CG8272
gene11065	AAEL015123			EOG8FTZR2	Ime4	Ime4-CG7818
gene11066	AAEL015125			EOG8KM1TK	sax	sax-babo-tkv
gene11067	AAEL008620			NA	NA	NA
gene11068	AAEL008619			NA	NA	CG15873-yip7-CG17404-CG32271-CG33159-kappaTry-CG9676-CG34458-spheroide-CG10041
gene1107	AAEL007139			NA	NA	CG3285-CG15406-CG33282-CG33281-CG15408-CG14606-CG14605
gene11070	RU134			NA	NA	pygo
gene11071	AAEL013883			EOG8NP9V3	Tango10	Tango10-Keap1-KLHL18-lute
gene11072	AAEL013884			EOG8RR982	CG15221	CG15221-CG31106-CG31272-CG31103-CG3168-CG3690
gene11073	AAEL018180			NA	NA	cal1
gene11074	AAEL009577			EOG870X7Q	obst-A	obst-A-obst-B-Gasp-obst-E-Peritrophin-A-Tequila
gene11075	RU135			NA	NA	NA
gene11076	AAEL009581			EOG8QC3XG	T48	T48
gene11077	AAEL009579			EOG8KD9CG	CG1789	CG1789
gene11078	AAEL009583			EOG8ZCWVR	cher	cher
gene11079	AAEL009584			EOG88GZV3	Ets97D	Ets97D-Ets21C-Ets65A
gene1108	AAEL007129			EOG8MD0RD-EOG8MD0RD-EOG8MD0RD	dpr2-dpr1-dpr3	dpr2-dpr1-dpr3-dpr6-dpr10
gene11080	AAEL009580			EOG870X7Q	obst-A	obst-A-obst-B-Gasp-obst-E-Peritrophin-A-Tequila
gene11081	AAEL009585			EOG8XD6HF	Peritrophin-A	Peritrophin-A-Gasp-obst-A-obst-E-obst-B
gene11082	AAEL009247			EOG8HHRT4	CG34376	CG34376-br-pre-mod(mdg4)-J-mod(mdg4)-pre-mod(mdg4)-O-pre-mod(mdg4)-G
gene11083	AAEL009251			EOG84N1JB	CG43386	CG43386
gene11084	AAEL009249			EOG8NCQ3Z	pod1	pod1-coro
gene11085	AAEL009250			NA	NA	CG34376
gene11086	AAEL009248			EOG8P2STM	CG11474	vret-CG9684-CG9925
gene11087	AAEL013602			EOG8MWBXF	SP2353	SP2353-trol
gene11088	AAEL013603			NA	NA	CG13833-CG17121-CG14946-CG2254-CG9265
gene11089	AAEL013601			NA	NA	CG14946-CG13833-CG17121-CG2254-CG9265
gene11090	AAEL014135			EOG85TGDN	CG12817	CG12817-CG17271
gene11091	RU136			NA	NA	NA
gene11092	AAEL014136			EOG8XSPGH	CG12420	CG12420
gene11093	AAEL012405			NA	NA	al-Pph13-CG34340-gsb-n-otp-Rx-PHDP
gene11094	AAEL009647			EOG8M688W	Tango14	Tango14
gene11095	AAEL009656			EOG8DZ4KX-EOG8DZ4KX-EOG8DZ4KX	Cyp6d5-Cyp6d2-Cyp6d4	Cyp6d5-Cyp6d4-Cyp6a2-Cyp6d2-Cyp6a23-Cyp6a8-Cyp6a14-Cyp6a20-Cyp6a16
gene11096	AAEL009652			EOG818FD1	put	put-wit-babo-sax
gene11097	AAEL009653			EOG8KWNKS	RpS30	RpS30
gene11098	AAEL009646			EOG8CNTH7	eIF-4B	eIF-4B-CG1340-CG11726-Rbp2
gene11099	AAEL009655			NA	NA	Gl-CG9279
gene111	AAEL013514			EOG82FW8C-EOG82FW8C	Acp65Aa-Cpr65Av	Cpr65Av-Lcp65Ac-Acp65Aa-Lcp65Ad-Cpr65Aw-Cpr65Ax2-Cpr65Ax1-Lcp65Af
gene1110	AAEL007141			EOG83XXTT	CG4848	CG4848
gene11100	AAEL017994			NA	NA	NA
gene11101	AAEL009654			NA	NA	NA
gene11102	AAEL009649			EOG8CRPQR	Bap60	Bap60-Non2
gene11103	AAEL009645			NA	NA	NA
gene11104	AAEL009650			EOG8CRPRH	WRNexo	WRNexo-CG6744
gene11105	AAEL009657			EOG8NP9VV	CG9804	CG9804
gene11106	AAEL009648			EOG8BVVJV	CG14299	CG14299
gene11107	AAEL009651			EOG8XKZ0N	Nacalpha	Nacalpha-CG4415
gene1111	AAEL007133			NA	NA	hng3-Coop
gene11113	AAEL013424			EOG8C5GB3	CG11000	CG11000
gene11114	AAEL013421			EOG8THZJQ-EOG8THZJQ-EOG8THZJQ	Amy-d-Amyrel-Amy-p	Amy-d-Amy-p-Amyrel
gene11115	AAEL014591			EOG8TB72D	jbug	jbug-cher
gene11117	AAEL013742			EOG8JT2X8-EOG8JT2X8-EOG8JT2X8	CG31454-CG31259-CG11737	CG11737-CG31259-CG31454
gene11118	AAEL013744			EOG815K60	ND-18	ND-18
gene11119	AAEL013743			NA	NA	CG8728
gene1112	AAEL007130			EOG82JRGR	Aats-leu	Aats-leu-Aats-val-CG5660-CG5414-CG33123-Aats-ile
gene11120	AAEL013741			EOG8H7538	CG7110	CG7110
gene11121	AAEL013740			NA	NA	NA
gene11122	AAEL013547			NA	NA	CG15073-grau-CG11696-CG2889-CG8388-CG4282-CG11695-CG4707
gene11123	AAEL013554			NA	NA	Cyp4ac1-Cyp4ac3-Cyp4p3-Cyp4ac2-Cyp4p1-Cyp4p2-Cyp4d2-Cyp4c3-Cyp4d14
gene11124	AAEL013548			NA	NA	CG15073-grau-CG4707-CG8388-CG11696-CG4282-CG2889-CG11695
gene11125	AAEL013553			NA	NA	CG4707-CG11696-CG15073-grau-CG4282-CG8388-CG2889-CG11695
gene11126	AAEL013562			NA	NA	CG15073-CG2889-CG11696-CG4282-grau-CG4707-CG11695-CG8388
gene11127	AAEL013549			NA	NA	CG4707-CG15073-grau-CG4282-CG8388-CG11696-CG2889-CG11695
gene11128	AAEL013551			NA	NA	CG15073-CG8388-grau-CG2889-CG4707-CG11696-CG4282-CG11695
gene11129	AAEL013550			NA	NA	CG8388-CG4282-CG4707-CG15073-CG11696-CG2889-grau-CG11695-crol-CG32767
gene1113	AAEL007127			EOG83XXTR	CG13708	CG13708-sds22-lbk-Cep97-ltl-Sur-8
gene11130	AAEL013556			NA	NA	Cyp4ac1-Cyp4ac3-Cyp4ac2-Cyp4p3-Cyp4p1-Cyp4p2-Cyp4c3-Cyp4d2-Cyp4d14
gene11131	AAEL013555			NA	NA	Cyp4ac1-Cyp4ac2-Cyp4p1-Cyp4p3-Cyp4ac3-Cyp4p2-Cyp4c3-Cyp4d2-Cyp4d20
gene11132	AAEL013561			EOG84BDSD	CG14967	CG14967
gene11133	AAEL013560			EOG8FXV11	mRpL50	mRpL50
gene11134	AAEL013557			EOG8MD0QX	CG2889	CG15073-CG2889-CG4707-CG11696-CG8388-CG4282-grau-CG11695
gene11135	AAEL013552			NA	NA	CG2889-CG11696-CG4282-CG4707-CG12299-CG11695-grau-CG15073-CG10959
gene11136	AAEL013558			EOG8MD0QX	CG2889	CG15073-grau-CG2889-CG8388-CG4282-CG4707-CG11696-CG11695
gene11137	AAEL013559			EOG815K4H	Unc-89	Unc-89-sls
gene11138	AAEL014138			NA	NA	Spn28Dc-Spn42Da
gene11139	AAEL014140			NA	NA	MP1-grass-ea-CG3505-SPE-CG9737-CG5909-Sp7
gene1114	AAEL007126			EOG8R52TN	CG33281	CG33281-CG33282-CG15406-CG14606-CG15408-CG3285-Tret1-2-CG10960-Tret1-1
gene11140	AAEL014137			NA	NA	grass-CG9737-MP1-SPE-CG3505-CG5909-ea
gene11141	AAEL014141			NA	NA	Spn28Dc-Spn42Da
gene11142	AAEL014139			NA	NA	grass-CG5909-CG9737-SPE-Sp7-ea-MP1
gene11143	AAEL007910			EOG8BS0BF	CG7231	CG7231
gene11144	AAEL007901			EOG8ZKNCK	CG8292	NA
gene11145	AAEL007913			NA	NA	St1-St2-St4-St3
gene11146	AAEL007895			EOG834ZZ8	beta4GalT7	beta4GalT7-beta4GalNAcTA-beta4GalNAcTB
gene11147	AAEL007907			EOG890B1K-EOG890B1K-EOG890B1K	KP78a-KP78b-CG4629	CG4629-par-1-Sik2
gene11148	AAEL007891			EOG8KM1TQ	CG6766	CG6766
gene11149	AAEL007902			EOG85QM5M-EOG85QM5M	Pvf3-Pvf2	Pvf3-Pvf2
gene1115	AAEL007140			NA	NA	NA
gene11150	AAEL007903			NA	NA	NA
gene11151	AAEL007900			EOG805VST	CG14341	CG14341
gene11152	AAEL007899			EOG8ZPHKN	CG5776	CG5776-TER94-CG12010-smid
gene11153	AAEL007892			NA	NA	ApepP-CG6225
gene11154	AAEL017212			NA	NA	NA
gene11155	AAEL007898			NA	NA	Msp300
gene11156	AAEL007905			NA	NA	NA
gene11157	AAEL007915			EOG834ZXQ	Moe	Moe
gene11158	AAEL007897			EOG8J140W	spz4	spz4-spz3-NT1-spz5
gene11159	AAEL007914			EOG8SJ851	CG6509	CG6509-dlg1
gene1116	AAEL006831			EOG890B28	sc	l(1)sc-sc-ac-ase-twi-Fer1-tx
gene11160	AAEL007911			NA	NA	kl-2-Dhc93AB-CG3339-Dhc62B-kl-5-Dhc36C-Dhc16F-Dhc98D
gene11161	AAEL018148			EOG83NB4F	Nmnat	Nmnat
gene11162	AAEL007896			NA	NA	Meics-CG6654-CG12299-CG5245-CG15436-crol-dwg
gene11163	AAEL007912			NA	NA	NA
gene11164	AAEL017155			NA	NA	CG5780
gene11165	AAEL007906			NA	NA	NA
gene11166	AAEL007893			EOG8DJNN1-EOG8DJNN1-EOG8DJNN1	CG12171-CG31548-CG31549	CG31548-CG31549-CG12171-CG3699-CG31546-CG7322-CG10672
gene11167	AAEL007909			EOG8GB9XZ	CG1673	CG1673
gene11168	AAEL007904			EOG8N8TW5	Cpsf73	Cpsf73-IntS11-Cpsf100-IntS9
gene11169	AAEL012338			NA	NA	wake
gene1117	AAEL006829			EOG80P70N-EOG80P70N-EOG80P70N	CG33178-CG33177-Mgstl	Mgstl-CG33178-CG33177
gene11170	AAEL017976			EOG8ZW82P-EOG8ZW82P-EOG8ZW82P-EOG8ZW82P-EOG8ZW82P-EOG8ZW82P-EOG8ZW82P	Hsp70Bbb-Hsp70Bb-Hsp68-Hsp70Aa-Hsp70Ba-Hsp70Bc-Hsp70Ab	Hsc70-1-Hsp70Ab-Hsp70Aa-Hsp70Bbb-Hsp70Bb-Hsp70Bc-Hsp70Ba-Hsc70-4-Hsp68
gene11171	AAEL017978			EOG8ZW82P-EOG8ZW82P-EOG8ZW82P-EOG8ZW82P-EOG8ZW82P-EOG8ZW82P-EOG8ZW82P	Hsp68-Hsp70Ba-Hsp70Bb-Hsp70Ab-Hsp70Aa-Hsp70Bbb-Hsp70Bc	Hsp70Ab-Hsp70Aa-Hsp70Bbb-Hsp70Bb-Hsp70Bc-Hsp70Ba-Hsc70-4-Hsp68
gene11172	AAEL017974			EOG8ZW82P-EOG8ZW82P-EOG8ZW82P-EOG8ZW82P-EOG8ZW82P-EOG8ZW82P-EOG8ZW82P	Hsp70Bbb-Hsp70Bb-Hsp70Aa-Hsp70Ab-Hsp70Ba-Hsp70Bc-Hsp68	Hsc70-1-Hsp70Ab-Hsp70Aa-Hsp70Bbb-Hsp70Bb-Hsp70Bc-Hsp70Ba-Hsc70-2-Hsp68-Hsc70-4
gene11173	AAEL017975			EOG8ZW82P-EOG8ZW82P-EOG8ZW82P-EOG8ZW82P-EOG8ZW82P-EOG8ZW82P-EOG8ZW82P	Hsp70Bc-Hsp68-Hsp70Aa-Hsp70Ba-Hsp70Bbb-Hsp70Ab-Hsp70Bb	Hsc70-1-Hsp70Ab-Hsp70Aa-Hsp70Bbb-Hsp70Bb-Hsp70Bc-Hsp70Ba-Hsc70-2-Hsp68-Hsc70-4
gene11174	AAEL012337			EOG81ZJ2R	gol	gol-godzilla-mura
gene11175	AAEL012339			EOG8NS63Q-EOG8NS63Q	Cdk1-Cdk2	Cdk2-Cdk1-Cdk5-Cdk7-Eip63E
gene11176	AAEL012308			NA	NA	AOX1-AOX2-AOX4-AOX3-ry
gene11177	AAEL012313			EOG8G1Q80	Vps60	Vps60
gene11178	AAEL012315			EOG8NW29G	cep290	cep290
gene11179	AAEL012311			EOG8DZ4M2-EOG8DZ4M2	CG5665-CG5162	CG5162-CG5665-CG18258-CG7367-Yp2-CG6472
gene1118	AAEL006822			EOG8FBMJB	CG42492	CG42492-CG42265-CG3332
gene11180	AAEL012318			EOG8CJZ7N	CG10361	CG10361-Alas-lace-Spt-I
gene11181	AAEL012312			EOG81K244	CG10576	CG10576-und-CG13630
gene11182	AAEL012304			EOG88GZV4	NetA	NetA-NetB
gene11183	AAEL012316			EOG8XWJPT	CG1598	CG1598
gene11184	AAEL012310			EOG8P8J8X	Arp3	Arp3-Act87E-Act57B-Act79B-Act88F-Act5C
gene11185	AAEL012309			EOG8JDKZ4	CG14085	CG14085
gene11186	AAEL012306			EOG8T7BTP	Uba3	Uba3-Uba2-Uba1-CG13090-Aos1-Atg7
gene11187	AAEL012305			EOG8FXTZR	CG9153	CG9153-Ube3a-Smurf-Nedd4
gene11188	AAEL012307			EOG8TB72S	CG7927	CG7927
gene11189	AAEL012314			NA	NA	CG9153-niki-CG7420-HERC2-hiw-CG3862
gene1119	AAEL006821			NA	NA	NA
gene11190	AAEL012317			EOG8JWZ6H-EOG8JWZ6H-EOG8JWZ6H-EOG8JWZ6H	CG15296-CG7603-CG43328-CG14929	CG7603-CG15296-CG43328
gene11191	AAEL013485			NA	NA	NA
gene11192	AAEL013491			NA	NA	CG2064-CG2070-CG30491-CG2065-CG30495-CG3842
gene11193	AAEL013486			NA	NA	NA
gene11194	AAEL013484			NA	NA	NA
gene11195	AAEL013488			EOG8XD6GJ	CG4610	CG4610
gene11196	AAEL013490			EOG86Q9J6-EOG86Q9J6	Zip48C-CG10075	Zip48C
gene11197	AAEL013487			EOG8XSPF4	CG10188	CG10188-RhoGEF2-Vav
gene11198	AAEL013489			EOG8T1MC5	CG4324	CG4324-CG3168-CG7442-CG15221
gene11199	AAEL013483			NA	NA	CG2064-CG2070-CG2065-CG30491-CG30495-CG3842
gene112	AAEL013513			EOG82JRJJ	CG15515	CG15515-Lcp65Ac-Cpr65Aw-Cpr47Ec-Lcp65Ad-Lcp65Ag1-Lcp65Ag2-Lcp65Ag3-Cpr47Eb
gene1120	AAEL006826			NA	NA	CG3009-CG30503-sPLA2-CG42237-GIIIspla2
gene11200	AAEL015283			EOG8WDH3G-EOG8WDH3G	CG31106-CG31103	CG31106-CG31103-CG3168-CG33233
gene11201	AAEL007928			EOG8T1MBS	NAT1	NAT1-eIF4G-eIF4G2-kra
gene11203	AAEL007925			EOG8FXV1P-EOG8FXV1P-EOG8FXV1P-EOG8FXV1P-EOG8FXV1P-EOG8FXV1P-EOG8FXV1P-EOG8FXV1P-EOG8FXV1P-EOG8FXV1P-EOG8FXV1P-EOG8FXV1P-EOG8FXV1P-EOG8FXV1P-EOG8FXV1P-EOG8FXV1P-EOG8FXV1P-EOG8FXV1P-EOG8FXV1P-EOG8FXV1P-EOG8FXV1P	His2A:CG33844-His2A:CG33823-His2A:CG33853-His2A:CG33862-His2A:CG33826-His2A:CG33817-His2A:CG33814-His2Av-His2A:CG33832-His2A:CG33829-His2A:CG33820-His2A:CG33847-His2A:CG33856-His2A:CG33859-His2A:CG33841-His2A:CG31618-His2A:CG33838-His2A:CG33808-His2A:CG33865-His2A:CG33850-His2A:CG33835	His2A:CG33829-His2A:CG33832-His2A:CG33835-His2A:CG33838-His2A:CG33841-His2A:CG33844-His2A:CG33847-His2A:CG33850-His2A:CG33862-His2A:CG33865
gene11204	AAEL007922			NA	NA	Cpr92F
gene11205	AAEL007916			NA	NA	Mob2
gene11206	AAEL007926			EOG8QJVCH-EOG8QJVCH-EOG8QJVCH-EOG8QJVCH	CG31823-CG31821-CG3344-CG32483	CG3344-CG32483-CG31823-CG31821-CG4572
gene11207	AAEL007921			NA	NA	crol-CG5245-Meics-CG12299-CG11247
gene11208	AAEL007918			EOG83XXTM	Dhc62B	Dhc16F-Dhc93AB-CG17150-Dhc98D-Dhc62B-Dhc36C-kl-2-kl-3-kl-5
gene11209	AAEL007917			EOG800496	Nuf2	NA
gene1121	AAEL006830			EOG8SN4DC	y	y-yellow-c-yellow-b-yellow-h-yellow-f-yellow-f2
gene11210	AAEL007927			NA	NA	NA
gene11211	AAEL007920			EOG8M94HN	Mob2	Mob2-mats-Mob3
gene11212	AAEL007923			EOG8T1MBS	NAT1	NAT1-eIF4G-kra
gene11213	AAEL007919			NA	NA	CG3106-CG14205-CG5892-CG13325-CG14219-CG10182
gene11214	AAEL015547			EOG8W9MW0	Trip1	Trip1-wmd-wda-Nle-ago-wds
gene11215	AAEL012016			EOG8J6VGD	CG10590	CG10590-TM9SF4-CG9318
gene11216	AAEL012013			NA	NA	CG12009-ckd-CG14880-CG5756-CG8192
gene11217	AAEL012012			EOG8HX7ST	CG14968	CG14968-CG4393-CG12075
gene11218	AAEL012014			EOG847JK9	ImpL3	ImpL3-CG13334-Mdh2
gene11219	AAEL012017			NA	NA	NA
gene1122	AAEL006828			EOG8577XW	CG42265	CG42265-CG3332-CG42492
gene11220	AAEL012021			EOG87WRD4	Best2	Best2-Best1-Best3-Best4
gene11221	AAEL012019			EOG87DD6F	muskelin	muskelin-CG3711-CG4069-CG7466-dsd
gene11222	AAEL012022			NA	NA	NA
gene11223	AAEL012015			EOG8Q5CF6	Dbp80	Dbp80-eIF4AIII-eIF-4a
gene11224	AAEL012020			NA	NA	CG18262-Meics-CTCF-CG11247-CG12299-CG2129-CG15436
gene11225	AAEL012018			NA	NA	NA
gene11226	AAEL014838			EOG85QM61	RpL27	RpL27
gene11227	AAEL015106			NA	NA	NA
gene11228	AAEL015108			EOG8KD9B8	l(3)76BDm	l(3)76BDm
gene11229	AAEL015107			EOG822DB8	CG9376	CG9376
gene1123	AAEL006817			EOG86X21W	ase	ase-sc-l(1)sc-ac
gene11230	AAEL009370			EOG8MKR7M	Pur-alpha	Pur-alpha
gene11231	AAEL009365			NA	NA	NA
gene11232	AAEL009359			NA	NA	CG4950-CG7509-ltl-kek4-atk
gene11233	AAEL009364			EOG8QRKVB	Cdk12	Cdk12-Cdk9-cdc2rk-Cdk2-Cdk1-Cdk5
gene11234	AAEL009367			EOG8RBT9N	M6	M6
gene11235	AAEL009371			EOG8Z3951	CG32138	CG32138-DAAM
gene11236	AAEL009360			EOG8SR0N7	SAK	SAK-polo-aurA-aurB-par-1
gene11237	AAEL009366			NA	NA	NA
gene11238	AAEL009369			NA	NA	eIF5B
gene11239	AAEL009358			EOG8D55P6	CG13248	CG13248-slif-CG5535-CG7255
gene1124	AAEL006820			EOG8577ZT	Lsd-2	Lsd-2-Lsd-1
gene11240	AAEL009361			NA	NA	CG7255
gene11241	AAEL009362			EOG8284RW	CG7255	CG7255-CG5535-slif
gene11242	RU137			NA	NA	NA
gene11243	AAEL009368			EOG8PG8RS	Las	Las
gene11244	AAEL009363			EOG83BQFM	ORMDL	ORMDL
gene11245	AAEL002437			EOG8CC6RJ	Sym	Sym
gene11246	AAEL002455			EOG8X6G1C	Nup153	Nup153-Nup358
gene11247	AAEL002456			EOG8HTCHR	CG9650	CG9650-gl-CG10348-ham
gene11248	AAEL002444			NA	NA	CG15073-crol-grau-CG5245
gene11249	AAEL002439			NA	NA	Lcp65Ad-Lcp65Ac-Lcp65Af-Cpr65Av-Acp65Aa-Lcp65Aa-Lcp65Ae-Cpr65Au
gene1125	AAEL006818			NA	NA	Mgstl-CG33178-CG33177
gene11250	AAEL002458			EOG886C5M	Lcp9	Lcp65Af-Lcp65Ae-Lcp65Aa-Cpr67Fb-Cpr65Aw-Lcp65Ag1-Lcp65Ag2-Lcp65Ag3-Cpr49Ad-Cpr47Ea
gene11251	AAEL002442			EOG8FN790	CG3919	CG3919-CG4404-CG3838-Adf1-stwl
gene11252	AAEL002438			EOG8XSPGT	rtv	rtv-qvr
gene11253	AAEL002453			EOG89W55Z-EOG89W55Z-EOG89W55Z	CG8388-CG15073-grau	CG15073-grau-CG4282-CG2889-CG8388-CG4707-CG11696-CG11695
gene11254	AAEL002460			NA	NA	NA
gene11255	AAEL002441			EOG886C5M	Lcp9	Lcp65Af-Cpr65Av-Cpr67Fb-Lcp65Aa-Cpr65Aw-Lcp65Ae-Cpr47Ea-Lcp65Ac-Lcp65Ad
gene11256	RU138			NA	NA	Lcp65Aa-Lcp65Ac-Cpr12A-Cpr47Ee-Cpr47Ef-Lcp65Ad-Cpr65Av-Cpr65Ax1
gene11257	AAEL002443			NA	NA	CG15073-grau-CG11696-CG2889-CG11695-CG8388-CG4282-CG4707
gene11258	AAEL002451			EOG87H8FB	zfh1	zfh1-gl-Meics-mamo
gene11259	AAEL002440			NA	NA	Cpr65Av-Lcp9-Lcp65Af-Lcp65Ae-Lcp65Ac-Cpr65Au-Cpr65Ax2-Cpr65Ax1
gene1126	AAEL006823			EOG8BP43H-EOG8BP43H-EOG8BP43H-EOG8BP43H-EOG8BP43H-EOG8BP43H-EOG8BP43H-EOG8BP43H-EOG8BP43H	CG6300-CG18586-CG11407-CG11453-NA-CG11659-CG4563-CG4830-CG11391	CG11453-CG4830-CG17999-CG9993-CG6300-CG11659-CG11407-CG8834-CG4563-CG11391
gene11260	AAEL002452			NA	NA	Cpr65Av-Lcp65Af-Lcp65Ac-Lcp65Ae-Lcp65Ad-Lcp2-Lcp9-Cpr49Af
gene11261	AAEL002450			EOG870X7W	TH1	TH1
gene11262	AAEL002445			NA	NA	CG18766-l(3)j2D3-ssp-CG14005
gene11263	AAEL002435			NA	NA	CG12236-br
gene11264	AAEL002449			NA	NA	Acp65Aa-Cpr65Av-Lcp65Ad-Cpr65Ax2-Cpr65Ax1-Cpr65Au-Lcp65Ac
gene11265	AAEL002436			EOG8VQDFH	CG4239	CG4239-CG33061
gene11266	AAEL017469			NA	NA	NA
gene11267	AAEL002447			NA	NA	NA
gene11268	AAEL002457			EOG8NGKCM	t	t
gene11269	AAEL017562			EOG8B8N5N	Ykt6	Ykt6-Vamp7
gene1127	AAEL006824			EOG8C8BJ2-EOG8C8BJ2	Cyp4g1-Cyp4g15	Cyp4g1-Cyp4g15-Cyp4c3-Cyp4d2-Cyp4s3-Cyp4d1-Cyp4aa1-Cyp4d8
gene11270	AAEL002448			NA	NA	zfh1-gl-mamo-Meics
gene11271	AAEL002459			EOG8DZ4MJ	CG11138	CG11138
gene11272	AAEL002454			NA	NA	sens-2-CG17568-CG4424-topi-CG11762-Meics-ZIPIC-nom
gene11273	AAEL002446			EOG8X9B83	CG6695	CG6695
gene11274	AAEL015234			NA	NA	NA
gene11275	AAEL015246			EOG89PDPS	AGO1	AGO1-AGO2-AGO3-piwi-aub
gene11276	AAEL018220			EOG85B46W	Ing3	Ing3-CG9293-CG7379-MESR4
gene11277	AAEL011729			EOG8MGVZR	mal	mal-CG1665
gene11278	AAEL011719			EOG8T7BVF	Nup43	Nup43-nclb-CG12134-CG7609-escl-l(2)09851
gene11279	AAEL011722			EOG80P6ZH	CG3108	CG3108-CG3097-CG4017-CG8560-CG14820-CG7025-CG18585-CG42264
gene1128	AAEL006825			EOG805VRM	CG15765	CG15765
gene11280	AAEL011724			EOG880MNC	CG11710	CG11710
gene11281	AAEL011730			NA	NA	Obp99a-Obp99b-Obp83g-Obp83a-Obp99c
gene11282	AAEL011718			EOG80ZTQP	CG15456	CG15456
gene11283	AAEL011727			EOG8MGVZR	mal	mal
gene11284	AAEL011723			EOG8MPMFW	CG42699	CG42699
gene11285	AAEL011726			NA	NA	NA
gene11286	AAEL011720			NA	NA	alpha-Man-Ia
gene11287	AAEL011728			NA	NA	mal
gene11288	AAEL014519			NA	NA	Cbl
gene11289	AAEL014520			EOG8M94H2	CG32354	CG32354-Fs-CG31704
gene1129	AAEL006832			EOG8616VQ	fz3	fz3-fz-fz2
gene11290	AAEL014964			EOG847JJN	CG17386	CG17386-Larp7-La-larp
gene11291	AAEL014707			EOG8XH2QN	CG11208	CG11208
gene11293	AAEL003390			EOG851HH4	CG42516	CG42516
gene11295	AAEL003367			EOG8FJC1T	CG2875	CG2875
gene11296	AAEL003361			NA	NA	NA
gene11297	AAEL003368			EOG8FJC1T	CG2875	CG16953
gene11298	AAEL003374			EOG80VZF9	Su(fu)	Su(fu)
gene11299	AAEL003398			EOG87Q0ZB	NijC	NijC-NijA
gene113	AAEL013518			EOG87DD7X	eg	eg-knrl-kni-Eip75B
gene1130	AAEL006819			EOG8962J8	Rrp46	Rrp46-Ski6-Mtr3
gene11300	AAEL003376			NA	NA	NA
gene11301	AAEL003380			NA	NA	Cyp4c3-Cyp4d1-Cyp4d14-Cyp4d2-Cyp4s3-Cyp4d8-Cyp4e3-Cyp4d20
gene11302	AAEL003360			EOG85TGDZ	CG1738	NA
gene11303	AAEL018039			NA	NA	mnb-Dyrk2
gene11305	AAEL003362			NA	NA	Tnks
gene11306	AAEL003379			EOG82JRGS	CG12241	CG12241-CG7324-wkd-CG5916-GAPcenA-CG42795
gene11307	AAEL003364			NA	NA	bif
gene11308	AAEL003359			EOG8WM7K4	hep	hep-Mkk4-lic-Dsor1
gene11309	AAEL003385			EOG866ZBK	CG6769	CG6769
gene1131	AAEL006827			EOG8258JB-EOG8258JB-EOG8258JB-EOG8258JB-EOG8258JB-EOG8258JB	Cyp12a5-Cyp12d1-p-Cyp12a4-Cyp12e1-Cyp12d1-d-Cyp12c1	Cyp12b2-Cyp12a5-Cyp12a4-Cyp12d1-p-Cyp12d1-d-Cyp12e1-Cyp12c1-Cyp49a1
gene11310	AAEL003393			EOG8HX7RW-EOG8HX7RW	ATPsynbetaL-ATPsynbeta	ATPsynbetaL-ATPsynbeta-Vha68-3-Vha68-2
gene11311	AAEL003386			NA	NA	NA
gene11312	AAEL003387			EOG886C43	CG9413	CG9413-JhI-21-CG1607
gene11314	RU139			NA	NA	pygo
gene11315	AAEL003391			EOG8S1WZD	Tnks	Tnks-Ank-Ank2
gene11316	AAEL003388			EOG8X6G0W	Axn	Axn-dsh-Dhit
gene11317	AAEL018300			EOG8BS0CX	CG18599	CG18599-HGTX-lms-B-H1-ems-slou-E5-B-H2
gene11318	AAEL003396			EOG82Z7H1	RpL32	RpL32
gene11319	AAEL003366			NA	NA	CG3061-CG30156-DnaJ-1-CG5001-CG32641
gene1132	AAEL006512			EOG82NMQJ	bru	bru
gene11320	AAEL003389			NA	NA	AttA-AttC-AttB-AttD
gene11321	AAEL003373			NA	NA	bif
[truncated: 14,177 more rows]
