# Supplementary material for: The neurotranscriptome of the Aedes aegypti mosquito
Source: BMC Genomics. 2016 Jan 6;17:32. doi: 10.1186/s12864-015-2239-0 (PMC4704297; doi:10.1186/s12864-015-2239-0)
Supplement: Additional file 4: — Describes the mapping and read count statistics for each individual RNA-seq library. (XLSX 24 kb) [file 12864_2015_2239_MOESM4_ESM.xlsx]

## Sheet: Additional File 4 - Library sta
								Genomic mapping statistics (STAR)		Read mapping statistics (featureCounts)
Library ID	NCBI Biosample ID	type	condition	sex	tissue	reads	read length	Uniquely mapped (%)	Multi-mappers (%)	featureCount_unique	featureCount_ambiguous	featureCount_multimapped	featureCount_nofeatures
Fe_An_BF_1	SRS556128	single	BF	female	antenna	148890949	1x101	0.7745	0.1233	0.590717	0.0141082	0.288502	0.106673
Fe_An_BF_2	SRS556129	single	BF	female	antenna	66850110	1x101	0.7981	0.091	0.65939	0.0146045	0.222741	0.103265
Fe_An_BF_3	SRS556130	single	BF	female	antenna	97562716	1x101	0.7776	0.1153	0.603823	0.0141861	0.274217	0.107774
Fe_An_BF_4	SRS556131	single	BF	female	antenna	88890094	1x101	0.7543	0.1478	0.556874	0.0144215	0.333605	0.0950993
Fe_An_O_2	SRS556140	single	O	female	antenna	82219610	1x101	0.8044	0.1101	0.60667	0.0132622	0.26286	0.117208
Fe_An_O_3	SRS556141	single	O	female	antenna	86677045	1x101	0.7812	0.0984	0.624435	0.0133958	0.24494	0.117229
Fe_An_O_4	SRS556142	single	O	female	antenna	113120307	1x101	0.8219	0.0966	0.648896	0.0142602	0.229842	0.107002
Fe_An_SF_1	SRS556038	paired	SF	female	antenna	44790494	2x76	0.8214	0.0417	0.764823	0.0141147	0.115435	0.105628
Fe_An_SF_2	SRS556039	paired	SF	female	antenna	45749073	2x76	0.8604	0.037	0.833317	0.0126796	0.0953833	0.0586197
Fe_An_SF_3	SRS556040	paired	SF	female	antenna	44639107	2x76	0.8626	0.0372	0.835512	0.0133946	0.0954784	0.0556155
Fe_An_SF_4	SRS556041	paired	SF	female	antenna	38651405	2x76	0.8652	0.0377	0.828331	0.013735	0.0971248	0.0608096
Fe_An_SF_5	SRS556098	single	SF	female	antenna	154866358	1x101	0.7904	0.1309	0.57604	0.0141696	0.298319	0.111471
Fe_An_SF_6	SRS556099	single	SF	female	antenna	132088629	1x101	0.7867	0.1084	0.615902	0.0148822	0.259574	0.109642
Fe_An_SF_7	SRS556100	single	SF	female	antenna	103980894	1x101	0.8179	0.0994	0.637901	0.0150796	0.235632	0.111388
Fe_An_SF_8	SRS556101	single	SF	female	antenna	93334771	1x101	0.7944	0.1253	0.576095	0.0138737	0.289829	0.120202
Fe_At_O_1	SRS556071	paired	O	female	abdominaltip	71585020	2x101	0.842	0.0928	0.690358	0.0154548	0.196845	0.097342
Fe_At_O_2	SRS556072	paired	O	female	abdominaltip	55261999	2x101	0.8536	0.0934	0.697928	0.0149338	0.195911	0.0912269
Fe_At_O_3	SRS556073	paired	O	female	abdominaltip	67695335	2x101	0.8536	0.0893	0.703756	0.0154363	0.188742	0.0920657
Fe_At_O_4	SRS556074	paired	O	female	abdominaltip	63782286	2x101	0.8598	0.0849	0.714319	0.0155367	0.180857	0.0892867
Fe_At_O_5	SRS556152	single	O	female	abdominaltip	42154267	1x101	0.8083	0.1156	0.644434	0.0134304	0.261494	0.0806423
Fe_At_O_6	SRS556153	single	O	female	abdominaltip	90179832	1x101	0.8299	0.1033	0.672278	0.0144413	0.233493	0.079788
Fe_At_O_7	SRS556154	single	O	female	abdominaltip	72367363	1x101	0.813	0.1253	0.631241	0.0143414	0.277359	0.0770584
Fe_At_SF_1	SRS556109	single	SF	female	abdominaltip	49442618	1x101	0.8012	0.1177	0.64588	0.0143041	0.265925	0.0738917
Fe_At_SF_2	SRS556110	single	SF	female	abdominaltip	76330418	1x101	0.8307	0.1069	0.676293	0.014538	0.239626	0.0695431
Fe_At_SF_3	SRS556111	single	SF	female	abdominaltip	53945497	1x101	0.8194	0.1174	0.654446	0.0145426	0.261582	0.0694294
Fe_Br_BF_1	SRS556135	single	BF	female	brain	104210613	2x101	0.6746	0.0656	0.607244	0.0132586	0.265078	0.11442
Fe_Br_BF_2	SRS556136	single	BF	female	brain	131844430	2x101	0.8536	0.0859	0.604044	0.0137829	0.261743	0.12043
Fe_Br_BF_3	SRS556137	single	BF	female	brain	175522701	2x101	0.8389	0.0968	0.59181	0.0136889	0.242776	0.151726
Fe_Br_BF_4	SRS556138	single	BF	female	brain	36901845	2x101	0.8551	0.0777	0.644222	0.0142376	0.201733	0.139807
Fe_Br_O_1	SRS556155	single	O	female	brain	89816099	1x101	0.8047	0.1085	0.614714	0.0142955	0.254138	0.116853
Fe_Br_O_2	SRS556156	single	O	female	brain	75503229	1x101	0.7863	0.1053	0.618945	0.0137594	0.253605	0.113691
Fe_Br_O_3	SRS556157	single	O	female	brain	75414215	1x101	0.8336	0.0973	0.621874	0.0144501	0.229663	0.134013
Fe_Br_O_4	SRS556158	single	O	female	brain	115251542	1x101	0.809	0.095	0.61488	0.0144317	0.231462	0.139226
Fe_Br_SF_1	SRS556042	paired	SF	female	brain	104210613	2x101	0.6746	0.0656	0.628135	0.0148619	0.19328	0.163722
Fe_Br_SF_2	SRS556043	paired	SF	female	brain	154462270	2x101	0.8536	0.0859	0.714212	0.0321213	0.0897968	0.16387
Fe_Br_SF_3	SRS556044	paired	SF	female	brain	175522701	2x101	0.8389	0.0968	0.624442	0.0115773	0.240401	0.12358
Fe_Br_SF_4	SRS556045	paired	SF	female	brain	36901845	2x101	0.8551	0.0777	0.669036	0.0150372	0.172082	0.143844
Fe_Br_SF_5	SRS556102	single	SF	female	brain	125693606	1x101	0.8033	0.0972	0.630576	0.0141202	0.23342	0.121884
Fe_Br_SF_6	SRS556103	single	SF	female	brain	126435290	1x101	0.8114	0.1024	0.619836	0.0141261	0.242036	0.124002
Fe_Br_SF_7	SRS556104	single	SF	female	brain	77161548	1x101	0.8148	0.0955	0.590009	0.01425	0.234801	0.160941
Fe_Br_SF_8	SRS556105	single	SF	female	brain	57297068	1x101	0.8206	0.0794	0.650656	0.0146158	0.198271	0.136458
Fe_FL_O_1	SRS556149	single	O	female	forelegs	119438728	1x101	0.8118	0.1086	0.623361	0.0150015	0.248884	0.112754
Fe_FL_O_2	SRS556067	paired	O	female	forelegs	24434428	2x101	0.8227	0.0884	0.654115	0.0140761	0.193664	0.138144
Fe_FL_O_3	SRS556068	paired	O	female	forelegs	69468704	2x101	0.8513	0.0669	0.711933	0.0139437	0.151336	0.122787
Fe_FL_O_4	SRS556069	paired	O	female	forelegs	71746286	2x101	0.8539	0.0785	0.683638	0.0144961	0.171626	0.130241
Fe_FL_O_5	SRS556070	paired	O	female	forelegs	48882538	2x101	0.8588	0.0835	0.67943	0.0161532	0.180733	0.123684
Fe_FL_O_6	SRS556150	single	O	female	forelegs	138381748	1x101	0.8035	0.1168	0.610374	0.0147518	0.265275	0.109599
Fe_FL_O_7	SRS556151	single	O	female	forelegs	105477311	1x101	0.7866	0.1167	0.605967	0.0147698	0.268923	0.11034
Fe_FL_SF_1	SRS556121	single	SF	female	forelegs	55775228	1x101	0.7632	0.1025	0.615188	0.0138812	0.250028	0.120903
Fe_FL_SF_2	SRS556122	single	SF	female	forelegs	107119927	1x101	0.7636	0.089	0.645247	0.0142651	0.222988	0.1175
Fe_FL_SF_3	SRS556123	single	SF	female	forelegs	133341274	1x101	0.7839	0.1222	0.59784	0.0137599	0.278428	0.109972
Fe_HL_BF_1	SRS556124	single	BF	female	hindlegs	57703024	1x101	0.8277	0.1024	0.64801	0.0132379	0.235242	0.10351
Fe_HL_BF_2	SRS556125	single	BF	female	hindlegs	83221116	1x101	0.8501	0.0949	0.666077	0.0140326	0.215534	0.104356
Fe_HL_BF_3	SRS556126	single	BF	female	hindlegs	66583788	1x101	0.8284	0.0983	0.661005	0.0144147	0.225931	0.0986497
Fe_HL_BF_4	SRS556127	single	BF	female	hindlegs	125626294	1x101	0.8348	0.0926	0.671625	0.0144531	0.214364	0.0995585
Fe_HL_O_1	SRS556058	paired	O	female	hindlegs	70133216	2x101	0.8125	0.0585	0.709203	0.0142279	0.147456	0.129113
Fe_HL_O_2	SRS556059	paired	O	female	hindlegs	98248351	2x101	0.8562	0.0667	0.71222	0.0140181	0.152594	0.121168
Fe_HL_O_3	SRS556060	paired	O	female	hindlegs	54286426	2x101	0.8297	0.0857	0.665733	0.0144705	0.18716	0.132636
Fe_HL_O_4	SRS556061	paired	O	female	hindlegs	90419009	2x101	0.8524	0.0713	0.700524	0.0149499	0.160136	0.12439
Fe_HL_O_5	SRS556062	paired	O	female	hindlegs	54983288	2x101	0.8402	0.0818	0.682528	0.0146721	0.179421	0.123379
Fe_HL_O_6	SRS556143	single	O	female	hindlegs	232004081	1x101	0.804	0.1152	0.624344	0.0142916	0.26265	0.0987146
Fe_HL_O_7	SRS556144	single	O	female	hindlegs	246753820	1x101	0.804	0.1068	0.62861	0.013241	0.249851	0.108298
Fe_HL_O_8	SRS556145	single	O	female	hindlegs	69281726	1x101	0.8121	0.1027	0.644897	0.0160987	0.237516	0.101488
FE_HL_SF_1	SRS556112	single	SF	female	hindlegs	258051803	1x101	0.7913	0.1017	0.638943	0.0141945	0.241708	0.105155
FE_HL_SF_2	SRS556113	single	SF	female	hindlegs	90228079	1x101	0.8409	0.1081	0.63883	0.0138067	0.242445	0.104919
FE_HL_SF_3	SRS556114	single	SF	female	hindlegs	71049133	1x101	0.8451	0.1012	0.6531	0.0143405	0.228761	0.103799
FE_HL_SF_4	SRS556115	single	SF	female	hindlegs	81721021	1x101	0.8292	0.0877	0.682088	0.0146197	0.205332	0.0979599
FE_HL_SF_5	SRS556116	single	SF	female	hindlegs	50133134	1x101	0.8177	0.111	0.631522	0.0141241	0.251859	0.102495
FE_HL_SF_6	SRS556117	single	SF	female	hindlegs	213760716	1x101	0.8324	0.1	0.655503	0.0139517	0.229844	0.100702
Fe_ML_O_1	SRS556146	single	O	female	midlegs	106629343	1x101	0.789	0.1245	0.593936	0.0152525	0.281319	0.109492
Fe_ML_O_2	SRS556063	paired	O	female	midlegs	137752782	2x101	0.8325	0.0707	0.695973	0.0141949	0.161826	0.128006
Fe_ML_O_3	SRS556064	paired	O	female	midlegs	35952983	2x101	0.8589	0.0592	0.723195	0.0141737	0.136367	0.126264
Fe_ML_O_4	SRS556065	paired	O	female	midlegs	76334902	2x101	0.8568	0.0764	0.687693	0.0145211	0.167589	0.130197
Fe_ML_O_5	SRS556147	single	O	female	midlegs	88325931	1x101	0.7607	0.0993	0.623159	0.0152264	0.245005	0.11661
Fe_ML_O_6	SRS556148	single	O	female	midlegs	76434505	1x101	0.7993	0.1194	0.612904	0.0147297	0.269105	0.103261
Fe_ML_O_7	SRS556066	paired	O	female	midlegs	58015686	2x101	0.8656	0.0781	0.693589	0.016559	0.167893	0.121959
Fe_ML_SF_1	SRS556118	single	SF	female	midlegs	49152020	1x101	0.7851	0.1108	0.608823	0.0138695	0.259148	0.11816
Fe_ML_SF_2	SRS556119	single	SF	female	midlegs	84000228	1x101	0.7897	0.1014	0.632126	0.0145582	0.239591	0.113725
Fe_ML_SF_3	SRS556120	single	SF	female	midlegs	105681822	1x101	0.7967	0.0946	0.645292	0.0144678	0.226014	0.114227
Fe_Os_SF_1	SRS556050	paired	SF	female	proboscis	48522810	2x101	0.8389	0.1029	0.661776	0.0150023	0.21503	0.108192
Fe_Os_SF_2	SRS556051	paired	SF	female	proboscis	36922708	2x101	0.8622	0.0864	0.691795	0.0161303	0.183939	0.108136
Fe_Os_SF_3	SRS556052	paired	SF	female	proboscis	44471149	2x101	0.8083	0.0833	0.68023	0.0159455	0.191031	0.112794
Fe_Os_SF_4	SRS556053	paired	SF	female	proboscis	78111264	2x101	0.8104	0.0929	0.666384	0.0154273	0.203711	0.114478
Fe_Os_SF_5	SRS556054	paired	SF	female	proboscis	179175202	2x101	0.8628	0.0606	0.714819	0.0156185	0.138826	0.130736
Fe_Ov_O_1	SRS556075	paired	O	female	ovaries	59264731	2x101	0.9087	0.0453	0.816646	0.0169562	0.0993784	0.0670192
Fe_Ov_O_2	SRS556076	paired	O	female	ovaries	31930993	2x101	0.895	0.0455	0.81726	0.0170757	0.100859	0.0648061
Fe_Ov_O_3	SRS556077	paired	O	female	ovaries	49124005	2x101	0.8593	0.0446	0.817032	0.0182299	0.102784	0.0619537
Fe_Ov_O_4	SRS556079	paired	O	female	ovaries	140590581	2x101	0.8913	0.0403	0.809673	0.0177205	0.0918752	0.0807315
Fe_Ov_SF_1	SRS556055	paired	SF	female	ovaries	97380292	2x101	0.8997	0.0366	0.826968	0.0171309	0.0812584	0.0746429
Fe_Ov_SF_2	SRS556056	paired	SF	female	ovaries	112313760	2x101	0.8959	0.0374	0.82315	0.0164265	0.0831548	0.0772684
Fe_Ov_SF_3	SRS556057	paired	SF	female	ovaries	71980683	2x101	0.8617	0.0409	0.811228	0.0169579	0.0938483	0.0779656
Fe_Pa_SF_1	SRS556046	paired	SF	female	palps	115740756	2x101	0.7893	0.1337	0.608654	0.0153183	0.271588	0.104439
Fe_Pa_SF_2	SRS556047	paired	SF	female	palps	25509930	2x101	0.7821	0.1585	0.559223	0.0141819	0.307646	0.11895
Fe_Pa_SF_3	SRS556048	paired	SF	female	palps	32994995	2x101	0.7614	0.1589	0.546631	0.0139158	0.313985	0.125468
Fe_Pa_SF_4	SRS556049	paired	SF	female	palps	132793187	2x101	0.8283	0.086	0.656856	0.0158512	0.191087	0.136207
Fe_Rs_BF_1	SRS556132	single	BF	female	rostrum	97031527	1x101	0.8081	0.1014	0.653371	0.0140627	0.239273	0.0932928
Fe_Rs_BF_2	SRS556133	single	BF	female	rostrum	89928369	1x101	0.8539	0.088	0.674983	0.015386	0.203731	0.1059
Fe_Rs_BF_3	SRS556134	single	BF	female	rostrum	99502681	1x101	0.7132	0.0645	0.718812	0.0153899	0.178964	0.0868342
Fe_Rs_SF_1	SRS556106	single	SF	female	rostrum	115771444	1x101	0.7944	0.1021	0.653348	0.0142352	0.241467	0.0909495
Fe_Rs_SF_2	SRS556107	single	SF	female	rostrum	57923066	1x101	0.8309	0.0908	0.673403	0.0158363	0.211819	0.098942
Fe_Rs_SF_3	SRS556108	single	SF	female	rostrum	87611454	1x101	0.8224	0.0916	0.673252	0.0164472	0.214353	0.0959473
Ma_An_1	SRS556082	paired	male	male	antenna	90506823	2x101	0.8409	0.0638	0.679678	0.0135039	0.150893	0.155925
Ma_An_2	SRS556083	paired	male	male	antenna	109546909	2x101	0.8514	0.0739	0.662608	0.0132202	0.167524	0.156648
Ma_An_3	SRS556084	paired	male	male	antenna	94952039	2x101	0.8502	0.0749	0.662854	0.0131815	0.170045	0.153919
Ma_At_1	SRS556094	paired	male	male	abdominaltip	140111832	2x101	0.8135	0.0937	0.480157	0.0106471	0.204543	0.304653
Ma_At_2	SRS556095	paired	male	male	abdominaltip	99234920	2x101	0.8204	0.0947	0.478023	0.0104457	0.201267	0.310263
Ma_At_3	SRS556096	paired	male	male	abdominaltip	91318564	2x101	0.8147	0.0944	0.483821	0.0110784	0.20235	0.302751
Ma_Br_1	SRS556078	paired	male	male	brain	69674774	2x101	0.8607	0.0665	0.639828	0.0155171	0.154096	0.190558
Ma_Br_2	SRS556080	paired	male	male	brain	79391572	2x101	0.8664	0.0607	0.653119	0.0158226	0.142951	0.188108
Ma_Br_3	SRS556081	paired	male	male	brain	101927023	2x101	0.8642	0.0571	0.659913	0.0158029	0.137738	0.186546
Ma_FL_1	SRS556085	paired	male	male	forelegs	69013290	2x101	0.8707	0.0723	0.702169	0.0159329	0.159226	0.122672
Ma_FL_2	SRS556086	paired	male	male	forelegs	62331321	2x101	0.8607	0.0793	0.68344	0.0158277	0.173829	0.126904
Ma_FL_3	SRS556087	paired	male	male	forelegs	45807741	2x101	0.8579	0.0656	0.713333	0.0161062	0.149622	0.120938
Ma_HL_1	SRS556088	paired	male	male	hindlegs	63703087	2x101	0.8623	0.0637	0.717815	0.0164704	0.148139	0.117576
Ma_HL_2	SRS556089	paired	male	male	hindlegs	54674153	2x101	0.8625	0.0654	0.710662	0.0167347	0.149704	0.122899
Ma_HL_3	SRS556090	paired	male	male	hindlegs	42407368	2x101	0.8586	0.0664	0.708275	0.0163324	0.151941	0.123451
Ma_HL_4	SRS556162	single	male	male	hindlegs	254224507	1x101	0.7792	0.1135	0.603733	0.0140331	0.269081	0.113154
Ma_HL_5	SRS556163	single	male	male	hindlegs	229737234	1x101	0.8153	0.0998	0.646405	0.0147411	0.233138	0.105716
Ma_ML_1	SRS556091	paired	male	male	midlegs	52528588	2x101	0.8443	0.0831	0.676599	0.0156253	0.181082	0.126694
Ma_ML_2	SRS556092	paired	male	male	midlegs	60012714	2x101	0.8674	0.0718	0.700376	0.0159269	0.158628	0.125069
Ma_ML_3	SRS556093	paired	male	male	midlegs	45483497	2x101	0.8709	0.0645	0.717217	0.0164213	0.145285	0.121076
Ma_Rs_1	SRS556159	single	male	male	rostrum	85726420	1x101	0.841	0.085	0.673009	0.0140698	0.200834	0.112086
Ma_Rs_2	SRS556160	single	male	male	rostrum	100861075	1x101	0.7974	0.0907	0.654561	0.0136557	0.220883	0.1109
Ma_Rs_3	SRS556161	single	male	male	rostrum	178492023	1x101	0.8355	0.0992	0.645664	0.0148951	0.228243	0.111198
