# Supplementary material for: The neurotranscriptome of the Aedes aegypti mosquito
Source: BMC Genomics. 2016 Jan 6;17:32. doi: 10.1186/s12864-015-2239-0 (PMC4704297; doi:10.1186/s12864-015-2239-0)
Supplement: Additional file 5: — Is a table of transcript abundance (in units of TPM) for all non-blood-fed and male tissues, AaegL.RU annotation. (XLSX 20937 kb) [file 12864_2015_2239_MOESM5_ESM.xlsx]

## Sheet: Additional File 5 - TPM_all
Vectorbase Identifier	Internal gene ID	Display name	Fe_An_BF_1	Fe_An_BF_2	Fe_An_BF_3	Fe_An_BF_4	Fe_An_O_2	Fe_An_O_3	Fe_An_O_4	Fe_An_SF_1	Fe_An_SF_2	Fe_An_SF_3	Fe_An_SF_4	Fe_An_SF_5	Fe_An_SF_6	Fe_An_SF_7	Fe_An_SF_8	Fe_At_O_1	Fe_At_O_2	Fe_At_O_3	Fe_At_O_4	Fe_At_O_5	Fe_At_O_6	Fe_At_O_7	Fe_At_SF_1	Fe_At_SF_2	Fe_At_SF_3	Fe_Br_BF_1	Fe_Br_BF_2	Fe_Br_BF_3	Fe_Br_BF_4	Fe_Br_O_1	Fe_Br_O_2	Fe_Br_O_3	Fe_Br_O_4	Fe_Br_SF_1	Fe_Br_SF_4	Fe_Br_SF_5	Fe_Br_SF_6	Fe_Br_SF_7	Fe_Br_SF_8	Fe_FL_O_1	Fe_FL_O_2	Fe_FL_O_3	Fe_FL_O_4	Fe_FL_O_5	Fe_FL_O_6	Fe_FL_O_7	Fe_FL_SF_1
AAEL009972	gene1		0	0	0	0	0	0	0	0	0	0	0	0	0	0	0	0	0	0	0	0	0	0	0	0	0	0	0	0	0	0	0	0	0	0	0	0	0	0	0	0	0	0	0	0	0	0	0
AAEL009960	gene10		17.1702	16.2096	15.0358	14.9516	17.3831	14.5947	14.0256	24.0054	19.6384	16.9589	18.6828	16.1656	16.6073	13.3581	14.8554	0.995559	0.367851	0.440794	0.303394	0.560673	0.482055	0.564172	0.291299	0.310147	0.343549	0.371437	0.330468	0.659704	0.522997	0.520771	0.67785	0.320748	0.644235	0.650066	0.325716	0.182102	0.275992	0.341778	0.543939	1.11574	1.42257	2.11414	1.11859	0.704611	0.957253	0.811686	1.32425
AAEL008895	gene100		0.468497	0.463471	0.645233	0.767325	0.608065	0.551859	0.688232	0.865384	0.844492	0.82003	0.287728	1.11816	0.888259	0.903782	0.930526	0	0.0349669	0	0	0.106592	0.0256068	0.0308771	0	0	0	0	0.066317	0.152754	0.0858707	0.032433	0.076516	0.0413785	0.0283791	0	0	0.0939689	0.0712093	0.0474831	0.0545779	0.0510156	0	0.0848516	0	0.0282798	0.043222	0.0293195	0
AAEL006735	gene1000		32.3308	35.1256	36.1515	38.4864	30.4542	28.7225	31.8948	27.1237	41.4079	36.9418	39.0835	32.5934	33.3705	36.3248	29.7073	30.3169	24.4706	26.7538	28.5773	27.7131	29.6564	27.5737	21.5429	23.2347	26.0302	18.6135	20.2405	19.8731	20.2961	23.0306	19.6183	22.6217	21.6393	15.4277	16.8405	18.5406	19.1724	18.5422	18.7889	36.1998	28.5151	30.9984	26.3183	37.2857	35.9996	36.1859	30.1082
AAEL009664	gene10000		19.9495	17.4863	14.252	14.4183	18.55	16.1841	18.1979	10.5696	6.70689	5.76388	7.60131	10.8202	12.8869	12.8994	11.2019	6.67	13.2357	17.8087	15.9922	12.1771	9.24782	9.96451	9.11881	8.39108	7.43616	3.44341	1.39651	1.25452	3.79738	2.45872	2.27594	1.41595	1.67331	2.05694	0.619395	1.8675	1.9244	0.824922	1.78143	0.147715	0.338152	0.290357	0.182634	0.14888	0.147903	0.154353	0.125912
AAEL017426	gene10001		18.9168	15.1228	15.8135	19.1479	12.7127	10.9914	14.6142	11.7313	1.18665	0.838455	1.18747	15.5778	15.4735	13.3916	15.4307	12.6599	8.26778	11.466	7.57936	14.9203	13.9983	20.1501	15.3104	11.4626	15.0507	6.42408	7.77747	5.77889	6.33477	9.20238	9.76962	9.07934	6.01227	17.0022	8.74308	12.3091	11.3595	7.27521	7.02016	10.2289	6.31796	5.05582	3.93727	8.71937	9.52473	7.37615	12.215
AAEL009669	gene10002		1.04091	0.743703	0.488745	0.135306	0.616248	1.16087	0.712494	1.42831	0.398235	0.731594	0.575626	0.716073	0.928126	0.575494	0.540381	37.554	74.3047	42.3647	66.228	92.167	41.3245	36.1831	78.7444	64.9969	76.4388	4.76722	3.34447	0.420198	0.590535	2.91443	5.54267	2.27649	2.13379	4.30621	2.85116	7.66856	5.26708	2.04633	4.30382	0.23389	0.471174	0.311214	0.561351	0.285238	0.198159	0.0806524	0.274131
AAEL009667	gene10003		2.31647	2.20194	2.57157	1.84752	1.57414	1.45156	1.43945	2.51523	3.88405	3.56768	4.50304	1.32934	1.68573	1.34709	1.17891	36.7201	40.5546	37.3314	47.9893	54.1568	48.1478	48.289	39.6761	36.7456	39.9036	7.7805	7.48758	2.08328	5.27962	5.76474	5.51705	1.4802	3.80693	3.27043	1.97285	6.61789	5.41303	1.48625	3.1726	0.484749	0.287215	0.0474269	0.228123	0.505814	0.289902	0.196654	0.401047
AAEL009670	gene10004		0.459348	0.562615	0.45974	0.214955	0.40792	0.236439	0.404254	0.735354	0.263608	0.484273	0.571546	0.549408	0.752284	0.777125	1.29902	30.3153	12.7978	5.03553	5.73712	4.65818	9.13887	7.19658	5.01099	5.70256	5.38324	10.383	11.7132	6.00796	5.4726	17.1264	8.42924	3.46588	6.35601	3.85513	1.22419	21.6449	4.36533	3.71782	6.75781	0.13934	0	0.463513	0.371582	0.205976	0.078702	0.320323	0.544376
AAEL009668	gene10005		16.8356	18.5481	19.2284	16.0686	17.7497	19.8737	17.4923	26.9797	26.8771	24.7701	26.8545	19.5004	18.5342	19.6236	21.6838	14.642	13.4033	12.8069	14.0969	13.4425	14.542	12.0134	10.1048	10.8408	10.0324	20.5857	21.5752	28.7232	25.9837	20.7422	19.8369	24.6214	24.3989	24.9455	25.2161	22.495	20.5324	28.8564	24.9106	19.54	14.8717	18.5607	14.5449	14.6797	16.7153	15.5228	18.4779
AAEL009725	gene10006		9.99242	10.82	10.2889	9.13875	9.2355	9.97752	9.65691	12.061	7.53623	8.25588	8.20999	11.7266	11.8274	10.7565	11.3522	7.40131	6.1107	5.72733	5.93243	6.33177	7.72324	5.37231	4.83903	4.49836	4.60196	12.2923	12.6441	17.4336	15.3356	12.1561	11.6562	13.384	14.7696	12.9379	15.411	12.3703	12.7809	16.5778	15.5408	6.49098	7.33562	6.56871	6.19396	5.91749	5.41654	5.02265	6.27868
AAEL009718	gene10007		12.1822	8.12929	16.4085	10.7552	6.98923	16.1006	9.83376	11.7516	2.29217	2.52619	3.18617	14.1834	9.49563	14.7801	22.5763	2.67808	2.96374	3.37467	3.14226	2.28083	2.15547	2.22375	3.34931	1.79133	2.2822	18.6205	9.93324	36.2674	22.8679	7.81485	10.9544	20.1576	13.5721	29.7586	21.6769	16.5063	10.421	41.6138	23.0206	3.08159	5.4442	4.84816	4.17289	3.30345	2.83214	3.08071	3.61924
AAEL009717	gene10008		0.0299894	0.0642799	0.04669	0.098236	0.958746	0	0	0.192036	0.0803141	0	0.0435336	0.206775	0	0	0.0516228	0	0.290979	0.185962	0.085497	0.0887011	0	0.102778	0	0.0423759	0	0	0.0551861	0.152538	0	0	0.19102	0	0	0	0	0.0781967	0.0790096	0.158053	0.0908345	0	0	0.282439	0.0679264	0	0.0359675	0.0975935	0
AAEL009715	gene10009		8.47002	14.6257	10.4385	10.9257	14.4104	8.99036	10.9586	20.0809	7.90965	9.35313	10.2502	12.0713	16.151	11.2569	11.8335	21.9093	24.9018	23.0244	22.0664	10.4928	12.0849	14.4558	13.8005	12.2802	11.7242	10.032	10.1515	12.3461	10.6371	15.7648	13.2984	9.6277	18.2587	15.4293	17.812	6.0414	12.4767	14.5817	7.45479	10.4283	16.2158	13.3683	14.5327	16.8362	8.02089	9.66664	9.57521
AAEL006751	gene1001		59.2306	74.8408	69.8755	45.8337	64.5042	66.1407	74.1389	78.1736	31.3631	38.2441	46.4312	56.1701	61.5181	68.9051	70.0191	34.9574	28.1785	24.269	28.2041	29.7007	29.0655	27.8415	27.9052	31.5655	30.9488	92.3356	107.448	131.406	114.655	116.382	112.121	121.062	121.664	85.1413	118.806	94.616	94.6091	125.893	105.913	53.1618	36.2494	41.1652	35.9641	39.2993	50.4507	48.0014	48.0367
AAEL009726	gene10010		4.77394	5.13351	5.90593	4.29122	3.19743	3.99618	4.29754	3.24224	4.54147	5.16007	4.78333	4.17981	4.64364	3.76234	3.32029	34.8563	37.1498	31.4467	31.3749	56.7181	37.256	36.5781	27.7618	33.0017	30.5074	14.6615	17.1558	6.67692	9.46017	11.3412	12.3884	9.9292	9.64519	8.20694	6.55957	15.1303	12.1115	8.04785	8.03318	5.96158	8.1363	15.214	7.62737	8.5519	5.05084	4.42008	4.26703
AAEL009729	gene10011		0	0	0	0	0.483645	0	0	0	0.121545	0	0	0	0	0	0	0	0	0	0	0	0	0	0	0	0	2.11209	3.59123	11.5423	7.56994	2.28731	2.2163	4.06461	6.21867	1.30891	5.18592	3.7869	2.80991	13.634	7.01077	0	0	0	0	0	0	0	0
AAEL009730	gene10012		18.0507	10.1446	24.4992	17.4274	10.2468	17.6133	16.7279	15.7619	12.0738	13.2574	14.6937	16.4527	12.7131	22.2371	22.9248	7.27765	6.92185	6.96221	5.54826	4.70031	6.92229	4.97267	2.71567	3.61235	3.6038	22.508	11.0616	36.3153	24.4482	16.074	24.9021	20.9834	14.7449	20.7754	14.3399	19.4798	12.3327	31.6806	24.0145	10.3433	5.48008	8.09334	7.27715	11.386	10.3791	10.315	8.25383
AAEL009727	gene10013		8.86439	9.74462	9.56492	9.51609	7.06137	8.26942	8.09934	11.0435	14.3613	14.7352	14.9827	8.38555	9.05541	9.59899	8.56613	6.27649	3.21894	4.55114	4.07014	2.98529	5.12616	3.48914	2.03033	2.2819	2.18664	6.20829	7.28394	7.82714	7.36126	6.82442	6.27981	7.35635	8.41803	6.35609	6.83583	6.55652	6.24315	7.51652	6.32686	5.11876	3.25372	3.86426	3.83668	4.68327	5.12624	5.06967	5.24222
AAEL009724	gene10014		15.2245	17.3235	18.5256	17.2157	12.7625	13.4143	15.5692	15.9243	7.43432	11.2034	11.3755	14.6542	16.691	16.9813	16.6003	8.30912	6.77575	6.45512	6.65003	6.20076	9.4925	5.97084	5.65024	4.86232	5.06649	15.8456	16.7351	19.7824	17.8799	18.2687	15.6558	17.962	20.8354	14.3934	19.7574	14.9479	15.4652	18.8213	17.9549	6.529	5.15388	5.71902	6.1894	4.62902	5.63562	4.91684	6.14103
AAEL009721	gene10015		24.8248	13.8788	30.4196	25.2539	12.5628	22.5799	22.0486	33.9461	37.5006	33.1513	34.3875	19.0441	15.3757	26.6104	26.5417	8.92147	12.3227	11.7402	10.86	6.89905	8.14697	8.61685	6.34436	4.8904	7.91539	20.124	6.77292	24.2549	19.6331	9.46001	13.587	15.2343	9.3391	17.8854	14.0928	16.3405	8.34998	22.9499	19.4287	13.9689	12.796	15.183	14.5718	18.3751	14.2055	15.1568	14.0226
AAEL009716	gene10016		0.0334134	0	0	0	0.0593449	0	0	0	0	0	0	0	0	0	0	0	0	0	0	0	0	0	0	0	0	0.699735	1.35271	3.9656	2.9458	0.360849	0.212829	1.07421	2.21022	1.99867	4.59716	0.74056	0.748258	6.86785	1.51808	0	0	0	0	0	0	0	0
AAEL009722	gene10017		3.50616	3.85596	3.40096	1.38302	3.42335	3.737	3.34735	6.52389	9.09483	10.3861	7.51458	3.10999	3.19875	3.37599	2.21193	71.7104	91.0152	70.4889	89.3512	103.866	93.9387	68.0076	47.4543	53.9527	46.6646	13.8393	20.7072	4.26392	9.7978	12.1591	9.00327	7.25052	8.03729	11.0981	4.96562	19.7683	10.3496	2.90239	8.78495	3.61205	7.45972	11.4752	6.75652	4.14862	2.37774	2.09084	2.98477
AAEL009728	gene10018		33.5944	29.0784	36.4866	40.4902	26.7785	34.4598	33.1129	43.6931	22.3845	30.3278	34.0667	32.6152	27.0879	37.0411	40.3415	24.2376	28.1041	28.2572	26.3342	16.7349	21.0151	17.4076	16.9676	14.8542	15.7583	28.8741	24.6688	37.3908	33.4744	27.1958	33.9914	31.7439	23.594	34.6477	40.257	25.5665	26.2134	40.5781	36.0276	12.5148	17.9915	11.9592	13.0339	13.7738	8.945	9.10171	15.0413
AAEL009720	gene10019		27.7061	37.6948	37.1507	23.8452	32.3524	36.2787	35.5192	38.4725	54.6814	54.2439	53.5019	30.2219	34.3751	38.8857	38.2066	25.4576	16.5189	19.6825	22.2723	17.6572	24.3875	17.4575	12.4912	13.2901	12.6434	43.2954	39.8735	61.9409	53.6566	49.2872	44.5613	54.4841	54.5913	37.279	48.5855	43.5054	42.2549	61.4913	49.4032	20.465	18.8553	24.4676	20.2826	18.338	16.7471	16.909	16.5927
AAEL006723	gene1002		59.9578	54.2376	57.3693	57.3833	46.2826	48.6941	45.4975	51.679	25.0123	28.5198	33.375	58.2856	58.7255	52.6504	59.3817	7.95022	8.61506	7.70265	6.81725	14.1165	6.8521	7.23796	4.97446	5.37302	7.3647	135.546	141.984	206.537	154.144	140.8	128.488	153.821	157.188	162.916	146.582	124.013	120.19	175.249	127.403	14.6085	16.3494	12.8756	16.5816	13.812	13.3053	13.5862	15.4796
AAEL009723	gene10020		42.807	34.8802	23.6314	16.9824	36.8698	48.1004	43.3024	42.3273	22.205	20.2901	25.8176	45.2994	43.0565	39.8775	36.0439	12.7204	9.06842	8.57276	6.89741	4.21686	6.26235	6.36672	3.008	3.90702	3.07745	1.37388	1.41778	0.793536	1.38973	0.71282	1.49823	0.529121	0.442276	1.95357	0.638063	1.14529	1.51763	0.227693	0.916001	9.99935	18.0185	20.7002	15.086	9.6508	8.26451	7.66239	9.60516
AAEL009719	gene10021		68.4071	70.4127	76.11	78.7595	68.0029	68.7922	67.0345	84.6649	120.12	109.813	106.017	76.4549	80.1284	79.8063	89.7737	68.324	61.1414	55.9247	52.5117	46.5716	54.7131	48.1446	36.9122	40.5289	41.0807	73.6356	74.4645	97.3145	83.9553	77.7984	75.6163	83.367	85.0597	103.101	96.4368	68.5813	73.7073	98.8918	82.2506	54.0273	65.9571	65.9621	61.106	54.2059	46.9945	40.7366	51.9493
AAEL002133	gene10022		1.31489	0.768643	0.930511	0.848381	1.02614	0.861394	1.37459	1.02058	0.373479	0.735124	0.578404	1.21666	0.776536	1.13804	0.788763	0	0	0	0.0757298	0.117852	0.0566235	0.102416	0	0.0281511	0.161417	0.185428	0.109984	0.371558	0.379766	0.107577	0.169197	0.274497	0.251015	0	0	0.363633	0.20995	0.314994	0.362059	0.169214	0	0.0469074	0.0902496	0.125068	0.167257	0.226916	0.132218
AAEL002105	gene10023		9.33115	8.18396	9.15931	9.89087	7.54257	7.01901	8.11254	6.98558	1.25209	0.958418	0.509013	9.15272	9.201	9.36369	10.4959	7.0916	4.68755	4.0769	4.62809	5.47374	5.86892	4.74014	3.15017	3.55092	3.86697	9.51897	11.2203	10.6022	11.4187	9.53725	10.6711	11.0494	12.0575	10.6954	13.2648	8.88912	9.54608	12.9362	11.1518	5.57046	4.23592	4.44906	4.58885	5.80893	5.06993	3.67689	5.88243
AAEL002134	gene10024		57.7857	49.7132	56.7941	55.1612	47.8697	55.3282	51.2647	35.1317	11.7788	13.1966	17.6736	54.7297	53.1083	48.2804	52.106	55.3737	39.4557	29.3256	28.896	27.3681	28.4183	32.1808	24.029	21.8486	24.877	17.104	18.2035	17.9072	16.2095	16.2712	14.4113	17.8933	16.5145	21.3603	17.0703	15.5556	13.051	20.6534	15.3039	22.0176	26.8536	32.3208	21.458	19.6811	16.1534	13.7682	19.9477
AAEL002093	gene10025		1.16101	1.71709	1.78948	0.152125	1.38158	2.42628	1.35894	2.75076	1.44582	1.52797	1.78648	0.80051	1.31768	1.42347	1.51888	16.5628	12.3915	10.907	8.40725	10.714	14.1727	12.7526	7.58806	7.41525	9.38328	3.83615	1.98693	2.24404	3.18139	1.98525	1.70089	1.41304	1.68225	2.92672	2.00348	2.95163	2.21762	1.43794	2.74293	37.6532	39.8135	36.9718	34.5675	23.6512	28.5173	27.8268	37.6783
AAEL002114	gene10026		51.584	55.3559	60.781	51.8346	49.3058	53.4376	51.0391	45.2839	49.8217	46.0141	50.9925	57.5058	60.0215	61.2981	60.4969	30.6213	28.0639	26.6688	22.5826	33.085	25.1227	33.7254	24.6655	20.7708	21.7465	74.8255	71.6226	98.1072	82.8113	69.0779	60.7618	87.0391	90.4114	66.531	83.3405	70.7264	75.9448	100.439	80.6917	29.3506	32.008	36.4681	32.9101	29.117	24.7345	23.0204	29.2044
AAEL002100	gene10027		6.31354	9.96278	9.4566	2.15727	8.23603	10.9819	7.96658	13.784	4.9267	5.39567	5.30934	7.67698	9.1971	8.88732	10.3995	22.4988	12.5686	13.1709	14.5753	11.4297	21.5486	13.9338	7.43225	6.92163	8.62119	30.2933	30.5676	40.9905	41.5518	31.2311	27.8266	39.9951	36.6366	47.416	39.9546	30.3136	30.4996	43.1419	38.279	44.8721	40.2386	41.6481	39.6339	36.1496	40.0145	37.337	41.5031
AAEL002132	gene10028		0.0687074	0	0.0305627	0.0643041	0.156896	0.0353656	0.03628	0	0	0	0.0284965	0.0676761	0.0225047	0.0547008	0	0.0362755	0.0190471	0.0304321	0.0186551	0.0580626	0.027897	0.0336386	0.0220448	0.0138694	0.0198816	0.982075	0.70442	0.965213	0.631467	0.812676	0.541836	0.676189	0.757473	0.356465	1.05288	0.665426	0.866288	0.620758	0.772969	0.0138946	0.0699768	0	0.0444637	0.030809	0.0235439	0.0319418	0.0325702
AAEL002106	gene10029		9.95513	10.0547	10.0508	8.7948	8.92093	9.67384	10.0169	10.6245	2.50449	3.191	4.66379	9.40456	10.6864	11.4952	9.8924	3.23325	3.52707	3.46067	4.51519	3.83674	4.07267	3.17915	2.10037	2.23791	1.95537	8.38826	9.43721	11.5849	11.5729	11.3484	10.152	11.846	12.0917	11.8258	15.4765	10.4421	9.33863	10.1753	9.86825	4.09962	4.40895	4.15514	4.27055	3.64558	3.97986	3.63235	4.85501
AAEL006732	gene1003		0.0635254	0	0	0.020809	0.0902611	0.0228888	0	0	0	0	0	0.0125144	0.0145652	0.0177013	0	0	0	0.0393916	0.0482947	0	0.0722205	0.0217711	0	0	0	0.029563	0	0	0	0.0228682	0	0	0	0	0	0	0	0	0	0	0	0.059828	0	0	0	0	0
AAEL002091	gene10030		23.2649	25.8088	24.7442	24.2203	22.7036	25.777	23.8669	25.5212	12.6759	14.3306	16.44	27.0648	27.0663	27.1873	29.4034	21.7899	18.5081	18.1986	19.3131	17.081	19.838	16.2791	12.4065	12.296	12.2973	25.4975	23.8334	30.1365	29.6373	27.7504	23.9341	31.3079	31.0162	31.0311	33.6892	25.211	25.8285	30.5743	28.979	58.2335	56.3208	46.9416	56.3835	57.9333	51.7914	57.1913	63.3467
AAEL002119	gene10031		37.9361	30.4662	35.3087	36.8067	29.5103	33.9076	32.2939	23.746	6.38795	7.85915	10.3955	39.8286	40.1016	33.9292	39.9182	88.5765	71.7822	68.2182	61.0726	58.4973	66.2495	68.805	44.3465	46.695	47.8088	47.8404	52.3522	52.2331	50.0256	46.532	39.7998	50.3577	48.6742	59.7783	54.7361	49.303	50.1161	54.2934	47.4626	215.978	159.324	128.978	151.533	209.074	239.56	240.897	236.766
AAEL002120	gene10032		8.31496	6.71928	6.42807	8.48425	6.51832	6.78396	6.82982	4.77365	0.358338	0.32915	0.499459	7.58767	7.40672	6.89762	7.56786	6.67593	4.06171	4.4745	4.79554	3.90105	5.7316	4.1926	3.1769	2.80902	3.91055	7.78359	8.19575	7.90771	9.29144	7.98203	6.65586	9.83243	8.48958	8.73872	7.35482	6.03084	7.65468	8.563	7.81607	3.40943	1.976	3.33042	3.07397	3.02995	3.2783	3.26576	5.20116
AAEL002109	gene10033		0.0338577	0	0.0527125	0	0.180402	0	0	0	0	0	0	0	0.0776293	0	0	1.00105	1.70826	0.419898	0.321751	0.300428	1.25099	0.870265	0.988558	0.191368	0.685808	0.0787823	0.0623045	0.114809	0.0806751	0.121883	0.143773	0.233249	0.106648	0	0	0.26485	0.401404	0.178441	0.205102	0	0	0	0	0	0	0	0
AAEL002115	gene10034		36.937	37.3726	40.9512	35.3073	34.362	37.4003	36.9834	33.5386	15.4518	17.9587	21.9314	38.0777	40.7249	38.1993	38.4799	26.2697	17.858	18.0924	17.8261	19.53	25.4345	18.0043	15.1963	15.6912	14.1821	57.0524	58.3704	64.9291	64.4877	62.9461	56.8278	70.6356	68.8585	60.3135	63.8724	55.5131	58.9896	64.4443	63.0446	13.8349	16.4343	18.5004	12.8018	9.76593	12.9815	11.0682	15.2684
AAEL002110	gene10035		0.740476	0.97671	1.33019	1.21279	0.910487	0.615694	0.84215	0.0911848	1.37289	1.54129	1.40564	0.841572	0.457092	1.50782	1.07854	0.736791	0.0552665	0.176601	0	0.168472	0.404725	0.195209	0	0.241457	0.115375	3.57851	3.03968	4.34581	4.75026	4.71607	2.17686	3.40081	5.47222	2.43366	3.9848	2.89617	2.77621	7.20469	3.62302	0.40316	0	0	0.258029	0	0.409884	0.185362	0
AAEL002104	gene10036		8.6443	7.73056	8.76378	7.16182	7.00436	8.77748	7.03363	8.15781	2.29368	2.65335	2.59774	9.51964	9.27052	7.9494	9.41012	5.30856	2.83046	3.57936	3.46235	3.87911	5.42149	2.88271	2.36748	2.46371	2.21585	9.26204	10.1048	12.7546	11.5071	9.03431	7.64458	10.6535	10.9889	12.2578	10.4613	10.1273	9.89759	13.3961	10.4229	2.91932	3.52816	2.91477	2.92546	2.04389	1.90002	1.90963	3.08095
AAEL002124	gene10037		210.508	199.551	188.329	167.761	199.161	209.816	255.258	253.414	442.684	447.599	428.157	178.733	185.235	183.303	168.125	1581.04	787.398	666.962	548.353	523.39	836.811	791.215	458.13	420.68	439.413	24.905	13.0885	7.74816	26.1583	15.1832	16.5605	10.1392	11.2019	10.772	7.57192	21.9057	14.4614	4.97996	15.559	164.404	405.602	685.798	353.838	305.815	123.67	115.619	173.022
AAEL002098	gene10038		14.8055	15.4288	15.3361	13.7779	12.0581	12.754	13.1041	16.7939	9.97444	10.6471	9.48183	14.3948	14.1518	13.9449	14.7985	10.8876	8.98797	9.06213	9.06632	9.83541	10.6606	8.7055	6.69793	6.85234	6.44159	17.1638	15.9779	18.9498	20.3116	16.4596	15.7735	17.651	18.7146	17.1536	19.8476	15.4661	15.1749	18.2208	16.7866	17.6056	14.0173	14.5558	12.9491	14.9317	16.4116	16.8333	16.8799
AAEL002113	gene10039		14.7671	14.0245	15.1593	17.5996	13.0679	13.5348	12.5225	18.7962	9.76569	11.515	15.9553	14.7111	14.9278	14.629	14.7131	10.6811	7.5781	7.89809	7.54502	10.7472	9.79444	10.7245	8.74173	8.95316	8.51252	26.7186	24.3664	34.4864	26.3129	31.7467	27.7843	32.8715	35.8637	25.8564	29.4907	25.9116	24.9886	32.3372	25.8498	12.2277	8.94232	10.1689	8.66946	10.2283	11.9881	11.8668	10.8988
AAEL006721	gene1004		188.771	192.757	192.804	165.106	190.798	204.928	179.481	210.753	253.117	212.466	197.653	203.431	201.034	193.541	211.011	225.318	214.059	208.752	192.331	134.36	171.877	177.1	92.2438	87.1937	93.1893	243.746	180.004	230.894	206.362	197.69	168.258	222.884	226.549	237.172	244.686	252.004	203.958	256.354	226.239	772.83	777.613	679.547	798.71	721.696	744.237	778.798	812.862
AAEL002102	gene10040		61.9182	58.5678	55.9122	53.3956	65.0623	70.1666	64.786	67.0909	28.7446	31.8836	38.3259	68.1399	73.7224	64.1992	65.5511	32.9516	33.9413	31.0829	31.279	23.2743	23.4137	23.2531	21.009	21.3647	20.2554	48.0179	45.1384	52.9125	54.3591	50.6929	45.3034	57.0909	59.3795	61.1028	49.4133	46.8211	43.6622	59.6793	51.6359	27.6457	45.9061	49.6957	39.1672	27.8557	26.0555	23.5662	27.5808
AAEL002095	gene10041		8.33209	11.5978	11.0082	4.02332	10.0818	14.0538	10.0613	20.7784	5.60073	6.98186	8.81835	10.267	10.8839	10.7762	10.5712	5.73548	7.85894	5.96945	7.63409	9.52386	5.8024	8.24804	7.15735	4.59681	4.90849	20.16	19.7919	31.7994	25.7857	17.3274	17.4792	26.2229	28.6501	20.5656	29.7254	20.6871	20.8147	29.9166	24.9353	6.24988	5.91655	10.6296	7.7444	4.58464	4.77753	5.45538	5.50764
AAEL002107	gene10042		75.0388	65.9139	66.6503	63.1278	64.3057	61.6376	75.8255	46.6646	23.8381	25.549	33.1256	54.0527	57.3828	55.7907	54.0381	70.1842	54.3369	59.4963	53.7681	37.7461	47.0772	47.1244	33.6822	28.9098	33.5904	32.6953	26.2739	25.7844	31.2649	34.0544	29.5514	30.5619	31.2994	25.2345	31.9465	30.9123	30.7703	25.7831	31.4581	39.9255	45.1292	52.2932	43.6238	42.5963	39.881	33.2521	54.5355
AAEL002108	gene10043		16.4142	17.3157	18.2065	19.1533	14.993	13.2729	13.644	17.7279	5.26694	6.28931	8.47686	16.8235	20.2222	18.5904	15.729	20.6872	19.1996	16.276	22.9162	26.9817	22.2942	20.4018	22.8669	22.7876	22.9519	12.8838	13.7803	12.5427	11.0665	14.6769	13.8118	13.8961	14.5341	18.5186	13.1941	12.8399	16.5406	13.3948	14.5714	12.1641	12.2955	10.7927	11.7189	11.4916	12.5194	13.6126	10.3413
AAEL018091	gene10044		0.559173	0.799029	0.725472	0.518975	0.430359	0.369371	0.275579	0.238709	1.92181	1.81112	2.05634	0.495702	0.320519	0.649221	0.352932	0.172216	0.07234	0	0.177128	0.0551297	0.105952	0.0638789	0.0418626	0.131688	0.113264	2.29864	1.44057	2.30695	1.95416	1.40906	1.10808	1.45528	1.40907	0.517644	0.956234	1.21503	0.761147	1.1788	1.46785	0.527709	0.664421	0.482741	0.548831	0.760572	0.53651	0.485253	0.6185
AAEL002127	gene10045		36.79	39.1362	30.245	19.5753	38.2026	52.8127	39.3085	88.7799	39.3585	35.0273	36.7904	48.9306	45.3004	43.6367	54.4831	5.12579	4.15513	5.53732	2.62675	4.66352	4.86859	5.17014	2.84173	2.97059	3.23316	77.0447	81.9569	152.475	126.994	78.9375	82.6584	109.247	130.109	112.652	125.874	71.1347	85.7464	183.02	125.878	13.6951	27.339	35.2903	18.8484	8.98168	12.0698	9.94536	15.5668
AAEL002094	gene10046		0.0538725	0.0710595	0.090325	0.067873	0.132483	0.0447941	0.107222	0.119413	0.0665886	0.0713587	0.0120312	0.11021	0.118769	0.0923788	0.171202	0	0.0080417	0.0192727	0.00787619	0.0245141	0.00588907	0.0142022	0	0	0	0.0867836	0.0533807	0.0491827	0.13824	0.0745896	0.0967845	0.0475813	0.0522131	0.123941	0.0676455	0.0594303	0.0600481	0.0218404	0.112967	0.0117326	0	0.0195142	0.00938631	0	0	0.0134858	0.0275023
AAEL002111	gene10047		0.75769	0.588018	0.69151	0.877244	0.417637	0.400091	0.49896	0.836523	0.76968	1.7514	1.89636	0.527569	0.673929	0.546025	0.83203	0	0.0253506	0	0	0.0386389	0.0185646	0.0223855	0	0	0	1.00311	1.32217	1.0853	0.871572	1.97514	1.10946	1.55994	1.64596	0.418618	1.15761	1.65206	1.68644	2.03105	2.76978	0.0369856	0	0.0461372	0.0295893	0.0410049	0.0313354	0.127538	0.043349
AAEL002121	gene10048		64.9925	53.3427	56.7276	61.6111	57.8011	77.1384	76.8134	33.8386	6.25899	9.04562	10.2126	63.0899	67.1558	62.0785	58.4096	44.7058	36.3287	39.3467	37.4305	41.4756	39.515	44.9141	30.2045	28.0198	30.7627	48.4051	43.3008	30.1313	52.0389	47.4646	45.9972	52.1302	49.8231	84.6047	49.5895	46.36	51.4442	35.2704	53.9733	46.634	41.7973	43.4395	41.2828	49.6988	44.9053	39.9489	46.0021
AAEL002118	gene10049		167.656	147.111	162.54	172.667	144.697	155.079	148.747	98.7376	19.5848	21.8173	24.7509	171.427	174.252	164.016	181.7	128.245	110.322	107.546	108.998	109.988	113.058	116.778	92.4096	94.1534	95.4132	153.547	161.714	164.975	166.752	170.823	153.715	177.57	184.684	179.224	191.134	152.881	166.722	171.893	175.786	224.742	190.948	162.666	184.66	213.066	235.8	244.282	239.244
AAEL006746	gene1005		0.22632	0	0.52853	0.370677	0.803926	0	0	0	0	0	0.657066	0.111462	0.129727	0.15766	0.19479	0	0	0	0	0	0	0	0	0	0	0	0	0.191859	0.269634	0	0	0	0	0	0	0	0	0	0	0	0	0	0	0	0	0	0
AAEL002128	gene10050		6.05181	5.8398	6.86939	7.54254	5.13873	4.2568	3.89155	3.89841	4.55224	7.91804	6.825	5.31975	5.03061	6.65127	6.22553	0.356435	0.0467881	0.392461	0.504076	0.499195	0.239846	0.330525	0.162455	0.102208	0.0488379	0.67323	0.621157	0.613187	0.919207	0.347181	0.358343	0.442938	0.721491	0.309048	0.337349	0.691552	0.349371	1.08011	1.09543	0.750886	0.601628	0.79476	0.983003	0.302722	0.751843	0.627704	0.480041
AAEL002125	gene10051		40.0545	62.8706	50.5649	15.7312	63.4562	86.4057	56.2366	141.532	55.5472	44.2247	54.9291	56.0502	67.4898	56.1519	64.9221	71.3391	54.7708	52.9	55.0599	64.0417	81.337	50.2978	33.0088	34.9241	31.8242	127.351	129.398	208.366	165.973	127.089	119.764	169.889	173.439	140.072	178.651	120.796	130.504	204.39	158.312	69.7701	79.3965	96.3792	68.7814	48.1786	58.6398	54.0928	69.3756
AAEL002099	gene10052		1.00894	1.90817	1.38601	1.55529	1.58115	0.427685	0.950608	0	3.17887	3.72292	3.44615	1.05226	2.04116	1.15764	0.715138	0	0	0	0	0.351083	0	0	0.133297	0.0838627	0	0.276197	0	0.100625	0.282833	0.640949	0.126011	0.545155	0.37389	0	0	0.386882	0.156362	0.156395	0.179763	0.0840152	0	0.139738	0	0.279436	0	0.19314	0
AAEL002116	gene10053		44.4424	39.3396	42.6712	42.8687	33.6936	33.9083	34.5294	39.0734	8.4058	10.4431	12.0471	42.4653	41.3251	43.1226	42.3259	4.67938	1.48658	1.89682	1.94132	2.67493	3.82539	2.53425	1.48158	1.30798	1.4655	64.988	69.0949	81.917	81.431	85.6616	76.4455	85.1485	87.6731	97.079	89.9162	68.1368	77.1985	94.4862	80.2123	4.06664	4.09614	3.43202	3.90408	3.23949	3.6368	3.30666	4.66039
AAEL002088	gene10054		335.63	370.763	354.17	306.621	331.878	378.198	349.347	412.312	345.464	431.828	514.138	405.369	402.723	428.404	461.07	27.432	16.243	15.6435	15.1881	12.6806	16.3298	13.9434	10.8735	11.0445	10.6926	230.462	256.001	389.504	321.823	288.196	260.633	371.502	363.378	297.258	413.03	249.13	281.609	445.293	325.965	118.408	165.509	166.933	156.494	122.853	80.8357	67.339	109.746
AAEL002117	gene10055		0.154076	0	0	0	0	0.0693937	0	0	0	0	0	0.0379408	0.132475	0	0.0663052	0	0	0	0.585674	0	0	0	0.0865118	0	0	0	0	0	0.0917816	0	0	0	0	0	0	0.0502186	0	0	0	0	0.274614	0	0	0	0	0.125351	0
AAEL002096	gene10056		15.1276	20.8296	17.9539	10.9293	13.2326	16.807	12.4922	25.5655	5.63885	6.21545	7.38259	18.155	20.3132	19.0455	22.0812	0	0.0942905	0.301301	0.400183	0.479053	0.368269	0.388556	0.145507	0.274634	0.262457	0.0753744	0.655703	0.219686	0.463112	0.349831	0.137554	0.297546	0.459157	1.90304	0	0.38009	0.512055	0.512165	0.686806	0.779545	0.923765	0.762692	0.990506	1.77936	1.20436	0.948743	0.96741
AAEL002130	gene10057		52.8352	39.7739	50.1426	48.5029	53.4099	47.078	37.7212	24.9667	59.7969	48.2681	41.0272	62.5095	51.0489	63.8535	81.4903	33.5026	24.1367	19.8617	20.008	17.9284	15.6752	16.9902	17.9617	15.0225	16.5114	20.7081	14.8334	7.2639	9.64676	11.8242	16.6815	10.0361	10.4248	13.8305	9.49383	26.7341	19.6543	11.242	18.5793	43.7952	191.798	132.15	174.461	70.128	43.809	56.0937	41.025
AAEL002123	gene10058		29.3109	29.9715	35.0045	29.9475	27.5701	29.0752	27.6006	31.4243	18.7513	20.3051	25.5143	32.1171	32.7313	33.2135	36.317	34.6799	25.0229	27.5577	23.5908	20.6791	41.0554	26.934	14.1577	14.3038	16.9067	64.4042	64.3095	91.9764	80.4091	71.1071	62.0802	84.5426	83.2877	79.4173	87.2886	67.6874	64.9965	97.1776	71.4279	94.5971	72.0224	66.2566	70.2847	85.1874	91.252	90.9923	85.407
AAEL002097	gene10059		36.9427	38.7263	42.5223	37.7122	36.4812	37.9893	37.4328	39.1881	21.8304	24.4081	27.5441	42.3121	43.0778	45.4801	43.8278	24.225	22.8836	18.4638	20.7003	20.0672	22.8326	17.9926	16.5218	16.1537	17.5181	51.1195	53.9873	52.1644	56.7593	59.0462	58.8075	63.2046	65.8347	56.6355	64.5603	51.0959	49.5155	58.8093	56.7945	39.3143	33.4425	35.3278	31.0582	36.0784	35.3352	35.383	37.4399
AAEL006741	gene1006		243.492	283.84	304.28	246.086	235.234	242.628	241.731	266.31	138.66	165.004	201.868	240.86	250.248	286.422	313.502	122.469	87.8752	83.5381	78.0799	103.791	92.7523	102.116	95.0003	89.3307	89.5443	386.054	396.018	506.513	458.326	404.072	392.377	409.96	415.456	424.569	446.881	366.967	359.129	483.93	423.754	156.897	129.56	133.289	132.352	141.175	157.523	148.214	167.972
AAEL002122	gene10060		13.0771	20.0804	19.3496	4.89839	17.3426	25.3342	18.0399	33.673	12.2927	11.5167	15.2526	16.4949	20.8044	18.7853	20.3115	20.5921	18.8956	14.408	16.9821	27.7093	19.7659	21.611	15.1357	11.8734	11.7749	51.5363	52.6299	69.3867	70.7317	44.4375	40.423	66.939	68.5017	54.1385	72.7677	50.0887	52.3314	70.6558	68.7498	16.1497	22.4693	29.9796	19.3409	10.8641	13.3441	12.1498	16.3815
AAEL002103	gene10061		0	0	0	0	0.0951016	0	0	0	0	0	0	0	0	0	0.046086	9.20209	1.40276	6.01809	7.32739	5.46393	16.246	2.43149	0.0601307	0	0	1.74431	0.197068	0	0	0	0	0.0614804	0	0	0.124865	0.0698097	0	0	0	0	0	0	0	0	0	0	0
AAEL002092	gene10062		96.5158	115.918	77.4427	80.9714	85.3721	70.4836	80.7932	42.6483	254.655	185.464	160.381	96.8291	108.159	114.109	79.9251	0.140656	0	0	0	0	0	0.0652157	0	0	0	0.265669	0.0700344	0.129053	0.181368	0.0685021	0.080805	0.0873959	0.299699	0.894345	0.0887496	0.0992362	0.200536	0	1.26802	0.269376	0.406995	0.627255	0.775823	0.358379	0.410803	0.681185	0.631444
AAEL002101	gene10063		56.1429	65.6671	66.0851	48.159	62.4302	74.7885	61.9361	76.4696	63.0162	56.3894	61.7096	65.8889	72.3533	72.0203	76.328	51.7979	44.4393	46.4891	49.1235	46.8626	57.2685	47.3725	31.1063	34.3249	32.2582	88.2442	88.4686	141.308	116.649	85.6193	78.4802	108.672	118.486	107.991	107.967	87.5536	93.4786	137.101	111.326	64.1298	64.9439	65.5604	58.2649	60.1737	56.3656	51.8999	61.5683
AAEL002089	gene10064		39.2223	39.2051	46.2332	51.0162	40.549	43.8017	43.9206	38.9062	16.4279	17.8879	20.1975	47.3867	46.2105	49.5383	53.3381	25.7017	22.349	22.9549	21.8408	18.7442	21.519	17.403	15.8072	17.0055	16.4366	78.9057	74.4938	88.0069	95.9744	95.1838	82.759	104.738	94.563	119.015	112.092	82.0528	83.762	105.899	102.497	46.8251	37.5783	36.2388	38.7377	42.7646	41.986	42.453	47.3492
AAEL002112	gene10065		1.03412	0.74809	0.966006	0.959784	0.795899	0.853886	0.716697	0.186243	0.42119	0.413381	0.262704	0.984649	0.973118	0.846464	1.00131	2.89829	1.49671	1.17563	1.18747	0.866625	0.985848	1.06323	0.658069	0.493171	0.811689	9.49472	8.94401	13.8513	10.5442	11.455	9.8438	11.5669	11.1701	9.10376	11.515	9.75219	8.75242	12.91	10.2842	1.39071	2.13498	1.55728	1.73721	1.50803	1.18859	1.06568	1.20104
AAEL002126	gene10066		0.218847	0.194497	0.191135	0.244787	0.227526	0.192324	0.184143	0.0854499	0.128654	0.105044	0.170465	0.189274	0.287603	0.200793	0.174576	0.394544	0.476474	0.504758	0.365218	0.315753	0.394442	0.384157	0.28772	0.256441	0.162179	1.88787	1.91537	2.61544	2.17488	2.4307	2.00595	2.48825	2.37908	1.47099	2.86287	2.37998	2.56645	1.91294	2.57062	0.21157	0.114163	0.0879735	0.15717	0.159167	0.10883	0.104223	0.088561
AAEL002131	gene10067		61.4494	94.6007	71.9823	23.7082	83.2462	122.957	85.1291	159.677	84.5206	92.2394	100.835	84.6884	95.1427	92.5153	104.479	8.53829	6.32666	4.87077	4.62275	4.50444	6.51368	4.40853	3.65289	3.61442	4.13301	101.527	110.956	156.404	145.926	105.574	103.094	154.42	149.244	141.825	186.326	104.133	121.303	185.657	153.117	18.0422	49.1748	73.9772	36.4537	18.2625	16.2435	14.9402	20.8029
AAEL002090	gene10068		28.0775	49.0732	37.4463	5.87882	41.795	64.9361	43.3353	91.0244	86.3563	69.3992	71.8991	38.4939	45.5904	43.0449	46.484	56.9366	43.9076	39.7434	46.367	55.1161	71.1254	36.5302	25.4278	27.8953	25.2428	112.478	114.139	186.864	164.138	115.536	110.218	155.259	164.705	110.218	152.306	112.42	121.1	181.966	159.978	50.621	49.0271	71.5185	47.83	29.6668	37.7983	33.7323	50.0912
AAEL014763	gene10069		12.5003	14.0672	13.4522	12.9724	12.3377	13.0781	12.4564	15.599	9.69692	10.2645	12.4742	13.0103	14.5537	14.168	13.4206	12.733	10.5024	10.3022	10.6732	10.1248	10.7105	8.7481	7.40983	7.22211	7.20871	13.7193	13.5433	17.8117	16.313	13.4807	13.1826	14.041	14.2682	12.7281	15.0154	13.0347	12.3383	16.6257	15.0876	10.903	11.3397	13.2082	12.3921	11.5135	11.1627	10.8613	10.4777
AAEL006725	gene1007		62.0083	68.3651	68.3602	61.4206	65.4966	66.821	66.9236	92.0194	76.3252	79.3266	76.3521	63.7197	67.9808	69.3949	66.6237	47.2964	38.3402	37.633	41.4976	42.3587	48.2897	37.8721	29.9232	32.4008	29.8028	82.1996	78.3234	92.4712	86.9138	92.2011	83.5193	90.311	92.4384	87.2715	91.8969	83.3755	77.1868	93.2782	87.9696	45.2518	45.0464	51.7224	45.1647	39.5397	41.6308	39.2244	41.5486
AAEL014762	gene10070		152.694	155.229	147.195	149.651	126.28	128.072	120.725	155.27	178.048	169.879	165.049	135.196	124.512	120.884	129.651	140.221	167.734	170.515	148.443	138.351	108.897	99.1351	89.9267	85.7114	89.2933	154.721	173.075	151.966	133.069	157.016	148.112	157.207	161.673	110.195	152.122	153.319	138.191	165.535	128.996	251.515	190.278	198.331	203.107	260.193	270.628	261.614	177.807
AAEL014761	gene10071		8.18964	6.99019	7.0582	3.9282	7.76624	8.35183	8.45064	11.8697	16.5081	14.7318	14.4571	5.53146	6.52175	6.31635	5.05995	4.47253	4.21432	3.27597	2.66833	3.02786	3.17973	2.45587	2.52912	2.23178	2.39942	55.5011	57.187	54.4501	60.9464	60.8845	57.6604	53.6319	65.2282	31.945	56.3724	49.3437	44.1543	54.3377	58.4258	6.06574	9.80061	17.0098	8.43015	6.05931	3.96394	4.02149	4.5131
AAEL015537	gene10072		0	0	0	0	0	0	0	0	0	0	0	0	0	0	0	0.170469	0	0	0	0	0.131096	0	0	0	0	0	0	0	0	0	0	0	0.0207555	0	0	0	0	0	0	0	0	0	0	0	0	0	0
AAEL013921	gene10073		7.54693	8.09466	7.44431	8.1008	7.56205	7.99968	7.42225	7.03054	2.5937	3.61861	3.73137	7.99163	6.92706	7.73118	7.45491	3.70317	2.80138	2.75726	3.03893	2.5763	3.34125	2.67203	2.06575	2.21199	2.1098	12.6992	11.2537	13.5598	14.5138	14.4939	13.0232	14.7428	15.3779	12.6157	14.261	13.1507	11.9394	13.6755	14.5381	2.8972	2.54041	1.89308	2.28333	2.92525	2.63723	2.38858	2.62759
AAEL013918	gene10074		0	0	0	0	0.0638712	0	0	0	0	0	0	0	0	0	0	0	0	0	0	0	0	0	0	0	0	0	0	0	0	0	0	0.0825817	0	0	0	0	0	0	0	0	0	0	0	0	0	0	0
AAEL018268	gene10075		15.8347	14.4639	15.9518	11.8838	15.9043	17.9833	15.6973	23.8772	19.6027	16.3736	17.7981	19.7827	19.6378	18.7978	19.9768	16.6693	9.60393	11.3224	12.3619	11.3747	18.1793	12.3099	5.28836	5.13474	5.57106	91.5035	107.551	142.342	119.24	120.992	124.634	130.66	125.468	100.962	139.032	107.453	110.735	144.701	117.306	19.7784	16.8438	22.6086	18.5259	18.659	18.2863	18.2132	17.9878
AAEL013917	gene10076		0.0985587	0	0	0	0	0	0	0.52593	0	0	0	0	0	0	0	0	0	0	0	0	0	0	0	0	0	0	0	0	0	0	0	0.0754424	0.103483	0	0	0	0	0.0865724	0	0	0	0	0	0	0	0	0
AAEL006360	gene10077	AaegIr76b	15.5257	18.7102	10.8455	4.47009	26.1326	32.3285	21.7148	42.9702	60.2145	45.4835	43.6477	19.9925	21.2084	16.9001	19.267	0.37675	0.182858	0.140766	0.135135	0.111484	0.260516	0.099818	0.0538712	0.0677854	0.0694069	0.107637	0.12611	0.142336	0.306175	0.0955968	0.0582018	0.0904892	0.0890445	0.117122	0.0719146	0.120618	0.261799	0.153501	0.326927	3.89747	8.73337	11.9524	8.287	2.55174	1.96644	0.922739	2.62086
AAEL006339	gene10078		4.69464	5.33347	4.6422	4.94134	5.15808	4.20341	3.66505	4.64921	3.37913	4.07493	3.80651	4.82552	5.5759	5.80421	6.24897	20.7762	4.60979	7.3324	6.59151	4.94125	15.3866	7.96005	2.01063	1.73312	1.82761	0.836505	0.298344	0.26293	0.235146	0.190315	0.179597	0.161871	0.210934	0.301176	0.0657513	0.340032	0.241426	0.130026	0.32026	1.80612	2.01019	2.50612	1.92391	1.57094	1.44566	0.906104	1.45022
AAEL006357	gene10079		3.42013	3.98216	4.14147	4.84093	5.77447	4.10769	3.90175	3.71771	3.39237	3.27185	3.49373	4.6165	5.80868	6.11814	5.01512	0.468153	0.245812	0.490925	0	0.124888	0.240016	0.217061	0.189666	0.298318	0	0	0	0	0	0.227999	0.179299	0.0969616	0.133001	0.405914	0.29539	0.220196	0.166864	0.333799	0.127891	0.418404	0.602056	0.347955	0.430369	0.397605	0.860893	1.03056	0.700557
AAEL006730	gene1008		38.2781	40.6154	43.6661	32.2209	45.6191	52.1136	43.965	45.2859	56.285	43.1529	40.8872	44.5737	48.8256	45.555	53.254	49.7221	35.5702	36.2908	35.5638	36.9021	42.9679	37.0136	26.7974	28.833	28.8598	61.2985	66.7246	92.6273	79.0864	68.4276	63.2321	77.8354	81.5675	76.1336	80.0671	66.9109	67.7298	96.6121	77.6602	49.0064	60.9687	60.7697	53.6958	44.1918	40.4882	40.4677	49.6712
AAEL006347	gene10080		3.11465	2.81876	3.35591	4.16202	4.03914	2.19103	3.25274	3.13414	3.37623	15.2507	5.99972	2.91207	3.16257	4.06395	4.01684	0	0.0383753	0.153283	0.075171	0.204719	0.154566	0.10166	0.0666225	0.0558868	0.0200283	0.897292	1.89231	0.083822	0.329844	5.07221	0.23093	0.11353	0.109009	0.591451	0.230577	82.2579	11.3318	1.25068	0.539081	0.475901	0.352466	0.256087	0.470314	0.465545	0.770821	1.01359	0.393727
AAEL006328	gene10081		1.6103	0.846608	1.13527	1.14454	0.917368	0.957889	0.935861	1.50781	1.34258	1.19585	1.19083	0.808029	0.592132	0.95245	1.33366	1.34748	1.41503	2.28438	1.55915	1.97704	1.55438	1.40572	1.29654	1.63142	0.892369	0.530229	0.559105	0.489379	0.434375	0.519528	0.677345	0.418624	0.311036	0.681528	0	0.574368	0.560327	0.320256	0.460134	1.13977	0.649832	1.07305	0.550544	0.953683	0.89277	1.26065	1.20984
AAEL006330	gene10082		38.1849	45.3747	48.2451	34.8945	39.54	45.7548	36.423	47.865	31.5588	30.1819	33.2646	47.3805	46.7264	50.7897	64.6065	25.3181	22.283	21.744	23.3837	20.761	26.743	19.0629	13.3391	14.1129	14.7059	53.6675	53.4726	91.2025	75.4979	46.0881	44.7465	64.3136	68.834	62.9641	62.0606	51.8796	53.7003	91.6173	71.1133	112.221	109.362	93.0189	107.382	70.2812	101.848	108.298	123.074
AAEL006346	gene10083		25.3522	29.6996	27.5667	24.1372	25.788	32.996	28.5024	38.1653	21.3939	23.5039	27.5029	25.5609	26.2835	24.8208	30.9097	14.7017	18.1508	19.1535	17.1985	10.8409	14.7605	10.9586	8.30528	9.17485	8.87818	25.7122	26.939	22.7736	27.1851	22.7867	20.5981	27.7479	28.2805	37.5008	30.1052	22.7158	27.1784	23.616	25.0693	14.2107	13.7245	9.43644	10.6298	13.2799	11.4136	10.0518	16.6015
AAEL006359	gene10084		5.31861	2.88435	6.35168	4.72287	2.16241	3.11695	3.42123	2.46199	0.400425	0.840706	0.620134	2.88238	2.98743	2.49981	3.19884	23.4655	15.7717	18.8246	27.7479	20.3431	20.7624	23.4983	18.086	18.6827	17.8255	6.5109	4.32368	2.8972	9.26301	3.4986	2.99318	1.37341	2.99402	2.53253	0.29886	3.0354	2.87	0.562866	2.26439	29.2392	15.685	31.4826	14.4658	11.1296	14.5765	8.72361	15.8768
AAEL006333	gene10085		0.285811	0	0	0.0390095	0.063453	0	0	0.648188	1.27571	2.65119	1.14095	0	0	0	0	0	0	0	0	0	0	0	0	0	0	0.193971	1.18338	0	0.113504	1.80053	0.0252846	0	0.0375114	0	0	23.4132	2.9806	0.282433	0.252493	0	0	0	0	0	0.042848	0.0193772	0.0790338
AAEL006361	gene10086		2.41751	3.67499	2.56257	1.79722	0.8831	1.26642	1.3731	0.933217	1.56118	1.8136	0.995555	0.844405	1.76901	0.788299	0.796868	9.72671	8.1848	7.68144	6.58252	5.67974	7.21212	3.8194	2.00241	3.41601	2.43104	9.53493	11.2005	2.44185	4.16707	3.8267	3.05786	2.99229	3.4564	1.97791	0.479785	6.84008	5.10434	1.35543	3.42749	3.30086	8.31202	14.0887	6.11646	3.39049	2.98167	1.95286	1.8206
AAEL006356	gene10087		10.3421	10.9176	11.2552	10.8363	9.10639	10.0381	10.3681	10.8182	7.98428	8.69299	11.2181	10.5651	10.0951	10.9922	11.0758	10.4769	8.05384	9.33753	9.30947	9.24651	9.94802	8.2779	7.62659	7.6067	8.0382	8.43435	8.98873	9.28708	10.1139	10.0897	8.8834	10.0102	10.7704	9.65073	9.83535	9.3549	8.34274	9.00145	9.30565	9.5185	8.18977	7.89202	8.48485	7.99397	8.9694	8.79217	8.00381
AAEL006342	gene10088		69.5266	54.9737	66.9686	64.4341	58.323	65.53	69.7839	80.7487	31.0681	38.9641	48.0109	67.3123	62.7015	65.3905	60.9226	63.8761	59.0535	54.6677	52.2186	39.8036	40.9146	44.3026	38.6744	35.4913	38.3015	66.9926	61.3499	53.7439	61.1358	73.6747	69.9299	62.3477	73.3923	69.5119	72.4301	69.9364	61.7998	59.147	74.6788	21.5671	29.518	37.2822	24.5741	22.8009	17.4712	17.8532	20.1439
AAEL006341	gene10089		44.7788	40.6092	51.091	56.9739	51.9238	66.9489	62.9777	47.3526	15.3452	17.9664	25.1832	52.4166	47.4266	62.3112	67.3124	47.0494	53.1904	58.4102	44.2551	36.1157	41.761	50.1908	33.565	34.1573	32.9776	1.77877	1.45742	0.630536	1.46049	0.979281	1.1844	1.24938	0.759259	2.23631	1.34903	1.42762	2.40411	0.707777	1.89824	38.9478	32.4546	27.3307	28.3122	41.6022	30.652	25.4039	39.2841
AAEL006753	gene1009		63.4929	66.0462	76.6707	72.5247	45.6242	45.1615	48.0231	71.5455	41.3016	46.6649	53.9341	55.7986	62.0715	61.497	66.9462	0.0453707	0.119113	0.0761242	0.0933295	0.0907753	0.0959515	0.157772	0.055144	0.0780603	0.0248663	0.785543	0.926216	0.822155	0.906797	0.662891	0.690719	1.05716	1.31474	1.03592	0.887453	1.07234	0.986458	0.711697	1.61748	0.782022	0.831455	0.455244	0.79942	0.751404	0.920214	0.908869	0.67215
AAEL006355	gene10090		4.35976	4.89045	4.34409	3.78453	2.86502	3.06318	2.20235	2.79175	2.33516	2.16283	2.74246	1.51733	2.81557	2.14622	1.80114	12.5277	16.4553	7.13035	7.31946	10.359	10.4913	6.27544	3.2313	5.13372	4.85703	17.1781	17.6234	6.45554	10.9423	7.79492	7.8064	7.54208	6.82061	6.34889	3.82945	13.6605	9.22721	4.40398	8.31929	5.22534	9.53186	23.4555	9.47991	8.71259	5.85629	4.49281	3.18274
AAEL006337	gene10091		47.1056	51.8271	55.5564	51.7615	51.2816	50.4862	50.2985	63.9935	73.2223	71.6266	79.379	51.5022	52.3096	57.0525	57.1343	37.8094	33.3803	32.9064	41.2703	35.841	33.0155	28.4259	32.6901	32.71	32.2471	49.1974	47.7244	49.875	59.7052	60.569	52.4025	63.0736	63.1987	60.879	61.4197	54.041	49.7956	59.3125	56.8264	21.4914	23.9809	29.8918	22.2728	20.8978	19.4611	18.108	20.2899
AAEL006336	gene10092		0.056255	0.168809	0.227714	0.202701	0.139879	0.0608076	0.138622	0.0360226	0.0903933	0.0830304	0	0.0664927	0.0773892	0.0470262	0.154937	0	0	0.0523249	0.0855348	0.0998328	0.0799435	0.0771176	0.0505385	0.127184	0.0683687	0.0261795	0	0.0572271	0.0268085	0.0202509	0	0	0	0.168249	0	0.0293367	0	0.118592	0	0.0955612	0.080212	0.0264903	0.0509673	0.052973	0.0809625	0.0915344	0.261339
AAEL006343	gene10093		104.247	109.264	109.26	106.015	100.995	101.066	98.632	121.405	92.0564	84.9342	84.258	101.779	104.145	108.581	104.089	101.022	74.2607	68.9758	66.8469	66.3259	69.1207	62.9078	42.6858	42.5521	39.5369	130.51	128.74	147.672	145.696	145.289	132.746	152.779	154.619	127.732	177.535	125.188	128.648	151.716	142.36	139.114	142	154.871	139.312	135.255	129.94	127.129	121.24
AAEL006340	gene10094		11.4295	11.3101	11.2407	9.82918	12.2968	13.2445	12.199	11.5793	5.12503	4.97496	6.25403	13.198	13.3973	11.4451	13.7663	5.18578	1.52763	2.37435	2.74197	2.00689	4.25015	1.78355	0.650998	0.7726	0.853987	1.1343	0.921301	0.69248	0.784834	0.901143	0.587441	1.01354	1.14126	0.886603	0.783453	1.10792	0.867777	1.26723	1.05751	2.38729	3.00576	3.0633	2.50672	2.12978	1.93568	1.43633	2.53571
AAEL006354	gene10095		0.63441	0.392834	0.373132	0.253994	0.275431	0.43177	0.660057	0.270828	0.490823	0.814987	1.02326	0.708206	0.501023	0.333914	0.436822	2.33163	0.191505	0.655654	1.62108	0.875665	3.28567	0.386527	0.0316635	0	0	0.164021	0	0	0	0	0	0	0	0.180706	0	0	0	0	0	0.0399142	0	0	0	0.132755	0.0169083	0	0
AAEL006326	gene10096		0.543329	0.485243	0.728413	0.494383	0.643331	0.625366	0.53926	1.01476	0.929635	0.891039	0.657261	0.847358	1.07273	0.651854	0.831351	0.111558	0.175726	0.210571	0	0	0.0643434	0.025862	0.0677941	0.0853043	0.0305707	0.0702362	0.0833189	0.0255888	0.0719237	0.135827	0.0640884	0.0693158	0.0475397	0	0	0.0393533	0.0795248	0.278397	0	0.299108	0	0.177675	0.0683693	0.0473732	0.217212	0.147345	0.0500813
AAEL006344	gene10097		2.10759	0.655758	2.43449	0.918651	1.72069	3.09265	2.5339	1.19721	0.273111	0.794405	0.394766	1.6909	2.14336	1.53924	1.49213	34.3291	26.2543	26.6517	48.1652	50.8248	36.11	46.0175	41.0368	37.6583	36.7	7.07925	4.12857	2.91055	10.6108	8.32122	7.5783	2.88826	6.29067	6.60842	2.45738	6.7364	7.11988	1.29888	4.22144	0.168423	0.121175	0.0400184	0.0384977	0.0533502	0.101924	0.0553117	0.1128
AAEL006334	gene10098		5.94573	5.28419	4.74129	4.75034	3.01717	3.80688	4.4158	2.85218	0.970925	1.17213	1.44351	4.04037	4.34623	3.75228	4.49333	5.20644	6.21121	6.45529	6.73305	5.26967	6.91853	8.59096	4.51332	3.62991	4.32221	2.84411	2.43986	1.96699	3.65289	3.35599	3.56285	3.235	3.94798	1.7703	6.76345	4.40253	2.45611	4.69492	5.58466	0.879801	1.32927	1.9511	1.31387	0.845355	0.670856	1.01127	0.481212
AAEL006329	gene10099		9.19085	8.28967	7.56114	6.662	10.2443	10.0908	10.0505	10.6391	7.05379	7.1627	8.45353	10.1804	8.25588	8.63998	9.54607	3.59391	1.27241	1.61086	1.07724	0.657418	1.15291	0.952188	0.62401	0.926516	0.967974	0.232736	0.0409018	0.226111	0.105923	0.0800138	0.11798	0.102083	0.0875157	0	0	0.144891	0.117118	0.0878572	0.235631	0.204519	0.633853	0.366332	0.113275	0.244186	0.079973	0.235081	0.258145
AAEL008892	gene101		0.178674	0	0	0	0.10578	0	0.0366901	0.190688	0.518378	0	0	0	0	0	0	0.0825428	0	0	0	0	0	0	0	0	0	8.66144	9.2062	10.4513	10.6434	10.5056	7.65039	12.7193	11.4906	6.71158	9.4442	7.80362	10.6699	12.4771	11.3648	0	0	0	0	0	0	0	0
AAEL006722	gene1010	Eclosion hormone (EH)	0.327623	0	0.218602	0.383283	0.24938	0.0843184	0.288328	0	0.125343	0.287834	0	0.322706	0.375589	0.326043	0.402829	0	0	0	0	0	0	0.0802009	0	0.132269	0.0948029	0.108905	0.172254	0	0.111521	0	0.0993724	0	0	0	0	0	0	0	0	0	0	0	0	0	0.112266	0	0.155307
AAEL006350	gene10100		62.137	69.9559	66.3578	66.4211	55.9402	57.3847	55.7654	67.6615	51.522	65.6809	79.4717	67.8955	71.7451	79.8277	73.967	0.238871	0	0.0138202	0.00847187	0.0527361	0.177365	0	0.0200225	0.0503881	0.0180577	0.456363	0.73823	0.196495	0.169937	0.320924	0.397489	0.73699	0.716066	0.380899	0.041578	0.697364	0.810305	0.493336	1.94416	1.41343	1.68427	1.19643	1.63558	1.23124	1.28304	1.7697	1.33121
AAEL006358	gene10101		0	0	0	0	0	0	0	0	0	0	0	0	0	0	0	0	0	0	0	0	0	0	0	0	0	0	0	0	0	0	0	0	0	0	0	0	0	0	0	0	0	0	0	0	0	0	0
AAEL018118	gene10102		2.28804	1.97649	2.90965	3.33017	1.95597	1.92775	2.24593	2.54452	1.66615	1.62546	1.8993	2.49493	1.95596	2.89009	3.36135	2.12163	0.591687	1.21418	1.63075	1.66269	3.09968	0.633737	0.302719	0.257809	0.279672	0.845254	0.565624	0.774745	0.669733	0.639046	0.575834	0.883246	0.603178	0.74794	0.659279	0.593601	0.482849	0.64105	0.71194	0.725969	0.544911	0.768212	0.467238	0.696515	0.768831	0.631189	0.736331
AAEL006353	gene10103		24.4357	19.697	23.2636	18.8759	23.9424	25.0382	25.3581	29.787	4.32205	4.71729	6.11866	25.696	21.8969	21.8502	23.401	5.33296	5.45296	5.20974	5.73767	3.42561	3.69649	4.197	0.213215	0.3756	0.346126	8.08479	7.30222	3.95951	17.6438	4.51102	3.82965	4.53442	3.1398	2.63647	2.56798	3.49025	2.57612	2.10137	3.27797	0.161264	0.135362	0.581148	0.129015	0	0.0910854	0.0308937	0.252012
AAEL006349	gene10104		0.956186	0.566886	0.791845	0.866345	0.812999	0.824656	0.852243	1.0422	0.27242	0.175161	0.442988	0.681327	0.583073	0.552723	0.752934	3.47748	3.43469	3.67423	2.24267	2.10607	1.95151	2.23114	1.00524	1.69608	1.46291	0.236693	0.112312	0.172466	0.0969519	0.201401	0.280768	0.140155	0.0801033	0.217309	0	0.331547	0.200996	0.107221	0.431346	0.878383	0.942772	0.946037	0.771845	1.02173	0.829594	0.612406	0.641333
AAEL006352	gene10105		76.0687	110.779	62.1513	34.7103	87.5327	84.3171	67.3876	100.085	125.961	113.097	107.638	80.9562	108.182	84.5923	77.0047	4.44814	3.64382	4.91136	3.25439	1.51691	2.79773	2.83491	1.30049	2.10392	1.77606	227.199	246.686	176.993	161.859	179.679	145.596	204.049	216.002	181.785	190.581	222.375	312.818	232.931	210.56	9.78932	22.115	16.0289	18.6236	10.5675	15.1987	15.9899	12.9558
AAEL006335	gene10106		0.0484971	0.02079	0.0302017	0.0158862	0.034454	0.034948	0	0	0.0259759	0	0.02816	0.0477692	0.0667168	0.0405411	0	0.806561	1.54342	1.04503	0.792696	1.34836	1.28189	0.947379	1.76454	2.30253	1.94503	0.090277	0.160639	0.0493352	0.0693345	0.0349165	0.288312	0.0222735	0.0611043	0	0	0.290847	0.268317	0.051119	0.0293785	0.027461	0	0.0913488	0.109847	0.121781	0.0348987	0.0157823	0
AAEL006338	gene10107		5.50508	5.98662	5.8924	4.57453	6.18282	4.63068	5.51096	5.05445	1.46347	1.89192	3.46683	7.79477	7.65679	7.33156	6.93301	8.17193	5.12542	7.938	10.4245	6.58489	10.3543	6.10394	4.81839	3.71782	3.52564	2.21342	1.22905	0.892191	1.10919	0.8743	1.71887	1.90555	1.56191	1.44845	1.22711	1.71514	1.27973	1.28001	1.77777	1.11738	1.8758	1.00072	1.42111	0.698811	0.849581	0.790368	1.07456
AAEL006348	gene10108		1.54806	1.17111	1.38938	1.07385	1.26153	1.50929	1.36879	2.09921	1.46323	2.12807	1.53339	1.38131	1.27361	1.57321	1.09726	5.03139	5.56638	4.74322	4.36145	3.82461	4.29634	4.27554	2.33155	2.62494	3.87349	3.17834	2.8152	2.1615	2.99433	4.72047	4.48555	4.22407	5.44989	6.3808	7.64465	3.65662	5.75787	5.90309	6.12314	0.335159	0.843976	0.643215	0.371263	0.285832	0.415015	0.325975	0.725212
AAEL006327	gene10109		0.497401	0.411678	0.444702	0.637213	0.446086	0.452482	0.491485	0.804155	0.0923224	0.109032	0.128681	0.412321	0.474244	0.494021	0.534071	0.127406	0.52562	0.385543	0.369721	0.364155	0.265944	0.413508	0.243337	0.29227	0.239409	0.29794	0.244687	0.35904	0.445913	0.177284	0.407792	0.384508	0.527423	0.27354	0.0918738	0.333871	0.214082	0.609942	0.581745	0.174287	0.140441	0.139143	0.133856	0.200956	0.171287	0.136225	0.114393
AAEL006729	gene1011		2.49449	2.21245	2.41053	1.40882	2.8263	3.02179	1.80166	6.33426	6.79563	5.28991	5.49405	2.49941	2.16942	2.8163	2.59117	2.34452	1.62747	1.00009	1.34874	2.41695	2.44476	1.91615	0.869356	1.58008	0.435581	7.30546	8.86408	17.4278	11.5801	6.65743	5.93548	10.9627	10.9055	5.51274	6.01758	8.41077	8.38489	14.0534	10.8122	0.730591	1.3798	2.02526	1.41251	0.539991	1.34112	0.699805	1.42715
AAEL006351	gene10110		0.0615372	0	0	0	0.0819713	0	0.0379095	0.394051	1.56562	0.189222	1.16128	0.0303068	0	0	0	0	0	0	0	0	0.08745	0	0	0	0	0.608551	1.01916	0.0260836	0	3.95975	0.0979914	0	0.0242294	0	0	56.3805	1.37806	0	0	0	0	0	0	0	0	0	0
AAEL006345	gene10111	AaegOr39	26.2412	26.367	18.261	22.3627	32.1026	36.8734	33.4529	40.26	48.6152	50.1892	50.6642	32.021	30.4706	25.2916	26.0997	0	0.151404	0	0	0	0	0.0891303	0	0.0367488	0.105358	0	0	0.0440943	0	0	0	0.059722	0.0409599	0	0	0	0	0	0.236318	0	0	0	0.0589065	0	0.0311914	0	0
AAEL006815	gene10112		52.58	43.1398	52.2545	48.8088	36.6427	43.4017	45.2788	60.147	31.6802	23.8153	30.1163	37.8455	35.1883	36.7791	39.2365	98.0417	69.3982	85.9252	73.6694	78.3348	100.987	77.3765	47.9558	45.5316	50.4339	64.5447	43.8285	50.966	76.367	68.1709	61.7113	60.1563	54.5183	38.6691	57.8942	51.0135	43.7572	61.9647	42.8388	31.7566	31.1955	42.9919	27.1693	35.5244	23.8274	23.2947	28.8481
AAEL006791	gene10113		27.9215	32.9838	33.8613	26.3513	28.5803	32.2407	26.7115	36.2555	24.0046	22.5109	22.5481	31.5361	29.7049	31.3094	36.9842	33.6584	28.4942	29.5015	24.156	18.8885	26.2933	24.4635	9.26013	9.22016	9.38199	101.242	111.203	142.275	140.58	99.3421	89.771	128.849	123.557	114.908	141.27	101.164	103.563	145.484	124.646	56.7164	58.2338	54.4556	52.1846	50.0953	50.1993	46.7755	43.9595
AAEL006816	gene10114		10.7171	10.5416	11.5099	11.3184	10.1691	9.08694	10.3232	8.998	5.81328	6.06205	6.66741	12.0436	11.7211	11.469	12.7801	5.02855	2.50297	3.11309	2.94972	2.79145	3.66593	2.73132	2.52007	1.95592	1.67803	11.0778	12.3693	15.2369	13.9426	14.0994	12.8022	15.4598	14.9135	16.6448	12.5447	10.4314	11.714	16.1931	13.2766	5.13621	3.70067	4.18498	3.27775	3.22571	4.33898	3.65144	5.11516
AAEL017984	gene10115		0.334366	0.337265	0.214352	0.0966424	0.436663	0.637811	0.339267	1.13352	2.60737	2.61272	2.11281	0.484334	0.417141	0.42475	0.406283	0.308938	0.229007	0.0457363	0.0747645	0.145437	0.15373	0.168518	0.0662622	0.097273	0.0796798	1.57893	1.32108	3.96835	3.70239	2.23033	1.50337	3.70364	3.20612	3.61356	2.2933	2.20527	1.34728	5.0534	2.85955	0.111371	0.385616	0.301012	0.311847	0.0926056	0.0235893	0.0960103	0.130532
AAEL006790	gene10116		24.2954	26.0523	29.4297	24.1487	27.8945	33.5889	30.7722	27.8434	27.7714	28.1311	34.32	31.3508	28.2579	33.4704	36.583	16.9039	13.2145	14.0087	13.5804	16.1507	18.4135	15.3177	12.1723	10.8431	10.7573	23.8286	21.2316	34.6177	31.7171	26.7996	24.4005	32.15	29.6926	39.0455	26.9264	25.0112	24.4109	39.7734	31.004	16.9234	16.9912	14.3462	14.6074	15.6307	15.5021	14.7073	16.6446
AAEL006814	gene10117		0.216169	0.161163	0.102428	0.107755	0.450706	0.287847	0.138959	0.030092	0.226534	0.161841	0.327442	0.157379	0.0430987	0.144041	0.177964	0.0347356	0.0547157	0.0582804	0.0535895	0.0555978	0	0.0805265	0.021109	0.0398418	0.0380751	0.0218694	0	0	0	0.0169169	0	0.0431656	0	0.0200784	0	0	0.0247616	0	0.0284675	0.0133047	0	0.0221291	0	0	0.0338166	0	0
AAEL006812	gene10118		18.8201	19.1782	21.2504	23.6839	16.4992	18.3796	18.7065	17.1641	3.81832	5.00375	5.97909	20.9843	20.1516	20.5001	21.8157	18.5364	11.5466	13.8608	15.2232	12.7074	18.1543	11.0539	9.45007	10.9955	9.08749	15.0396	16.2784	15.4495	18.1792	16.3101	15.3915	16.4432	17.7844	16.0551	18.1164	14.4575	14.5911	16.6315	16.9285	13.4195	11.3393	9.72769	9.44413	12.9883	9.78866	11.3624	13.6677
AAEL006805	gene10119		68.6976	75.653	50.2985	42.0196	61.2153	66.9786	65.0349	61.6309	39.9035	50.9519	46.9725	48.8876	57.8493	48.6477	37.9265	91.1298	120.79	75.0858	86.377	43.7072	56.8041	72.3004	50.5649	46.75	39.9026	27.0742	41.0717	28.4203	27.8954	30.7238	33.9387	30.7144	37.7305	29.9727	24.3412	28.1646	35.1842	22.5713	38.6832	15.0515	77.3356	82.693	71.1597	33.2941	15.2805	14.42	22.4461
AAEL006744	gene1012		74.7059	80.6078	81.4791	73.464	66.2697	67.3115	72.8211	83.9924	77.2646	75.0966	73.4921	70.5511	75.9836	74.4022	70.0194	81.6086	56.0059	64.7598	61.8462	76.4496	76.6403	57.9634	44.1266	46.9498	45.417	47.8448	40.7368	44.1851	48.8732	46.5962	40.7867	46.6576	46.3107	44.3282	47.2143	41.9271	37.9981	39.8544	43.408	95.2932	62.5356	72.3799	67.6724	79.3443	102.897	100.454	88.5007
AAEL006782	gene10120		18.7245	21.5724	21.0213	14.6272	16.7451	17.3541	17.564	22.0835	17.7469	18.5685	21.7555	17.9752	20.8454	20.748	20.5856	15.5773	8.7788	11.2878	14.3881	12.8721	22.4204	10.3151	6.78458	7.40006	7.30405	47.0925	46.9741	57.6901	56.8334	50.9886	46.1074	52.3204	54.0384	59.5098	50.1459	43.1119	45.9688	54.0257	54.6542	11.5862	11.6807	9.81619	9.90702	8.82755	9.72848	8.80697	11.4316
AAEL006798	gene10121		8.72145	7.90631	9.00351	8.52455	6.74565	6.67342	6.43192	10.9343	5.94384	5.86339	6.53436	4.37225	4.67663	5.64004	4.49309	55.2664	50.2727	41.5905	40.9202	29.0781	35.5827	43.8168	21.0272	18.1321	16.1145	45.0242	58.6166	39.1404	48.9736	54.6334	51.3706	47.4849	60.1126	37.7475	54.5623	34.4171	45.1106	36.6564	40.1452	2.80994	7.29868	8.24326	4.12431	3.1153	2.11824	1.62764	2.74881
AAEL018123	gene10122		17.0238	18.8894	21.3694	20.0355	24.0406	26.5125	21.2032	25.2466	16.7317	17.0103	19.4913	22.7171	19.2361	24.9726	26.8589	79.4272	61.5584	61.1588	57.5958	45.9363	60.4905	60.1492	25.5541	28.8494	29.3144	51.3492	45.4544	64.6681	58.6519	46.349	41.2259	58.1042	59.5439	57.9731	60.4073	55.4009	49.3737	74.9737	58.25	74.0767	53.6206	75.5843	57.5414	69.2046	70.9368	67.1262	50.8304
AAEL006783	gene10123		24.6596	26.9429	29.8626	23.2266	26.1508	34.7371	26.1704	28.9311	30.3859	25.5056	26.5561	31.9397	31.6712	33.739	41.4332	11.6079	8.53682	10.1222	11.377	13.6204	17.0348	11.8782	8.85215	10.2269	10.0491	30.4958	30.8942	54.3343	44.2067	27.8566	25.376	42.3607	40.232	41.6763	40.6153	31.3765	29.992	52.4264	39.8849	14.5835	18.2238	17.6362	15.383	12.8566	12.279	11.5688	15.8605
AAEL006793	gene10124		227.862	218.067	190.721	181.821	238.358	199.731	209.521	238.292	133.318	126.554	117.621	121.853	132.041	123.704	99.3033	365.546	342.781	282.134	248.753	152.38	213.607	240.291	108.29	96.6451	94.2769	99.3785	95.3418	77.2486	92.2502	97.3633	95.5251	78.7594	100.531	65.9285	83.5374	75.6434	86.9512	68.5621	79.2082	87.8806	226.261	290.851	187.043	100.533	71.3523	61.1388	101.261
AAEL006794	gene10125		37.5389	43.8922	36.9644	32.4603	36.6824	47.0928	36.0229	53.3615	31.3321	28.2667	37.0075	39.3411	42.9363	36.6078	40.0387	43.8966	86.5061	66.1445	59.3286	44.4244	34.851	27.1675	27.0713	28.1319	25.6911	57.2069	60.9774	51.34	52.1081	33.5148	32.2371	41.4527	47.5294	41.9502	39.5759	47.8955	56.0035	45.8108	49.3221	20.1034	49.1355	33.0564	30.8828	17.0227	13.4845	11.2575	27.0717
AAEL006811	gene10126		7.06832	6.70486	5.57251	6.01009	9.29524	9.18468	9.54258	8.59491	11.8209	9.10078	10.1951	3.89589	5.29291	6.64211	4.68566	45.3958	56.9377	32.6278	30.2982	11.4762	16.2639	20.3586	10.0993	6.99142	6.85403	5.87893	5.06444	5.27811	5.30349	6.41536	6.41806	6.94155	7.27147	4.62641	8.45186	5.47033	5.74511	5.5482	6.33164	2.29923	6.70111	15.6154	5.58641	2.95033	2.41694	2.03105	2.14586
AAEL006808	gene10127		53.5794	51.6765	52.7528	50.0444	48.6177	56.1728	54.8212	73.6293	29.7347	33.2276	39.8298	54.7586	57.671	55.4329	55.5721	55.3837	57.295	51.0806	55.3119	52.7885	52.3463	52.894	41.2619	41.564	41.1614	50.3651	46.8022	48.4689	48.0915	53.11	47.3232	53.9281	55.1461	52.4477	54.7634	54.3891	50.4487	51.9013	51.2452	107.932	111.344	96.6545	110.216	109.358	108.515	108.321	125.281
AAEL006784	gene10128		2.14804	1.82086	1.98388	1.82865	1.59501	1.79279	2.10828	2.95303	1.72254	1.34341	1.65598	1.6257	1.66951	1.52174	1.44143	9.23944	7.34765	6.55645	5.6741	6.31748	7.6228	7.54882	5.80565	5.05874	4.67056	1.58135	1.00495	1.15225	1.76393	1.07034	0.773001	0.86392	0.726305	0.725924	1.0188	1.62966	0.99116	0.895435	0.698404	4.56974	5.62383	6.94341	3.46347	3.88546	2.75089	2.40909	4.02703
AAEL006795	gene10129		7.67995	7.78428	6.84982	5.71366	6.88947	8.23113	7.77837	8.96044	11.0158	10.2466	10.9973	6.26971	6.70025	7.3631	5.96022	28.576	29.0867	18.5244	18.2086	34.073	18.4982	18.7365	15.3485	12.1027	11.443	8.23846	3.59302	1.6773	1.86097	1.71035	2.59791	1.70382	2.52161	0.862047	0.910636	3.13956	1.56038	1.54357	1.61649	5.82282	9.51216	10.5429	6.8254	4.69869	4.26198	3.79125	5.74478
AAEL006748	gene1013		60.5006	56.4401	58.1482	57.5755	50.6339	55.9297	57.8889	63.5486	52.775	48.9652	57.0201	57.9517	60.9163	60.7928	55.0698	27.4251	26.9817	25.1495	29.0168	34.7141	38.8188	35.1305	30.4416	28.7549	30.3685	60.7419	56.4326	53.9524	61.7502	72.5409	64.1066	67.8575	73.5509	66.7672	59.55	57.1587	61.5682	54.473	66.5685	31.8889	25.7772	26.3859	25.0401	23.9756	33.9646	32.0339	32.7898
AAEL006800	gene10130		97.0281	120.017	113.261	93.162	110.86	103.563	100.522	165.614	186.143	206.814	200.538	120.667	116.621	132.942	126.622	6.9718	3.1008	6.08957	7.63463	7.23697	9.87152	4.62058	2.99068	1.67773	1.60708	3.56318	2.83834	3.19835	2.49862	2.11713	1.75522	3.05781	3.73996	3.17655	2.6394	2.34365	2.30955	3.30424	4.13405	5.98483	6.84309	6.19855	6.99348	5.32907	6.93373	6.05764	5.56006
AAEL006792	gene10131		36.6769	34.625	37.6812	38.7796	33.2042	36.9727	32.7658	27.1631	27.0786	23.3794	23.6951	35.9969	32.5322	32.4999	36.3615	47.6392	43.463	56.159	43.3773	33.2107	38.1036	31.6387	26.8491	26.6025	26.9401	57.8316	56.4701	66.1851	60.9808	57.6228	55.5336	56.815	63.2842	63.7921	67.8971	52.4274	54.3658	68.0172	56.5119	69.8434	68.9847	55.1583	61.2915	73.6123	56.1035	62.1529	61.33
AAEL017112	gene10132		0	0	0	0	0	0	0	0	0	0	0	0	0	0	0	0	0	0	0	0	0	0	0	0	0	0	0	0	0	0	0	0	0	0	0	0	0.189489	0	0	0	0	0	0	0	0	0	0
AAEL006786	gene10133		27.098	28.3635	31.1463	26.5868	29.0679	30.2884	27.0333	27.2237	10.2967	10.698	11.448	29.096	31.9593	31.2301	32.4113	35.9556	35.2804	33.1534	31.1292	28.1155	31.7994	31.4458	17.3336	18.4005	18.1515	32.0252	31.7395	30.2917	31.4805	32.8914	28.879	30.6456	28.2822	24.7573	32.9061	33.3136	27.473	26.1321	27.8767	33.4965	39.3819	34.3202	36.5686	36.4805	33.376	32.386	33.7692
AAEL006802	gene10134		8.99658	5.39357	8.55141	7.24564	8.45788	8.0917	7.75084	14.8138	7.02881	6.65596	6.79498	7.22249	5.25767	6.40859	6.86992	15.6748	11.5251	9.77322	11.0308	28.6904	36.7977	27.077	7.35313	5.44818	5.86428	86.4739	70.5782	72.4136	90.2923	133.928	126.816	145.455	72.2519	65.664	127.076	97.4141	59.3269	67.9492	68.8412	8.67548	6.36573	7.64476	5.45439	7.47379	5.54912	5.54727	3.59138
AAEL006785	gene10135		1422.44	1634.78	1581.26	1649.74	1338.82	1073.9	1231.65	1087.2	2524.42	2742.98	2200.66	1365.08	1416.4	1519.49	1303.28	2363.49	2865.74	3071.83	3013.49	3406.15	2981.97	3344.69	4951.94	4889.38	4834.76	1861.54	2027.82	1774.11	1867.81	2279.35	2385.29	1856.19	1863.37	2234.72	1328.85	2094.85	2136.14	1630.75	1952.44	1860.74	1407.35	1444.63	1578.72	1881.07	2021.02	1953.96	1852.83
AAEL006801	gene10136		1.08525	1.15804	0.936229	0.277008	1.23075	2.06515	1.07953	2.27508	1.01283	0.820539	1.1355	1.31653	1.54843	1.14547	1.57293	1.21541	1.15099	0.857577	0.933092	1.52157	1.35196	0.925799	0.764989	0.836445	0.885002	3.24124	3.76069	7.66667	6.09531	2.42267	2.73809	4.54192	4.21012	4.39595	4.49176	3.62295	3.0603	7.56421	5.14408	1.24697	1.61608	2.28696	1.04549	0.645159	0.7015	0.558036	1.16142
AAEL006799	gene10137		5.45106	5.32276	6.22392	6.14203	4.88857	5.24958	5.10676	5.19333	1.9173	2.17162	3.08391	5.51063	5.96937	5.84974	5.88694	5.05971	3.24862	3.3045	3.70352	4.13951	4.24806	3.56659	2.90959	3.21487	2.79125	5.05184	4.54992	6.16343	5.36988	4.75396	4.09916	5.33998	5.77051	4.76844	4.98754	4.53354	4.3774	5.45638	4.66298	3.11911	2.9038	3.29522	2.84893	2.45557	2.64692	2.43491	3.20325
AAEL006787	gene10138		14.76	14.3948	15.5399	16.8316	10.7809	10.6696	10.9795	8.74264	2.29759	3.31317	3.32104	12.703	13.7694	12.6728	12.6084	11.0293	6.26554	8.69493	9.55553	10.9141	15.0236	8.63101	4.97255	5.44871	5.53099	12.1494	10.0496	11.0423	11.4301	10.6268	9.59735	10.2107	10.1121	11.4106	7.05598	8.1062	7.92312	9.28615	9.27658	7.73086	5.85336	6.08164	6.16395	7.35483	6.88175	7.74532	7.0406
AAEL018124	gene10139		15.0929	17.058	17.4415	15.1309	11.4263	13.455	12.5892	11.4751	6.34919	6.88616	8.19179	13.3699	14.2594	15.1276	16.4103	28.2708	14.6713	18.0572	19.3248	18.1725	30.5752	17.385	9.56196	9.47594	9.17601	9.07764	7.76275	12.4834	11.1788	8.68476	9.45286	10.39	11.5785	11.6037	8.46153	7.09601	6.97916	11.2776	9.43964	7.94117	8.07416	7.38371	5.30685	5.92184	3.39738	3.07884	7.68233
AAEL006717	gene1014		12.9527	13.9757	15.1012	13.4969	12.3656	12.9067	12.5685	14.8317	16.4373	16.5306	18.9957	13.7951	14.9471	15.9341	15.2896	11.6339	8.8257	9.04891	10.0689	10.1276	10.0629	9.19411	7.25277	7.47746	7.34485	14.1877	11.9286	14.8058	15.5703	13.943	13.1325	15.2131	15.7891	12.8125	15.3379	14.7741	12.7961	14.9215	15.0494	16.1392	15.0264	14.7114	15.8827	14.8053	14.8678	15.3689	18.4587
AAEL006809	gene10140		31.2013	41.0132	40.8394	27.7344	33.1855	41.4855	34.677	41.9518	27.72	32.2459	35.5631	39.3904	41.0018	42.1408	48.4415	21.3923	14.6844	13.6969	13.3591	12.4749	15.0315	15.4465	7.22877	8.23629	8.71495	174.473	195.092	291.514	257.482	204.513	177.229	265.053	259.661	237.658	294.735	187.79	207.541	326.52	250.295	32.8172	32.4349	28.0467	31.1312	30.2443	30.8724	32.3641	33.2639
AAEL006797	gene10141		0.75931	0.69751	0.778722	0.690907	0.599377	0.455978	0.57914	0.424479	0.742387	0.741214	0.787313	0.498609	0.780666	0.730459	0.715767	3.07352	2.86509	2.76526	2.63432	2.08543	3.06587	2.55063	1.5971	1.79673	1.62347	0.210335	0.166342	0.224782	0.229747	0.0976215	0.230309	0.179901	0.218294	0.167361	0.365375	0.243557	0.222274	0.0794007	0.109517	0.682462	0.300743	0.737817	0.429962	0.43506	0.556521	0.470666	0.519921
AAEL006788	gene10142		11.5834	13.1936	10.6505	11.2731	10.5598	11.0893	11.5656	9.85397	7.71783	8.22483	9.54461	11.2855	11.8679	11.5971	10.2586	12.0209	9.20296	6.46273	11.8319	11.9581	14.0754	8.89366	6.81813	5.95006	6.57411	15.9504	16.2956	16.3186	17.7003	17.2232	14.8216	16.7693	16.8331	15.6602	16.8334	15.813	14.3188	15.4831	16.9915	3.54484	5.18628	5.79713	3.73901	3.42508	2.38251	2.61773	3.71372
AAEL006789	gene10143		43.8864	42.868	43.7761	43.0711	35.3028	42.0579	42.342	28.1182	10.0139	16.0666	19.2121	45.9415	47.012	44.9673	44.4206	28.366	24.537	26.695	27.3049	28.8132	27.3728	26.2197	24.3655	24.1585	23.569	55.5808	62.1085	59.3095	56.5645	62.078	59.595	64.9643	67.7239	63.852	57.6525	55.6449	57.2279	59.185	59.0124	20.0584	22.975	16.5073	18.5545	19.2268	18.1153	17.6121	21.1422
AAEL018030	gene10144		66.2698	71.2711	69.8036	69.3244	75.7256	80.578	88.2522	66.4451	108.605	121.494	128.775	46.5423	50.5474	62.2943	45.2674	3.17669	3.57639	1.9207	2.32537	1.55745	2.09083	2.44154	1.11308	1.42245	1.22344	3.74781	4.5029	3.96498	3.61644	6.04906	4.93235	4.76563	4.63439	3.72211	4.87556	3.83635	3.10098	3.55058	5.06618	9.42718	11.3726	11.7051	11.576	14.0733	4.81078	4.66196	9.09625
AAEL007594	gene10145		8.17051	9.15809	9.17083	8.66558	8.1433	8.36134	9.01235	8.67992	12.0113	12.9998	12.6676	9.24151	9.04446	9.86051	9.69888	15.8024	10.6005	11.3298	11.896	11.1409	12.6141	11.4211	8.9368	9.63862	9.13532	11.875	11.3684	13.7999	11.7138	12.3789	11.9894	13.3547	13.9404	10.262	13.8091	10.978	11.1003	14.3537	12.6008	6.4728	7.05861	6.3095	5.79383	5.86253	4.96703	4.19773	6.34276
AAEL007590	gene10146		8.56989	12.9976	11.7043	7.2374	0.169875	0	0	0	0	0	0	0	0.0438597	0.0266517	0	0	0.408333	1.12688	0.945285	0.226318	0.271844	0.49169	0.12889	0.0810904	0.116242	70.5501	72.4796	101.645	111.216	0	0.24369	0.131783	0.060255	0	0	0.473851	0.251988	0.453676	0.463522	0	0	0	0	0	0	0	0
AAEL007592	gene10147		1.92232	0.504533	0.244313	1.4136	0.627099	0.21203	0.338352	0	2.10128	3.18471	1.70847	0.50235	0.179899	0.491928	0.337656	0	0	0	0	0	0	0.0672254	0	0	0	0.0912854	0.216578	0	0.186957	0.91797	0.916247	0.450446	0.432508	0.167619	0	1.02294	0.723504	0.10338	0.35648	0	0.279692	0	0	0	0	0.0638343	0
AAEL007588	gene10148		0.310263	0.249385	0.332093	0.381123	0.344408	0.279477	0.238919	0.589819	0	0.0477019	0	0.343807	0.355688	0.324205	0.600838	0.358335	0.15052	0.270551	0.110567	0.11471	0.0551142	0	0.130657	0.0274007	0.0785572	0.225606	0.249787	0.394532	0.462054	0.279225	0.329374	0.13359	0.183243	0	0.0904394	0.17697	0.204354	0.255497	0.176204	0.0823515	0.138248	0.045657	0.263532	0.0608672	0.162799	0.189315	0.0643467
AAEL007587	gene10149		54.8856	71.4815	52.468	43.8758	57.4624	55.2963	54.7533	26.2562	89.1813	68.2522	68.3079	68.4283	75.2995	89.5269	67.1197	65.8655	59.5059	46.977	47.0368	38.8664	45.3113	39.5139	24.3823	24.5273	26.8147	3.63462	2.58697	1.05935	3.0706	1.86264	2.77755	1.34512	1.29155	2.00217	1.73021	6.28761	3.93524	0.668878	2.0699	16.6945	35.1486	41.3519	31.3335	25.5568	20.1156	21.6991	18.7893
AAEL006740	gene1015		2.16796	2.27502	2.1447	1.24524	2.27285	2.52242	2.60309	4.20571	6.861	4.91333	4.513	1.94264	2.42783	2.27237	2.00415	3.35239	1.90874	1.85741	1.70731	1.72182	2.08957	1.6167	1.14966	1.07077	0.97077	1.82164	1.60225	2.02079	1.73985	1.63945	1.45442	1.68253	1.73092	1.50628	1.22878	1.61278	1.31223	1.94398	1.63403	1.15796	1.66368	2.52563	1.70502	1.22867	1.21279	1.2126	1.35719
AAEL007597	gene10150		80.0966	99.4014	90.1122	79.7981	80.7566	78.0666	84.132	117.396	320.057	293.4	258.356	78.4082	88.9386	88.4413	78.7284	147.098	129.785	133.01	120.463	117.113	122.77	123.762	94.2896	98.5226	93.28	27.3348	29.5083	16.2413	23.2877	17.9554	16.9717	13.5998	13.443	11.0963	11.2445	43.2995	19.5887	10.9584	17.6684	79.4607	111.035	144.335	111.949	91.0671	67.768	65.9538	75.6814
AAEL007596	gene10151		0	0.0237071	0.103318	0.0543456	0.196441	0.0597774	0.0272546	0	0.148103	0.0544158	0.192667	0.0326831	0.038039	0.0308197	0.076156	5.55927	31.3899	36.2212	58.881	40.5651	34.1077	46.0173	40.9133	34.1173	40.4159	0.694872	0.305297	0.22503	0.0527086	0.159263	0.258316	0.253987	0.191615	0.259912	0	0.187458	0.0145698	0.116583	0.402008	0.673253	1.10394	0.442706	0.726505	0.624907	0.557136	0.701872	0.770734
AAEL007586	gene10152		30.5415	36.9508	37.3799	29.3277	33.1832	36.2674	36.6044	48.5641	49.1227	48.3135	51.4013	34.1521	33.6934	37.6899	36.3254	52.8476	39.777	36.794	43.2289	28.7416	34.526	32.3733	20.1454	21.8732	20.396	41.1366	37.5782	55.5856	43.8631	38.8805	39.6606	55.6564	48.1243	39.2047	63.0832	36.1909	37.5039	57.2411	48.7625	43.5302	50.4628	56.8795	51.812	43.6987	39.9575	38.321	39.6284
AAEL007589	gene10153		23.5129	32.2832	30.5495	19.3659	27.1855	31.5769	27.617	44.8383	80.5891	71.6147	72.6572	26.6123	31.0347	31.0295	31.4752	28.9585	22.5981	19.0369	18.532	17.7193	20.2756	18.6548	10.8754	12.6302	11.8668	43.3916	46.2158	75.3537	59.1181	49.6536	41.4345	55.3324	56.0261	49.1059	61.0475	41.8749	43.5488	70.1872	49.1754	30.8019	40.5529	44.8182	38.4697	31.295	28.2674	27.535	29.791
AAEL007595	gene10154		41.5386	46.5181	44.9404	43.304	34.8796	33.4389	37.4394	37.4815	38.1898	39.7725	43.6691	37.3509	46.6773	42.5086	40.6284	28.4181	27.465	26.3455	26.9935	29.651	27.4173	31.5805	24.0484	24.8563	23.6875	46.4042	43.5236	46.0964	45.7555	46.8344	43.5996	44.2664	50.552	39.2922	43.4562	41.7934	40.7437	45.2059	44.5374	24.4009	26.6768	27.3695	28.4529	23.387	24.7861	25.2103	27.8895
AAEL007593	gene10155		14.8269	17.974	17.4587	16.8611	14.002	12.9545	13.6161	12.6659	31.0258	27.4028	22.0467	12.3409	10.967	15.0523	13.0717	106.87	77.5014	77.1213	70.3495	82.8986	86.6027	97.6661	59.9951	56.888	53.9216	13.1453	12.5297	10.9809	12.4671	16.9516	16.3932	9.40097	12.06	9.60666	8.277	17.8463	13.5798	10.8811	11.2219	62.4663	50.0553	51.782	52.4086	57.9249	61.0812	61.4351	53.8456
AAEL007598	gene10156		13.7799	15.2093	13.6992	11.926	16.3449	18.8625	18.4003	19.9792	24.0405	21.5163	21.4565	17.4455	18.2683	16.3083	17.5922	0.0745868	0.0156653	0.0125144	0	0.0238767	0.0114719	0.041499	0.0543922	0	0	6.06718	4.5011	6.24121	6.55918	5.89921	5.34758	6.32135	6.11539	5.23402	3.16257	4.4098	4.96607	6.40304	6.0394	0.228551	0.230209	0.294606	0.40226	0.20271	0.16459	0.157623	0.133937
AAEL007583	gene10157		0.0742159	0.0212101	0.0847333	0.0486217	0.0878757	0.0891357	0.0548641	0.0158413	0	0	0	0.0682285	0.10777	0.068934	0.119236	0	0.00480065	0.0230103	0.0752294	0.0146341	0.0351559	0.0169566	0	0.0139826	0	0.0460507	0.0910474	0.134219	0.0707357	0.124677	0.0735348	0.147703	0.109094	0.591911	0.253831	0.12256	0.117317	0.247722	0.0599444	0.0560319	0.035274	0.0232987	0.0728433	0.0388256	0.011868	0.0322025	0.0656721
AAEL007584	gene10158		1.22376	0.801482	1.61417	1.19703	1.449	1.13295	1.63342	0.707443	1.63867	2.25778	1.67776	0.853819	0.623522	0.947222	1.22882	9.2654	2.34178	6.41592	8.85128	8.14404	21.1346	2.41738	0.190869	0.312218	0.172139	4.70632	2.50216	1.84431	2.55144	2.9369	2.2374	1.44413	2.22181	0.83513	1.42687	2.10513	1.43293	1.16451	1.75035	0.481208	0.121175	1.36063	0.577465	0.773578	0.407695	0.387182	0.3948
AAEL007599	gene10159		185.151	193.218	149.029	93.4988	0.848132	0.625667	0.267435	0.0694963	0.784757	0.533952	1.63846	1.02624	0.646977	0.786283	0.672549	2.96816	6.65516	7.63835	6.97198	4.68664	3.60899	3.23593	1.36501	1.93227	2.85783	497.339	559.04	301.479	437.19	1.133	1.15214	0.548292	0.752083	0.278222	0	5.77296	1.80136	1.94474	1.38064	0	0	0	0.0491641	0	0.0260327	0	0
AAEL006750	gene1016		10.3764	11.4857	11.9594	10.0955	9.70983	9.93275	9.71251	10.8345	5.43337	4.68601	4.81109	11.136	11.9489	11.4145	11.3035	10.8179	4.35778	6.67443	8.58034	7.05432	13.5574	6.18347	4.06968	4.00475	3.92129	9.18935	8.43582	8.42885	8.59827	10.0353	8.1877	8.60658	9.29318	8.03975	8.3065	8.17748	8.11968	10.0396	9.00654	5.15206	4.52695	4.39397	4.13929	3.45147	5.10797	4.20837	4.47104
AAEL007591	gene10160		0.0238846	0	0	0.0391193	0.0848421	0	0.0588557	0	0	0	0	0.0235261	0	0.0332772	0.0822284	0	0	0	0	0	0	0	0	0	0	0	0.0439521	0	0	0.0429905	0	0	0	0	0	0.0311393	0	0	0	0	0	0	0	0	0	0	0
AAEL007585	gene10161		147.237	125.993	86.3091	66.0615	0.407395	0.347988	0.490855	0	0.161656	0.118791	0.175249	0.808611	0.525921	0.319581	0.249376	6.13494	19.7258	10.78	12.5281	4.60627	11.6148	8.37831	0.298258	0.358236	0.342351	648.484	645.478	146.514	453.555	2.15124	1.38415	1.21981	0.855612	0.0257906	0	6.05969	1.74934	1.11346	1.93802	0	0	0	0.0273445	0	0.0144791	0.0392873	0
AAEL009165	gene10162		0	0	0	0	0	0	0	0	0	0	0	0	0	0	0	0	0	0	0	0	0	0	0	0	0	0	0	0	0	0	0	0	0	0	0	0	0	0	0	0	0	0	0	0	0	0	0
AAEL009164	gene10163		10.6155	9.41323	10.6545	12.8413	6.46012	6.16443	6.34041	6.42665	6.85475	7.82079	9.07377	8.8373	8.80292	8.63375	8.6728	14.1397	12.7311	13.3865	12.8787	9.88158	10.4527	8.81819	13.0707	11.4213	11.7881	7.02154	7.98236	9.41024	7.19024	8.58363	7.66545	7.79571	7.93507	7.07965	5.4033	6.67403	6.99185	6.88686	7.26301	4.23356	3.07335	5.2018	3.41745	5.32791	4.29771	4.03325	3.48677
AAEL009166	gene10164		0	0	0	0	0	0	0	0	0	0	0	0	0	0	0	0	0	0	0	0	0	0	0	0	0	0	0	0	0	0	0	0	0	0	0	0	0	0	0	0	0	0	0	0	0	0	0
AAEL009163	gene10165		9.39632	9.96186	9.59534	9.59789	6.46012	4.3685	6.59767	11.4839	8.25275	9.69314	8.36	6.56827	7.0655	6.61608	9.21774	10.8288	13.8225	17.0725	17.5707	14.6431	10.4814	9.00287	13.1615	9.99364	12.2792	10.5793	13.2006	13.7042	11.7965	10.0021	9.22428	8.58456	11.7753	6.0436	6.59705	6.84966	7.32015	6.65611	9.18078	4.4338	5.04222	5.7093	6.2933	4.91563	4.60469	6.57595	5.36426
AAEL014997	gene10166		1.0951	2.64066	1.70494	2.242	2.91747	2.46609	1.34925	2.19138	5.68222	6.06122	9.73677	2.02249	4.08013	3.2422	2.35633	4.80612	7.17216	3.71361	17.8215	2.83414	1.75076	1.4074	3.07442	2.3211	2.77273	1.91111	3.77847	1.62461	1.30468	2.95664	3.19701	1.88606	4.3118	7.01838	13.4069	6.42474	4.32769	1.44287	4.14616	1.74399	15.1266	14.6646	14.5724	14.1791	1.31339	3.56374	3.17962
AAEL014996	gene10167		10.0458	14.2312	10.6066	10.969	20.3032	11.5453	12.6618	5.73038	10.746	9.08954	14.7505	10.5206	20.0548	13.9963	13.0191	9.76195	10.1954	9.44246	27.8168	16.0519	13.4556	5.1445	15.5603	15.2556	16.1384	10.2099	16.4676	12.138	12.106	26.8109	22.1873	9.94351	21.3683	19.9192	23.157	25.4416	22.816	13.6926	14.8641	6.70178	21.6095	23.9926	24.454	21.3841	11.4944	13.7155	8.23798
AAEL004536	gene10168		0	0	0.0608906	0	0.0694636	0.281838	0	0.250443	0	0	0	0.0385236	0.0448366	0	0	0.216817	0	0.121261	0.594671	0	0	0	0	0	0	0.18201	0.143942	0	0.0931915	0.140792	0.0830393	0	0.0615971	0	0.729628	0.05099	0.10304	0.206125	0	0	0	0	0	0	0	0	0
AAEL004515	gene10169		47.2776	42.2454	43.075	43.5284	38.572	40.8223	41.9388	50.0069	62.9747	58.4855	61.2881	44.5412	49.1972	44.4195	45.4494	44.8504	30.2367	30.0928	23.6774	33.8772	40.1283	39.9758	22.2167	22.2799	22.9491	12.2296	8.75927	7.39788	9.45163	7.76441	7.36923	7.00248	7.10628	5.87883	6.24375	9.08243	7.38067	6.99028	6.7582	16.3542	21.9167	32.1044	20.496	17.6646	11.2096	11.1336	14.5611
AAEL006756	gene1017		0	0	0	0	0	0	0.031214	0	0	0	0	0	0	0.035297	0	0	0	0	0	0	0	0	0	0	0	0	0	0	0	0	0	0	0	0	0	0	0	0	0	0	0	0	0	0	0	0	0
AAEL004531	gene10170		0	0	0	0.0673686	0.0730547	0	0	0	0	0.151775	0	0	0	0.0573077	0	0	0	0	0	0	0	0	0	0	0.0833163	0	0	0	0	0	0.0873321	0	0	0	0	0	0	0.10839	0.124586	0.116454	0.146623	0	0.186331	0.0645546	0.0493318	0.066928	0
AAEL004528	gene10171		8.72069	7.5135	7.93328	9.59211	6.63583	5.06748	6.32036	6.87083	0.618214	0.925398	1.36521	8.85928	7.90974	7.19475	9.21295	5.29266	2.37252	3.34001	3.91615	1.97245	2.72158	2.31478	1.17134	1.43763	1.36812	13.2494	15.9848	14.0464	12.6713	9.86423	11.7266	10.4449	16.7239	16.6392	15.591	10.0208	14.0781	19.1503	10.2548	4.22392	6.46108	5.29423	5.86765	5.52828	3.76321	4.54906	4.42579
AAEL004525	gene10172		14.7558	12.472	14.0141	17.902	12.2188	11.5831	13.1501	8.49158	22.9872	25.4643	23.6133	13.5527	14.2626	14.7358	14.2219	0.0594058	0.249537	0.598036	0.611002	0.285255	0.776643	0.550875	0.144405	0.227128	0.0651171	0.149607	0.354947	0.272527	0.229802	0.231454	0.273023	0.073823	0.101262	0.137355	0	0.209561	0.338784	0.254143	0.389487	0.455082	0.458383	0.0756914	0.509705	0.100907	0.38556	0.470778	0
AAEL004540	gene10173		15.9984	17.8661	14.3779	11.4162	12.6552	13.4142	12.8182	14.3371	17.2544	16.3196	16.1231	12.4579	14.4402	11.7861	10.2538	88.7288	105.439	123.966	127.012	119.874	124.89	114.496	80.7362	87.5901	78.5113	12.874	12.0082	7.78503	12.2469	16.883	20.9471	10.1404	11.7432	8.11909	9.40522	17.8107	14.8217	5.91361	11.715	10.3794	14.8563	16.2531	17.1697	12.1079	9.2651	9.67561	9.84883
AAEL004526	gene10174		7.37223	8.97163	8.59599	7.6478	8.23725	8.84796	7.82632	10.0678	6.32297	6.14425	6.88515	8.76361	9.39196	8.60096	8.92486	19.4241	25.9898	20.5911	26.8941	29.7061	25.8702	20.0756	23.2658	22.9594	22.197	7.83072	7.10246	7.15015	7.8685	7.19314	7.6142	8.28355	8.11601	7.48148	6.03299	10.1873	9.6144	7.15	9.5562	9.69173	11.8464	12.2322	11.9103	7.39437	9.19497	10.1817	9.10828
AAEL004513	gene10175		12.962	13.7674	12.0271	13.9794	8.71015	7.29737	6.91567	6.41501	3.27374	3.36294	5.124	5.91348	6.186	6.7722	6.35005	161.906	191.05	204.685	172.078	107.569	148.8	163.312	34.408	40.4334	36.7456	2.32264	1.62388	1.44712	2.41292	1.27589	1.87362	1.59458	1.79993	2.14788	3.10361	2.22554	2.26773	1.29613	2.2785	1.86356	3.4035	5.16026	3.44051	2.92884	1.12776	1.43587	2.20819
AAEL004520	gene10176		28.8086	32.0096	34.5162	27.0243	35.1837	39.15	36.2869	43.7147	65.0412	53.1972	55.9973	34.3712	36.0662	36.1059	38.0978	38.4168	35.0798	36.125	35.0767	28.1381	34.2204	30.1406	19.3276	20.4553	21.9286	51.9564	55.011	70.733	63.1823	62.0729	55.7451	73.3563	69.0828	58.7682	74.3072	58.9275	54.4028	76.8023	61.72	98.7622	101.372	87.9932	104.496	96.8617	93.0336	97.2039	99.0851
AAEL004533	gene10177		5.55592	10.0646	8.5364	2.72276	9.55698	12.2948	10.7262	13.6566	22.1236	19.2274	19.3691	8.25907	13.0563	10.3413	10.6432	1.84587	1.04702	0.94946	0.748319	1.42333	1.49206	1.32437	0.589529	0.94785	0.974743	52.458	59.0358	135.192	100.939	69.9492	55.6686	97.7478	106.841	61.9781	90.0463	68.0811	67.1368	142.91	88.6465	1.94043	2.18323	4.22311	2.79099	1.73935	1.97629	1.30502	2.12912
AAEL004524	gene10178		7.39721	10.236	8.32331	6.44082	22.7063	22.7355	21.7304	24.0953	43.2826	32.8274	30.7142	21.5345	19.0642	20.9919	20.2813	106.186	75.9379	63.5487	62.7192	45.5827	65.7756	53.4509	31.8422	32.1637	32.4764	2.2248	1.53244	0.95	1.82505	2.03556	2.17195	2.05399	1.6354	3.0035	1.60631	3.45148	3.11492	1.82872	2.53792	31.7273	64.6845	84.4023	76.555	65.9938	32.0284	32.579	31.5569
AAEL004539	gene10179		0	0	0	0	0	0	0	0	0	0	0	0	0	0	0	0	0	0	0	0	0	0	0	0	0	0	0	0	0	0	0	0	0	0	0	0	0	0	0	0	0	0	0	0	0	0	0
AAEL006724	gene1018		28.0319	27.9329	29.647	29.7368	25.7595	25.5219	27.0884	30.1439	36.6575	43.7469	40.4604	28.2224	29.6561	32.682	30.7344	15.7596	10.6317	13.2622	14.541	11.852	14.0094	11.3934	8.95993	8.21761	9.76866	32.6751	34.0957	34.0296	34.4741	36.6049	33.2784	40.5122	40.1835	42.1579	39.8579	34.2347	33.1659	34.528	36.3574	13.8046	12.7671	15.2165	11.3251	14.3586	10.5474	10.7899	14.7676
AAEL004518	gene10180		22.4429	23.0552	23.4235	18.1002	29.0187	28.7807	27.6795	31.2781	32.8779	33.1584	40.9459	29.9068	29.2146	33.8294	28.9841	166.623	121.429	119.519	105.301	66.0448	97.1637	91.6915	55.5024	52.9075	56.8588	12.8838	10.4814	7.84879	10.1113	10.8647	14.0687	8.49399	9.89984	11.7075	8.51972	14.408	11.987	7.77377	10.4474	64.8572	79.4351	87.3568	98.0947	98.8298	56.9631	58.0072	56.3248
AAEL004514	gene10181		15.6046	19.2972	17.8333	14.5947	18.0854	25.2032	21.5147	45.0057	54.4059	41.1959	42.8629	20.34	21.208	20.9134	17.6002	33.5515	23.941	19.4758	20.6812	20.0456	25.1838	21.5781	15.541	15.2634	13.6431	32.669	25.4512	36.2455	30.8223	38.6743	22.6325	48.6688	24.8268	44.2575	46.7495	37.0998	23.8513	31.0884	37.6849	35.1423	28.2152	35.1845	30.2751	30.2551	32.2524	26.9972	30.5409
AAEL004530	gene10182		10.2129	11.4544	11.7403	12.3898	10.2717	8.1298	9.20325	13.802	13.6437	14.0222	15.2908	9.6853	9.65239	11.5984	10.4459	5.39839	5.3925	6.48021	6.02634	5.44432	5.24848	3.9478	3.84074	3.42319	3.53601	10.3346	12.3033	14.7586	13.1013	11.628	12.9852	10.2537	15.2244	10.1352	12.9602	9.10372	12.0298	15.8972	9.92757	6.62348	7.45044	8.86352	7.6794	7.45509	6.59438	7.26544	6.10798
AAEL004537	gene10183		0.62609	0	0.216611	0.683626	1.48265	0.501303	0.171421	0.66819	0.186302	0	0	0.411128	0.159501	0.193844	0.119748	13.7549	0.26999	4.20586	38.7395	17.9009	58.0303	3.69538	0.312482	0	0	8.57909	0.512054	1.29741	0.331517	0	0.443103	1.27799	1.42431	0	1.29778	0.634868	0.274915	0.91658	0.632119	0.0984768	0	0	0.23635	0	0	0.113193	0
AAEL004517	gene10184		173.648	172.936	186.55	200.093	147.86	154.004	161.597	158.48	222.13	216.055	237.079	147.613	167.194	182.268	150.61	153.891	108.731	105.298	91.6358	92.1522	108.865	99.9838	69.5993	60.7508	66.6148	39.4962	34.4205	40.3283	45.5007	39.8984	32.1269	37.8246	38.1651	34.7109	27.8639	33.1945	29.2	38.2551	34.6695	66.7893	84.7889	102.871	71.5177	79.0423	49.0859	47.6972	60.9567
AAEL004511	gene10185		23.907	23.9743	28.8193	30.4858	19.3197	18.3661	20.3243	19.1906	21.174	23.0199	27.3915	21.8998	21.8474	24.6482	23.4865	19.3909	16.7179	14.6393	16.8607	16.1625	14.4875	13.3434	12.1579	11.6063	12.3484	25.5096	25.0134	21.396	28.4011	24.7428	26.5761	21.999	24.0706	19.4806	18.2381	23.4209	24.9691	23.3545	26.0682	15.0842	15.0962	16.4444	17.3086	18.1974	15.9952	16.1157	16.9428
AAEL004522	gene10186		0.305288	0.130872	0.594121	0.225006	0.515105	0.192497	0.075228	0.244362	0.0817586	0.150198	0.13295	0.225529	0.104995	0.191404	0.157654	57.5142	17.2988	3.76247	7.28191	9.16509	1.62691	3.50499	65.0351	1.44512	3.52476	4.86599	7.47176	0.672888	1.30937	2.00566	1.58805	3.47021	11.8039	0.228266	0.996677	157.097	1.54829	0.60336	0.832214	3.17641	4.73388	8.64353	7.08768	3.88094	1.20827	0.794791	0.759777
AAEL004512	gene10187		7.28276	6.92414	8.24341	9.51739	6.24672	4.88996	5.88778	3.67204	1.58693	1.48118	2.35856	7.11697	6.66167	6.33835	6.12009	4.09739	2.85618	1.57052	2.77923	3.39222	3.15102	2.55487	2.70466	2.37687	2.09079	4.62568	4.29134	4.5048	5.01009	3.99102	4.58605	4.30169	4.15447	5.06356	4.63577	3.91257	4.17986	4.83558	4.80543	2.59766	2.8618	1.46269	2.20807	2.15996	1.92572	1.80394	2.91772
AAEL004516	gene10188		0.0567241	0.0868454	0.277554	0.11945	0.158316	0.102191	0.0998411	0	0.119359	0.059802	0.058816	0.143673	0.0836084	0.203222	0.209235	0.0598974	0	0.00628109	0	0.0479358	0.0115157	0.083315	0.0545999	0.0229008	0.016414	0.0377112	0.0745592	0.0824348	0.115852	0.0437567	0.0688206	0.0558254	0.0638124	0	0	0.0316943	0.0213492	0.0213538	0.0245444	0.894754	0.404404	0.534225	0.633226	0.623172	0.573407	0.922976	0.67224
AAEL004532	gene10189		57.7093	61.9563	63.0521	63.6579	46.9601	44.4295	46.2924	62.599	50.1302	56.4164	59.8026	49.5368	52.9447	54.402	50.6674	116.563	112.479	120.104	101.778	89.7894	114.29	112.526	70.7599	69.5844	74.304	44.0534	57.9345	42.5576	57.5565	48.9074	45.7658	42.0286	45.7371	36.3578	40.9472	37.4796	39.1592	31.8858	37.9797	16.8421	24.315	30.7954	21.199	22.8945	12.0823	10.8974	17.5922
AAEL006754	gene1019		6.11839	5.88067	6.15905	5.14867	5.40563	5.20166	5.17444	7.50361	3.53988	3.3361	4.73567	5.02315	5.39495	5.52912	4.79803	11.8432	9.59301	8.16245	9.13425	8.72484	7.5047	6.92885	6.62518	5.14842	5.25349	8.08537	6.81979	6.7179	8.93485	6.04064	7.74919	4.9369	7.51992	4.43257	5.69834	8.62047	6.44612	5.97815	8.40467	6.52021	10.025	9.29232	10.2627	6.15966	5.77897	5.79632	6.53251
AAEL004529	gene10190		41.2448	44.7947	43.3898	46.4352	27.4798	28.7672	30.5671	37.2439	22.2356	23.9447	29.6996	26.8792	29.2373	31.8412	27.0235	46.5781	40.9948	43.3801	43.4903	44.1283	53.4783	52.5882	31.6312	31.7728	32.2007	38.672	47.0616	36.418	47.6361	37.4631	38.9871	31.1698	36.7078	23.0948	31.3883	29.7402	31.0759	23.3353	30.9418	31.6901	23.2329	27.6553	24.5504	31.2203	30.5704	26.1435	30.8893
AAEL004535	gene10191		0	0	0	0	0.109229	0	0	0	0	0	0	0	0	0	0	0	0	0	0	0	0	0	0	0	0	0	0	0	0	0	0	0	0	0	0	0	0	0	0	0	0	0	0	0	0	0	0
AAEL004521	gene10192		738.509	623.253	658.16	673.826	670.669	691.132	702.468	536.045	528.701	510.48	526.122	691.301	693.716	603.814	633.01	468.704	335.259	324.276	248.39	206.637	277.115	301.196	160.968	170.969	171.06	40.7508	34.4875	32.2324	39.9931	42.2695	35.1063	34.0948	34.9575	34.8965	31.4796	45.7694	40.6026	32.6259	44.3356	395.676	548.332	562.109	441.058	390.222	337.325	314.093	437.014
AAEL004527	gene10193		66.1217	68.7083	74.7217	81.0291	61.1348	65.1545	67.1487	72.6667	56.3075	57.686	60.441	71.1587	78.9889	79.2694	68.1086	62.1861	55.7492	54.5067	68.4279	76.2693	70.0536	68.6616	56.985	59.6276	59.2997	80.3685	70.4155	70.1423	79.0582	80.5847	66.9297	81.6241	85.1827	83.7049	64.3385	75.8732	77.9863	66.704	79.1786	51.6149	44.2731	47.6239	50.871	53.3719	50.0428	48.1648	56.7173
AAEL004538	gene10194		12.8809	14.1599	11.6425	8.41666	14.841	15.5404	14.2818	22.1244	41.6651	34.8051	29.4111	13.4919	14.3233	13.5153	12.0376	25.9016	21.1716	20.4062	21.4943	18.1958	19.8668	16.6648	13.8307	13.6812	13.9285	22.2148	23.5564	29.5214	24.8259	26.5552	23.8551	25.2792	27.4326	23.4122	30.5243	24.6457	22.5646	28.9601	23.7474	7.58744	14.8166	17.7805	13.663	7.56403	6.64186	5.67431	7.33431
AAEL004519	gene10195		9.27171	11.3727	12.4614	10.8257	8.94125	9.13469	10.2856	10.3493	3.27354	4.12056	5.78321	11.6832	12.7259	10.6219	11.5024	4.04906	3.37354	4.18285	4.61198	5.46325	5.61008	4.77874	4.75858	4.42677	3.37461	10.0707	11.9632	10.8381	12.8153	11.1799	9.72747	10.7704	13.0338	12.3021	12.4152	10.8366	11.2832	10.7369	11.5733	4.20411	3.6149	3.347	3.32235	3.49573	2.69311	2.82869	3.96597
AAEL004523	gene10196		126.365	117.492	109.328	101.97	150.671	168.612	153.471	139.631	109.893	113.43	117.655	143.359	146.514	129.489	126.495	172.215	293.208	246.596	384.44	145.053	128.996	115.366	228.812	228.037	282.53	188.799	185.234	193.076	180.633	192.549	183.546	203.825	193.792	175.192	198.445	199.802	192.787	200.261	192.193	109.364	175.882	192.2	173.697	122.447	93.5193	95.5086	110.399
AAEL017243	gene10197		0	0	0	0	0	0	0	0	0	0	0	0	0	0	0	0	0	0	0	0	0	0	0	0	0	0	0	0	0	0	0	0	0	0	0	0	0	0	0	0	0	0	0	0	0	0	0
AAEL004534	gene10198		250.838	226.822	238.017	224.519	214.613	243.133	211.895	253.096	95.0847	95.3046	107.021	246.875	241.545	211.449	240.158	202.249	192.213	181.858	159.517	148.543	171.865	174.045	98.032	97.9697	100.611	348.038	377.159	439.947	380.886	388.612	370.304	414.654	406.259	425.211	420.728	319.281	354.884	464.164	360.362	439.272	427.687	329.746	407.633	425.398	428.453	448.838	451.849
AAEL011822	gene10199		0.141874	0	0.118936	0.0893724	0.329513	0.019661	0.0806774	0	0	0.0536927	0	0.053748	0.0125112	0.0304102	0.018786	0.705842	0.571806	0.828997	0.995621	1.35572	1.24072	0.785439	0.71082	0.64768	0.552644	0.12697	0.100414	0.16653	0.260041	0.275007	0.301226	0.0250612	0.0859402	0	0.101798	0.0853695	0.0575046	0	0	0.061796	0.0778053	0.128478	0.024719	0.137023	0.0785333	0.0177576	0.0724279
AAEL008904	gene102		0.194557	0.139006	0.282709	0.106218	0.322512	0.233669	0.23971	0.498334	0.399463	0.223346	0.33891	0.229964	0.0594776	0.252995	0.0893077	4.69775	6.79584	3.47854	3.96893	6.36831	7.44662	3.57836	2.73832	2.30928	2.5747	1.72029	0.692173	0.483802	0.896262	0.583646	0.22031	0.714839	0.18385	0.554176	0	0.439662	0.307546	0.205075	0.510719	0.0183609	0	0.183233	0.0587565	0	0.0311119	0.063314	0.129119
AAEL006742	gene1020		0	0	0	0	0	0	0	0	0	0	0.0696045	0	0	0	0	0	0	0	0	0	0	0	0	0	0	0	0	0	0	0	0	0	0	0	0	0	0	0	0	0	0	0.112896	0	0	0	0	0
AAEL011823	gene10200		0.0318461	0	0	0	0.0282807	0	0	0	0	0	0	0	0	0	0	0	0	0	0	0.0470964	0	0	0	0	0	0	0	0	0	0	0	0	0	0	0	0	0	0	0	0	0	0	0	0	0	0	0
AAEL011824	gene10201		2.90464	2.49683	2.61439	2.75035	4.00351	3.0525	3.22461	3.6812	4.1933	3.38655	5.49019	2.16068	2.13321	2.65577	2.55206	22.2667	27.3756	27.8849	26.1652	29.3085	31.4527	26.9345	24.7017	21.9326	20.7456	2.1825	2.31063	2.18022	2.55936	3.24035	4.30413	2.08442	2.76385	1.79369	0.63501	3.53049	3.06898	1.99327	2.47439	11.0933	10.5698	16.0466	11.1193	18.5669	11.7029	12.2833	13.7047
AAEL011821	gene10202		5.59867	3.48238	4.94013	6.50878	2.96685	3.243	3.26106	2.97943	0.428976	0.281453	0.4429	4.52291	4.54706	4.28274	5.37015	27.5136	18.4282	14.5087	15.3234	4.44443	6.74221	6.84893	4.74537	5.13035	3.49175	9.17594	11.7904	7.73357	11.3411	7.35882	6.13787	9.61619	6.30687	20.1731	13.1981	9.60632	11.8162	8.62288	8.06302	12.9572	20.5012	17.2947	18.0368	24.0378	12.1121	15.998	13.6678
AAEL010395	gene10203		27.8754	32.5291	35.5717	33.3815	30.7413	33.2345	30.0179	30.2685	26.5077	30.005	30.5572	33.3767	35.1557	37.2355	36.811	7.77396	4.1782	3.19198	2.77118	2.50406	4.08464	3.56413	2.23009	2.86517	3.06981	79.8922	81.9735	102.605	90.1298	95.55	83.9728	107.791	112.151	107.188	108.583	77.4266	83.7939	115.293	85.6028	7.20554	9.53799	13.0059	11.9198	9.31728	7.42099	5.93536	6.6244
AAEL010397	gene10204		0.0725385	0.044423	0.0484002	0.042431	0.110429	0.112013	0.0829896	0.232248	0.055504	0.0764745	0.0451282	0.0510355	0.0593989	0.050532	0.0713517	1.02448	1.0859	1.15664	1.22111	1.21068	1.32536	1.32291	0.907687	0.754099	0.80812	0.711317	0.600679	0.491947	0.604948	0.708775	0.968082	0.630606	0.56306	0.553443	0.507465	0.965978	0.559675	0.464221	0.674826	0.44008	0.53562	0.634366	0.375544	0.455377	0.341779	0.278213	0.378249
AAEL010400	gene10205		46.7932	34.4158	41.3063	37.9443	33.9496	35.5383	44.3703	61.4454	3.27624	2.91533	3.88468	47.0699	39.0935	41.439	59.0951	61.1783	32.4937	11.1418	11.9162	34.6006	54.5453	46.9047	31.4256	30.143	34.8465	61.3792	64.5811	105.393	115.141	59.59	22.078	43.8948	31.7908	45.7354	23.3571	55.1248	93.3669	102.353	142.658	54.1179	8.44912	11.1614	8.05295	16.5597	38.4226	35.9544	76.8757
RU120	gene10206		0.0881766	0.0944998	0.0343202	0.0361049	0.0783045	0.0397136	0.0271602	0.211738	0.0590361	0	0	0.13028	0	0.0614259	0.0758922	0	0	0.0341735	0	0	0.0313268	0.0377743	0	0	0	0	0.0405654	0.149501	0.105052	0	0	0	0.0347184	0	0	0.0287398	0	0	0	0.0624113	0	0	0	0	0.0528768	0.0358688	0
AAEL010396	gene10207		0.16214	0.0543022	0.0867736	0.141079	0.179983	0.118667	0.137342	0.0811136	0.122125	0.062321	0.0882626	0.139743	0.116174	0.127069	0.139551	5.46803	3.67243	6.05998	6.02845	14.8217	2.85859	4.3499	2.93603	3.63709	3.24318	0.259378	0.233099	0.257721	0.156951	0.1368	0.182885	0.279249	0.143641	0.357204	0	0.297264	0.206911	0.120168	0.15347	0.0286906	0.180617	0.107369	0.0172148	0.0318084	0.0243076	0.0412223	0.0336267
AAEL010393	gene10208		0.157059	0.0374048	0.0815074	0.200074	0.402927	0.440143	0.19351	0.279367	0.0467352	0.257571	0.253324	0.343781	0.44013	0.389017	0.240317	23.5892	17.5926	19.7487	17.2139	69.5263	13.8133	17.5833	11.9934	14.2774	12.5486	1.34	0.931279	1.30186	0.914797	0.282694	1.33386	1.36251	0.769562	1.04386	0.162778	2.22965	0.873546	1.01169	0.739999	0.0988143	0	0.10272	0.0790534	0.164329	0.062789	0.0567902	0.173723
AAEL010399	gene10209		9.11637	9.56572	8.9672	4.56058	8.97642	12.9877	13.5585	33.4931	8.65741	9.1955	9.80063	10.6515	9.11734	8.58272	11.4576	40.97	30.4222	14.5316	10.7476	17.7127	37.8628	21.21	8.43843	10.1059	11.5121	32.662	26.8834	53.2895	56.8504	36.8683	15.428	29.9566	21.9572	28.4389	23.5715	29.1913	46.5032	47.6943	55.6293	14.822	11.6934	19.3314	9.35239	9.48846	10.2017	10.2097	17.5303
AAEL006738	gene1021		13.538	11.0579	13.3071	12.9913	11.7457	12.9322	10.4505	8.50415	5.93279	4.57835	5.62585	13.7232	13.2223	11.7615	16.9224	8.80464	5.02271	5.69842	5.20098	6.81977	5.4611	6.41291	5.3196	5.0752	4.04971	30.8524	33.5278	55.7607	43.1382	27.5229	26.7386	36.4407	42.4929	40.3396	35.9099	34.5338	28.7024	48.7797	35.5961	4.60087	6.28524	6.29814	5.92795	4.00894	4.28057	3.65365	5.8175
AAEL010394	gene10210		33.7384	23.3566	27.8947	17.8474	28.6585	30.3907	29.5627	40.2564	7.15539	11.212	8.82172	28.0718	24.6241	24.9628	33.9079	68.8315	65.5727	29.5622	35.5467	26.342	57.7728	48.477	15.2962	25.0211	31.6228	62.9013	48.9739	92.732	96.3692	61.6696	20.9115	39.941	30.6936	55.2878	31.7636	49.4503	75.4985	88.3538	94.5733	30.2579	23.9038	22.2028	15.782	23.844	20.6089	25.7436	47.9804
AAEL010398	gene10211		2.08612	1.6386	2.59222	2.55725	2.16324	2.34598	2.94543	2.12614	2.10806	2.46227	3.80885	2.13776	1.73795	2.24755	2.6765	2.45423	2.26297	3.0582	2.93057	2.85516	2.1912	2.70879	2.73553	2.7555	2.88703	0.768819	1.04913	0.494294	0.509423	0.862917	0.729034	0.952148	0.693837	1.02418	0.906465	0.954448	0.981438	0.341443	0.745675	1.3665	1.01614	1.5864	1.32068	1.62684	1.28206	1.59178	1.63385
AAEL015017	gene10212		8.07066	6.50177	7.43646	8.4976	4.55865	5.48947	4.46453	12.3927	2.81201	4.42311	5.02098	8.34159	6.01081	6.78872	7.22981	0.380453	0.292987	0.276612	0.26087	0.243581	0.29258	0.258718	0.0924813	0.116368	0.111208	7.4734	15.8871	9.30854	14.7826	11.2655	17.1355	16.6736	7.67407	16.6842	16.1957	15.0673	8.20861	4.99133	12.472	0.330309	0.880689	0.614019	0.652862	0.516994	0.526773	0.469001	0.819822
AAEL015016	gene10213		11.6284	7.87799	9.87015	11.5651	7.48636	7.1741	6.3622	11.2221	4.21413	4.93291	6.43213	10.844	8.08841	8.69028	10.3653	5.83656	4.99374	3.76915	4.50227	5.17506	4.23824	3.44595	2.84518	3.27502	2.81913	5.55167	8.46741	5.79816	8.75769	6.93246	8.68411	8.76626	4.2229	10.7644	6.99446	9.7021	5.26815	3.47294	7.31267	9.15136	7.77595	5.65771	7.47567	5.4028	10.683	8.91054	9.29321
AAEL015015	gene10214		12.3438	13.0945	14.1272	9.95453	10.8411	14.7625	11.386	22.1757	17.1236	14.6576	17.6076	14.3188	13.8874	14.6811	17.29	9.90174	6.86564	5.69669	9.29023	8.63024	9.33772	5.37008	3.45469	4.28299	4.09308	14.199	17.4929	22.7922	21.9825	12.8993	14.2211	24.8696	17.0868	23.8934	23.7315	19.393	13.1625	19.0319	19.8442	7.78751	11.2705	12.4973	10.3119	5.65653	6.98643	5.61506	8.873
AAEL005641	gene10215		0.849007	0.613187	0.589065	0.423209	0.245854	0.332506	0.238772	1.38869	0.148286	0.442673	0.0803769	0.445402	0.507812	0.270005	0.349478	8.15136	10.7806	3.43345	27.3352	121.818	3.54087	7.70114	4.97435	16.1825	7.17794	2.10436	3.88885	0.375513	0.175912	0.581361	2.62553	0.2543	1.01739	0.118287	0	7.67601	9.20241	0.145909	0.782645	0.130636	0.263168	0.369376	0.209023	0	0.143883	0.0450473	0.0306224
AAEL005642	gene10216		0	0	0	0	0	0	0	0.0836094	0	0	0	0	0	0	0	0	0	0	0	0	0	0.044748	0	0	0	0	0	0	0	0	0	0	0	0	0	0	0	0	0	0	0	0	0.118296	0	0	0	0.0866535
AAEL003575	gene10217		0.479824	0.552124	0.54258	0.388803	0.843237	0.818931	0.60363	1.50393	1.29854	0.882149	0.901821	0.582072	0.71799	0.562959	0.53035	0.0933334	0.117615	0.0704689	0.0767964	0.104573	0.0933092	0.0173098	0.0794069	0.0499583	0.0511533	0.787416	1.21756	3.07428	1.49232	1.04547	0.911521	1.62378	2.8637	1.27862	1.70783	0.908717	1.07784	2.23601	1.52983	0.135848	0.378091	0.0832441	0.205922	0.110976	0.157498	0.156148	0.15084
AAEL003567	gene10218		0.23575	0.252656	0.504673	0.530918	0.209356	0.318536	0.254156	0.141526	0.276219	0.434949	0	0.203185	0.337831	0.205286	0.253633	0	0.0571855	0	0	4.35806	0.209389	0.302981	0	0.12492	0.119381	0.548558	0.488052	0.0999267	0.140434	0.265208	0.187703	0	0.232058	0	0	0.115259	0.465827	0	0.0892575	0.125148	0.210092	0.693838	0.200241	0	0.247401	0.191798	0.293358
AAEL003562	gene10219		30.6435	30.5297	32.1178	27.997	28.92	32.1807	30.7007	35.7684	4.90246	5.18168	7.62012	32.5877	35.0628	31.1528	34.6622	32.8234	25.207	24.0632	26.6502	27.1709	32.3575	23.7197	17.6472	17.8232	17.5747	43.8011	45.8532	51.7141	56.7838	50.1609	45.3801	54.6289	56.99	53.0085	58.5938	44.2339	47.1822	53.459	54.9906	39.4622	39.4803	35.1991	31.5327	33.4131	36.3208	32.5062	40.6348
AAEL006728	gene1022		103.264	94.3142	92.5564	88.8571	89.6351	98.2058	88.6125	95.552	24.2476	23.3808	27.8351	113.494	114.631	96.5979	107.274	69.7482	55.1296	53.5119	50.2546	54.5615	63.4217	52.3872	39.9416	42.9953	40.6946	101.363	103.429	125.191	115.169	102.723	100.694	107.119	120.776	133.871	115.334	105.768	111.159	129.457	115.7	72.5136	71.8473	70.1737	63.6781	56.511	63.8826	58.6942	77
AAEL003568	gene10220		0.144187	0.0772633	0.0935342	0.216476	0.213406	0.173173	0.103629	0.577059	0.160894	0.147788	0.0697687	0.0710113	0.165297	0.117185	0.103416	17.3854	22.0926	18.4686	19.5484	32.6959	32.3405	31.3785	18.9445	18.031	17.2802	0.671006	0.442218	0.427813	0.429455	0.735322	0.153068	0.165553	0.208163	0.744398	0.448313	0.344634	0.538153	0.0949886	0.363938	0.0340184	0	0.0848716	0	0.0377152	0.0288215	0	0
AAEL003572	gene10221		9.74384	11.9081	12.7204	10.3456	11.1274	14.1009	11.6316	12.4111	4.25209	4.08167	5.19931	11.6546	12.8823	12.4038	13.5423	7.86095	5.46266	5.31742	5.54053	6.0415	8.27724	4.9904	4.09928	4.22832	4.3692	16.7215	16.5617	24.0579	20.3407	18.9799	16.91	22.1258	21.8521	21.5431	20.0536	16.9777	15.9784	23.4903	18.9764	12.0115	12.8084	9.06624	8.77354	10.6678	9.62754	9.35631	11.3156
AAEL003565	gene10222		0.29711	0.179974	0.271505	0.105787	0.585049	0.535257	0.270569	0.206797	0.41514	0.397213	0.600061	0.744349	0.436867	0.521933	1.00063	0	0	0	0	0.0382076	0	0	0	0.00912661	0.0130829	0.210406	0.380339	1.69739	0.754113	0.360392	0.452545	0.474625	1.56655	0.579523	0.376544	0.261043	0.289281	1.82116	0.586899	0.0822888	0.0920953	0.167282	0.029259	0.0608209	0.0309857	0.0315285	0.0857302
AAEL003577	gene10223		1.04226	2.07444	1.27496	0.121933	1.71892	2.41417	1.65106	3.5754	5.28347	3.84586	5.51158	1.97991	1.53624	2.48937	2.05042	0	0	0.923284	0	0.220197	0.105797	0.127571	0.167206	0	0	3.11812	3.42493	6.43738	6.03129	3.88599	3.63552	5.29972	7.26954	4.5327	3.12492	3.10592	4.1189	8.04339	7.21577	0.42155	1.06152	1.227	0.927433	0	0.446438	0.121136	0.741115
AAEL003571	gene10224		0.136082	0.233345	0.0211864	0.0445764	0.169185	0.147095	0.100599	0.435699	0.838211	0.803411	0.948198	0.120636	0.29641	0.113758	0.0702743	0.804693	0.528148	1.32904	1.47424	1.48924	1.52775	0.652923	0.825214	0.461491	0.496157	0.316645	1.02671	0.507591	0.648505	0.19595	0.317822	0.281246	1.35023	0.174428	0.571204	0.514506	0.44815	0.824775	0.906792	0.500858	0.582105	1.63406	0.77057	0.170858	0.195851	0.398563	0.541874
AAEL003563	gene10225		7.53989	6.99418	8.81268	8.79833	5.45383	6.67843	6.58215	6.98871	2.00141	1.74738	2.25562	8.02435	7.97364	7.65963	8.48279	5.30519	2.84302	3.16589	4.92211	4.11443	5.05776	3.2966	2.62572	3.19936	2.65283	10.1409	10.2665	11.5668	13.8049	11.5202	9.19043	10.9425	12.3178	12.8038	14.4249	10.1966	9.3864	12.4204	11.8558	5.01725	5.11695	4.73867	4.55859	3.53026	3.86918	4.14164	5.81908
AAEL003561	gene10226		0.530437	0.413437	0.225226	0.157959	0.171291	0	0.178239	0.694766	0.193712	0.5338	0.28	0.332485	0.276407	0.268738	0.249021	3.25247	1.07613	4.9338	1.19145	0.855764	1.78171	2.56157	3.24911	3.67948	2.8326	1.34646	1.95221	0.981099	1.83841	1.12834	2.35482	0.664407	0.455678	3.39953	0.224899	1.3831	2.15975	0.508285	1.46058	1.16046	0.343787	0.681223	0.546113	0.378402	0.57834	0.470778	0.160014
AAEL003576	gene10227		12.9789	14.9523	11.7308	10.3405	8.82358	5.81756	7.03914	6.5613	20.4283	19.3499	16.9776	9.17518	10.9398	8.8251	7.58969	0.0765031	0.883725	0.385077	0.550796	0.673479	0.0588332	0.177355	0.0464913	0.204748	0.0838582	0.481661	0.761837	0.386058	1.13444	0.186292	0.21975	0.475348	0.456419	0.972872	0.965422	0.62071	0.463555	0.545477	0.376188	2.78377	4.35352	8.09049	3.23512	1.49441	2.68124	2.62717	1.78591
AAEL003570	gene10228		0.485142	0.462162	0.475565	0.853447	0.542522	0.48556	0.398491	0.460235	0.433084	0.817716	0.469499	0.796435	0.535571	0.400547	0.525809	0	0.0697364	0.0835647	0.273204	0.106291	0	0.0307899	0.0403559	0.0253896	0.0727915	2.04867	2.31454	1.91927	1.84101	3.39586	1.8312	2.55823	2.60351	3.14762	2.38835	2.57685	1.98823	2.36745	2.12253	0.279794	0.128101	0.105765	0.122095	0.1128	0.3017	0.146184	0.29812
AAEL003574	gene10229		0.0809142	0.0867166	0.0209956	0	0.14371	0.0485903	0.0498465	0	0	0.0995221	0.0391525	0	0.0309201	0.0939445	0.0464277	0.199362	0	0.0627178	0.102524	0	0.134151	0.138652	0	0.152445	0	0.219656	0.124081	0.182917	0.1928	0.097093	0.31496	0.123873	0.106196	0	0	0.246146	0.142117	0.355369	0.12254	0.0190903	0.096144	0.0635038	0	0	0.0323479	0.0438861	0
AAEL006719	gene1023		0.211382	0.181233	0.427827	0.415454	0.244031	0.361775	0.390661	0.101518	0.424575	0.88398	1.25808	0.333135	0.20598	0.397585	0.454834	3.1835	1.53824	0.704536	0.662895	0.750259	0.690906	0.706327	0.522231	0.328558	0.192675	2.53307	6.7683	1.03934	0.0503675	4.41348	1.34642	0.0485412	2.24718	0.632207	0	12.5943	2.14408	1.39256	3.16925	0.224424	0.640481	0.4106	0.502723	0.2654	0.291547	0.240763	0.350715
AAEL003566	gene10230		2.60033	3.66606	4.04841	3.50736	3.50702	3.28174	3.18669	2.62678	3.66815	3.79695	3.87565	4.2597	4.30416	4.04913	4.61975	2.65954	1.18731	1.22873	1.38752	0.82258	1.36351	1.23906	0.562161	0.923497	0.732328	42.2249	51.4845	71.3893	60.502	55.2137	55.5052	67.9517	74.4396	48.0204	54.9634	48.1511	51.1978	71.4542	57.702	2.42121	2.62713	2.48827	3.16536	2.53156	2.28481	2.60201	2.72242
AAEL003564	gene10231		0.235878	0.74351	0.453643	0.522685	0.271079	0.299962	0.341908	0.0444246	0.297272	0.30719	0.523684	0.396341	0.222692	0.328637	0.429918	1.99992	7.39104	8.6039	6.27637	14.6921	4.23936	14.6699	11.3745	4.96033	5.78964	3.00257	2.73203	2.84652	2.21511	2.8221	2.29786	2.51714	2.97197	3.09755	1.68252	1.13965	1.38911	2.23036	2.64767	0.0196417	0.197842	0	0.141424	0.0871047	0.0832054	0.0903073	0
AAEL003569	gene10232		45.8387	45.4146	43.3549	44.3189	41.8894	46.549	41.886	42.1988	33.1273	32.7224	35.5905	49.0207	46.7476	42.5094	42.6432	76.2655	70.5694	58.5604	57.2722	56.464	56.5922	53.8234	39.8844	39.9763	42.5352	53.4593	48.3031	48.889	48.952	55.1373	52.0555	59.2325	58.1743	60.5453	70.3474	49.2564	46.1133	54.7805	53.2837	45.4852	65.5576	57.8701	61.6666	44.4186	40.9592	41.0673	55.5759
AAEL003573	gene10233		31.155	38.3436	37.5923	31.3799	33.648	38.8331	34.04	43.0404	29.2905	30.8568	39.4331	34.1074	36.7727	37.1947	38.3139	34.3826	37.3438	33.6939	35.6189	36.5117	37.5558	29.9882	27.6691	28.0017	27.4362	53.5876	52.4816	64.0641	60.1335	51.5216	45.6499	64.9999	64.5549	60.4532	63.1373	51.7045	56.678	67.1068	62.9351	26.4448	28.2171	25.3349	25.2861	20.5543	22.2376	21.1074	28.5812
AAEL012783	gene10234		0.0639925	0	0.0622679	0.0524049	0.14207	0.0432321	0.0295665	0.102443	0.107111	0.118063	0.0464467	0.047274	0.0275105	0.0111447	0	0.91645	2.76301	2.62888	2.72895	1.06466	0.932127	1.80932	1.29352	1.59371	1.99292	0.0186127	0.0294395	0	0.0190599	0.0575908	0.0169835	0	0	0.0683536	0	0.0417148	0.0421484	0.0210787	0.0726847	0	0	0	0	0	0.00959358	0.0130155	0.0530865
AAEL012776	gene10235		1.76715	1.46987	2.39536	0.964772	0.749517	0.522681	0.368295	0.394085	0.423812	0.216273	0.561547	0.355053	0.393079	0.318477	0.529686	3.28176	2.82357	3.01207	2.68191	4.08261	2.79864	2.6967	2.01409	1.55288	1.54932	8.34657	5.77573	3.57749	9.67833	3.21238	2.37066	2.32175	1.74467	1.69037	0.98409	1.9715	1.41292	1.11205	1.41135	0.136902	0.125359	0.0207001	0.0995675	0.110385	0.210887	0.143054	0.0875212
AAEL012775	gene10236		1.52226	1.57879	1.33789	1.12597	1.35183	1.63661	1.27053	0.864717	1.80823	2.56691	1.53257	1.35431	1.06959	1.09465	1.14113	14.0422	13.8886	12.5605	13.4628	19.6801	12.3167	9.6767	7.00328	3.98975	5.42086	2.0567	1.62653	0.624421	1.28707	1.06063	0.781947	0.845726	1.54676	0.393388	0	5.12162	0.905601	0.129399	0.818036	2.32869	3.76343	5.40511	4.39334	3.93042	2.20851	1.51811	2.11829
AAEL012784	gene10237		16.1296	18.7512	17.5641	22.4177	14.0486	13.265	14.4612	19.7817	14.4476	17.1937	22.9115	17.7545	19.9536	17.4955	20.0158	5.01815	6.29539	9.14007	6.72006	10.2422	7.01893	4.18491	5.89444	3.60544	5.13144	23.9606	32.1632	37.6062	35.8708	41.7601	28.4417	29.5478	43.7738	30.0579	28.1355	26.2325	28.858	29.8728	25.9454	7.35298	4.4178	8.11031	6.0683	7.75159	6.88544	6.79106	7.68065
AAEL012782	gene10238		3.1479	3.22244	3.10941	3.19167	2.21602	1.93008	2.39553	1.72214	1.98361	1.94676	2.0352	2.22344	2.68384	2.22976	2.64864	7.75602	8.88921	6.32551	4.74277	3.36437	4.47973	2.85573	3.29738	1.53876	2.50943	0.420609	0.559802	0.254151	0.46223	0.238067	0.177855	0.151865	0.277747	0.164825	0.27759	0.615033	0.400733	0.0813256	0.307139	2.50893	5.24914	5.77677	5.02798	3.96479	2.77603	2.69016	2.95522
AAEL012774	gene10239		8.62961	5.73638	6.51923	9.63138	4.07424	6.33018	6.04522	7.25716	3.35204	3.89634	4.54567	7.71105	6.06313	7.44473	9.55843	6.09775	4.27486	6.33615	5.87374	7.40418	4.07489	7.47173	5.31566	8.06494	4.70184	9.63752	10.8212	23.0427	16.6364	14.6151	12.1956	24.5828	11.8851	10.7929	7.36596	19.9737	17.843	19.454	12.1316	4.35551	2.27143	3.38639	3.06182	3.80021	4.05041	3.49557	3.17167
AAEL006747	gene1024		12.7351	14.6588	15.4163	13.687	12.4243	11.8899	12.0528	16.831	10.8451	12.9089	13.1456	13.835	13.9036	13.9946	14.6858	6.72255	7.07298	6.30271	6.76132	6.18945	6.46395	5.75314	5.36103	5.26399	4.88153	7.40553	8.15865	9.0142	9.35877	8.38577	7.42134	9.02999	9.06879	8.31214	9.11623	8.33461	6.98539	9.0654	8.10747	7.83222	6.91847	6.85997	6.21905	6.6262	6.73499	6.95962	5.47885
AAEL012786	gene10240		0.153611	0.24694	0.119577	0	0.272826	0.207553	0.236577	0.49182	0.411383	0.188937	0	0.0756526	0.132075	0.214018	0.0661052	27.0374	55.37	55.4252	38.2824	54.4075	73.9475	63.3052	37.0878	34.8376	43.1718	0.0893579	0.282673	0.846438	0.732038	0.276488	0.163073	0.617308	0.0604822	0.656319	0.537316	0.550739	0.20235	0.607182	0.46527	0.217451	0.273786	0.271256	0	0.241082	0.0460579	0.312432	0.382295
AAEL012781	gene10241		25.1454	23.6787	22.5577	23.2138	18.6596	18.196	21.9257	33.9744	16.0202	16.6379	19.9418	20.4154	23.761	20.1658	19.5336	128.428	131.104	161.05	107.895	97.357	144.986	105.39	46.4158	31.6021	48.5892	13.1498	12.8057	10.7539	14.1104	19.4241	14.2646	10.8031	16.9962	12.0729	7.00985	16.0094	11.7606	10.4165	11.6543	31.5957	49.2911	59.0629	42.2649	39.0629	26.8951	23.5267	31.9196
AAEL012777	gene10242		28.735	29.5111	31.0383	25.4708	15.6793	16.1674	14.9107	16.1447	41.8436	37.6802	35.9416	18.4564	25.871	21.9113	18.0142	7.61649	4.2828	4.55428	2.69458	5.79286	6.89585	3.65664	3.21703	1.61092	2.1316	2.51669	3.11995	0.941674	1.74132	2.20984	2.35847	0.537018	0.874735	2.46671	0.136334	2.01987	1.27073	1.23249	0.973942	9.93135	20.7362	22.575	17.6782	8.94611	15.7415	14.1266	10.767
AAEL012778	gene10243		0.00765744	0.0328263	0.0476869	0.0250834	0.108802	0.0275905	0	0	0.0205073	0.0565106	0	0	0.00877853	0.0106687	0.0131813	0.0566008	0	0.0118708	0.436613	0	0.0326458	0.183702	0.0171983	0.0432807	0.217149	0.0178178	0.0422734	0.0649148	0.0182459	0	0.0325164	0	0.0361802	0	0	0.0199666	0.0100871	0.0201785	0.0463871	0.0325196	0	0.0540881	0	0.0240357	0.00918387	0.0249194	0
AAEL012785	gene10244		40.915	51.7721	38.3507	30.3	45.578	44.4201	41.8778	65.0355	129.317	93.8107	89.9231	40.8252	48.9325	42.4445	41.4862	57.8527	67.0253	43.3853	38.0105	45.4117	42.8054	26.1776	26.5532	12.1512	18.7483	5.38084	5.95321	2.05564	4.55183	3.52358	4.09363	2.83851	3.56752	2.33742	1.54468	7.62587	4.91602	2.10398	3.58274	19.2478	65.9037	89.4898	58.279	24.2726	24.6277	22.3935	23.1383
AAEL018249	gene10245		0.0145616	0	0	0.0119248	0.0775879	0	0	0	0	0	0.0422762	0.00717153	0.00834676	0	0	350.778	379.378	334.392	279.319	197.56	248.631	264.009	165.944	217.272	192.576	5.09938	2.50544	2.59232	3.17477	3.72179	3.38542	4.24673	4.68996	3.09525	3.29381	4.53731	2.70465	3.89477	5.00598	0.0206134	0.103815	0.0514278	0.0329823	0.0685604	0.0349287	0.0118469	0
AAEL017244	gene10246		2.91193	2.59123	2.37315	1.10193	2.44588	2.74609	2.95309	8.96981	6.79896	4.48669	4.94428	1.69815	2.16926	1.93332	1.82766	32.9559	38.066	46.8365	27.9819	24.2836	39.5736	21.8687	10.6011	6.29822	10.0292	2.2504	2.61154	2.15663	3.40661	4.97635	3.45957	2.67957	3.75831	2.98687	2.40239	3.72787	2.18797	2.21614	2.89752	4.10724	8.9186	16.6452	8.51232	5.59298	3.12676	2.46313	4.46505
AAEL008784	gene10247		0	0	0	0	0.10578	0	0.0366901	0	0	0	0.605193	0	0	0.0414894	0	0	0	0	0	0	0	0	0	0	0	0	0	0	0	0	0.189679	0	0	0	0	0	0	0	0	0	0	0	0	0	0	0	0
AAEL008775	gene10248		0	0.0708289	0.0771702	0.0541222	0	0.119063	0	0	0	0	0	0.227841	0.0378827	0.138119	0.0853234	70.3145	298.085	261.424	222.566	222.647	83.8935	272.817	206.917	144.819	136.813	0.0384453	0	0	0	0	0	0	0	0	0	0.0215409	0	0	0.0500445	0.023389	0	0	0.0748468	0.0259308	0.0396319	0	0
AAEL008780	gene10249		0.0867988	0	0	0.0947754	0.102775	0.104248	0.0356478	0	0.0774849	0	0.084	0.0284987	0.165844	0.120932	0	0	0	0	0	0.0855764	0	0.0991574	0	0	0	0	0.106484	0	0	0	0	0	0.0911357	0	0	0.037721	0	0	0	0.0409574	0	0	0	0	0	0	0
AAEL006726	gene1025		0	0	0.0567634	0.0199051	0.0647554	0.0437892	0	0	0.0325473	0	0	0	0	0.0169324	0	12.4192	1.08486	7.63031	8.91601	2.98353	16.2691	2.66566	0	0.0343457	0.0492342	2.77133	0.111821	0	0	0.131249	0.0258036	0	0	0	0	0.0792232	0.0160093	0	0	0	0	0	0.0275272	0	0	0	0
AAEL008781	gene10250		0.111086	0.142863	0.311307	0.109165	0.118379	0.240153	0.109494	5.76183	0.0594997	0.0546532	0.193508	0.284489	0.20376	0.37145	0.114732	0.123166	0.431136	1.03326	0.253358	0	0	0.304567	0.149697	0.251149	0.225012	0.620359	5.43756	0.414356	0.317632	0.439884	0.141515	0.459172	0.489874	0.522091	0.828949	0.376552	0.497533	1.05383	0.538349	0.0314507	0.158394	0.156931	0	0	0.159876	0.0361505	0.810959
AAEL008770	gene10251		184.792	187.076	168.265	166.037	216.208	225.768	244.639	268.536	438.412	376.813	349.258	195.088	208.621	191.511	171.655	148.896	126.706	132.694	137.31	131.522	131.637	123.183	96.7734	93.3534	101.637	121.698	118.427	106.307	110.95	140.711	119.538	144.871	142.804	118.567	125.694	126.52	124.02	106.637	123.991	94.3041	111.311	161.917	110.434	107.41	87.3082	77.8747	83.9379
AAEL008777	gene10252		15.5065	16.6353	18.3068	15.4656	15.5049	19.2913	14.7661	16.5492	5.94573	5.22003	6.70093	17.326	17.7875	16.5533	21.9896	8.0935	5.74947	6.18246	6.77407	6.75239	8.43424	5.93795	4.27401	4.31965	4.61153	24.9676	30.0314	46.5306	36.0916	23.6713	21.3187	31.0043	33.0372	33.0276	33.8864	27.3748	28.8756	47.1881	35.0543	21.4397	21.3131	18.1237	17.8563	16.3524	17.8028	16.9945	21.9815
AAEL008773	gene10253		14.2856	11.8642	13.4568	8.28798	11.3677	12.9306	10.2794	26.6342	10.2695	9.7331	11.8741	12.5034	11.5808	10.3661	12.5231	35.8533	28.3993	19.6348	23.3627	37.8895	34.3286	27.4094	21.5922	22.053	22.4692	9.70444	8.44148	8.79915	10.5771	5.98651	5.79441	7.14631	6.75472	5.51342	7.86102	9.81275	8.04307	8.9079	10.0626	38.6278	44.4265	53.0337	39.8755	30.5004	30.4328	29.0045	39.4564
AAEL008783AAEL008776	gene10254		0.0807005	0.190273	0.188462	0.171827	0.171997	0.0581543	0.16903	0	0	0	0.117147	0.182825	0.185031	0.112436	0.138915	0.0447379	0.101792	0.087573	0.030676	0.0716075	0.0573414	0.0414858	0.10875	0.0456128	0.0163464	0.0938895	0.074252	0.10946	0.019229	0.116204	0.0856713	0.129723	0.0381297	0.189641	0	0.0946912	0.0850449	0.148861	0.0488865	0.0685436	0.086301	0.0475021	0.155369	0.177315	0.0967872	0.0656552	0.0803364
AAEL008782	gene10255		0	0	0	0	0.0523996	0	0	0	0	0	0	0	0	0	0	0	0	0	0	0	0	0	0	0	0	0.0686492	0	0	0	0	0.0626403	0	0	0	0	0	0	0	0	0	0	0	0	0	0	0	0
AAEL008772	gene10256		1.4023	1.0864	1.89387	1.10687	0.930223	0.882686	0.707752	2.08261	1.47052	1.53776	2.23182	1.64751	1.47202	1.2005	1.04698	10.1311	2.90155	3.22154	4.52766	5.29699	10.9484	5.4428	2.95977	3.91523	2.73777	4.87478	5.16098	4.32543	5.71653	3.67961	4.37634	7.7207	5.18875	4.78235	10.5588	6.32172	7.36669	4.89735	3.88919	1.62634	0.843158	1.21327	0.497481	0.954569	0.851047	0.989665	1.23339
AAEL008778	gene10257		0	0	0.0336215	0	0	0	0.0798221	0	0	0	0	0.0425426	0	0	0.0371737	0	0	0	0	0	0	0.0370053	0	0	0	0	0	0	0	0.0388701	0	0	0	0	0	0	0	0.0569072	0	0.0305704	0	0	0	0	0.0259002	0	0
AAEL008779	gene10258		0	0	0	0	0	0	0	0	0	0	0	0.0337081	0	0.0953587	0	0	0	0	0	0	0	0	0	0.0483563	0	0	0	0	0	0	0	0	0	0	0	0	0	0	0	0	0	0	0	0	0.0410435	0.0556834	0
AAEL008774	gene10259		13.9944	12.5323	15.2285	14.8564	11.4516	13.5034	12.1418	7.13146	1.5109	1.29771	1.48904	15.3504	14.2121	13.9852	16.2194	1.86844	1.29386	2.01043	1.1976	1.17024	1.54101	1.6824	0.954443	1.00425	1.03888	0.340974	0.256175	0.198761	0.244416	0.145067	0.124451	0.31968	0.207711	0.0469575	0.102515	0.334333	0.23164	0.173768	0.310693	3.57832	3.55204	3.96776	3.76719	3.44972	3.21621	2.84932	3.62261
AAEL006739	gene1026		0	0	0.0726003	0	0	0	0	0	0	0	0	0.0918639	0	0	0	0	0	0	0	0	0	0	0	0	0	0	0	0	0	0	0	0	0	0	0	0	0	0	0	0	0	0	0	0	0	0	0
AAEL008771	gene10260		0	0	0	0	0	0	0	0	0	0	0	0	0	0	0	0	0	0	0	0	0	0	0	0	0	0	0.309261	0	0	0.151247	0.178411	0	0	0	0	0	0	0	0	0	0	0	0	0	0	0	0.278836
AAEL008766	gene10261		0.288238	0	0.149584	0.209817	0.0568815	0.0576971	0	0	0.171539	1.8514	0.278943	0	0.0367152	0.0892414	0.110259	0.414271	0	0	0	0	0	0	0	0	0	0.0745211	0.471477	0.1086	0.0763115	0.749387	0.611984	0.0735445	0.504399	0.410509	0.298734	2.04595	2.10941	0.253184	0.194009	0	0	0	0	0	0	0	0
AAEL008769	gene10262		1.35706	1.7314	1.49236	1.81693	1.14774	1.26121	1.20756	0.310352	0.0576875	0.0927301	0.125076	1.87773	1.37053	1.44055	1.24216	0.0796098	0.313504	0.300536	0.122821	0.0637117	0.306112	0.166101	0.0725689	0.12175	0.130895	1.45354	2.10085	1.36955	1.20617	1.60902	1.00617	1.31083	1.44182	1.79467	2.5618	0.547625	1.4897	1.87317	1.07653	0.152464	1.11338	0.304303	0.805031	0.77755	0.465021	0.403069	0.285913
AAEL008767	gene10263		0	0	0	0	0.0558282	0	0	0	0	0	0	0	0	0	0	0	0	0	0	0	0	0	0	0	0	0.0731411	0	0	0	0.0565776	0	0	0	0	0	0.0409809	0	0	0	0	0	0	0	0	0	0	0
AAEL008768	gene10264		171.832	150.132	163.704	167.504	152.165	181.989	157.72	166.412	30.4764	30.2545	36.8926	172.151	179.824	159.844	180.536	155.531	140.903	141.139	140.958	169.887	165.373	155.605	130.859	133.035	133.416	223.132	221.745	227.425	220.266	223.927	202.557	241.715	260.261	277.019	209.918	201.745	227.233	226.377	212.687	155.681	139.862	105.482	116.832	126.666	135.137	123.938	181.818
AAEL009214	gene10265		62.6917	61.0378	61.1633	71.2942	70.6279	62.4571	60.7672	50.33	38.8821	45.8583	50.3648	62.4342	73.2469	70.8354	61.561	119.596	123.443	135.498	151.159	208.871	218.839	270.419	64.677	85.2288	63.6281	27.8212	15.1265	6.28973	11.0016	73.8818	67.0349	27.2727	29.5073	15.223	18.9198	24.287	29.7426	4.36038	14.7123	225.285	186.657	191.719	174.278	208.97	191.252	218.607	158.967
AAEL009213	gene10266		13.6672	17.248	17.0845	11.4547	15.5678	18.8601	17.186	22.4388	22.8762	20.6666	22.4959	15.5464	18.8062	18.6766	18.8478	23.287	22.1	20.9052	19.9155	16.0778	18.8361	19.8103	11.7399	13.1399	13.5371	19.4921	20.5328	22.0532	20.238	20.8698	17.1883	24.1628	22.7711	19.2281	20.723	18.755	20.4524	24.2361	21.198	24.5001	25.8647	24.5516	25.7017	23.2169	23.6503	23.7388	24.6085
AAEL009211	gene10267		35.316	35.5453	34.0425	32.8522	31.5583	30.2136	29.6791	37.5014	38.4413	39.5015	44.0352	33.8561	34.7685	33.524	31.0471	1.54027	0.571644	0.633104	0.483532	0.455447	0.81822	0.814536	0.466135	0.49193	0.393271	0.327144	0.40656	0.533503	0.287146	0.373564	0.469086	0.292109	0.622109	0.328958	0.34347	0.506253	0.493878	0.529269	0.628628	2.6821	2.81611	3.46791	2.80538	2.47973	2.66581	2.28766	2.84364
AAEL017240	gene10268		40.3467	49.0772	42.6909	13.7097	45.4523	67.3343	41.6512	91.6152	89.9199	72.7294	74.1545	50.0037	49.8925	45.7851	59.1697	40.4567	23.278	24.3973	28.9407	34.9635	49.4629	23.918	15.4169	16.2762	16.9129	137.626	143.484	228.867	200.619	121.976	117.601	178.659	197.264	187.356	190.408	137.426	148.165	242.965	193.578	34.7956	41.9335	45.424	33.7281	20.8099	28.6736	26.6889	36.1989
AAEL009215	gene10269		7.20884	7.671	8.19859	8.45747	9.3529	11.6055	9.00787	8.83943	2.80688	2.64113	3.71084	11.3812	9.31926	9.97246	13.9052	4.10973	8.97881	9.39205	5.29584	5.89755	6.39369	5.25654	5.74139	4.26235	4.34951	5.59133	4.7982	8.75502	9.01487	3.95703	5.21046	6.33989	6.84433	2.45749	7.39188	6.19898	5.58993	9.56556	5.72969	8.54019	13.1219	12.2182	10.1327	8.42515	8.21661	5.40733	7.46473
AAEL006727	gene1027		31.3641	32.1518	33.2989	34.7427	27.1691	26.1501	29.5406	24.8963	7.62048	8.69193	10.5047	32.8096	34.4969	33.8438	32.1536	42.9223	44.3275	40.875	43.9565	40.5845	43.4344	42.2065	51.1678	52.24	51.8306	35.806	34.0607	31.1971	34.5868	35.6172	34.2675	34.3208	35.2793	34.4921	34.7959	37.6115	36.8927	31.3349	37.0999	31.1179	27.956	27.0485	28.9995	36.7443	31.3868	32.0107	36.5219
AAEL009212	gene10270		17.6833	16.3164	18.5349	15.8891	17.5024	21.7562	17.3351	16.8978	4.31698	4.24022	5.11055	21.4699	20.7311	18.6065	23.8573	14.0111	10.4421	9.43497	9.6543	10.0041	11.1103	9.86601	6.88913	6.88961	7.31723	23.5184	25.2064	35.8458	30.463	19.9186	17.9839	24.7295	27.0942	27.263	25.266	22.9528	23.6126	36.2681	26.2276	18.6719	21.0623	19.1209	17.4518	15.0892	16.3731	16.1057	20.3397
AAEL014218	gene10271		0.0219681	0	0	0.0359803	0.0780342	0	0.0270665	0	0	0.10808	0	0.0216383	0	0.0612139	0	0	0	0	0	0.064976	0	0	0	0.0310415	0	0	0	0	0	0	0	0	0	0	0	0	0	0	0	0	0	0	0	0	0	0	0
AAEL014216	gene10272		12.191	12.12	14.6151	15.014	12.6585	9.6619	11.2847	15.444	11.6738	12.4665	14.6217	15.4057	16.0795	15.7123	15.6712	5.96667	2.88075	4.78577	4.01141	3.19118	2.61883	3.52219	2.10483	1.95854	1.97805	8.64933	10.1445	11.0424	10.5648	11.5243	9.38041	10.1093	10.6792	11.7853	15.3163	9.68216	8.82839	12.8044	11.068	8.90751	8.59033	9.43809	7.37591	10.4193	8.22678	7.15035	7.2649
AAEL014217	gene10273		626.717	877.342	869.922	490.892	735.664	771.469	720.577	1239.95	1490.19	1583.56	1440.66	742.977	816.389	932.202	917.195	22.9899	23.9054	22.8757	28.8832	16.3968	18.8909	13.4888	12.032	14.9942	12.6229	26.5469	29.6574	26.6054	27.338	32.458	28.62	37.4377	41.6089	48.5671	40.2822	30.7378	30.6761	34.606	49.828	23.1968	33.0807	29.1713	30.9178	26.5352	21.2729	22.2787	23.0051
AAEL014902	gene10274		21.3907	28.911	26.3591	17.6946	31.7238	33.1538	31.8236	52.3359	73.8979	73.5507	86.7428	30.6235	33.8052	32.7586	32.6099	31.2262	33.359	29.4014	31.8494	16.0732	19.6911	17.474	12.9345	12.1147	10.9197	23.1234	21.9125	37.4786	29.4568	30.0063	24.1333	31.9684	32.9731	29.2544	51.2954	24.5572	24.6984	37.4834	26.4931	14.9258	35.4241	38.7162	37.2204	32.4499	14.0997	16.98	14.0094
AAEL014905	gene10275		92.6642	106.363	104.695	115.813	114.975	119.51	110.489	97.2546	152.318	152.694	187.44	125.693	113.975	127.716	127.533	67.6535	52.3492	53.7683	59.4604	48.4118	51.9353	51.9396	38.9009	38.3022	40.0829	66.1964	61.3551	95.2934	82.2315	82.6928	76.9507	93.8667	88.724	77.0097	92.3924	72.2037	62.8582	97.9019	71.6101	75.7628	91.3773	76.8206	92.9773	85.8989	79.5608	83.7024	62.3596
AAEL014903	gene10276		736.752	779.104	707.413	872.018	800.337	569.069	704.731	769.127	950.934	1122.52	1102.87	700.177	807.366	733.174	651.573	1270.63	2063.77	2227.51	2189.13	1460	1517.54	2025.37	2761.27	2542.21	2283.61	533.104	631.623	621.076	545.142	960.349	833.017	671.823	877.42	609.022	690.617	545.338	827.256	632.597	499.924	1045.06	991.588	944.413	1117.96	1817.58	1039.06	1029.27	905.89
AAEL014904	gene10277		32.6258	36.6419	37.5088	40.7176	31.7761	30.6717	30.1655	41.2739	29.287	31.2819	32.155	34.6399	33.3676	34.7924	35.1007	55.6953	62.3904	58.7942	66.402	67.9128	71.9679	67.4902	91.658	82.7296	90.1038	16.2491	16.7314	15.1314	15.1087	20.0607	18.9487	16.0362	19.027	16.7832	19.8671	19.8111	17.1653	15.8257	17.9365	51.3453	34.7506	31.4372	38.3409	42.8965	54.0207	53.9274	44.0279
AAEL015533	gene10278		2.06848	1.21782	1.76914	2.19556	1.4506	1.07156	1.27974	0.99483	0.404175	0.436768	0.438159	1.85381	1.24164	1.2245	2.12415	3.03491	2.79084	3.15158	3.52642	2.20565	1.89239	1.81028	1.39571	1.71857	1.43857	0.495768	0.457421	0.481655	0.719212	0.415455	0.565466	0.611588	0.391489	0.796542	0.414041	0.590279	0.596415	0.467877	0.40334	0.74146	0.316457	1.06601	0.663561	0.585178	0.574953	0.707808	0.648088
AAEL013022	gene10279		2.49499	3.49093	3.57419	2.79521	2.76956	3.04338	2.80719	4.07735	4.38492	6.62767	6.76573	2.50874	3.25752	3.34336	3.25092	2.99361	1.61388	1.77274	1.92643	0.948066	1.57583	0.831317	0.622626	0.86913	0.824743	2.49959	2.39127	3.11388	3.32341	2.35455	3.05333	2.98407	3.80667	4.31216	5.49492	2.8688	2.81874	2.96773	3.22748	1.49615	1.23525	1.91734	1.55015	2.42013	1.11174	1.16998	1.43735
AAEL006720	gene1028		0.851309	0.50337	0.883592	1.0257	0.71255	0.599367	0.578695	0.501271	0.209644	0.481419	0.710223	0.742149	0.560888	0.817989	1.09485	2.07943	0.588645	1.60794	2.25033	1.85229	4.7001	0.519795	0	0	0.0198204	0.432606	0.162059	0.149314	0.0932631	0.0880628	0.0831031	0.134822	0.123289	0.0627122	0.0912736	0.0382719	0.0902294	0.0773562	0.118553	0.0415555	0	0.0691172	0.0664906	0.0307143	0.0469429	0.0159218	0.0324701
AAEL013017	gene10280		16.1353	17.1353	18.8928	17.5147	16.2595	16.5587	14.6429	24.3443	16.9199	19.1098	21.2504	16.7774	16.9503	19.3492	17.8297	13.1138	9.90772	10.6132	10.6034	8.2912	8.93062	7.11631	5.19857	5.40217	6.33372	15.3475	16.3856	20.8749	18.583	17.3682	18.6852	21.5976	19.4679	23.6409	29.6796	15.4706	15.8969	17.7994	16.6853	24.7257	23.2288	22.59	25.5356	27.1252	22.8528	22.4284	20.5696
AAEL013021	gene10281		526.371	698.088	830.921	824.467	628.852	553.934	582.416	334.427	1063.76	630.893	504.093	591.181	546.172	697.398	608.567	140.25	71.2817	90.59	123.079	897.149	676.159	909.701	1437.35	1363.76	1546.47	739.113	930.39	770.885	707.579	803.738	1010.59	847.987	916.584	530.137	56.8996	755.521	810.074	688.176	597.401	757.518	46.3254	39.4447	65.0784	187.17	942.28	948.683	679.711
AAEL013019	gene10282		8.7765	8.30362	9.86546	10.9681	6.90084	7.06155	6.871	9.78743	7.31446	8.11019	8.90822	9.91672	9.75356	9.70425	10.6324	6.36687	3.00485	4.03916	4.49596	2.85613	2.83386	3.03525	3.38794	2.47867	2.67354	10.1444	11.4188	17.8738	13.043	9.36921	10.7001	11.2186	12.9856	17.3882	16.6288	9.36389	11.1999	16.5024	10.159	8.3231	6.61961	6.1414	6.51629	8.23219	6.74322	7.09379	7.47036
AAEL013024	gene10283		0.155725	0	0.0242445	0.0765159	0.525502	0	0.0383732	0.0997177	0.0417044	0.0383074	0	0.107371	0.0357047	0	0.0536119	0	0	0	0	1.05937	0.0221299	0	0	0.0220043	0	0	0	0.0264027	0	0	0	0	0.0490516	0.0998026	0	0.0203025	0.0205135	0	0	0	0	0	0	0	0	0.0760155	0
AAEL018252	gene10284		5.23672	6.45044	5.9956	5.26312	4.99769	5.80448	5.61414	6.58686	5.41851	6.40965	7.4537	5.32559	6.07162	6.7749	6.51197	4.82276	2.98594	3.61098	3.73235	2.36357	3.8659	1.68982	1.89023	1.51356	1.72196	5.79585	6.74245	8.53277	8.60893	6.93156	7.67108	9.0386	8.89022	10.4426	15.7404	6.18449	6.64072	8.71433	7.67323	3.34552	4.48496	4.22336	2.88829	4.98991	2.49797	2.26854	2.7081
AAEL013015	gene10285		0.0151059	0.0161892	0.0235181	0.0123706	0.0134147	0.027214	0.0279176	0	0.101137	0	0	0.0297583	0	0	0.0130014	0	0	0	0	0.0446794	0	0	0	0	0.015299	6.37961	4.90629	8.64391	8.99846	9.70665	3.03087	4.37078	7.01834	15.8772	6.62249	7.71027	4.60659	10.887	10.7293	0	0	0	0	0	0	0	0
AAEL013020	gene10286		22.7202	17.5084	18.6408	23.2428	20.3686	16.0152	19.2842	21.3613	8.30603	5.47813	7.74799	24.4927	23.3798	21.3042	24.8937	14.8612	25.8239	23.7046	21.1112	11.3601	11.1981	13.9972	18.4269	14.7272	12.0531	14.2237	11.481	12.0761	12.3741	16.4227	10.2987	9.06831	11.4449	17.1421	24.7249	16.0095	10.9502	15.8706	16.8765	11.0527	21.7258	16.6002	17.6643	16.2441	11.635	10.7385	9.99246
AAEL013013	gene10287		41.6546	43.4917	46.1705	58.4775	26.5088	38.6637	34.4951	14.3674	1.95939	3.23962	4.53149	40.9333	42.2732	41.1818	46.0108	98.9659	76.384	100.869	92.7964	104.161	96.6252	121.527	125.981	101.453	117.57	29.5086	33.21	25.8018	29.5203	15.1004	19.2622	25.9857	23.5067	25.3206	19.3362	24.0374	27.1144	29.0482	25.7062	48.0567	69.8956	42.951	77.445	38.1221	46.565	62.222	53.4114
AAEL013014	gene10288		9.02482	10.8311	11.0969	9.1911	8.32932	9.8063	9.67754	12.2478	5.69805	8.15619	10.514	10.4	10.7831	10.8075	12.1015	9.00196	5.68573	5.64844	5.96467	5.19179	7.97475	4.80044	3.48442	3.0816	3.66325	10.9948	10.7671	13.6479	12.9912	11.5527	12.2912	14.2709	14.437	10.0092	17.5102	10.1132	10.1366	11.8909	11.8148	6.87719	8.21643	8.34925	7.12837	8.55674	5.87974	5.59688	7.08963
AAEL013018	gene10289	AaegObp56	4695.99	4695.12	4388.49	4831.63	4411.48	4442.43	4913.67	2962.28	1003.85	892.253	1076.03	4515.79	4191	3748.86	3806.76	0.17084	0	0.0716601	0	0.0273447	0.0262763	0.0633686	0	0.0130636	0	0.215121	0.153114	0.0470243	0.286376	0.133124	0	0.0636905	0.0436816	9.2234	0	0.361596	0.450604	0.0730867	18.7616	0.0130873	0	0	0.0732909	0	0.011088	0	0
AAEL006752	gene1029		25.1508	27.9755	25.6503	26.3491	26.6051	27.3858	28.7764	38.0104	53.5731	45.2437	48.508	37.2254	39.4643	38.1903	34.8066	35.4815	22.2101	28.7698	28.5336	26.9703	30.7189	22.1564	18.0909	17.1275	18.5375	25.987	25.0168	26.8816	26.6906	32.5462	27.4762	33.4829	31.654	25.1843	34.8283	27.2287	27.7161	34.1307	33.4583	23.2598	21.0904	24.0521	19.0726	26.2222	20.5968	18.1723	23.8976
AAEL013023	gene10290		22.7147	20.0651	20.3818	20.2919	19.3089	24.2884	19.6779	15.3422	15.5009	13.1468	12.4444	26.2183	22.9542	20.0477	26.3052	1.09858	0.597216	0.601636	0.67419	0.570288	0.530442	0.631142	0.360872	0.391207	0.425601	24.0831	25.5281	39.916	31.0171	27.0429	24.6465	34.4676	32.6676	37.7182	33.5316	23.9613	27.9127	43.8844	27.0963	5.7843	10.7326	10.2027	8.18851	5.96674	4.63975	3.76878	5.79926
AAEL015391	gene10291		0	0	0	0	0	0	0	0	0	0	0	0	0	0	0	0	0	0	0	0	0	0	0	0	0	0	0	0	0	0	0	0	0	0	0	0	0	0	0	0	0	0	0	0	0	0	0
AAEL010132	gene10292		1.93142	1.90564	1.93307	1.17999	1.68795	2.3197	2.15303	2.06129	0.77998	1.05582	0.445033	1.34378	1.51127	1.17462	0.738818	41.8091	43.4441	30.8682	43.2638	54.6782	49.5358	43.4979	48.2331	44.9443	44.8351	8.41761	6.51598	3.45659	8.07197	8.02885	8.23409	4.96325	4.94909	5.58333	4.78991	8.79325	8.33946	2.54479	6.0822	2.40862	4.15277	9.095	3.48933	3.22369	1.82005	0.897908	2.59413
AAEL010127	gene10293		1.9642	7.42033	3.86077	1.8096	5.05845	3.58284	1.75455	4.71664	4.33975	4.46944	6.1303	4.6917	8.33156	4.37859	3.04301	0.907413	0.762326	1.21799	0.233324	0.798823	1.60501	1.00974	0.055144	0.10408	0.348129	1.14261	0.903626	0.790934	0.760539	0.883855	1.0426	0.902108	1.66276	0.419614	0.45804	1.47247	1.39074	0.517598	0.892403	3.23236	3.32582	3.23729	3.83722	2.15788	2.41464	3.95508	0.814727
AAEL010133	gene10294		3.78077	4.70674	4.31061	3.88427	4.34098	4.71283	4.33826	5.75904	1.49833	1.1743	2.28956	4.29203	4.57071	4.65566	4.8252	2.35706	2.19362	3.52848	3.43319	2.19133	2.15998	1.65565	1.44955	1.49477	1.43881	4.13208	4.50469	5.26412	4.90473	4.78419	4.59745	5.06891	5.76805	5.09903	5.46802	4.45614	3.04859	5.1626	5.08957	2.23813	2.61375	2.51318	2.41767	2.22362	1.5985	1.34221	1.79949
AAEL010125	gene10295		7.07498	5.98929	6.61491	3.24958	3.55784	4.47084	4.09517	4.43239	1.38389	1.86752	1.55582	3.29274	4.27846	2.26653	1.62528	56.4569	59.0027	53.5535	67.9188	86.7608	55.3571	55.5341	43.8733	51.5272	50.0609	32.5094	25.4985	12.5254	29.6878	25.3655	21.2117	14.4741	12.8508	15.2438	7.5128	17.8823	16.5051	3.63123	11.1881	0.3793	0.59127	0.705973	0.419047	0.220272	0.298401	0.155707	0.169355
AAEL010130	gene10296		915.033	719.285	663.06	620.056	884.737	988.097	1061.19	842.995	177.257	203.705	245.66	788.153	1050.63	758.009	678.224	6.22618	1.61773	2.69239	1.71647	0.719168	1.0366	1.30947	1.79432	1.9142	1.61825	1.37401	1.47015	0.412249	0.496597	0.437647	0.1475	1.43577	0.382944	7.1237	1.45801	1.268	0.274539	0.366132	26.5128	0.0491712	0	0	0.078676	0.109029	0	0	0
AAEL010134	gene10297		0.0505178	0	0	0	0.0897239	0	0	0	0	0	0	0	0	0	0	0	0	0	0	0	0	0	0	0	0	0	0	0	0	0	0	0	0	0	0	0	0	0	0	0.143026	0	0.118944	0.457694	0.634275	0.060588	0	0
AAEL010129	gene10298		0.457383	0.653577	0.178023	0.249708	0.406175	0.205999	0.140884	0.0610174	0.0510379	0.0937614	0	0.206487	0.240325	0.079656	0.164026	0	0	0	0	0	0	0	0	0.026929	0	0	0	0	0.0454099	0	0	0.0437634	0.0900442	0	0	0	0.0251045	0.0502198	0	0	0.135868	0	0.0863316	0	0	0	0
AAEL010131	gene10299		4.51568	3.88413	3.47538	4.17072	3.8998	5.36424	3.6011	8.22328	5.44006	4.1072	3.82381	5.53469	4.54017	4.36737	5.40222	1.15109	0.411204	0.455929	0.180539	0.237733	0.513999	0.313024	0.221549	0.21166	0.199808	24.1177	30.7176	55.8481	42.6563	19.6884	18.6091	29.7415	33.5171	43.6255	32.8177	29.1887	27.6825	57.8609	39.7488	0.703369	1.30234	1.2774	1.28678	0.710999	0.762423	0.731195	0.872876
AAEL017196	gene103		19.5523	27.5385	25.8308	14.8689	23.9309	28.0808	27.6417	35.7064	54.4935	50.7927	51.9182	22.2652	26.2428	28.9494	26.135	25.1878	16.4272	12.5367	12.3457	14.2744	21.335	13.6565	7.82183	9.08643	8.11109	40.9732	29.7872	41.7751	40.7145	43.9732	45.0303	52.5971	40.7571	24.7998	45.6859	43.1087	36.0138	45.4051	43.2606	14.4022	15.1112	28.945	15.6582	13.6541	11.5294	10.8877	11.5564
AAEL006743	gene1030		150.599	150.465	161.019	175.973	138.789	130.369	142.055	136.877	175.968	176.682	174.642	158.521	158.209	170.386	155.262	137.102	139.902	142.45	139.64	131.654	156.085	139.707	132.416	132.107	142.191	124.371	117.88	109.987	100.682	132.121	107.159	124.814	120.228	96.2958	102.324	105.763	115.367	113.964	115.951	104.677	103.151	101.507	86.6576	94.7262	97.8897	98.062	81.3414
AAEL010126	gene10300		2.40751	2.28053	2.95813	2.76691	2.43095	2.74031	2.30019	2.259	0.762913	0.620915	0.92323	2.96128	2.50783	2.69891	3.88191	1.91591	1.91169	1.83015	1.76909	2.0026	1.82833	2.2682	1.22606	1.40044	1.41439	5.70676	7.38783	14.1461	9.33567	5.73087	4.91186	8.65942	11.4606	7.7204	7.46803	6.46754	6.21536	15.1778	8.24321	1.78187	2.68274	3.13527	2.68	1.55129	1.60818	1.51778	2.33026
AAEL010128	gene10301		0.231796	0.104597	0.246918	0.0599442	2.57848	3.95614	2.9912	3.59356	0.392065	0.570206	0.743804	1.42999	1.93006	0.951851	0.777014	89.7928	117.732	94.8557	114.88	130.263	108.166	92.5685	66.5278	76.4363	67.0421	1.22065	0.651048	0.765323	1.4244	25.1208	23.7785	22.2441	13.8725	13.3179	10.6969	10.3385	15.235	5.07944	11.6398	0.24178	0.347906	0.143622	0.165796	0.306348	0.160949	0.0198507	0.0809652
AAEL013789	gene10302		1.55884	0.980098	1.45616	1.4638	1.77192	0.973551	1.17798	0.732009	1.05759	0.76693	0.965485	1.12599	1.26285	1.62164	1.96778	0	0	0	0	0	0	0	0	0	0	0.290176	0.382473	0.422874	0.346672	0.448926	0.573683	0.190915	0.392813	0	1.55098	0.623244	0.273792	0.438163	0.314769	0.764984	0.296359	0.440432	0.282463	1.01121	0.822613	0.304372	0.275876
AAEL014774	gene10303		2.1342	1.89186	3.14821	2.00398	1.79158	1.9014	2.22675	2.93062	0.450242	0.585888	0.799941	2.32297	1.91129	2.71321	3.36024	2.54578	1.15999	0.485054	1.18049	1.04977	2.73426	1.09633	0.608343	0.633493	0.690538	2.24937	2.24296	3.6739	3.91691	2.2107	1.50714	2.32713	1.97851	2.54403	2.04736	2.02747	2.7314	3.42114	3.87573	1.36845	1.06541	1.03358	0.973146	0.850198	0.716921	0.661092	1.22423
AAEL014773	gene10304		0.485632	0.148702	0.648062	0.340882	0.98574	1.24984	0.683816	1.99911	2.78692	1.02397	0.805667	1.02502	0.318132	1.06324	0.71653	0	0	0.107549	0	0.205197	0	0	0	0	0	5.32714	8.29821	18.4671	15.0429	5.11974	4.71355	9.08084	8.41329	4.44625	6.47122	8.86393	10.3269	21.3895	11.7674	0	0	0.490035	0	0	0.166411	0.225768	0.46042
AAEL009327	gene10305		1.99694	1.60511	2.33175	1.22651	2.43838	3.59758	3.38305	4.19584	8.52333	3.83778	1.99294	2.45871	2.57547	3.13001	3.00779	1.15317	1.21099	0.290223	0.474425	0.369153	1.77365	0.213869	1.12126	0.529075	0.505615	9.87404	13.5506	61.79	35.6869	9.43515	9.00976	16.9098	29.6816	5.06596	27.6494	18.0617	16.9342	48.018	31.7547	0.706716	3.11431	0.881583	0.42404	0	0.748441	0	0
AAEL009321	gene10306		0	0.154454	0.149584	0.0393407	0.0426612	0.0432728	0	0.115357	0.0321635	0	0	0.0473186	0.0826093	0.0334655	0.0413469	0	0	0	0	0	0	0	0	0.0339407	0	0.0558908	0	0	0	0	0.0509986	0.0551583	0.0378299	0	0	0	0	0	0	0.102007	0	0	0.0544052	0	0	0	0
AAEL009322	gene10307		0	0	0	0	0	0	0	0	0	0	0	0	0	0	0	0	0	0	0	0	0	0	0	0	0	0	0	0.080388	0	0	0	0	0	0	0	0	0	0	0	0	0	0	0	0	0	0	0.157332
AAEL009328	gene10308		0.190481	0.136094	0.197705	0.259982	0.22554	0.171581	0.430263	0	0.850208	0.546668	1.1982	0.281433	0.145579	0.35385	0.218592	1.05597	1.78658	2.11624	1.87049	3.47427	1.80461	2.55683	1.92516	2.01867	1.2861	2.65934	2.92101	4.09077	3.3284	1.48569	3.03321	6.63413	3.04998	2.81457	1.99886	3.26978	2.38374	4.85216	3.65399	0	0.226334	0.0747477	0.0359535	0.199298	0.228452	0.0516564	0.210691
AAEL009325	gene10309		0.542519	0.481178	0.90289	0.428961	0.498393	0.235918	0.414887	0.359379	0.300603	0.322137	0.325878	0.57123	0.30025	0.495221	0.708458	1.03709	0.363029	0.85553	0.675559	0.829984	0.770971	0.737306	0.504196	0.793029	0.682079	1.26237	1.06719	1.83965	1.02524	1.34689	0.516357	1.5895	1.91512	1.07906	1.2215	1.1951	0.788587	2.02119	0.963273	0.503165	0.0666862	0.13214	0.211864	0.117441	0.291677	0.273957	0.434541
AAEL006755	gene1031		28.7043	21.5246	25.5444	28.3784	25.4136	23.0908	24.4037	24.4613	2.55468	3.83987	3.92763	28.2222	28.1746	23.7054	27.9745	19.3261	13.0757	14.3578	15.5096	18.1599	15.0103	15.6031	13.1275	15.0967	14.7552	26.6761	25.0542	25.3482	25.7052	28.7205	28.2445	30.4686	33.4346	31.3275	26.4916	27.0666	24.7663	23.7661	26.3191	15.4678	15.951	13.1901	15.0263	14.2634	15.289	14.1387	16.8053
AAEL009330	gene10310		0	0	0	0	0.0691098	0	0	0.124584	0	0	0	0	0	0	0	0	14.6614	11.1193	11.6233	14.885	0.0552967	16.8027	20.013	7.53265	9.35299	0	0.0954722	0	0	0	0.0275388	0	0.0204278	0	0	0.0169101	0	0	0	0	0	0	0	0	0.0311119	0	0
AAEL009325	gene10311		8.12028	8.52012	9.68564	7.77607	9.9095	8.55329	8.47186	8.84802	12.7587	12.0175	10.78	7.72103	7.89774	9.12383	7.62026	163.088	118.221	150.405	127.531	121.832	145.772	158.504	108.427	106.071	116.331	26.4984	20.2813	28.2015	30.0998	32.0135	24.179	26.903	53.7447	30.176	73.4227	21.1308	16.1918	48.5255	56.4108	274.629	178.719	182.58	210.861	219.057	313.186	321.88	235.838
AAEL009329	gene10312		57.3643	40.4347	57.684	70.6295	31.5341	42.0375	41.0166	29.114	14.8178	18.8049	29.0847	47.1215	45.7971	54.7992	55.8194	31.5561	31.7923	29.0055	24.7229	25.3455	21.5518	34.016	27.1383	26.3948	15.4843	56.1601	35.3383	41.705	64.5604	59.0325	45.2233	69.2271	45.0515	86.9225	54.845	62.0488	55.2631	48.7363	56.5785	46.4713	38.2378	26.599	30.7896	39.1369	41.6271	48.6007	63.3142
AAEL009326	gene10313		26.7244	26.7567	26.1208	22.5974	28.4666	35.1469	28.8157	29.0528	38.1773	25.1894	24.7802	31.7574	33.1149	27.3393	34.3365	32.6568	29.0207	28.2388	29.7378	29.4575	35.775	27.7994	20.8117	21.9932	23.0262	24.5159	24.9253	39.4664	31.764	18.9811	18.3763	29.2231	29.421	29.0371	28.2283	23.8412	26.2099	43.8961	32.924	39.0041	39.7699	39.3135	40.7312	36.3446	36.6353	36.794	40.2833
AAEL009323	gene10314		54.1786	36.0844	42.2796	29.5787	30.7846	31.9533	33.2602	55.0858	43.4996	45.4848	51.1228	40.7332	37.9822	38.9608	29.7899	0.0746026	6.16297	4.62087	5.16652	15.4435	0.34423	11.8067	11.455	4.75385	5.77877	330.196	369.549	320.158	302.28	400.195	450.269	388.168	429.185	412.687	439.182	279.03	338.09	336.745	326.898	0.0952498	0	0.079212	0	0.0422403	0.0645589	0.0218966	0.133965
AAEL009324	gene10315		61.6497	64.8762	66.8797	67.2771	65.1196	66.388	65.0003	68.862	105.234	116.026	114.284	69.084	69.1449	76.0746	73.7458	77.2464	107.614	112.598	111.413	74.174	91.9988	87.9947	71.0566	67.5576	77.5355	83.5579	79.2847	86.9666	86.3954	86.1389	79.0295	90.0346	87.5501	118.607	80.9244	76.4397	78.259	90.8961	86.9298	66.119	65.1832	60.9454	63.8756	55.7936	62.688	63.3801	60.5626
AAEL013656	gene10316		112.927	111.373	114.853	105.103	114.325	110.873	110.78	172.589	282.655	274.935	260.634	117.302	115.659	131.654	111.91	221.208	221.394	207.328	166.363	215.978	217.142	204.253	117.107	139.356	129.683	132.178	137.208	124.979	112.893	176.682	180.493	182.442	154.858	87.2743	154.064	165.951	133.572	154.185	135.843	216.978	207.426	275.507	204.493	243.48	181.716	189.056	174.744
AAEL018263	gene10317		0.412833	0.442437	0.57287	0.808447	0.414431	0.388037	0.375954	0.459749	0.264383	0.132462	0.36478	0.556915	0.648179	0.650201	0.463459	33.8401	3.38735	14.671	20.5625	14.6261	38.3761	5.87465	0.443445	0.0634069	0.0545359	4.53155	2.14695	1.38467	1.43276	0.969218	0.647864	1.62811	1.25797	1.14076	0.878987	1.38067	1.11129	1.86831	1.00578	0.215976	0	0.126784	0.0203276	0.0845103	0.139927	0.131426	0.148902
AAEL013661	gene10318		138.314	111.64	119.367	131.738	94.886	113.761	106.829	34.8606	1.12857	1.02861	1.36573	124.622	139.629	108.314	123.611	363.772	223.523	231.226	164.763	158.325	227.763	228.715	79.7821	82.7003	78.9274	100.352	86.7327	55.8186	58.675	62.9619	59.5934	50.6961	59.6814	69.7247	54.7266	71.4572	78.0438	46.313	55.1327	97.1862	157.159	123.895	124.114	94.6329	85.7792	80.6032	112.693
AAEL013657	gene10319		0.218445	0.364171	0.226729	0	0.560411	0.830805	0.209333	0.0388557	0.195005	0.0895604	0.0352335	0.358611	0.250427	0.439614	0.543147	0.112129	0.306152	0.62084	0.322916	0.574316	0.517385	0.415913	0.436105	0.274373	0.245819	0.960107	1.29527	1.72838	0.867507	0.742682	0.463801	1.059	1.56729	0.596294	0.679201	1.20247	0.543539	1.40711	1.54384	1.20256	0.432602	0.22859	0.164927	0.0761855	0.960629	0.710879	0.644325
AAEL006736	gene1032		2.82116	4.18247	3.34907	3.658	3.38217	2.90124	2.88211	2.25815	7.64975	7.76401	7.64454	2.77882	2.76254	3.30824	2.42813	1.08609	1.59676	1.12981	1.16175	2.39898	2.38878	1.83299	1.13524	0.514908	1.02384	13.0742	16.8506	13.0342	12.8282	15.9107	10.4074	13.6317	13.5332	8.29949	13.9799	8.72007	9.78625	15.9835	11.0373	1.33121	1.13136	1.24545	1.78387	0.922422	0.690804	1.16673	1.05316
AAEL013658	gene10320		9.05897	5.89547	9.19297	10.167	5.69182	5.18245	8.9229	14.0578	6.82543	6.26947	6.22715	10.2155	7.43456	8.19159	11.9886	12.1237	4.40708	2.38622	2.78166	0.970261	6.16787	4.92937	0.736765	1.7115	2.76009	6.6936	6.68665	8.59944	12.6867	8.17544	1.76802	3.65062	1.9871	6.79231	3.88369	6.3494	9.83916	8.11241	14.1397	3.96503	1.79901	2.61417	1.88612	3.72267	3.783	2.46354	4.60535
AAEL013655	gene10321		10.9048	5.18238	11.0623	13.9812	4.20659	4.2669	7.90331	10.7428	0.264289	1.09243	1.2893	9.86629	6.73148	7.76841	11.3816	26.8984	7.08568	2.37128	4.97043	1.16755	6.24077	7.18699	1.9948	3.55588	3.49815	8.61108	7.35483	10.3738	10.6991	7.54917	1.67623	4.53239	2.02053	4.74352	4.83272	5.40376	10.1399	7.93161	10.6113	12.1539	5.9803	5.22799	4.35874	19.5924	13.1377	11.2403	16.046
AAEL013662	gene10322		13.3207	10.0422	10.2381	10.8494	9.69018	9.61214	10.5358	9.81393	1.12892	1.34805	1.69589	14.3664	12.8546	8.79285	10.0551	8.82454	5.60926	5.03182	5.17334	6.26966	5.23738	7.1202	7.06012	6.96057	5.73302	26.0069	25.7758	29.303	24.8525	21.3965	21.5569	25.6938	28.2064	19.7089	17.02	25.7831	23.4174	33.0707	18.2764	9.1726	5.19487	4.96255	5.4014	4.40422	8.62356	6.44747	8.91232
AAEL015058	gene10323		18.6988	20.952	22.9023	17.7019	14.4224	21.0736	19.8096	24.6824	39.6261	34.5514	35.9048	18.8986	19.4518	21.6812	20.6626	56.4168	40.8333	34.7627	32.167	23.8765	38.3844	34.0741	18.6676	18.1372	19.2187	2.95999	1.70727	0.616227	1.36741	0.654192	0.73107	0.746772	0.512167	0.63342	0.267649	1.94528	1.54972	0.65531	2.02791	22.381	31.9467	40.5356	29.8421	22.9368	16.1515	16.0454	21.9946
AAEL015057	gene10324		5.54509	9.77592	7.82331	1.9527	6.03987	13.2332	8.70515	18.753	17.6788	13.2863	17.423	6.6362	7.10911	8.14931	7.6306	45.2233	30.4803	19.8034	22.6293	23.4536	35.6366	23.8439	12.6517	12.4484	13.3389	1.32192	0.986534	0.33916	0.915162	0.417664	0.509666	0.60636	0.378061	0.341876	0.373183	1.25184	0.832692	0.59039	1.21179	9.94511	13.4343	27.9015	11.5448	7.47196	8.02276	7.34307	12.2934
AAEL015585	gene10325		10.6788	10.8039	9.50751	6.9061	11.9938	16.8517	11.724	12.6727	2.68247	3.02035	3.28325	11.6006	10.6679	11.2768	11.3463	10.2398	17.6816	8.71554	14.1858	4.44389	10.9512	7.9175	6.42235	7.62459	10.308	17.2169	20.3644	31.1437	18.362	21.3437	17.9395	25.7095	19.3629	34.2023	13.3364	15.0176	19.0043	39.6772	20.3072	8.8048	12.4392	11.9439	11.0509	8.92492	6.04527	6.15118	7.02273
AAEL003106	gene10326		115.156	108.008	110.352	99.0638	105.141	118.271	107.6	128.478	137.749	125.221	111.276	121.58	123.763	111.395	121.219	131.085	127.41	115.677	119.613	125.732	127.394	112.496	90.6655	92.5923	90.3251	289.819	300.803	350.877	323.35	323.549	294.607	353.463	349.696	349.53	374.267	295.922	318.673	383.744	327.471	97.1846	113.117	110.702	100.539	94.8131	86.7064	82.588	94.4521
AAEL003096	gene10327		0.0720254	0.0771905	0	0	0	0.0648787	0.310595	0.172954	0	0	0	0	0.0825703	0	0	0.798575	0.31448	1.08865	0.34223	0	0	0	0	0	0.0729459	0	0.0662701	0	0	0.12964	0.0764619	0	0.113436	0.615473	0.587856	0.0469512	0	0	0	0.152939	1.15536	1.05989	1.30511	0.678234	0.215957	0	0
AAEL003107	gene10328		0.475906	0.370934	0.269429	0.496021	0.307363	0.350742	0.213221	0.900382	2.95456	7.52975	2.35514	0.298304	0.471184	0.210972	0.297895	0.39974	0.419781	0.0670695	0.123342	0.127965	0.276671	0.370682	0.388678	0.244534	0.350537	2.0134	1.75151	0.696855	0.36081	1.90787	1.56159	0.198701	0.919874	1.20153	0	10.2658	2.96356	0.798055	0.720734	0.153112	0.308445	0.0254663	0.097994	0	0.103777	0.0351983	0.143564
AAEL003100	gene10329		0.205239	0.219957	0.0710072	0.261449	0.324018	0.0821661	0.0983388	0.401572	0.946613	3.49205	0.728276	0.359392	0.183001	0.285948	0.353291	0.16856	0	0	0	0	0.0486105	0	0.0256087	0.0161116	0	0.132656	0.377677	0.212652	0.298855	1.0672	0.145254	0.157101	0.143662	0.438452	0.0531782	2.95822	1.68224	0.330511	0.41443	0.0645634	0	0.0671156	0.025826	0.0357898	0.0820503	0.0371056	0.0378357
AAEL006718	gene1033		58.3737	50.1163	59.7087	61.7003	51.3055	52.1852	56.5811	38.3268	54.1209	58.7631	58.0136	57.9965	59.447	60.3049	62.5521	78.0872	76.8803	81.6479	80.9478	93.1286	104.152	114.533	86.3153	89.8297	86.4317	57.3522	55.365	59.4186	58.6983	69.1737	65.9175	63.182	70.164	64.7298	68.6991	62.1311	64.0237	62.3163	56.6882	41.1753	40.2955	41.0845	33.6808	37.7835	24.0454	22.1024	35.7412
AAEL003104	gene10330		12.0603	15.029	15.3002	10.6981	14.1579	14.6967	14.4732	18.3037	23.9025	20.258	20.9555	14.2699	18.4679	17.2339	15.9063	150.049	135.218	143.151	131.761	76.0227	93.4093	104.248	83.7367	88.4353	92.0518	21.5937	7.64098	5.99112	8.13627	5.98903	4.11755	3.90696	4.26606	6.57453	4.32816	17.2694	8.95956	4.19074	9.78997	569.489	499.194	518.005	595.666	541.349	534.529	582.483	457.494
AAEL003092	gene10331		69.9058	71.0793	66.6796	55.9318	71.763	76.8839	75.6067	83.0934	138.747	121.205	117.448	70.057	76.1021	75.7517	71.1178	163.743	140.108	144.112	110.594	104.065	134.705	130.2	72.0221	76.9055	75.8115	67.6341	71.643	115.126	91.997	84.2934	79.4656	100.397	107.466	79.0194	106.711	78.0176	81.316	120.902	94.7097	50.649	63.4908	88.5083	60.2994	42.4373	42.02	37.7701	49.4974
AAEL003094	gene10332		0.0468033	0	0.0242891	0	0.138544	0.0562123	0.0768874	0.599406	0.417811	0.230267	0.815294	0.184403	0.0178852	0.0652086	0.107421	0	0	0	0	0	0	0	0	0.0220448	0	0	0	0	0.0371738	0	0	0	0.0491418	0	0	0.0203398	0	0	0.047254	0.0220849	0	0	0.141347	0	0.056133	0.0507702	0.0517691
AAEL003110	gene10333		0.146094	0.173968	0	0.106347	0.230645	0.058488	0.0800002	0.259864	0.17389	0.0299486	0.0471278	0.135907	0.130265	0.0565404	0.0698562	0	0	0	0	0	0.0115341	0.013908	0	0.0114686	0	0	0.0149356	0.013761	0	0	0.0172326	0	0.0511313	0	0	0.0211632	0.0106916	0	0.0245835	0.0804264	0.0578641	0.0286648	0.128685	0.0509522	0.0486713	0.0792384	0.0269325
AAEL003103	gene10334		466.642	400.934	427	424.129	412.969	457.298	429.276	351.261	212.197	210.262	215.048	495.016	494.082	449.955	506.17	310.507	288.386	282.871	294.497	290.264	319.023	300.763	251.687	262.575	264.369	693.885	715.939	791.995	728.335	721.942	676.381	782.362	793.824	883.209	794.195	684.736	761.411	852.662	727.135	423.322	417.568	362.06	389.4	408.277	408.129	410.075	448.21
AAEL003097	gene10335		23.7617	23.8153	26.2925	23.4328	23.8137	28.8477	23.6709	17.1593	11.2791	7.18008	8.98082	32.6157	30.4551	28.544	40.716	5.01218	4.7314	4.26904	4.51889	4.36605	4.73915	4.44979	3.28312	3.71664	4.09754	18.3868	22.4878	39.5169	30.4896	18.6072	15.3051	29.783	35.1764	26.7535	27.8504	20.9139	22.8847	44.7879	27.6906	27.2056	24.1617	20.8608	21.8535	18.9064	24.5025	24.3767	27.1521
AAEL003109	gene10336		61.1258	62.7707	58.4252	52.6916	62.0571	67.4012	59.8308	66.6452	71.0927	62.3064	60.6271	63.6802	64.3732	60.0959	64.5635	113.784	102.82	101.47	96.5442	84.923	100.726	91.6616	62.2315	64.8378	64.6335	50.0139	42.3608	53.825	50.6243	46.5568	43.3595	47.7933	48.6784	52.9424	47.0904	46.8285	42.8223	53.7095	47.2144	284.125	245.218	223.605	247.295	245.794	272.255	283.563	297.872
AAEL003098	gene10337		0.0787291	0	0.122572	0.0257892	0.0559318	0.0283669	0	0	0	0.116201	0.137143	0	0.0180511	0	0.0271044	0	0.0305555	0.170868	0.0299266	0.0465722	0.201387	0.134908	0.0353644	0.0667479	0.0956823	0.0366384	0.0869258	0.0266966	0.150075	0.0566826	0.0334314	0.0361582	0	0.201827	0	0.0615854	0.0207419	0.0414927	0	0.089159	0	0.11122	0	0	0	0	0.0522493
AAEL003102	gene10338		0.0136228	0.0291994	0.0424182	0.022312	0.0967808	0	0.0167844	0	0.036483	0	0	0	0	0.0189799	0	0	0.0396535	0.0422369	0.0258916	0.120878	0.116156	0.0466873	0.122385	0.0577482	0.0275938	0.0633967	0	0.0692911	0.0324599	0	0.0578476	0.031283	0.0214552	0	0	0.0355211	0.0538356	0.0717963	0.0412619	0.0385688	0	0.0641494	0	0.0855202	0.0163383	0.0664983	0
AAEL003105	gene10339		31.4406	33.7977	34.7799	32.8725	34.7429	33.216	28.6352	29.7682	41.4705	33.9956	32.5036	32.8445	30.9957	33.9577	39.1438	52.7294	45.878	46.7411	41.3215	39.1325	45.4401	42.3717	25.5481	26.7099	25.9565	40.7368	35.1932	51.3262	43.5874	35.4325	34.4059	43.342	42.8468	41.3036	41.1812	37.3249	34.942	50.9688	36.4577	73.9726	66.2576	64.0514	64.7721	68.5468	77.2691	77.6221	63.4704
AAEL006749	gene1034		1.78561	1.78975	1.12999	0.631199	3.83305	3.321	2.60362	3.50631	4.00795	2.81246	3.07689	1.4235	1.7525	1.54816	0.984024	69.85	29.2473	16.9322	14.0999	18.1429	38.8751	19.1731	8.12178	6.8705	6.36203	1.79347	1.04013	1.11079	3.25989	0.890198	1.41829	1.12098	1.00148	0.692941	0.539214	2.40334	1.1507	1.10017	2.82093	16.6392	67.5433	86.2239	60.9719	20.4333	13.9817	16.2934	24.6385
AAEL003099	gene10340		0.0397207	0	0	0.0216855	0.141095	0.0715588	0	0	0	0.162851	0	0.0130415	0.0151787	0.0184469	0.0227913	0	0.0513866	0	0.327138	0.195807	0.0188156	0.249569	0.148685	0.0187088	0.214551	0.0308082	0	0	0	0	0.0281116	0	0.0208527	0	0	0.0345237	0	0	0	0	0	0	0	0	0	0	0
AAEL003108	gene10341		30.2375	37.2393	36.7434	29.6391	31.1576	33.9218	31.7047	40.2181	43.5431	43.0851	43.3729	33.8675	35.5575	36.9444	37.9876	32.5406	26.1959	24.669	26.587	26.3302	31.3756	21.9112	16.0457	17.3296	16.6511	59.8644	60.5939	84.7813	76.0422	67.4965	56.1804	75.7799	74.1538	67.9139	76.5114	57.5158	56.8039	86.6086	69.9469	35.317	39.0406	38.8972	37.9181	29.5512	32.0484	30.7128	32.0908
AAEL003093	gene10342		0.206281	0.147383	0.198811	0.30568	0.209356	0.230054	0.157334	0	0.0263066	0.0966552	0.228148	0.164483	0.202699	0.218972	0.270542	0.526401	0.486076	0.182733	0.560085	0.435806	0.153552	0.605962	0.59567	0.485802	0.397938	0.754267	0.18076	0.283126	0.397897	0.141444	0.208559	0.135342	0.0928234	0.0839389	0	0.230517	0.401129	0.10354	0.208268	11.5692	13.551	10.5348	9.05535	13.0269	9.44837	10.501	11.4736
AAEL018291	gene10343		14.1913	17.9082	18.9107	15.1147	13.9974	15.3812	15.4118	19.2444	18.2638	18.8581	21.2049	16.4058	17.9649	19.2437	17.6861	9.41488	6.66134	7.12682	6.96176	7.70995	9.58804	6.37529	5.46676	5.525	5.53374	18.535	17.4492	25.0194	21.5858	19.3585	15.3601	22.8943	23.3795	17.6065	20.4937	17.8529	16.3751	25.1389	21.256	9.13882	6.64921	8.28953	7.52594	7.8686	8.59533	7.81638	8.30156
AAEL004284	gene10344		54.3701	53.4125	65.4371	67.1641	52.414	43.7314	48.8085	46.5824	8.67014	8.28121	11.7084	41.7388	48.9138	46.7349	40.6602	67.4835	47.0722	45.6556	41.6662	60.2	70.813	69.0613	45.2878	40.7765	39.4329	13.5255	11.9308	10.8613	11.1869	12.7687	12.0313	12.4005	11.3352	17.0011	9.22384	9.18146	10.7834	9.5848	9.79283	39.3656	37.7017	33.9825	30.7239	31.5248	35.074	30.5851	38.6056
AAEL004273	gene10345		114.096	89.967	84.0187	75.9866	51.3879	35.3423	38.9558	36.0457	26.3919	30.9494	31.6863	25.8246	30.1706	21.5249	21.2359	1.97865	2.345	1.93261	1.35188	2.57886	1.02167	2.73912	1.838	0.983453	0.743615	2.38472	1.70298	0.350119	1.07522	0.619482	0.470922	0.193195	0.43364	0.0490169	0.214023	0.638164	0.231724	0.100771	0.138994	128.233	203.849	278.687	161.714	211.44	64.5309	44.353	106.085
AAEL017378	gene10346		11.7486	11.7082	11.5792	10.1665	12.6883	13.6225	14.3779	17.3445	31.5998	25.7082	25.3117	10.7385	12.4595	14.702	11.4426	18.3526	20.9919	12.8856	20.5063	11.7834	21.2668	15.0459	13.2568	11.2747	12.9161	19.8794	14.8492	21.2971	18.8511	19.8872	17.5163	23.921	22.9827	26.931	22.2914	17.5978	20.1297	27.6583	19.3822	9.20234	14.2416	16.8736	15.4527	12.4519	7.40399	7.62093	8.4637
AAEL004297	gene10347		140.122	145.498	127.939	100.475	152.159	161.828	144.509	172.139	194.869	177.574	159.315	152.48	152.363	126.62	139.215	250.71	326.955	339.193	415.298	316.669	493.798	309.25	161.153	207.025	185.321	225.39	192.39	274.936	231.29	246.345	243.037	259.855	294.819	221.621	289.263	209.946	254.063	282.551	216.868	43.6867	72.5983	81.6967	59.4239	43.7632	35.1386	30.7445	48.3684
AAEL004280	gene10348		0.109483	0.0521487	0.0378784	0.0199241	0.540144	0	0.0449643	0	0	0.0299248	0	0.0239645	0.0278917	0.0169486	0.0209402	0	0	0.11315	0.0462411	0.107942	0.0172874	0.0416907	0	0.0515678	0.0985624	0.0283059	0.0223856	0.0618753	0.028986	0	0.0516565	0	0.019159	0.0519755	0	0.111018	0.0320493	0.0320562	0	0.034441	0	0.14321	0.110214	0.0763675	0.0437693	0.0791753	0.1211
AAEL004279	gene10349		7.11968	6.56511	7.31465	7.31029	6.48304	7.42241	7.85922	10.4286	7.88817	7.59015	8.17107	5.96268	5.92473	7.3389	7.38758	9.75882	7.285	6.40098	5.07439	2.29823	4.54528	4.90791	3.49031	2.98745	3.42232	11.1425	5.83584	8.77766	7.81489	7.17179	6.52233	6.34889	7.8691	7.91373	10.9982	9.07018	8.00998	9.99976	7.19736	11.3065	18.3581	23.0281	15.7987	13.2583	7.7262	6.80673	8.18488
AAEL006745	gene1035		14.3155	11.4794	16.3832	19.1555	10.6175	9.54413	10.7361	15.4789	1.31799	1.94058	2.39536	14.9418	14.0882	13.2899	14.6009	3.81156	3.20213	2.91708	2.75107	3.25375	3.18833	4.09257	5.68917	4.07018	5.04293	16.9077	17.1803	13.5223	12.0025	14.147	15.4892	14.1267	12.3331	10.4518	10.3963	10.7566	11.8218	15.7531	9.25071	8.19614	3.76661	3.06725	4.13096	5.20221	9.739	10.0568	10.4708
AAEL004302	gene10350		1.42474	1.59877	1.40918	1.12558	1.17592	0.981402	1.30106	1.69049	0.763116	0.577259	0.510968	1.28779	1.70059	1.50628	1.80331	5.24234	1.03273	2.61793	4.38835	4.13967	9.13494	1.65154	0.451752	0.296059	0.305566	1.36508	0.570626	0.78152	0.51921	0.64865	0.427059	0.654347	0.514776	0.519217	0.547221	0.469837	0.518881	0.839223	0.583847	0.367781	0.179249	0.355187	0.246775	0.368288	0.281441	0.218188	0.278101
AAEL004282	gene10351		72.1114	74.2382	78.5916	81.7826	52.1721	52.3895	59.9661	83.1698	35.1077	40.09	43.0691	68.8735	73.4057	72.0316	66.9007	34.0622	29.4408	28.4937	23.7557	29.0648	31.5774	34.0741	33.0818	33.0633	33.9698	89.4539	86.3102	95.8979	94.7619	87.679	87.2085	84.416	87.7222	92.3098	100.591	72.4518	77.2519	87.8317	83.0458	54.5106	48.6053	41.2697	46.779	49.6684	54.9402	59.8487	71.9886
AAEL004274	gene10352		21.3221	24.006	24.9839	17.1723	22.0127	28.1931	24.006	30.8598	18.3466	18.4722	21.571	22.9464	25.3453	25.9423	26.9996	20.7082	13.4102	14.1091	17.1627	20.1764	30.1582	13.6522	8.28547	8.78394	8.35731	38.5524	35.3005	43.8158	46.6188	38.984	35.171	45.0844	47.6783	41.7068	47.9259	37.3586	36.9285	42.5006	44.0481	15.1399	15.7688	15.5164	13.175	11.3306	12.8076	12.1948	15.1622
AAEL004299	gene10353		52.0276	45.8553	51.0462	42.7147	57.4272	55.0549	57.1594	93.578	62.0994	57.102	63.9793	41.5759	41.3899	40.2783	39.6239	0.640335	0.464303	0.805779	0.705641	0.780891	0.79728	0.947233	0.81533	0.536276	1.00271	0.364757	0.303649	0.279769	0.668406	0.297005	0.297795	0.359977	0.259881	0.564017	0.615668	0.376477	0.391259	0.369602	0.524786	16.4913	29.5278	29.8184	25.2654	23.4628	11.2508	10.9142	20.2046
AAEL004292	gene10354		0.240024	0.237449	0.258708	0.181441	1.04936	0.0665253	0.181987	0	0.0741697	0.0454188	0.214416	0.127304	0.211665	0.154344	0.286041	2.38829	1.07487	0.543827	0.87729	0.76454	3.62087	2.40451	0.580551	0.652232	0.486183	0.386656	0.0339761	0	0	0.232629	0.235208	0.211994	0.0290788	0	0	0.0722143	0.072965	0.0486538	0.111847	2.77049	2.63263	2.63004	1.61006	2.08634	2.96728	1.83259	5.9429
AAEL004283	gene10355		19.2098	17.9141	20.625	17.6371	23.8125	22.9483	19.9483	15.4614	5.9368	4.65816	5.91713	20.884	20.5314	16.5077	17.9736	28.7524	27.4638	21.5036	19.1441	15.9927	19.7663	20.3291	10.5384	12.6156	12.2154	1.5572	1.35745	0.283663	1.19596	0.58859	0.79118	0.261953	0.419202	1.42967	0.425616	1.07079	1.4626	0.280559	1.24385	69.8351	88.5641	81.7386	81.0956	76.4335	60.1151	54.9781	73.4847
AAEL004281	gene10356		21.4636	18.2232	21.5035	12.288	12.5569	9.18996	10.4751	11.2226	6.75076	5.94404	8.48759	4.8189	6.75425	5.15373	3.67157	0.799316	0.376278	0.739925	0.396883	0.5294	0.105983	0.485622	0.602998	0.273991	0.271913	0.62472	0.0548951	0.025289	0.248784	0.026847	0.0950063	0.0685036	0.117457	0.127457	0	1.90572	0.176834	0.07861	0.225889	7.49566	10.2617	13.5207	8.64873	9.5509	6.47579	3.71327	6.38479
AAEL004304	gene10357		76.629	89.6379	99.5782	45.7303	95.0293	119.659	100.475	191.787	19.4349	32.0727	33.389	83.1115	106.602	94.4245	99.724	82.9615	81.631	77.606	79.834	75.3072	88.446	51.6385	36.7416	46.0576	40.1122	156.267	157.987	193.319	172.331	178.884	142.85	190.938	187.907	200.096	170.95	142.72	162.351	222.349	181.061	61.812	88.5676	89.1974	78.7035	47.1018	56.2046	53.4367	64.0796
AAEL004275	gene10358		0.587045	0.647119	0.287245	0.49448	0.685164	0.48347	0.557966	0.161105	0.898375	0.660159	0.77913	0.51215	0.519165	0.677688	0.779545	0	0	0	0	0.0496095	0.0715068	0	0.0376708	0	0	0.54639	0.493839	0.48344	0.439621	0.724551	0.569787	1.03994	0.871733	0.609138	0	0.524814	0.751216	0.972371	0.762041	0	0	0	0.0379904	0	0.0603486	0.0545829	0
AAEL004276	gene10359		9.46897	11.3319	11.7937	13.7424	9.10957	7.91339	9.5925	10.1057	3.87424	4.85273	6.03272	12.2026	12.9359	11.287	11.138	7.63094	3.41979	4.64837	3.72433	3.88984	5.41989	3.6508	3.19003	2.30432	3.46305	7.65034	9.97078	9.85558	9.83969	9.42123	8.04177	9.60371	9.61067	12.2214	6.86966	7.74996	8.93927	10.8819	8.84314	5.4734	3.18785	2.84875	3.09795	6.43972	3.21768	3.42384	6.89513
AAEL006737	gene1036		6.05336	5.30157	6.1478	7.01831	11.3293	9.92823	8.05972	11.6183	13.3207	10.2875	11.0864	10.226	5.96955	10.7161	11.2791	18.1221	13.8625	13.8912	11.7937	4.13917	6.79866	5.87424	5.06789	5.13521	5.25177	0.10097	0.0399258	0.110358	0.51698	0	0.0690992	0	0.0170855	0.0695259	0	0.0565735	0.271518	0	0.0328583	35.8275	65.16	89.9214	61.1464	51.8432	56.9483	65.929	24.1186
AAEL004288	gene10360		151.268	152.957	161.097	177.771	138.675	141.139	141.138	182.078	71.3129	80.1329	96.3645	165.464	153.821	153.186	155.103	119.984	102.663	113.87	102.936	109.182	121.036	115.678	112.983	113.035	110.864	113.159	102.298	81.146	93.573	98.4348	101.29	92.3043	95.3235	112.361	99.2297	100.933	101.228	82.358	89.9938	171.701	134.256	125.963	130.006	139.097	169.218	168.581	178.329
AAEL004287	gene10361		90.8079	82.2579	86.8053	81.1613	75.2923	80.081	75.6915	109.32	73.495	77.229	85.021	99.9501	102.534	92.1312	96.0425	61.3934	52.3117	51.3749	50.4329	47.5824	49.9758	41.8324	34.8965	33.5738	36.1864	97.8676	96.3651	115.52	93.0278	104.292	96.0347	116.583	104.952	81.5613	107.236	94.6986	98.4625	123.471	93.7739	48.6239	58.668	57.9905	55.6419	50.9978	43.2356	41.3452	48.2905
AAEL004303	gene10362		0.0302927	0	0.0235811	0	0.134506	0	0	0	0	0	0	0	0	0	0.0521449	0	0	0	0	0	0	0	0	0	0	0.0704869	0.111488	0.128401	0.252631	0.136311	0.0964757	0.173908	0.35782	0	0.918328	0.138228	0.0798086	0.359216	0.229383	0	0	0	0	0	0	0	0
AAEL004278	gene10363		72.6821	68.9827	79.5348	62.3216	117.628	124.758	117.053	92.206	65.6148	71.6933	66.9836	72.6525	81.2018	63.7021	62.637	404.508	759.419	742.267	802.831	725.325	647.406	512.032	400.79	476.606	419.746	70.3083	65.4519	47.7155	93.5967	137.146	129.85	113.601	82.3944	66.2266	46.7832	99.8431	92.7198	33.5468	81.8719	128.785	266.268	312.712	207.918	183.916	96.5112	78.0166	87.5184
AAEL004294	gene10364		116.734	123.939	127.286	107.251	117.173	122.09	123.807	136.824	101.794	108.632	116.979	123.101	139.579	132.056	127.374	178.322	194.891	208.436	212.943	169.054	217.754	193.744	115.335	124.954	126.164	181.188	165.553	159.471	193.461	172.819	166.063	165.194	163.016	153.202	178.061	159.846	166.942	154.195	161.98	146.666	160.679	158.43	159.222	168.708	141.845	136.887	175.021
AAEL004300	gene10365		81.089	81.2158	80.6543	77.3315	72.7083	78.7678	74.8865	78.8785	50.6333	52.2495	51.9186	82.5002	88.3668	82.83	82.5111	70.1079	57.825	56.844	59.8806	54.0123	66.5321	54.8858	38.9655	41.6945	42.4532	69.1108	68.3868	81.3519	75.3722	74.0686	68.2531	80.4378	80.6578	66.6431	65.9127	61.6704	63.0912	82.1795	68.331	109.309	91.8667	82.1653	86.746	96.7155	102.63	108.592	95.37
AAEL004277	gene10366		0.391862	0.290744	0.633548	0.419645	0.41045	0.389182	0.328061	0.458425	0.302723	0.333678	0.459447	0.48495	0.328286	0.440968	0.484285	0.269225	0.146236	0.233645	0.162323	0.193172	0.185624	0.232437	0.169251	0.241362	0.0915854	0.455905	0.314325	0.766604	0.574595	0.361704	0.447999	0.44993	0.363967	0.638585	0.117154	0.451938	0.311042	0.489831	0.56302	0.312918	0.34026	0.248402	0.193445	0.181346	0.295241	0.130792	0.383426
AAEL004301	gene10367		46932.2	43328.6	41792.1	44398	55234.9	53662.2	55623.6	41845.5	72022.2	67307.9	69048.8	47507.7	43226	42640.7	42024.9	0.212189	0.0742758	0.118672	0.116395	0.181136	0.174059	0.0524706	0	0.0649016	0.186071	17.5987	10.3961	6.5674	14.8112	4.82254	3.57573	4.25412	10.1515	95.6201	4.99837	16.8667	20.8942	5.2045	275.456	0.390117	1.09152	0.50467	0.624204	0.528626	0.183622	0.298943	0.203216
AAEL004298	gene10368		0.0925182	0	0	0	0.131456	0.0333352	0.022798	0	0	0	0	0	0	0	0	0	0	0	0	0	0	0.0317073	0	0	0	0	0	0	0	0	0.0392868	0	0.0291422	0	0	0	0	0	0	0	0	0	0	0	0	0	0
AAEL018319	gene10369		15.212	19.1321	19.3073	16.9561	16.4922	18.4312	17.6081	23.7764	12.2217	15.1182	18.9402	18.1065	19.9274	20.0897	19.5525	22.736	10.1337	13.861	18.1931	18.1776	31.6856	13.3625	8.73649	8.57213	8.89186	18.6557	19.1518	21.7702	22.6777	19.2376	16.958	22.3455	24.1693	21.7908	20.8717	18.1552	17.5488	22.4288	22.9915	9.24366	9.41069	10.7377	8.54133	9.14777	7.77303	6.89482	8.35565
AAEL006734	gene1037		69.3606	73.1519	79.5919	71.9666	58.9403	57.0745	60.3176	68.7357	53.0341	58.6348	60.9883	58.7347	61.0914	66.9775	64.9646	69.8882	58.0128	58.3502	62.7676	66.287	70.5971	61.4729	70.2975	66.766	60.4324	70.2154	65.2767	77.9343	73.5278	74.3936	73.1005	71.1382	78.2086	45.9914	82.4865	67.2784	58.8066	65.296	69.826	75.5217	61.937	62.1679	71.4847	69.4958	81.5988	75.7073	82.4233
AAEL004291	gene10370		12.2037	8.89174	10.1833	10.2455	7.87466	11.5859	10.4657	7.51944	2.41005	2.86166	2.13476	11.0477	11.6251	10.6115	9.1056	23.1597	21.8078	16.6388	19.8988	11.9453	15.5023	11.7724	11.3383	9.64559	11.7373	12.2064	10.2592	10.9037	11.8197	10.3903	7.54956	11.8448	8.71131	18.7091	17.6073	8.15555	11.8545	11.8571	9.97222	7.76778	15.9612	16.3306	14.5665	13.7791	7.00231	6.49998	7.64754
AAEL004285	gene10371		6.31567	6.42628	6.29585	5.14673	5.26547	7.36413	6.09947	4.35017	3.69733	2.53128	2.67338	7.06317	6.29541	6.17601	7.92757	13.5912	10.3265	9.20976	7.50959	4.67004	6.36899	5.98496	2.68422	1.88166	2.08169	5.25017	4.3227	6.7995	6.08211	3.33336	2.96953	4.50117	4.62049	6.20959	5.13549	4.0364	5.07929	8.55893	4.20505	2.01634	7.33608	5.87954	6.7354	1.99291	1.89675	2.06618	2.15385
AAEL004271	gene10372		7.21415	5.02525	5.5231	5.09748	4.79847	5.06699	6.25783	6.31672	3.32082	3.45939	4.08878	5.46792	5.7803	5.30872	4.96163	3.88095	3.60542	3.19213	3.07079	2.33172	2.42733	3.13095	2.76654	2.45417	2.09585	0.840751	0.755571	0.36896	0.587012	0.539499	0.749724	0.556298	0.517332	0.745582	0.593639	1.01709	0.85458	0.443612	0.447713	3.78967	5.37153	6.30799	3.66886	3.26711	2.53608	1.98424	4.10105
AAEL017264	gene10373		0.329592	0	0	0.269911	0.731729	0	0.101521	0	0.220669	0	0.837281	0.0811613	0.188923	0	0.141837	0	0	0	0	0.243713	0	0.141195	0	0.116431	0.166902	0.191729	0.909767	0.698517	0.785342	0.14831	0.699787	0.378433	0.908407	1.40822	0	0.322277	0.542712	0.651394	1.24787	0.116642	0	0.0970026	0	0	0.0988232	0	0
AAEL004296	gene10374		0.0218549	0.0468443	0.0340256	0.14318	0.232897	0.157491	0.0538542	0	0	0	0	0.0215269	0	0	0.0376204	0	0	0	0	0	0	0	0.0490852	0	0	0	0	0	0	0.0393372	0	0	0	0.0233444	0	0	0	0	0	0	0	0	0	0	0	0	0
AAEL004289	gene10375		26.8422	33.0036	32.8813	30.002	30.6885	30.6782	31.7023	43.8026	59.1239	54.0491	61.5172	30.0156	33.464	37.9477	33.2416	17.247	13.1211	11.0529	12.0134	7.76223	12.5157	10.3466	7.37147	8.0579	8.77976	30.8388	27.814	45.1645	38.2875	32.6513	29.6198	44.0133	40.2447	32.0369	46.8883	30.8363	32.0666	51.4252	33.6684	13.9198	15.4275	22.5171	15.9183	13.4092	11.6119	11.4514	12.7462
RU121	gene10376		0.0591658	0	0.0921141	0.0969044	0.280222	0	0.0971962	0.126288	0	0.0970296	0.114516	0	0.113047	0.137387	0.0339487	0.0728883	0	0	0.0749672	0	0.08408	0.0337949	0	0	0	0.0458902	0.072584	0.0668758	0.140978	0	0.0837468	0.181155	0.155305	0	0	0.0514245	0.0519591	0.103941	0.238942	0.111673	0	0	0.0446704	0	0.0473065	0	0.0654432
AAEL004293	gene10377		0.0444863	0.0317843	0.0692599	0.0728617	0.237034	0	0.0913514	0	0.238276	0	0.129155	0.131456	0	0.0413203	0.0765773	0	0.0863277	0	0.0845509	0	0.0632192	0.0254102	0.0333048	0.0209535	0.0300366	0	0	0.0502834	0	0	0.0629686	0	0	0	0	0	0	0	0.0449147	0.0629747	0.105719	0.0698283	0	0.093091	0.0711389	0.0965136	0.147619
AAEL004295	gene10378		90.1422	78.8286	95.2066	100.017	79.6059	79.4603	78.3724	92.8871	36.7718	44.0748	56	97.8947	92.1194	99.8114	105.069	1.58415	1.0536	1.19607	0.733202	1.09876	1.25887	1.19968	0.834339	1.09022	0.752465	93.953	89.6044	85.4888	91.376	94.4846	96.8322	84.6504	83.7998	124.565	99.8887	81.9618	89.533	95.0305	94.0396	6.49251	7.23227	6.71131	6.95788	5.87505	4.98658	4.30093	5.45231
AAEL015239	gene10379		20.8645	30.8533	30.4477	14.3373	31.7014	40.2257	33.5464	42.8218	36.5892	32.1925	34.4809	24.0407	26.9623	30.9594	30.792	64.6681	44.3708	44.2208	35.1482	30.6829	48.8165	41.2881	18.2578	20.6706	18.0673	31.1322	31.6783	17.9854	26.3459	19.3394	20.2228	18.0849	17.5369	21.3066	15.0197	27.2019	27.3947	15.8926	25.6273	28.1405	50.3023	61.4756	48.7837	27.293	22.9871	24.5014	28.4322
AAEL006731	gene1038		42.994	42.6867	49.6091	53.1565	39.8052	38.6249	43.8148	53.0546	46.8273	54.8504	68.8297	46.516	49.6163	51.8826	48.6829	33.6847	26.1834	27.4609	27.0933	28.2966	29.3034	27.1703	21.5725	22.4857	23.5475	33.1697	33.3512	34.7673	38.3714	42.7064	40.5844	44.5511	38.8991	33.4049	42.0414	40.0521	36.1504	34.8525	38.3284	51.7706	32.6083	34.7301	35.8708	46.1805	57.0271	51.5375	39.8405
AAEL014305	gene10380		0.557227	0.413437	0.367035	0.35102	0.380647	0.463325	0.739362	0.548951	0.172189	0.052721	0.0622222	0.485533	0.737086	0.597196	0.811625	0.673266	0.831789	0.23257	0.366601	0.31695	0.639589	0.477425	0.0481349	0.423973	0.260469	1.94489	1.45923	1.88952	1.58308	1.4273	1.31961	1.96861	1.92398	2.28924	0.499777	1.56472	1.46806	2.20257	2.53167	0.273049	0.611178	0.252305	0.388347	0.269086	0.12852	0.244107	0.0711171
AAEL014306	gene10381		0	0	0	0	0	0.173747	0.118826	0	0.258283	0.474489	0.84	0.189991	0.110563	0.134369	0.166014	0	0	0	0	0	0	0	0	0	0	0	0	0	0	0	0	0.221469	0	0	0	0	0	0.254143	0.292116	0.136525	0.687575	0.227074	0	0	0	0	0
AAEL017190	gene10382		0	0	0	0	0	0.339772	0	0	0	0	0	0	0	0	0	0	0	0	0	0	0	0	0	0	0	0	0	0	0	0	0	0	0	0	0	0	0	0	0	0	0	0	0	0	0	0	0
AAEL014304	gene10383		0.578659	0.206718	0.750753	0.789795	0.171291	0.521241	0.712956	0.154392	0	0	0	0.85496	1.10563	1.20932	1.1621	0	0	0	0	0	0	0	0	0	0	0.44882	0.177473	0.981099	1.60861	1.21513	0.819069	1.55028	0.303786	0	0	0.502947	0.635219	2.28728	1.75269	0.136525	0.343787	0.227074	0	0	0.115668	0.313852	0
AAEL014307	gene10384		28.4256	28.6929	28.3017	21.1841	31.6239	38.4181	29.4161	31.3054	35.1455	29.6095	29.8599	33.4734	31.2298	28.8398	37.6203	19.3586	18.9582	17.0434	15.1017	14.9463	16.5905	14.681	9.22849	8.31181	9.39977	47.8466	57.0739	82.1109	70.0418	48.1828	42.6982	61.2282	70.6882	68.5218	63.8702	52.2706	58.1245	93.4077	64.7003	18.1616	31.7929	32.9334	27.9632	14.8518	14.5636	14.609	18.8852
AAEL017481	gene10385		766.066	781.872	839.353	911.874	636.986	592.505	618.266	684.3	908.602	650.74	560.2	719.571	781.676	763.875	785.175	993.088	873.98	925.05	950.197	1015.13	1318.29	1103.09	933.416	985.406	985.581	1098.39	1118.23	1047.29	1138.11	1054.87	956.423	1024.6	1081.44	1233.18	878.021	1047.35	1119.61	1034.15	1131.79	585.257	635.114	541.006	612.832	585.013	546.056	525.379	607.637
AAEL015274	gene10386		3.2719	3.84472	3.56836	3.61791	3.15631	3.85984	3.29457	10.0503	6.67189	7.23155	7.28109	3.30458	3.17971	3.56354	3.74523	5.43232	3.3519	5.56139	5.08219	2.16146	2.52545	2.33373	1.82781	2.74581	2.0185	5.87419	7.48792	8.41966	7.5983	7.38388	6.98212	7.39906	9.93991	6.8301	10.9994	8.8562	6.84794	8.35935	6.18759	2.51569	2.72339	4.65347	2.93426	2.81514	2.33056	1.99981	1.70848
AAEL015621	gene10387		0	0	0	0	0	0	0	0	0	0	0	0	0	0	0	0	0	0	0	0	0	0	0	0	0	0	0	0	0	0	0	0	0	0	0	0	0	0	0	0	0	0	0	0	0	0	0
AAEL015623	gene10388		0	0	0	0	0	0	0	0	0	0	0	0	0	0	0	0	0	0	0	0	0	0	0	0	0	0	0	0	0	0	0	0	0	0	0	0	0	0	0	0	0	0	0	0	0	0	0
AAEL015622	gene10389		0	0	0	0	0	0	0	0	0	0	0	0	0	0	0	0	0	0	0	0	0	0	0	0	0	0	0	0	0	0	0	0	0	0	0	0	0	0	0	0	0	0	0	0	0	0	0
AAEL014101	gene1039		0.35452	0.345403	0.551946	0.527863	0.171725	0.406436	0.794179	1.34146	0.0863122	0.158564	0.187139	0.984106	0.517267	0.134709	0.61026	2.38225	0.59415	0.499625	0.306274	0.381302	0.916011	1.15977	0.289541	0.364325	0.718102	2.39977	2.25369	1.2568	1.61268	1.45025	1.23171	1.40619	0.862905	3.16715	2.25469	1.21853	1.44348	1.35886	1.0738	1.3687	0.689316	0.758831	0.948991	0.809302	1.85537	1.46835	1.06946
AAEL013025	gene10390		0.0472083	0.0337291	0.0612481	0.11598	0.125769	0.0566987	0.0678586	0	0.0210713	0.0193549	0.045686	0.139499	0.0541198	0.0986592	0.0812628	7.3133	1.03824	4.64716	7.37235	3.60711	8.30765	1.09208	0.0706851	0	0	0.787238	0.144787	0.0266801	0	0	0.0501161	0.0361359	0.0123917	0	0	0.0512894	0.0103645	0	0	0.0668279	0.0560939	0.0185252	0	0.0740902	0.0471823	0.0256047	0.052217
AAEL006213	gene10391		0.0135575	0	0	0	0.0240792	0	0	0	0	0	0	0	0	0	0	0	0.105236	0.0105086	0.128837	0.120299	0	0	0.121798	0.0191571	0.137308	0	0	0.0919453	0	0	0.115141	0	0	0	0	0	0.0357184	0	0	0.0383839	0	0	0	0	0.0650402	0	0
AAEL006225	gene10392		0.0162069	0	0	0	0.0575695	0	0	0.10378	0	0	0	0	0.0371593	0	0.027898	0.359384	0.377402	0.301493	0.308029	0.239679	0.391535	0.249945	0.0727999	0.114504	0.16414	0.0754223	0.0596473	0	0.231703	0.145856	0.0688206	0	0	0.207737	0	0.0422591	0.0853968	0.0854152	0.147266	0.0229424	0	0	0	0	0	0	0
AAEL006227	gene10393		11.9665	12.9108	12.5956	11.3144	12.1979	12.0541	11.8406	17.2771	7.94722	8.26924	7.72821	13.5692	13.6539	13.1317	13.2203	11.9184	13.2572	12.4046	15.7738	16.1509	14.4913	12.0993	13.0408	12.409	13.0805	13.2111	12.4606	14.8212	14.525	14.8514	13.8817	13.2781	16.1361	18.3656	15.4153	14.2801	13.2209	13.9019	15.4432	9.00494	9.40279	10.6698	10.5375	7.26992	9.1532	9.40842	8.61951
AAEL006218	gene10394		0	0	0	0	0.0503573	0	0	0	0.0379659	0	0	0.0837823	0.032504	0	0	0	0	0	0	0	0	0	0	0	0	0	0	0	0	0	0.0601989	0	0	0	0	0	0	0	0	0	0	0	0	0	0	0	0
AAEL006211	gene10395		1.79523	2.26473	2.00293	1.34597	2.03298	1.86826	1.91053	2.63117	1.57858	1.40788	1.78232	2.05738	2.52351	2.34445	2.51768	8.26189	1.86052	2.91952	6.83336	6.58305	7.00709	3.12656	1.87868	2.01831	1.58533	1.94635	1.52126	1.92412	1.88821	1.56722	1.1009	1.0896	1.62556	1.94371	1.16351	1.42217	1.25653	1.67573	1.52607	1.08024	0.802105	1.25539	1.10796	0.936606	0.944545	0.843692	1.00638
AAEL006223	gene10396		11.6372	9.80494	12.248	10.1268	10.5798	10.0976	10.498	10.5822	7.5389	8.09957	11.8943	11.9576	12.9087	12.5715	9.51837	11.983	6.48697	6.50697	8.59866	9.06957	12.6799	8.0109	4.85474	5.39834	4.78563	11.112	11.8404	10.6962	12.9959	12.8029	9.44557	13.6791	13.0631	14.5512	9.49506	12.4848	9.63476	10.7959	11.1909	5.97744	6.27166	8.52168	5.63601	4.41801	5.84803	4.78493	5.8382
AAEL006222	gene10397		22.177	30.1024	23.2982	7.93894	28.5248	37.6694	29.4811	49.9845	76.2181	63.8302	66.6729	24.6847	27.0576	25.7036	25.6591	74.0598	64.4365	57.3668	56.2648	59.6248	69.6327	56.2278	31.7293	36.7176	37.9104	31.6282	32.2648	54.9464	46.2242	30.4977	28.2246	40.2713	41.5886	26.2167	38.2034	33.3053	30.6968	53.854	39.385	113.029	121.745	174.066	133.082	80.2798	90.8639	85.6079	88.9048
AAEL006214	gene10398		20.3069	20.4651	20.1502	18.9393	20.8361	20.5137	20.0529	24.6256	13.0928	12.657	14.5273	24.269	21.5469	20.5327	21.503	0.539107	0.480358	0.561905	0.604892	0.444522	0.640731	0.424174	0.357402	0.324793	0.286515	35.1146	38.3934	39.6909	37.517	37.076	34.6876	45.2111	43.6502	35.9405	42.9633	36.0875	39.7118	41.7937	36.3635	0.938607	1.95386	1.26972	1.36164	1.2626	0.816424	0.791168	0.880075
AAEL006224	gene10399		146.829	152.312	146.534	153.666	145.216	127.549	138.758	150.286	194.492	167.226	147.84	114.285	116.328	118.141	107.743	143.109	205.723	207.162	213.87	197.792	228.468	210.524	165.241	159.583	148.121	99.8231	92.4387	86.81	105.281	135.541	133.052	105.567	118.335	95.7831	81.9423	92.668	100.864	76.6574	84.0524	89.3422	93.281	108.326	87.242	89.9084	75.9615	72.8632	72.5058
AAEL017103	gene104		0	0	0	0	0	0	0	0	0	0.0623831	0	0.0749368	0.087217	0	0.0873063	0	0	0	0	0	0	0	0	0	0	0	0	0.0859927	0	0.0456453	0.0538432	0	0	0	0	0	0	0	0	0.0358989	0	0.119418	0	0	0.152074	0	0
AAEL017409	gene1040		0.212175	0.0649686	0	0	0.215337	0.109212	0.0746906	0	0	0	0	0	0.0694967	0.0422303	0	0	0	0	0	0	0.0430743	0	0.136153	0.12849	0.122792	0.0705289	0	0.102782	0.0722234	0.218228	0.193066	0.0696046	0.0477377	0.161882	0	0	0.0399281	0.0798734	0.183616	0.0429078	0	0	0	0.0951412	0.0363528	0.0493196	0.10058
AAEL006221	gene10400		50.1155	54.265	54.9755	63.2122	45.0162	46.4919	48.1552	62.7071	36.176	39.9956	51.6353	49.7889	52.5989	55.7383	48.6865	57.5078	38.5653	45.2972	44.4226	46.0873	55.6653	49.996	54.9202	53.4773	61.0822	38.4686	33.9737	32.7181	41.0399	40.4364	37.364	40.3455	40.009	32.6416	34.6569	36.161	34.2225	34.6094	39.3444	47.3364	34.189	34.3139	33.5318	43.4851	43.4211	42.5532	41.0011
AAEL006219	gene10401		0.134005	0.335101	0.173859	0.03658	0.198337	0.0804723	0.11007	0	0.0598129	0.219763	0.194526	0.021999	0.025604	0.124468	0	0.2889	0.216703	0.450101	0.254691	0.462413	0.349129	0.765426	0.0501617	0.0315589	0.271436	1.24725	1.39737	1.51468	0.691824	1.608	1.94421	2.82082	1.16078	0.596408	2.0312	2.30032	1.17683	0.823957	1.28531	0.189697	0	0.0525856	0	0	0.0267863	0.0363408	0
AAEL006216	gene10402		6.15434	7.46505	7.77977	5.40308	6.72357	8.1385	7.46716	10.4237	9.15818	9.04634	9.23738	7.06696	7.80347	7.379	8.37208	27.7586	17.4279	19.6066	19.1146	28.8027	30.0701	30.3218	15.3933	16.4449	13.9558	24.9745	24.8861	28.7483	29.7497	28.3845	25.7662	29.2091	26.8183	36.9009	32.6714	27.9582	25.5987	30.1836	28.1414	28.4226	25.8451	23.0003	26.9484	29.927	25.3086	24.0581	28.0906
AAEL006226	gene10403		25.6209	26.4111	27.2593	24.7201	23.4833	23.9907	23.0752	33.1101	26.7752	27.1505	32.0091	27.5809	27.5866	24.5427	26.1743	13.0754	10.5251	10.8727	12.3792	11.0859	12.7817	10.2681	8.09889	8.3082	8.13171	20.1293	20.5499	23.582	21.7134	19.2903	17.6256	21.334	21.2995	18.1456	18.9719	17.6857	17.5108	23.8885	20.7144	15.3558	15.6403	14.6175	16.2145	15.389	15.0551	15.2804	15.0702
AAEL006217	gene10404		0.0287695	0	0	0	0	0	0	0	0.0385235	0	0	0	0	0	0	0	0	0	0	0	0	0.0492986	0	0	0	0	0	0	0	0	0	0	0	0	0	0	0	0	0	0	0	0	0	0	0	0	0
AAEL006212	gene10405		0	0	0	0	0.0221345	0.0673557	0.0307098	0	0	0	0	0.0122755	0	0	0	0	0.169289	0.125579	0.142118	0.147444	0.0885522	0.106777	0.111961	0.0352199	0.075731	0.115995	0	0	0.0593907	0	0.0264604	0.0286186	0.0196278	0	0	0.0162479	0.0820841	0	0	0.0705678	0	0.0586859	0.0564557	0	0	0	0.0413545
AAEL006215	gene10406		0	0	0	0	1.21807	0	0.105623	0.137238	0.229585	0.421768	0.248889	0.168881	0.0982782	0	0	0	0	0	0	0	0.365479	0	0	0	0	0	0.315508	0.145348	0.612804	0	0	0	0.270032	0	0	0	0.112928	0	0.519317	0	0	0	0.388347	0.403629	0.102816	0	0
AAEL006220	gene10407		0.0679866	0	0.105847	0	0.12075	0.244962	0.125648	0.217675	0.0227592	0	0.0986915	0.117191	0.0584552	0	0.058515	0	0.164914	0	0.0969119	0.351903	0.0241538	0.05825	0.0381738	0.144101	0.0688555	0.0395489	0.0625541	0.0288173	0	0.0305927	0.0360872	0	0.0267688	0	0	0.0221592	0.0223896	0	0.051481	0.144363	0.24235	0.0400184	0.192488	0	0.0203848	0	0
AAEL001384	gene10408		5.62788	9.83032	8.41445	1.04449	8.20223	16.0557	7.7263	19.3376	22.6293	17.387	20.2505	9.0244	11.4537	9.5588	11.7277	15.5358	11.3698	9.23118	12.2872	15.074	22.5885	9.14293	4.69076	6.48804	6.18959	26.4503	32.223	57.6839	53.1206	25.8649	24.8685	51.9633	52.7381	28.218	60.5384	29.7649	36.2978	63.2705	45.5049	14.7375	14.9088	23.8051	13.1324	7.53981	11.2942	10.6879	14.1958
AAEL001392	gene10409		15.4309	17.6951	10.2102	4.29649	3.56285	3.33594	4.8481	5.18759	25.1051	31.2214	23.52	3.41984	1.50366	1.50493	1.46093	75.5642	162.224	81.3927	430.976	833.856	18.2009	216.428	13.5163	88.0894	33.7567	2.51339	69.7116	2.35464	3.49299	17.9145	11.1393	23.9187	38.277	0.164825	0	45.567	35.369	0.813256	0.93477	0.10922	0.55006	0.908297	0.43689	1.0898	0.462672	0.125541	0
AAEL017020	gene1041		221.039	162.384	198.685	297.017	147.574	162.544	158.724	51.6829	16.1852	12.9485	19.4705	229.55	208.075	202.302	231.69	35.233	30.9464	44.2757	34.5335	22.1424	21.776	33.1395	23.9946	20.9912	23.7724	40.7361	42.6197	51.8946	31.1235	31.3707	33.0312	37.4266	33.9589	57.2245	34.1875	35.3295	38.1622	55.3805	32.5953	148.089	149.552	83.4493	148.06	141.173	161.006	172.629	145.815
AAEL001366	gene10410		15.367	15.9615	14.844	15.5807	13.8377	16.1298	14.558	14.8499	14.3521	12.5477	14.0592	17.8711	18.283	17.3319	16.227	10.4598	5.93066	6.47274	5.1132	6.42944	8.41097	5.49515	4.39879	5.26123	4.96982	14.2226	14.2579	10.8012	14.5131	13.5973	11.3327	13.3443	13.3214	13.7016	11.4431	12.262	12.106	10.2087	12.6467	4.53959	5.06353	7.19574	3.60739	4.12091	4.43978	2.87163	4.8564
AAEL001393	gene10411		11.7022	14.2903	12.3491	4.3122	15.1005	24.2625	15.3786	26.9254	15.6738	12.14	14.7153	16.0649	17.2266	15.5857	18.755	26.2824	16.8932	16.7634	18.5373	18.2212	27.4321	16.014	8.07965	9.30501	9.24058	43.5404	50.8048	78.0723	69.7526	42.1918	38.8212	63.3924	67.9316	60.0105	74.3477	48.1546	54.2171	85.8373	67.2146	24.1013	31.367	35.5872	26.1553	16.7473	19.8628	19.4804	27.6994
AAEL001371	gene10412		39.5397	34.7219	44.92	49.9356	29.3324	34.2311	34.4067	30.2831	15.7209	17.3077	22.5266	39.1883	36.7071	45.7848	46.9462	13.0794	9.89255	10.7112	10.0893	10.6128	10.8168	10.4681	7.80646	6.98507	7.73734	35.6511	28.0524	38.3705	35.1524	30.0548	26.3882	40.1342	26.9506	53.1324	29.7358	33.5882	28.3042	39.1904	31.0941	9.43308	13.9169	10.0354	11.4751	10.5794	7.39408	8.99178	9.92596
AAEL001367	gene10413		21.13	23.0799	23.9927	18.9729	20.1217	24.5129	20.6144	26.6182	21.1996	20.2657	23.2387	25.0891	25.511	24.0715	27.9238	6.6582	5.40797	5.87986	5.24725	5.38238	5.86662	5.27436	3.85355	4.11419	4.0441	25.9504	25.1152	40.4092	30.4763	27.2515	23.4581	31.1622	32.0257	35.1157	27.1345	23.874	24.4372	44.1719	27.7797	16.2732	17.9036	15.2287	17.2408	16.5321	14.4794	16.4208	15.3378
AAEL001380	gene10414		0.0308743	0.0441178	0.0320451	0	0.0913921	0.0185405	0	0.0659007	0.137807	0	0	0.0202739	0.0353944	0.0430155	0	0	0	0	0	0.0304395	0.0731254	0.0176351	0.0231141	0	0	5.74722	6.17384	11.7779	10.2502	6.46481	4.56679	9.87856	8.20147	9.42084	9.11961	6.14514	7.04955	10.8207	9.53851	0.029137	0	0	0.0466204	0.0323034	0.0246858	0	0
AAEL001370	gene10415		3.23939	2.86563	3.11694	3.2265	3.32493	3.4091	2.77657	2.49698	0.843122	0.560591	0.597907	4.06203	3.51239	3.32321	4.59984	1.59556	1.38892	1.28881	1.04592	1.30313	1.21144	1.06737	1.00849	0.95411	0.988168	6.11179	7.35272	13.2542	10.116	5.96738	5.34385	8.03579	8.78668	11.062	10.1954	6.1314	7.06459	13.4872	8.75336	1.96426	2.62357	2.85172	2.35335	1.91279	1.6156	1.39258	2.30781
AAEL001385	gene10416		82.6455	73.9808	82.3906	79.785	74.4454	78.441	77.0293	72.6724	28.5242	25.6951	30.8393	80.6798	82.7869	80.2449	82.1256	64.4522	56.5792	51.0907	46.9103	49.2339	49.063	46.8896	30.0416	30.9784	27.7908	68.6548	61.8783	64.1122	58.9818	67.7523	59.7831	72.5194	65.7888	86.603	68.6039	62.101	61.0463	69.0084	55.6887	72.1933	84.5911	77.1012	79.2279	60.9668	70.7279	75.2806	66.6887
AAEL001369	gene10417		3.55453	2.42675	2.95146	4.2693	2.9929	2.51403	3.50359	2.44473	0.141027	0.12954	0.229328	3.24184	3.89383	2.93472	3.76185	5.10877	2.75909	1.77556	3.20274	3.66023	3.66689	3.29363	2.72025	3.38564	2.66664	4.34989	3.8277	3.08026	2.76047	3.64917	2.40385	2.96269	2.57103	3.14992	2.82438	4.08495	4.47426	2.70595	5.34327	1.67726	4.50514	1.98379	2.62405	1.94218	1.29472	1.1139	2.18426
AAEL001383	gene10418		5.92743	8.37374	7.55043	1.39739	10.4478	15.4515	9.68212	31.4863	19.8427	14.8573	19.8163	9.0673	9.31771	10.5107	11.1309	9.58413	6.23049	6.85685	8.27859	7.8362	11.997	7.15612	3.02562	3.74365	4.18404	54.1244	78.4188	135.291	106.891	63.2861	62.544	105.696	117.47	71.8037	105.343	72.8289	81.6307	141.642	101.601	17.4174	16.1671	19.031	14.8496	5.99037	14.3257	13.298	12.6656
AAEL001372	gene10419		25.9492	29.4571	26.2633	22.0474	26.2886	34.6528	28.6852	32.8175	19.2581	15.2591	17.7332	29.1683	28.4523	30.4104	32.287	33.7096	24.9203	25.8793	28.686	30.7238	40.8391	25.2623	19.8783	19.9888	19.826	45.6036	44.6219	54.6799	51.9696	43.8638	40.283	52.9973	58.6529	48.9007	51.6862	41.679	45.9799	56.1359	49.735	32.0672	29.3772	28.9323	26.5821	24.8961	29.1569	28.9199	32.925
AAEL011957	gene1042		190.244	167.962	149.545	145.343	199.519	206.791	191.897	191.414	101.064	94.8465	111.727	197.5	175.82	156.422	168.751	8.24113	26.7182	14.5311	24.658	3.50155	6.40683	4.39072	2.62246	2.06238	2.56221	1.283	1.49213	0.494924	2.16394	2.18923	2.41025	3.3889	3.60131	1.83618	2.79849	3.76345	6.32338	3.67519	6.18913	6.08361	7.63077	7.71301	7.05257	7.22831	6.16562	8.10098	7.74914
AAEL001388	gene10420		27.9261	28.1155	26.0725	25.268	25.365	25.9254	25.2843	26.2702	21.3159	22.2873	25.1814	26.7006	24.6002	24.1813	22.9552	27.685	49.5848	51.0619	47.3281	27.3355	32.6663	27.8236	24.7206	22.9693	22.5343	27.3468	26.3475	23.4426	27.2018	23.8718	21.0711	25.9022	22.4065	22.8335	21.2124	21.2165	18.6451	20.0154	18.8457	20.397	18.807	23.0988	19.697	22.842	20.4449	19.0047	16.994
AAEL001382	gene10421		40.1456	32.5162	36.1474	40.7922	26.4918	27.4965	31.1991	31.3934	11.767	11.3774	14.7034	32.664	35.0741	36.7944	33.4381	28.3322	19.7453	18.6776	27.3822	27.4964	29.9056	23.4988	16.6723	14.9986	15.5983	45.5228	38.5973	34.2288	40.1145	37.0869	29.9016	39.722	34.8186	61.6546	32.464	38.9229	38.0176	34.1257	37.8938	16.3681	20.2788	20.5815	19.2755	17.2032	15.0047	13.7719	13.9661
AAEL001379	gene10422		33.9993	34.8392	37.511	30.0731	33.3452	41.6125	32.74	33.8501	13.9834	13.4173	14.3848	39.9419	41.1991	37.8966	45.884	43.3843	36.6042	35.2165	35.783	36.8425	41.542	33.2723	24.5847	23.806	23.9298	52.2255	52.1618	65.2557	59.6652	45.8279	42.167	56.8979	57.9487	67.8701	67.3623	49.3706	52.2491	66.866	58.1063	75.2862	72.3615	55.4193	63.604	55.9949	69.9931	69.5018	72.6081
AAEL001381	gene10423		42.8935	39.5896	42.4327	41.7012	37.334	38.7823	34.4228	37.4241	23.903	25.5577	29.6147	44.3337	42.3581	40.8981	46.8327	17.1994	23.7362	21.5684	18.0646	14.4428	16.4622	13.8952	9.86497	9.44612	10.4449	102.727	106.733	131.946	114.224	109.958	106.409	114.054	131.474	126.383	118.634	92.3154	116.271	143.26	111.621	20.4753	27.2136	21.924	21.4006	19.5062	17.8298	17.5138	24.0782
AAEL001390	gene10424		1.553	4.6427	3.30862	1.47259	6.24236	1.76703	1.46024	1.83189	4.37796	3.92082	3.20359	2.4153	2.76425	2.79005	2.11049	9.74217	3.92569	2.85099	6.79653	3.14284	2.72965	2.31102	1.19325	2.02119	2.06953	139.6	45.5745	6.79053	28.4349	71.7946	39.9148	29.4685	32.4402	19.6441	38.3116	95.3743	95.8812	13.5695	67.9584	37.1417	23.3091	1.53959	0.647972	0.256561	0.980301	22.3434	1.22052
AAEL001361	gene10425		26.1927	35.3743	38.8628	24.2586	31.4913	35.5191	33.2333	39.5161	30.4403	30.9747	35.9195	29.0153	33.241	38.4013	39.5516	23.6495	14.3127	15.3809	18.9108	20.2114	34.0654	18.7763	13.6787	15.1597	16.4182	33.0668	32.6555	52.4828	46.7816	35.3587	35.399	44.1805	48.2733	34.8961	41.9333	32.3824	33.243	48.345	43.0204	23.0598	18.7941	23.016	18.2995	15.2711	20.9412	19.9602	19.8859
AAEL001377	gene10426		17.9348	24.3694	25.4293	7.60588	28.7252	33.7528	26.8323	37.1707	11.5789	6.89352	5.34641	21.2934	32.493	23.649	21.2248	253.001	207.266	187.05	172.261	179.506	241.671	208.268	87.3948	93.9025	86.279	54.4004	33.8874	30.4079	31.6693	26.805	33.3191	26.8437	32.0293	64.313	17.5506	45.7207	29.5317	28.2722	32.0115	313.729	314.52	274.477	311.379	257.348	271.947	261.338	235.926
AAEL001368	gene10427		35.1199	42.6376	44.2937	36.1669	35.6515	43.068	38.5579	42.2969	39.2313	36.3915	34.0263	41.4274	42.3481	47.7943	48.3094	2.61344	2.21429	2.27965	1.85562	2.22226	2.36382	2.25823	1.53406	1.62371	1.70906	76.4931	76.2202	114.9	100.58	85.4219	74.933	105.513	109.656	110.107	101.545	78.4212	84.9842	120.677	93.1093	4.52735	5.49973	5.78002	5.14175	5.19591	4.03329	3.30146	4.81298
AAEL017563	gene10428		42.5697	55.6709	61.2424	23.6969	51.3938	35.8702	32.8971	18.4604	23.4144	17.7625	19.7902	36.3577	45.4045	30.1055	18.7369	7.36858	13.7768	14.8693	10.1903	26.0587	5.28379	19.714	18.2748	9.3274	9.16849	15.9239	10.6597	1.14202	5.20008	4.36456	1.71615	1.54677	3.81902	3.42471	1.75921	5.62024	6.14005	0.851983	5.30445	10.87	8.45172	6.59741	5.6449	2.19882	1.29254	5.83067	3.03975
AAEL001378	gene10429		111.736	108.584	109.974	109.931	85.5118	87.3964	81.3314	98.9641	48.7157	52.5451	63.54	113.569	113.337	105.45	111.722	35.5667	34.8451	29.315	32.3369	35.0353	36.15	32.9813	23.2175	22.2738	23.8544	125.824	134.148	148.194	134.944	135.839	117.188	148.491	151.224	154.758	164.509	131.021	137.378	154.836	139.118	31.3048	34.5694	29.2342	32.3534	27.3745	28.865	27.9163	31.3084
AAEL011953	gene1043		62.5331	68.1073	67.587	65.194	60.1775	72.4219	65.3498	58.6154	37.5125	40.9002	42.2544	72.6061	77.2953	74.2853	83.6569	27.601	17.048	17.3392	17.7261	16.9658	19.9471	19.4451	13.228	14.7837	14.2566	61.2616	64.0728	79.5327	72.4002	68.0636	61.4528	82.7118	78.7763	89.3528	90.5701	62.5545	68.92	87.9158	75.39	67.3881	60.7283	50.3569	60.0848	70.9507	63.5736	66.1129	68.5244
AAEL001386	gene10430		3.0458	4.18228	2.96372	0.467677	4.98697	7.4591	3.04905	6.01871	0.254903	0.292676	0.414505	4.68763	5.12847	3.6468	5.81639	10.3333	7.34197	5.27502	7.50744	9.85328	17.7193	5.79005	4.38235	3.90032	4.91628	16.9427	23.6454	38.5691	38.8953	13.2772	15.8639	37.1571	35.4526	45.4456	30.5191	18.7378	25.5152	41.3849	32.7213	10.7791	10.1787	14.5667	11.1566	3.0623	8.10498	7.20158	10.8965
AAEL001387	gene10431		11.6427	11.559	14.6196	12.2447	11.7148	14.2995	12.9572	13.8081	11.0145	10.4199	10.7688	13.414	13.1534	13.9612	16.4089	9.07036	6.93685	7.6897	6.8379	7.27606	8.48845	6.21111	4.16105	4.03004	3.92402	16.3852	17.1596	25.1033	21.8711	19.1019	15.7018	21.7754	20.9942	23.4148	18.6976	17.815	15.1495	24.3397	19.0584	12.8956	23.5806	11.3533	25.6178	13.6455	11.3682	15.7546	11.9767
AAEL001360	gene10432		49.7911	55.3416	54.7357	49.2199	53.8713	52.7072	54.6286	57.5187	89.1314	85.0801	83.0706	57.8776	63.7298	61.5404	55.9893	241.309	184.716	189.637	185.192	153.794	197.731	196.332	100.337	100.321	102.102	58.5929	50.5823	58.3931	52.0237	56.5291	48.4245	49.9316	56.4111	47.0731	43.6554	67.7174	51.976	54.0231	51.921	528.196	330.032	341.1	370.959	435.405	532.238	528.167	350.321
AAEL001374	gene10433		94.6483	98.7148	97.4873	85.4427	94.988	103.149	96.3963	104.356	35.2124	36.1456	40.0578	96.3133	104.703	98.0573	105.86	7.63435	4.86024	4.10675	3.4765	3.00047	5.04941	4.37734	2.88046	3.18625	3.16208	4.81879	5.8808	5.86391	7.18894	5.55346	4.43048	6.07129	5.63747	6.73729	5.39313	5.22176	5.35221	6.62072	6.35225	6.39152	11.2045	10.3584	10.7327	8.01826	6.22201	4.71244	6.73246
AAEL001375	gene10434		240.168	332.213	278.258	127.337	258.574	283.386	252.332	495.797	694.759	665.411	577.868	225.792	300.148	293.79	269.816	649.204	811.159	781.988	817.364	835.128	944.856	750.614	1029.94	1201.95	1113.8	511.443	484.762	626.342	610.456	517.58	535.268	517.712	566.83	453.062	574.787	611.178	586.154	634.64	678.474	839.18	1336.2	1432.91	1401.02	844.386	834.194	857.184	1242.1
AAEL001391	gene10435		1.30439	1.74287	2.05715	1.7757	1.08313	1.06815	0.980967	1.35594	1.08881	1.25015	1.22954	1.7687	1.39826	1.43971	2.07037	0.406947	2.43261	2.27158	2.7689	3.15659	0.577764	2.93184	2.81546	1.69952	0.857831	0.118252	0.031173	0	0.121093	0.213437	0.215803	0.311206	0.133399	0.0723785	0	0.0220855	0.156206	0.0446398	0.102619	0.0479608	0	0.0398853	0.0383696	0	0.0812678	0.0826915	0.0562123
AAEL001365	gene10436		0.0220728	0	0.0343648	0.0361519	0.0588047	0	0.0135978	0	0.0295564	0	0.0320416	0.0217415	0	0	0.0189977	3.52819	3.43737	2.1985	1.09075	0.587572	0.439145	1.09688	1.18979	0.857712	0.894196	0.154081	0.101545	0.149695	0.131486	0.139053	0.117162	0.076031	0.208581	0	0.257362	0.0863316	0.276225	0.0872479	0.16714	0	0	0	0	0	0	0	0
AAEL001376	gene10437		33.4488	46.0131	48.3838	14.1048	50.3193	65.8808	55.2052	78.1226	116.486	88.576	84.247	43.2733	56.231	54.0796	56.0738	69.5362	39.7203	32.505	31.0748	38.3919	47.7112	34.6468	20.463	23.9847	22.7527	73.4745	77.8586	112.153	123.12	69.4158	59.6234	92.0009	97.4973	78.9223	110.889	63.9483	72.0114	122.676	110.763	38.1627	36.037	55.0989	33.4992	27.6189	23.8004	23.9635	34.7888
AAEL001359	gene10438		22.552	21.7765	25.0112	25.895	20.0594	18.2507	17.5891	17.8825	8.74488	9.27592	10.4092	24.3052	24.6198	24.419	27.9917	6.32969	2.76607	3.86136	4.5544	4.15147	4.35099	4.42399	2.59706	2.47657	2.56317	24.4863	24.6778	30.4928	24.7973	25.1981	23.9179	29.5429	30.4212	29.247	29.4917	23.4002	25.684	32.3682	23.8559	10.7788	8.47715	6.45537	8.93622	9.79294	9.37635	9.25366	11.0767
AAEL001389	gene10439		66.9881	66.9585	74.6774	68.7024	65.571	69.2784	63.8845	89.1536	64.4437	68.2785	77.848	74.8143	75.8945	80.764	82.4749	44.7968	36.0987	37.8091	33.2086	28.5275	33.9869	32.3662	23.1064	25.2887	24.1855	44.5527	46.6229	59.3243	57.0714	43.7061	38.9844	50.6133	49.4671	50.7961	50.3977	44.0343	45.6684	61.4927	53.5312	39.7214	38.8061	41.4124	37.9474	42.0477	32.7321	31.0822	39.8284
AAEL011952	gene1044		27.0728	29.0142	30.6015	30.6977	28.8805	30.1169	28.2243	31.74	21.7357	22.1056	26.959	31.1202	29.6465	31.32	31.3301	26.8722	20.1923	19.4809	21.6338	20.3772	26.3311	21.118	18.6129	18.0591	18.3755	35.1483	35.435	40.5081	39.1196	40.5904	34.4642	43.597	43.1324	45.1137	42.4761	32.2833	33.9905	38.3768	36.8095	29.884	26.6941	24.6507	24.6024	27.0649	29.202	28.292	27.3577
AAEL017536	gene10440		103.228	103.946	183.647	62.8316	119.274	128.557	111.29	152.589	424.565	243.679	205.215	66.8881	88.5061	73.661	52.5933	1965.64	2423.01	3126.25	3460.3	1806.31	1494.46	1700.96	1492.13	2049	1774.07	345.167	258.509	175.194	460.382	301.264	218.375	151.035	238.068	164.619	35.0662	232.428	169.971	40.1211	140.987	106.652	249.316	291.852	227.388	122.104	61.4007	61.1417	92.0853
AAEL001364	gene10441		0	0	0	0.036484	0	0	0	0	0	0	0	0.0219412	0	0	0	0	0	0.172661	0	0.0658856	0	0.0763417	0	0	0	0	0.0409912	0	0	0	0	0	0	0	0	0	0	0	0	0	0	0	0	0	0	0	0
AAEL017195	gene10442		566.36	577.076	519.242	455.272	445.343	442.04	443.633	617.851	311.453	347.787	404.852	515.813	591.286	544.629	546.618	917.929	1040.92	1073	1090.96	1109.48	1236.17	1166.76	1816.87	1951.31	1842.66	755.12	726.144	828.747	856.755	719.634	795.357	682.511	747.072	796.948	697.197	883.982	908.004	836.788	951.128	1139.32	1513.56	1526.98	1680.31	1242.43	1183.46	1270.88	1874.61
AAEL001373	gene10443		0.0574903	0.154032	0.0447528	0.0706201	0.165925	0.142411	0.0354164	0	0.0962273	0.123745	0.333819	0.0990979	0.0576687	0.0901104	0.0371107	0	0.0139453	0.0334212	0.0136583	0.0212552	0.153186	0	0	0	0	11.4877	11.0157	14.7793	13.7671	11.4343	9.68874	13.7465	13.3666	11.2224	14.6297	10.3341	12.2022	14.6383	13.9305	0.0101729	0	0	0.016277	0	0	0.0233861	0.0476924
RU122	gene10444		0.0115208	0	0.0179365	0	0	0	0	0	0	0	0	0	0.0132075	0	0	0	0	0	0	0	0	0	0	0	0	0	0	0	0	0	0	0	0.0181447	0	0	0	0	0	0.0348953	0	0	0	0	0	0	0	0
AAEL001363	gene10445		25.3939	21.5706	26.1654	21.867	21.389	19.5805	20.996	16.2179	6.10895	6.93167	7.69391	24.9467	27.2273	24.1163	21.3653	19.7124	10.8711	12.1167	14.8234	20.3399	19.0208	18.9118	16.0478	13.7462	14.2012	23.0264	24.3833	19.7926	16.4658	23.0649	23.7886	20.6448	21.9254	21.714	16.5839	20.9488	21.7411	16.7955	16.5617	9.06999	11.0012	7.10841	8.81378	7.37062	7.32229	7.64161	9.46167
AAEL001362	gene10446		0.652846	0.466442	0.847004	0	0.579754	2.15624	0.938421	2.09024	2.18547	0	0.947692	0.857396	1.74633	0.75798	0.936491	14.9794	2.32261	5.98803	10.5468	12.5512	36.3371	5.9664	0.244377	0.461245	0.440793	3.29135	0.600679	0.18448	0	0	0.462039	0.749588	0.342732	0	0	0.283714	0.286663	1.1469	0.659133	0.462083	0.387863	1.40903	0.739352	1.0246	0.260995	0.177045	0
AAEL015145	gene10447		3.26173	4.06955	3.41069	0.478407	6.83068	6.31469	5.03841	11.2225	27.5093	18.1431	19.858	3.8841	5.07871	5.01919	5.53085	17.4973	14.0289	12.4902	16.6548	15.551	17.7107	14.9324	5.13893	4.7465	5.1277	33.87	29.9214	56.3747	45.3557	41.2714	36.0735	51.9838	53.0573	25.6362	43.9341	39.351	32.5135	50.2882	47.0379	8.13196	8.85039	13.4108	11.1921	8.09883	7.70708	6.81233	4.8463
AAEL009046	gene10448		0.0333259	0	0	0	0.0591896	0	0	0	0	0	0	0	0	0	0	4.49556	0	0	0.443376	1.77425	0.568311	0.856596	0	0	0	0	0.0613259	0	0	0	0	0	0	0	0	0	0	0	0	0	0	0	0	0	0	0	0
AAEL009043	gene10449		77.0711	84.1281	75.8535	68.3769	91.9383	92.7991	83.3331	99.2451	102.063	102.241	97.8192	110.33	114.687	88.2709	98.1136	54.6518	34.5015	28.7685	27.2241	26.6226	34.9222	34.3977	18.4388	17.2372	19.201	20.533	18.5678	16.5211	13.5996	17.3734	22.0641	17.188	15.99	19.7398	20.6035	20.9847	19.6274	17.1152	15.1696	46.7422	92.0454	67.5375	78.4068	44.2619	36.7328	46.2784	47.9888
AAEL011951	gene1045		6.34312	4.23689	6.01716	5.43613	8.27913	8.8762	7.12461	6.23438	3.35798	4.02794	4.11142	9.16845	6.35859	7.19334	8.12566	0.109037	0.0572517	0.160077	0.0560734	0.218155	0.0838527	0.075833	0.132524	0.0416884	0.11952	0.205948	0.162872	0.350149	0.597538	0.610684	0.344522	0.508121	0.371724	0.44119	0.550391	0.403873	0.505231	0.427596	0.402124	13.5943	14.7761	14.9174	10.1406	10.6959	8.33293	5.83263	11.699
AAEL009052	gene10450		3.56989	2.97873	3.87068	3.77963	4.09863	3.74396	4.24132	6.87831	5.01925	4.48496	5.16366	4.79725	4.4141	4.13887	4.54299	32.0888	21.228	22.9766	22.2208	19.1568	25.8912	28.5546	12.714	15.2412	15.7792	1.09767	0.821159	1.0376	1.21518	0.711399	1.02866	0.936891	0.803199	1.41633	0.327045	1.96142	1.31001	1.34389	1.85362	1.80483	1.99972	1.51595	1.90595	2.30111	1.74319	1.49366	2.07305
AAEL009051	gene10451		53.738	50.5498	51.4352	52.1608	39.9813	52.1502	48.0154	34.0245	22.1304	26.6776	32.4099	51.2143	52.4972	50.7698	47.5498	21.7127	15.3527	17.6434	17.6968	18.393	22.3193	17.9802	12.762	12.4582	12.5622	12.3637	14.4353	11.0834	12.6607	13.3954	15.5521	10.2386	11.721	10.3843	11.4135	11.2542	10.4218	8.52473	10.3569	6.12177	6.51272	7.49839	5.52397	5.52433	5.58862	4.85468	6.73005
AAEL009048	gene10452		14.0167	15.8505	15.9809	14.2143	12.7643	14.6974	14.369	19.0825	6.65009	7.43739	8.48274	16.1204	15.5858	15.7583	16.8673	8.55443	7.55984	6.94593	7.59264	7.24192	6.4448	5.55452	4.93141	5.39271	4.9595	21.8894	23.7868	25.3867	25.8047	20.7684	19.8471	25.8137	26.1034	28.5568	25.3467	22.7392	22.9234	26.2915	24.3801	8.67911	10.0177	9.95432	8.26817	7.28088	6.34267	6.20177	8.51944
AAEL018168	gene10453		26.9976	29.1485	31.7251	22.8203	27.3677	29.5983	28.2121	28.9654	13.4031	13.4618	16.073	28.794	31.0268	31.0985	32.829	29.013	22.7712	24.1511	27.0239	25.7611	30.3995	22.2622	17.6655	18.0057	17.2729	40.7304	40.8734	48.8733	47.0203	44.1552	42.6201	49.4996	49.8185	42.8704	47.1503	42.1662	41.4364	47.9995	50.0939	31.5372	30.7657	28.651	27.4659	23.9355	24.3009	23.1553	26.7852
AAEL009044	gene10454		3.1606	3.42266	3.4119	2.63338	4.22478	4.16632	3.60919	3.4554	1.62209	1.54414	1.95031	3.90501	4.55756	3.77442	4.07568	2.80831	2.37211	1.89499	2.44887	4.0064	2.91087	2.92497	3.75952	2.72318	2.98908	0.461244	0.445833	0.466786	0.524807	0.436078	0.374108	0.65751	0.468292	0.72931	0.0513611	0.646087	0.725337	0.493336	0.266846	1.23156	1.09917	1.24459	1.9456	1.20984	1.00379	0.878025	1.49826
AAEL009050	gene10455		0.8487	0.764031	1.03063	0.778422	0.844122	0.978543	0.731968	1.84777	0.40912	0.25053	0.19712	0.635331	1.10917	0.662171	1.2564	0.940988	0.988165	0.605213	0.935566	1.80737	1.25432	1.36705	1.75365	1.48705	0.92831	3.00171	1.99906	1.26627	2.10315	1.40539	2.1263	1.83199	2.08518	0.979063	1.02914	1.48269	1.76642	1.29714	1.07966	1.05725	0.665573	1.3788	1.3264	0.426233	0.610727	0.552379	1.29547
AAEL009047	gene10456		55.9993	55.7366	59.4686	49.2688	53.2141	62.0953	55.8863	61.2034	28.8011	29.7287	34.3816	62.7871	66.136	63.857	68.5141	40.4532	29.6305	31.3868	35.4251	31.2006	38.8771	30.4759	21.3832	21.9107	20.2797	69.0253	70.2795	84.0805	82.9723	72.7818	66.0029	80.7638	80.4692	92.4842	79.431	66.2848	69.1255	83.4231	76.2882	53.2957	51.8744	46.9778	44.19	45.6332	44.1538	41.921	51.9848
AAEL009045	gene10457		1.52388	1.18513	1.4697	1.28107	1.10178	0.9961	1.19632	2.24523	0.252811	0.398088	0.46983	1.55414	1.43779	1.37159	1.71783	3.23963	2.25059	1.29617	1.33281	1.83482	2.08892	1.71005	1.75672	2.22951	2.10334	4.73829	5.33548	1.57766	2.85986	2.28168	2.40515	2.35358	1.89029	3.6156	5.59771	6.39979	5.15174	2.62973	7.55663	3.81806	6.97044	12.6055	5.49815	5.01608	2.45844	1.93099	4.16171
AAEL009042	gene10458		51.0702	58.7317	54.447	57.5653	65.0319	56.3293	57.9765	58.1202	61.9092	70.4865	69.1093	59.7248	64.3539	57.2455	56.721	41.2989	37.1346	34.1868	37.7401	25.5805	31.6836	28.5783	26.8978	25.6789	29.0609	49.2762	56.4219	48.8784	49.786	66.8505	67.0727	57.9419	71.0125	42.593	64.6825	45.9279	55.225	51.403	50.5555	43.1938	37.1203	44.9449	33.5948	39.8747	39.665	38.9077	37.7287
AAEL009041	gene10459		96.1601	108.648	95.0919	102.403	104.964	101.307	95.2296	101.284	54.8363	56.5584	62.0847	112.476	125.38	100.189	98.6826	77.483	62.5175	56.7319	52.1546	48.4364	58.693	60.2347	44.994	43.8111	42.7964	124.83	134.3	124.766	128.107	183.647	169.199	153.846	189.492	152.776	232.822	126.066	152.999	140.51	142.313	59.2245	68.9211	76.292	63.104	55.3508	47.5228	47.7962	54.8819
AAEL011954	gene1046		65.4224	55.0612	57.5009	65.3342	51.9118	54.8587	50.602	46.4264	8.41388	9.70438	13.3312	64.9305	60.8707	59.3205	62.3279	0.236429	0.220696	0.407706	0.297211	0.16819	0.363643	0.365404	0.447002	0.120526	0.230364	26.3969	27.4421	21.548	23.7793	29.7843	25.6258	21.3827	21.5164	23.2329	20.7525	22.6672	21.4983	18.993	20.2377	7.72771	8.10809	5.35546	5.11974	6.58179	6.37666	5.64408	7.0288
AAEL014569	gene10460		0.816594	0.987352	0.896459	0.788756	0.948299	0.886453	0.928719	1.30726	0.897193	0.746852	1.09421	0.835274	0.708112	0.554273	0.70283	1.76048	1.56432	1.68788	1.06453	0.712198	1.38362	1.20196	0.893504	0.724868	0.657383	4.45794	4.41173	6.63855	5.81232	5.59658	4.44561	6.20259	5.60604	5.97154	5.02917	3.45321	3.87526	7.9453	4.154	0.296402	0.37319	0.246495	0.237128	0.295751	0.339014	0.221451	0.0694796
AAEL014570	gene10461		31.5566	31.3501	31.8797	36.0536	39.59	38.8917	41.4979	43.585	49.9146	52.7231	51.2885	41.739	41.7596	41.7804	41.2116	16.0656	14.2707	12.3377	6.49152	8.5071	10.4971	11.8734	6.20292	7.15847	7.84515	0.342233	0.270653	0.0831226	0.272576	0.0294146	0.0693948	0.0375275	0.154428	0.488764	0	0.149141	0.301383	0.344512	0.346489	0.439543	0.349525	0.269341	0.296121	0.282126	0.293996	0.398862	0.108456
AAEL014567	gene10462		2.42836	2.20818	2.86415	2.45065	2.17827	2.60721	2.65951	4.47649	4.26988	5.37023	5.41225	2.65768	2.69953	2.28971	3.25119	2.17569	1.95158	1.76818	5.33796	1.95886	1.9869	2.77412	1.43236	1.97562	1.2918	0	0.0451378	0	0	0	0	0	0	0	0	0.0639586	0.0323117	0	0	0	0	0	0.111117	0.153986	0.0588369	0.119735	0
AAEL014568	gene10463		0.05535	0	0.0287245	0.0151091	0.0983062	0.0166193	0	0	0	0	0	0	0	0.0257054	0	0	0	0	0	0	0	0	0	0.0130352	0	0.0429306	0.0169757	0.0625628	0.0439621	0.11623	0.0979322	0.127104	0.0871733	0.0394148	0	0.012027	0.0972162	0.218784	0.139707	0.0130589	0	0.0434403	0	0	0.0221278	0	0
AAEL014571	gene10464		0	0	0.0282134	0.0296806	0.0965569	0	0	0	0	0	0	0.0178497	0.0207748	0.025248	0.0311941	0	0	0	0	0	0.0257526	0	0	0	0.0367066	0.168667	0.300126	0.0614496	0.215899	0.163089	0.115428	0.374527	0.199785	0.387135	0	0.212634	0.190973	0.382028	0.219555	0.0513061	0	0	0	0.0568816	0.0652022	0.0884593	0
AAEL014488	gene10465		6.45866	8.35194	6.06646	2.53529	6.06737	15.7705	6.445	24.7805	8.71989	6.04004	6.43119	8.30704	6.30278	7.06494	8.91256	9.66633	3.00386	4.75796	4.76812	6.7887	9.1025	5.03063	2.03801	2.79068	2.05426	8.19732	9.92065	23.8919	19.5866	7.20564	8.83977	14.954	16.393	12.4293	17.0528	10.7169	10.2658	22.7865	16.4908	3.17355	5.5179	12.1278	3.74791	1.5079	3.13686	2.43186	4.78229
AAEL014487	gene10466		7.11147	8.99242	6.85291	2.56831	7.89105	14.3233	6.98243	23.7819	35.4379	24.5319	25.6983	8.63059	8.15263	8.08741	10.9865	7.7526	3.83041	4.64859	4.13065	7.03844	9.03095	3.48846	2.16256	2.25464	2.39614	9.1859	9.4921	21.8524	18.6493	7.17995	6.30829	12.8876	13.9298	8.93317	13.857	9.32531	8.98737	19.8997	15.6237	4.24488	6.12911	10.7362	4.96936	1.85656	3.15097	2.77533	4.15361
AAEL014489	gene10467		26.4727	24.6261	29.1846	26.0547	25.7928	26.0019	23.4095	11.1759	2.95845	3.96648	5.80548	32.2656	27.9135	26.7069	38.5151	7.72523	7.47717	7.24144	7.14831	7.23093	6.48446	7.1035	6.06203	6.00244	6.35144	16.2972	17.7262	24.709	21.0939	13.0473	12.5656	17.7966	18.4565	20.4813	17.3951	15.939	14.947	23.8284	18.9031	10.5973	15.359	15.0383	14.0648	9.15126	9.44729	8.19366	12.6158
RU123	gene10468		0.0429721	0	0.0669026	0.0351909	0.038161	0	0	0	0	0	0	0	0	0.0299354	0.110956	0	0	0	0	0	0	0	0	0	0	0.0999903	0.158154	0.036429	0	0.11602	0.0912381	0.04934	0	0	0	0.140061	0.0566069	0.113238	0.195237	0	0	0	0	0	0.0257691	0	0
AAEL014490	gene10469		112.197	91.6633	111.439	118.358	97.9229	90.9574	86.606	76.2681	22.8611	24.4559	22.6962	122.355	113.988	110.054	136.632	39.9866	30.074	30.2972	27.4776	31.7555	26.2333	24.4393	30.8639	32.7918	32.5623	276.451	295.105	328.846	279.254	290.508	265.798	302.709	292.634	361.577	328.357	291.987	307.3	340.133	279.675	288.033	414.42	267.162	352.047	286.088	272.774	274.434	324.019
AAEL011950	gene1047		9.60922	7.89455	6.06272	1.80297	12.7736	24.517	12.9583	21.4849	13.5305	8.47362	9.34819	11.864	8.56571	8.62712	11.8353	16.0956	15.2782	13.9366	13.6517	12.0198	11.485	10.5635	5.738	5.9951	6.07613	17.023	16.3154	25.3831	21.3227	11.3022	11.4136	17.4845	15.9142	25.3198	20.194	15.2249	16.2774	26.1799	20.3945	29.2638	50.3586	47.5067	41.1146	20.2712	25.1233	25.9422	36.0414
AAEL014335	gene10470		21.8083	22.4573	23.0908	18.8275	23.1027	24.2076	21.1382	27.9829	16.9963	17.0302	19.5504	22.2916	23.0712	23.6935	24.8177	8.10449	9.7525	8.40357	8.16819	5.34872	7.3352	6.45263	3.7234	3.84381	3.97833	5.96344	5.12228	4.36847	4.9775	4.02172	3.91945	4.16056	3.77501	3.65491	3.58267	4.99412	4.14005	3.99442	4.6068	12.7391	25.6326	21.857	24.2234	14.7679	17.4432	16.2713	12.2399
AAEL014336	gene10471		0	0	0	0	0.0410352	0	0	0.147948	0	0	0	0	0	0	0	0	0	0	0	0	0.0656669	0	0	0	0	0.0537607	0	0.117518	0	0	0.19622	0	0.0363881	0.148074	0	0.0301221	0.0913056	0.182651	0.0699805	0	0	0.0543989	0	0	0	0	0
AAEL014337	gene10472		4.61681	4.89889	4.31744	1.34761	3.84282	5.54493	4.86227	6.97621	6.54935	5.15379	6.76826	3.76708	3.98265	5.01001	4.53752	8.08089	5.15963	7.53504	6.19733	5.36299	6.64752	3.60314	2.66928	3.16495	3.33325	14.1463	9.92577	19.8662	18.3709	13.5482	11.2258	15.0106	13.6545	11.8973	12.365	14.5015	12.8257	16.8236	13.8453	3.12757	9.72233	11.7312	8.9386	3.18048	2.11982	3.14866	3.84262
AAEL012701	gene10473		21.6103	25.7941	21.4443	17.7603	24.1897	28.5304	25.2778	40.4741	39.2238	34.541	39.3386	24.4902	25.415	24.1056	23.6021	78.9811	70.9419	55.1749	54.0155	39.3285	43.0998	36.75	22.0706	24.6317	22.9896	14.6905	12.9837	11.6603	13.4932	10.1579	10.2019	9.99365	11.2185	8.97274	17.0714	14.6589	12.4686	10.452	12.3641	25.0585	59.4415	87.7598	53.1939	29.2944	21.6234	20.7652	22.853
AAEL018247	gene10474		0.211076	0.226212	0.16431	0.345709	0.281166	0.190131	0.0650157	0.0422379	0	0.227165	0.153202	0.129942	0.423462	0.1838	0.181669	0.146267	0	0	0	0	0.0749895	0.0452117	0	0	0.0534433	0.245572	0.63118	0.492074	0.188604	0.18996	0.112038	0.484708	0.498649	0.225461	0	0.481578	0.312804	0.347635	0.319662	0.522897	0.376207	0.186366	0.239044	0.0828172	0.411371	0.257586	0.175103
AAEL012697	gene10475		0.0672682	0.144184	0.104729	0	0.119474	0.18178	0.4144	1.02303	0.495412	0.165476	0.146473	0.0331292	0.192791	0.0468606	0.115793	5.96663	13.0537	4.19731	8.31027	5.86939	3.3458	3.22753	3.85257	2.89908	4.01954	0.704357	0.185679	0.171077	0.240427	0.242155	0.499881	1.31302	0.635662	2.08373	0.0784326	0.306951	0.354447	0.354524	0.305622	0	0	0.0395955	0.152363	0	0	0	0
AAEL012698	gene10476		25.3051	25.9979	25.4926	20.1502	27.7211	31.521	28.6809	53.5522	41.5431	36.0061	37.3092	30.1859	30.5367	29.6584	30.8082	13.2686	20.1618	14.791	16.3223	9.65713	11.5776	8.83882	6.89293	7.41446	7.56088	6.87175	6.86893	6.22301	5.40235	9.03569	9.31555	10.597	9.9688	5.39547	8.03972	10.488	10.7085	9.43724	9.48466	11.6779	18.26	23.6917	18.0394	11.9892	12.0415	10.9659	9.711
AAEL012703	gene10477		0.0739429	0.316982	0	0.040369	0.131329	0.0888078	0.0911038	0.0394575	0	0.0303159	0.143117	0.072833	0.113025	0.103021	0.0424276	0	0	0.0382095	0	0	0	0.0422355	0	0	0	0.229407	0.226781	0.292525	0.352377	0.0887277	0.104663	0	0.232912	0	0.17243	0.16067	0.194809	0.259801	0.29862	0.139564	0.0878605	0	0	0	0.147804	0.08021	0.0817882
AAEL012702	gene10478		0.829649	0.900999	0.866851	0.706595	0.890664	0.471646	0.495197	1.14516	1.87624	1.92297	1.97512	0.682813	0.727073	0.857939	0.939393	0.613243	0.872962	0.325824	0.220757	1.19968	0.209601	0.246422	0.621118	0.203202	0.268881	0.111539	0.169634	0.0375105	0.0878605	0.0331846	0.109605	0.0338699	0.0522661	0.0157545	0	0.139412	0.0582875	0.0194333	0.067011	0.0887361	0.236594	0.377657	0.459351	0.219906	0.190161	0.161994	0.159063
AAEL012699	gene10479		0.226967	0.449063	0.35336	0.0762536	0.423784	0.534704	0.401537	0.549672	0.981888	0.558325	0.827904	0.315277	0.373614	0.389194	0.350622	0.0215083	0.282333	0.135327	0.0995479	0.172131	0.463135	0.199448	0.0653535	0.0657867	0.0589403	6.98744	8.05336	17.6719	11.1074	6.54684	5.79508	14.9945	14.9858	8.16819	14.8739	8.30053	9.27609	22.3748	10.4881	0.33777	0.165961	0.548093	0.342721	0.328808	0.230332	0.350366	0.193114
AAEL011949	gene1048		54.4605	50.2897	54.1023	49.0717	53.9614	63.3745	57.9932	72.0009	77.8146	63.6762	68.3454	54.5407	55.0988	54.9484	52.5262	90.6145	62.7269	55.2352	51.4315	52.1629	60.5393	54.6685	34.415	33.8634	32.8202	43.2449	36.7561	38.5329	42.4119	36.1668	33.9618	43.4865	40.3769	32.6744	40.0122	37.3899	35.6094	40.5444	39.6348	38.3736	52.1349	71.912	45.9818	37.4341	31.9007	31.3756	39.4385
AAEL012704	gene10480		1.40281	1.40318	1.38321	1.45514	1.20423	0.926651	1.00822	1.64685	0.062614	0.74768	0.135758	1.31267	1.79581	1.66129	1.44885	1.46894	0.907406	0.362446	0.444365	1.3139	0.797409	1.3221	0.63013	0.693773	0.615653	448.113	460.183	167.163	358.324	365.908	313.778	246.596	282.907	425.999	226.917	350.508	345.682	210.954	288.292	0.463356	0.166685	0.275242	0.238304	0.146774	0.36453	0.266299	0.465494
AAEL001603	gene10481		17.8625	13.3055	16.2549	15.2836	15.3582	20.1992	17.0626	14.1617	10.4262	8.77109	9.2189	18.9138	18.5063	16.3285	18.7267	41.5804	33.1876	31.6966	26.9901	25.7021	30.526	32.3484	16.0413	15.6535	17.3932	12.0976	10.2915	12.5077	11.0828	9.69606	8.81194	11.559	9.88229	14.6945	10.789	10.1222	9.34666	13.7593	9.86163	42.1931	50.2105	45.7426	45.6833	45.8904	37.5281	38.1174	47.7049
AAEL001621	gene10482		0.0875952	0	0	0	0.103718	0	0	0	0.0781957	0	0	0	0	0	0	0	0	0	0	0	0	0	0	0	0	0	0	0.049505	0	0.0525549	0.123988	0	0	0.249506	0	0	0	0.0769422	0.0884387	0	0	0	0	0	0.0350188	0	0
AAEL001631	gene10483		11.2612	11.4558	11.3454	10.8694	10.088	10.9788	12.0159	13.4182	9.3618	10.2366	10.5927	12.5297	11.576	11.5406	11.7462	5.16596	3.5975	4.05863	4.31998	5.07492	6.32002	3.88642	4.0751	4.08261	3.4555	13.2164	13.8454	13.3417	14.0273	13.6312	13.0226	14.9453	16.2759	14.5355	15.5677	13.6403	12.8858	14.4737	15.1728	3.50375	4.78054	3.50584	3.28327	3.59046	2.94483	2.85603	3.79571
AAEL001616	gene10484		165.23	163.348	163.875	148.932	151.005	176.974	154.315	183.718	65.0353	64.5018	66.9033	188.775	178.126	170.067	190.526	75.9518	54.8867	53.5979	49.2238	41.0483	49.898	44.6963	29.5936	30.6532	30.3879	486.748	501.274	657.617	578.989	540.797	484.466	623.431	612.324	694.025	731.259	521.715	568.664	716.31	583.176	67.252	85.098	80.1435	76.0938	70.1545	59.3387	58.6781	72.5276
AAEL001606	gene10485		20.4039	19.4357	19.4952	17.9319	16.7807	18.8276	17.7725	14.3637	8.0064	8.55145	9.07267	16.3492	17.8622	17.2626	17.5739	22.9905	24.4059	19.8543	17.9155	22.577	22.3813	16.8422	10.7334	11.1478	10.6288	58.7845	59.7817	55.9116	59.0633	62.8075	60.3828	61.9299	53.2165	67.2283	60.6705	48.2699	48.7524	47.3647	49.5208	10.4015	25.9836	23.357	26.7793	14.6674	15.7729	18.1957	9.39826
AAEL001597	gene10486		9.93159	7.3539	9.61475	10.5288	6.99159	8.26296	8.54334	10.1176	0.483593	0.888406	2.2543	9.88924	10.2264	9.56022	8.88989	6.90725	3.95967	3.19122	4.35865	4.16593	3.38729	3.8369	4.13674	3.87838	3.43819	6.47065	8.97185	7.3478	7.31454	6.89043	5.90427	9.37144	9.49879	7.13659	7.49537	7.91018	8.84874	8.75548	7.00083	5.21466	5.02076	4.46418	3.14933	4.30767	4.76454	4.81863	4.67376
AAEL001624	gene10487		1.08723	1.18638	0.615524	0.744664	0.983062	0.997157	1.02294	1.93039	0.10588	0.121569	0.200869	0.934615	0.883817	0.771162	0.782639	1.33331	0.556226	0.812085	0.525993	1.1109	1.51697	1.18558	0.887955	0.530718	0.360369	0.965939	0.873037	0.938442	1.03625	0.747194	0.713506	0.680914	0.747199	1.68921	0.737558	0.670076	1.0416	0.729279	0.957994	0.895466	0.563726	0.698148	0.716391	0.930729	0.995751	0.900619	1.83668
AAEL001614	gene10488		2.63169	2.54586	2.40214	2.67963	2.63693	2.7167	2.79052	2.54456	1.53588	1.93355	2.27355	2.86746	2.43628	2.43358	2.30514	2.84577	2.66644	2.55885	3.13719	1.94597	2.10161	2.05526	1.84381	1.81819	1.81619	3.10243	3.32139	2.93185	3.38507	3.97182	3.15228	3.79713	3.66793	2.57472	4.1818	3.03631	2.61537	3.32937	3.47412	1.63193	2.07546	2.02887	1.42426	1.94634	1.54323	1.80948	1.17853
AAEL001619	gene10489		26.8904	27.8613	27.5392	32.3733	22.4517	27.0387	25.4813	26.8155	23.0878	21.7566	21.5924	28.7967	30.9553	29.3123	29.6799	21.6262	17.0328	18.7657	19.1867	21.5352	23.9947	22.9245	19.864	17.0733	19.86	18.3449	22.3579	17.7596	18.6792	21.1049	22.9986	24.3616	24.2357	24.238	19.4787	18.9558	21.3006	19.3041	19.1443	21.8152	18.4704	15.8809	14.5691	16.7549	19.7951	17.3345	16.8974
AAEL011956	gene1049		27.4127	24.2488	28.3059	23.7676	26.0603	31.3571	25.7653	28.8115	10.2871	9.01792	10.1772	32.37	30.084	28.3369	37.4759	19.961	14.2961	16.0151	16.3379	19.7541	18.2178	15.695	15.9544	10.887	11.5592	41.269	46.7233	69.1593	58.727	42.6656	37.31	53.364	51.1064	58.4746	52.2741	44.7536	48.2101	80.1809	63.0929	30.5038	30.8904	31.2362	27.1266	22.9	27.2945	25.7434	33.668
AAEL001610	gene10490		7.05862	8.38153	8.09134	8.61443	7.41107	7.83243	8.0965	5.81994	3.88109	4.05667	5.76706	7.48181	7.08948	8.05898	7.84943	7.73383	5.21235	6.74948	7.08774	7.68592	7.38562	5.95139	7.29535	7.34371	7.7182	5.43605	7.1268	7.83724	8.00765	8.25262	7.29446	7.51647	8.20489	7.99339	7.48723	5.99391	6.38536	7.86819	6.54637	5.41168	4.58698	3.63274	3.45225	4.50964	4.13545	3.98429	4.80889
AAEL001618	gene10491		34.2295	41.683	40.8194	33.7384	36.4318	41.2766	40.1315	45.6871	50.3051	50.9836	56.8033	37.2373	39.8923	45.139	43.9364	31.6409	34.4832	34.0502	34.6959	30.487	34.1524	27.4543	24.2847	25.3713	24.4275	35.0764	33.4913	42.7937	43.3099	40.3444	37.3014	45.2374	46.4391	35.8204	45.7172	38.3599	34.4337	44.4033	41.1888	31.54	27.6275	30.7078	28.3878	26.3835	29.2585	28.1498	28.7822
RU124	gene10492		0.107567	0.023056	0.0167468	0.0176177	0.0191047	0.116272	0.0530124	0.0688798	0.0288072	0.0264607	0.0624588	0.0317856	0	0.04496	0.111097	0	0.0417476	0	0.143109	0.0318155	0	0.0184323	0	0.0151995	0	0.0500585	0.0395885	0.0547127	0.102522	0.0193612	0	0	0.0169411	0	0.351174	0.0560955	0.0283393	0	0.0325807	0	0	0	0.0730919	0.0337637	0.0129009	0.0175025	0
AAEL001612	gene10493		4.54092	5.75882	4.52377	1.63523	5.3551	8.13886	5.47219	9.37747	4.84129	4.36943	5.33021	5.86131	6.03089	5.32379	6.86879	5.70648	4.43812	3.67657	4.4697	4.89556	6.58034	2.96129	1.80284	2.23099	2.29108	10.2574	11.2494	18.4855	15.7913	10.048	8.94403	14.2437	14.434	13.6371	15.4235	9.66516	10.4604	19.1509	14.7184	3.77517	5.41532	5.51368	3.96684	2.69137	3.00749	2.49888	3.89636
AAEL001626	gene10494		49.5218	56.5949	45.0378	45.5234	57.3508	54.0031	46.2747	42.4675	48.7868	39.4939	37.9832	42.1171	38.0664	37.5172	39.204	48.2463	59.8426	54.7166	55.0626	35.3293	39.174	45.7348	19.2754	15.4649	13.6408	4.45496	2.94474	1.74418	2.85975	1.90307	1.9415	2.60295	2.44529	1.77035	1.51044	6.65629	2.89848	1.85744	2.94279	8.75106	26.9258	28.5609	29.7732	11.8398	13.8687	16.0413	13.4332
AAEL001620	gene10495		0	0	0	0	0	0.124307	0	0	0	0	0	0	0	0	0	0	0.133898	0	0.131142	0.204085	0	0.236473	0	0	0	0.481661	0.253946	0.233975	0.493233	0	1.0255	0.475348	0.108671	0	1.28723	0.44979	0.272679	0.363651	0.835973	0	0	0	0	0	0	0	0
AAEL001625	gene10496		4.36727	2.76658	3.85387	3.79365	3.67419	3.37648	3.0063	4.52885	1.23115	1.19611	1.74533	4.33655	3.18237	3.74442	4.56539	8.47869	5.45549	4.96121	4.95675	2.77172	3.31672	4.12054	1.94585	1.574	1.93398	3.00335	1.26894	1.46892	1.72734	2.45052	1.50163	1.78652	1.97714	2.43633	1.4431	4.44899	2.74838	1.81712	2.24929	37.9948	43.8673	35.3233	47.7575	46.2862	39.2096	48.5058	38.4299
AAEL001598	gene10497		8.80436	9.37511	10.4053	8.78488	9.72725	10.1215	10.6386	15.3773	7.61136	7.69864	9.78393	11.012	10.2771	10.6118	9.60608	8.65736	8.91763	8.01537	11.0363	8.19708	11.4401	6.76811	5.97037	6.43352	6.35829	11.8883	10.6161	13.0096	12.5783	13.2003	11.9886	13.724	14.4454	12.707	18.0253	11.6506	11.8587	14.6806	11.278	5.96483	7.42612	7.13557	6.35197	6.7018	4.79357	5.18431	4.91095
AAEL001615	gene10498		29.5585	31.1418	28.9507	31.4296	25.1103	25.1604	27.1309	25.9129	18.1775	18.1588	21.9535	29.6386	30.3361	31.6167	29.8287	24.724	23.3081	21.1414	26.6182	25.5341	24.1142	25.0306	24.3068	24.5077	25.2162	27.8754	26.7361	24.1828	27.9861	31.4715	29.3537	26.8277	28.1289	20.4139	29.2126	29.9729	29.9961	22.5431	29.9379	36.9724	28.0419	25.1868	30.9779	44.8192	39.0333	40.9704	41.3094
AAEL001604	gene10499		54.257	53.0992	61.683	50.6147	48.0355	49.9165	49.4154	52.1204	22.9349	22.6304	25.4448	53.2968	58.5968	56.0733	63.2385	56.7602	36.262	38.134	32.2471	28.7682	43.1492	41.2867	20.2414	20.5478	19.9483	80.2958	86.4954	115.052	112.289	91.1072	81.9198	102.719	104.843	100.842	105.609	81.1018	86.0054	112.228	98.3235	40.9238	42.1518	45.9961	39.3667	40.8066	29.3563	26.0699	47.9358
AAEL008903	gene105		0.063812	0	0.0331159	0	0.0755569	0.0766403	0.0262072	0	0.37027	0	0	0.0419028	0.0243848	0.0296353	0.0366147	0	0	0	0.0404272	0.18874	0.272048	0.0364489	0.047773	0	0	23.9551	28.4954	34.8737	30.3085	31.5856	25.697	36.5851	33.0982	16.8812	29.9595	23.4885	29.2526	30.9404	29.8295	0	0	0	0	0.0667657	0.0255108	0	0
AAEL010706	gene1050		0	0	0	0.0515466	0.279486	0.0566987	0	0	0	0	0	0.0309998	0.0360799	0	0	0	0	0	0	0	0	0	0	0	0	0	0	0	0	0	0	0	0	0	0	0	0	0	0	0	0	0	0	0	0	0	0
AAEL001609	gene10500		0.101438	0	0	0.16614	0.180163	0	0.0416601	0	0.0905534	0	0	0.0666105	0	0.094219	0.116408	0.624826	0	0	0	1.0001	2.0662	0.173822	0	0	0	0	0	0	0	0.182581	0	0	0	0	0	0	0	0.0891018	0	0	0	0	0	0	0.040553	0	0
AAEL001630	gene10501		0.228043	0.122198	0.124263	0.18675	0.405023	0.472455	0.196678	0.21904	0.305359	0.252438	0.231724	0.134772	0.143786	0.095316	0.157018	0	0.110632	0	0	0.0337247	0.0486105	0.0976921	0.0768262	0.0322231	0.138574	1.03472	1.25892	4.27237	2.55386	0.861966	0.798895	1.78048	3.03486	1.07177	2.81844	1.08518	1.32176	3.78585	2.41751	0.0484225	0.0812897	0.0805387	0.077478	0.0715796	0.0957253	0.0556585	0.0378357
AAEL001613	gene10502		0.552801	0.275555	0.500376	0.46323	0.433828	0.347406	0.546462	1.23483	0.206574	0.189748	0.391901	0.664801	0.530568	0.420917	0.663889	0.0237563	0.0498947	0.00996476	1.13007	0.152097	0.00913467	0	0.90952	0.181657	0.325504	7.16435	7.17995	4.70808	6.95358	5.46093	5.54097	7.14427	3.63438	3.80376	8.99371	6.12603	6.04576	4.47178	6.60015	0.027298	0.0458268	0.0302689	0.043678	0.0605291	0.0462556	0.0627545	0
AAEL001611	gene10503		0	0.0765409	0	0.0584869	0	0	0	0	0.0956335	0	0	0	0	0.0995048	0.0614695	0	0	0	0	0	0	0	0	0	0	0	0.0657125	0.0605447	0.0850879	0.0642747	0.0758185	0	0	0	0	0	0	0	0	0.0505505	0	0	0	0	0	0	0
AAEL001627	gene10504		0	0	0	0	0	0	0	0	0	0	0	0	0	0.01266	0	0	0	0	0	0	0	0	0	0	0	0	0	0	0	0	0	0	0	0	0	0	0	0	0	0	0	0	0	0	0	0	0
AAEL001599	gene10505		33.9203	33.316	35.7819	28.6228	34.1973	35.0934	36.3586	40.7501	29.4179	29.7559	33.165	34.2228	37.7651	33.7308	32.9703	44.8804	34.0278	35.5923	30.8769	27.4052	30.9509	29.6821	20.0511	21.4187	21.6618	25.1598	25.4828	25.1371	26.626	23.6662	23.1212	21.4541	23.9571	25.3852	25.2147	20.7746	20.7016	22.0573	22.1211	53.7239	64.7681	57.8819	63.7453	58.8644	53.963	56.2154	59.2885
AAEL001600	gene10506		10.7712	12.7089	10.6366	13.1387	8.964	9.35126	9.15066	10.0832	6.01647	9.0845	9.67929	12.9537	13.3595	12.1199	12.3255	15.2029	4.4989	9.20764	8.46166	11.1049	12.0414	5.41411	4.14713	5.07332	4.03107	11.2187	11.7793	11.1312	12.466	11.2262	9.71399	13.3802	13.0865	9.42334	10.382	10.7528	10.27	12.3266	11.9313	3.54326	3.72986	4.17846	3.60144	3.92831	2.63287	2.40358	3.60823
AAEL001601	gene10507		38.9725	34.7584	35.6659	40.7236	37.6652	44.3593	39.9284	35.4944	9.50532	12.2141	14.5444	45.6547	45.5226	41.7189	44.3742	21.8703	28.5607	28.0427	29.5778	18.7423	22.1967	20.0412	18.1393	18.4999	20.8092	25.5001	26.8733	23.059	26.2944	28.3881	23.0524	30.5607	25.3398	38.034	30.5011	25.1484	29.0063	24.6623	27.3088	16.3405	21.6375	16.5641	21.2701	19.5113	15.5195	17.7698	13.6528
AAEL001607	gene10508		7.18551	6.29426	9.52683	5.21265	8.27495	7.71383	8.71166	11.4768	8.56727	12.0059	11.9072	7.0615	7.86137	6.217	6.55157	44.5332	68.7322	69.3911	131.034	54.4425	38.9801	34.0432	34.0084	37.8316	35.5227	32.5233	22.6718	22.4742	47.1816	35.6997	32.9506	24.4118	31.2633	23.0432	27.5061	26.6283	26.8835	15.9953	25.3418	4.90011	5.3801	6.72093	5.85241	4.7117	3.7777	3.09646	3.64732
AAEL001602	gene10509		0.479574	0.70086	0.984207	0.785467	0.348448	0.706888	0.644591	1.81464	1.80975	1.07248	1.0126	0.837393	0.94963	1.03262	0.975618	0.443102	0	0	0	0.451327	0	0	0.0489591	0	0.0441548	62.947	76.1361	48.934	56.772	50.3008	55.1231	74.937	57.9866	75.6744	70.1501	63.6607	65.6721	64.6236	85.5038	0	0	0	0	0	0	0	0
AAEL010705	gene1051		0	0	0	0	0.227698	0.0461926	0	0	0	0	0	0	0	0	0	0	0	0	0	0	0	0	0	0	0	0	0	0	0	0	0.0544396	0	0.0403824	0	0	0	0	0	0	0	0	0	0	0	0	0	0
AAEL001628	gene10510		0.967406	0.96165	0.873123	1.10223	1.04586	0.732493	0.829165	1.39157	0.375477	0.344893	0.50881	1.10479	0.867943	1.01576	0.989503	7.47453	6.8154	6.32483	4.07702	5.47387	5.37955	6.65491	3.55827	3.16979	3.1807	36.1142	41.0222	49.1824	45.2669	43.4557	38.7876	48.6481	46.1279	43.2953	46.5899	36.8137	43.5128	52.2045	34.6948	0.238166	0.649713	0.528173	0.238172	0.286052	0.285858	0.205317	0.465238
AAEL001617	gene10511	AaegOr124	1.99955	1.30164	1.33747	1.21295	2.20974	2.9352	2.59136	3.12988	2.53865	2.51405	2.10708	2.13002	1.51122	1.42389	1.17282	0	0	0	0	0	0	0	0	0	0	0	0	0	0	0	0	0	0	0	0	0	0	0	0	0	0	0	0	0	0	0	0
AAEL001622	gene10512		26.1655	25.0065	27.1614	25.2185	23.5424	26.8326	26.5964	24.2578	7.70036	8.54081	9.99652	29.0722	29.5677	27.3312	28.9545	29.1435	21.433	21.9138	23.6765	23.4511	26.0796	22.1472	16.4191	17.1455	17.8656	36.7308	36.3501	40.8283	39.446	37.0168	31.5927	41.4326	40.4167	49.8239	46.2483	34.6659	34.7327	44.306	34.8361	21.3589	21.8828	22.3153	23.82	22.0329	19.0184	19.4276	24.5208
AAEL001608	gene10513		0.106904	0.0954753	0.124828	0.014591	0.237338	0.0641976	0.0768336	0.399324	0.0954327	0.197233	0.206914	0.0701997	0.0817036	0.0620599	0.0613405	8.62627	9.89721	10.8274	11.2597	11.8573	7.49475	6.1368	6.66283	7.54034	6.406	0.912088	0.54099	0.453132	0.891547	0.721573	0.945741	0.531898	0.603319	0.913518	0.41549	0.685261	0.715855	0.234757	1.07934	0.0252222	0.190539	0.0209754	0.0201783	0.0279631	0.0213691	0.0144956	0
AAEL001605	gene10514		216.06	208.408	227.572	214.083	197.194	196.737	195.247	191.229	73.8949	73.0679	77.1591	229.285	237.623	222.028	250.053	129.593	95.3266	102.935	103.01	113.281	133.548	109.501	87.1602	88.0957	84.6111	190.868	174.986	222.801	213.289	207.379	194.632	209.436	216.942	231.639	228.116	163.357	188.975	221.093	209.567	133.739	139.078	135.245	122.694	136.016	125.81	117.918	141.512
AAEL001629	gene10515		47.6384	60.2385	59.7253	36.2376	59.1513	81.4034	58.7867	81.0956	52.3267	41.6016	47.1528	72.2303	82.2826	65.5473	84.5357	8.40995	5.75709	3.3009	4.48043	4.47497	5.80938	5.33731	2.19368	2.70616	3.43489	42.4562	53.3856	72.1617	51.5824	35.8751	31.3764	70.8939	66.3027	59.209	61.9272	46.8886	48.0664	97.1674	61.9574	93.4187	94.7257	100.153	90.9466	55.8184	76.3368	67.4884	55.7682
AAEL001623	gene10516		295.834	295.628	317.912	352.697	245.284	238.17	240.43	215.902	85.3544	99.084	110.713	271.253	266.579	265.146	283.367	294.993	293.419	265.603	271.713	283.727	308.8	302.645	335.722	337.521	341	267.46	282.963	261.407	270.517	278.843	279.297	262.294	269.049	247.838	254.666	239.948	267.884	248.58	259.136	301.417	195.523	185.009	197.059	247.572	309.898	289.01	286.187
AAEL013880	gene10517		226.107	293.796	236.552	121.598	317.88	379.47	309.259	570.755	938.371	861.29	815.954	261.367	305.017	282.584	281.26	376.395	475.281	430.507	450.725	509.268	545.405	432.882	387.976	397.977	393.946	543.509	543.992	654.338	549.141	705.33	691.998	732.659	680.808	559.929	711.343	649.741	605.691	717.15	676.323	949.598	642.816	638.469	671.322	632.276	982.479	941.55	829.046
AAEL013877	gene10518		17.5748	17.7821	18.7309	17.0407	14.804	16.8801	14.6549	17.7913	23.7599	26.1223	27.5429	16.1638	17.7757	16.871	17.5513	23.7411	14.527	21.0011	21.3018	19.842	29.0995	17.4718	10.5366	11.1067	9.63448	21.8475	16.9068	14.6064	16.3103	11.6297	11.2593	10.3847	12.3794	11.1829	9.13438	10.8669	9.37702	9.29332	9.26289	7.35956	4.82445	6.09741	4.84141	6.49479	5.94652	6.19362	6.45583
AAEL017558	gene10519		385.943	429.035	341.641	250.443	465.494	482.793	441.219	649.851	498.206	536.092	537.277	407.708	460.751	445.222	445.83	468.832	605.321	576.446	581.311	525.236	649.138	503.339	510.62	569.129	548.653	639.804	667.192	763.982	749.777	766.646	879.75	828.294	755.324	776.014	916.934	813.359	840.479	878.851	958.753	1054.4	666.085	682.116	714.026	870.864	1122.25	1157.31	1030.08
AAEL017996	gene1052		0	0	0	0	0.662576	0.336038	0	0	0	0	0	0	0	0	0.160541	0	0	0	0	0	0	0	0	0.131784	0	0	0	0.158126	0	0	0	0.428336	0	0	0	0	0.122856	0	0	0	0	0	0	0	0	0	0
AAEL013881	gene10520		3.31938	4.17766	3.84248	0.739968	4.03201	7.16391	3.4733	7.71677	15.7142	7.11379	6.79686	4.89146	3.94232	4.80679	6.89649	9.03177	9.95193	8.42776	9.0339	12.4021	10.0657	11.408	7.65644	5.82999	8.41773	12.4066	16.1055	37.5531	24.7066	9.18036	10.4962	19.4293	19.8058	20.6793	19.1555	14.8229	15.459	36.3756	24.9711	47.2427	41.7131	37.2354	40.7086	23.1939	41.9063	42.2243	48.4695
AAEL013879	gene10521		24.4778	25.2158	24.3328	26.6255	20.5631	21.6214	21.2615	24.4775	26.9206	27.1463	31.694	25.8636	26.5457	26.8295	24.0732	18.0429	15.5922	15.2416	14.6914	13.3868	14.8632	15.0466	10.584	10.635	10.6442	36.722	34.7498	39.547	37.5639	39.6341	35.8471	42.0408	42.5826	31.2159	37.7508	32.9956	32.6687	41.364	33.2708	14.4698	14.9857	15.865	14.2446	13.9937	12.6252	12.4396	11.9812
AAEL013878	gene10522		0	0.0684739	0	0.156968	0.0567388	0	0.118081	0.40913	0.171108	0	0	0.0943996	0.219739	0.0445087	0	0.295165	0.0619928	0.39619	0	0	0.136195	0.273709	0.0717494	0.0451407	0	1.93269	2.70419	3.46647	2.2836	4.31254	2.57745	4.10815	3.62256	2.52512	6.55566	1.99917	3.24034	3.45149	3.58016	0.0452227	0	0	0	0	0	0	0
AAEL013240	gene10523		12.9015	10.5276	13.1636	13.019	10.4001	10.9189	9.54082	11.389	2.87622	3.1636	4.09122	12.0475	10.7281	11.3988	10.9511	14.7898	8.78782	10.2865	11.8053	10.764	10.4212	10.5498	8.72667	7.90684	9.97646	11.4286	11.5559	10.5775	11.5076	12.3373	10.9802	10.8704	12.3467	10.7265	11.0069	10.1135	9.93031	8.29207	11.3958	4.91929	6.34002	6.24924	6.04275	5.51829	4.31546	4.83072	5.31166
AAEL013239	gene10524		6.68781	6.68092	6.30467	4.91132	3.81116	3.9451	3.27089	3.98127	3.87902	3.32958	3.25871	3.34926	4.62035	2.87467	2.955	9.24211	9.6254	8.08599	10.3867	17.9582	12.6863	9.14541	7.42685	8.38105	8.19146	89.2985	115.728	142.649	126.717	84.253	75.0512	110.195	115.91	83.9424	125.842	93.0164	98.0421	145.025	104.966	1.2462	2.17706	2.49701	1.74784	1.05349	0.887551	0.948982	1.05894
AAEL013238	gene10525	prt	0	0	0.0243189	0.0255835	0.138714	0.0281406	0.0384909	0	0.0418323	0	0.0906993	0	0	0	0	0	0	0.217935	0.326567	0.0462007	0.110989	0.133832	0.0350824	0.0220718	0.0316397	9.48635	9.88799	11.8912	10.5331	13.0455	10.878	15.3882	12.3005	8.4425	17.1928	8.61428	9.38285	15.8884	12.1119	0.022112	0	0.0367777	0.24766	0.0490298	0.0562019	0.0254162	0.103665
AAEL013244	gene10526		33.5544	29.7563	32.7021	35.3072	28.2081	32.2148	30.2204	28.6872	5.83947	5.76201	7.90617	33.9699	34.45	31.3875	36.321	28.117	19.4381	22.5102	21.6621	20.2209	17.4282	18.9593	16.0817	19.3474	15.3523	29.8215	32.3801	27.7349	29.2221	29.1009	26.4834	29.2121	31.012	40.8452	26.4671	25.7214	26.917	28.7042	26.2445	16.1747	24.7095	25.8936	22.1275	15.0931	12.1963	11.8987	15.4819
AAEL013245	gene10527		1.13251	1.16959	2.62876	0.775679	0.932577	0.9274	1.07823	0.461492	0.689311	0.658491	0.956506	0.86199	0.601949	0.702871	0.549398	15.7053	13.5158	8.44312	7.8565	28.9596	10.0515	8.29186	12.5098	5.65916	5.65153	1.60508	3.20184	0.820425	0.932216	1.70488	1.44273	1.48948	1.49178	1.97951	1.53656	4.34898	1.35623	0.868175	0.96671	1.69063	3.33973	8.75095	3.94102	2.29447	0.617395	0.636588	1.12741
AAEL013242	gene10528		2.35041	2.82596	3.06285	2.18201	2.79527	2.74208	2.7343	4.61357	2.8931	3.45553	4.85986	3.27381	3.43838	3.63054	3.86174	3.90324	0.803713	1.91012	2.97813	2.62355	5.54238	0.92262	0.271309	0.224339	0.174776	1.02796	0.666879	0.953835	0.748374	0.770321	0.549599	0.800495	0.815366	0.494007	1.35214	0.962942	0.713801	0.791263	1.08721	0.498351	0.541336	0.341304	0.410417	0.281671	0.331152	0.432424	0.572639
AAEL013243	gene10529		30.3584	28.3017	28.0132	30.9768	24.3645	24.6163	26.7696	23.91	23.6226	22.6968	25.8052	29.6096	29.4988	27.7831	25.4769	30.1496	23.9165	24.3072	26.047	32.0916	23.9166	28.1898	29.291	29.057	28.8281	24.5539	28.5798	22.3411	25.4018	25.0811	24.5303	27.5252	28.7218	23.1211	23.0301	25.0105	25.3774	20.6058	22.8651	31.1015	22.9552	25.9922	27.3639	28.3664	30.5364	30.51	35.1955
AAEL010707	gene1053		0	0	0	0	0.0358043	0	0	0	0	0.0495903	0	0	0	0	0	0	0	0	0	0	0	0	0	0	0	0	0.0370966	0.0683584	0	0	0	0.0462928	0	0	0	0	0	0	0	0	0	0	0	0	0	0	0
AAEL006617	gene10530		20.8661	16.7139	17.5265	19.0577	17.9779	24.2493	22.8282	31.1106	10.3149	10.7878	11.0448	22.3367	16.4999	19.9209	21.5649	25.7473	66.4284	59.3313	72.5741	44.4089	45.4969	32.5599	64.56	56.9637	61.8654	1.47796	1.14397	0.320784	0.966045	3.79466	4.67704	4.71715	2.83082	8.24259	5.73565	8.66863	12.6753	2.52848	6.30374	1.01393	1.54157	1.27277	1.28563	0.869603	0.291749	0.219896	0.672668
AAEL006610	gene10531		17.7602	19.2252	17.8031	17.4316	16.6286	18.4013	17.3911	18.9258	37.1159	35.6237	30.8908	16.8424	18.947	20.7115	17.3466	30.5023	37.1689	26.7245	33.3645	39.0893	39.4918	29.4842	33.5347	34.7316	34.225	17.0873	15.2341	19.2768	15.2982	19.1137	16.7297	19.2294	20.7018	12.8824	21.4439	19.1946	16.2324	19.7907	17.5163	16.0105	13.6936	17.6337	14.8861	13.5534	15.0575	14.9239	12.2531
AAEL006624	gene10532		0	0.0421093	0.0611725	0	0.0348926	0	0	0.188702	0	0	0.057037	0.019351	0	0.0273715	0.0338177	0	0.571855	0.0609111	9.0547	3.77698	0.0279186	6.09329	4.67711	1.74889	2.90495	0.0457132	0	0	0.0468115	0.035361	0	0	0.0928234	0	0	0	0	0	0	0	0	0	0.0889961	0	0	0.0319664	0.0651907
AAEL006615	gene10533		5.6818	8.96442	7.6548	6.4824	7.48245	8.72912	8.33268	8.70387	10.7225	6.69988	9.2548	8.94237	8.30285	10.0053	9.85071	0	0.732414	0.332083	0.339282	0.844792	0.086977	0.699187	0.733132	0.288278	0.309933	19.0123	17.232	32.2725	26.4692	25.2274	19.6439	29.7024	29.2072	23.7967	26.7371	20.0683	20.8413	35.6166	25.3972	0.317682	0.109086	0.0600437	0.115524	0.272159	0.220214	0.165979	0.067698
AAEL006620	gene10534		14.4722	13.0958	15.2777	16.1441	12.8227	13.5014	13.7422	14.4778	3.47261	4.37915	4.94501	14.4607	14.9659	14.7283	13.9031	7.44221	8.15652	7.87023	9.02247	9.23058	9.01048	8.53002	8.24322	6.73891	7.03366	23.1147	23.2142	20.0657	24.4294	23.4974	23.4246	23.7959	24.2813	22.2077	24.7283	20.3723	20.6275	18.909	22.4	4.21559	4.2305	5.38157	3.33522	4.82892	2.51724	2.27079	3.42762
AAEL006613	gene10535	ppk06613	0.104455	0.167919	0.121969	0.0855409	0.0927607	0.0940907	0.0321744	0.334438	0.13987	0.224835	0.303261	0.0771657	0.119748	0.181915	0.0899031	0.289535	0.304051	0	0	0	0.0371102	0.044748	0	0.0368996	0.10579	0.121527	0.0480543	0.0442752	0.124446	0.047003	0.0554447	0	0.0411279	0	0	0	0	0	0	0.1109	0	0.368908	0.325315	0.0819678	0.0313194	0.0424907	0.0866535
AAEL006607	gene10536		0	0	0	0.0299577	0.292376	0	0.0450719	0	0	0	0	0	0.0419377	0.0509676	0.0314855	0.0337998	0.709888	0.0283552	12.5324	4.9231	0	8.39989	9.44855	3.48916	5.96496	0.0425605	0	0.0620235	0.0871662	0	0	0	0.0288073	0	0	0.0238466	0	0.0481994	0	0	0	0	0.0414292	0	0.021937	0	0
AAEL006623	gene10537		0.052524	0.0844358	0.0817736	0.0215065	0.13993	0.0236561	0.0647139	0.126126	0.0351659	0.0807537	0.114368	0.0776034	0.0752672	0.0365894	0.0452066	0.0485295	0.0254813	0.142492	0.0748705	0.0776763	0.0186604	0.0675027	0.117967	0.0742179	0.0265976	0.030554	0.0966539	0.0667896	0.0625762	0.0236348	0.0557592	0.0301536	0.0206806	0	0	0.0342388	0.0172974	0	0	0.167294	0	0.123667	0.0594837	0.0824328	0.0944911	0.0213659	0.17429
AAEL006612	gene10538		5.59894	6.72202	7.28246	3.94667	6.577	8.17155	8.0117	11.1472	9.70367	10.3516	11.9599	6.40496	7.02802	9.47934	8.75335	4.51831	3.24918	4.01021	3.72111	5.18818	3.80205	3.30939	2.90498	3.63026	3.01469	8.328	9.58579	14.4495	11.8211	10.7155	9.44238	12.7352	12.4457	12.1692	8.92461	8.84725	8.82252	14.6607	13.8996	4.18866	3.34744	3.10793	2.8293	4.33796	2.80501	3.37309	3.58644
AAEL006608	gene10539		7.49699	9.52183	9.26114	7.45604	7.5894	8.36896	7.68353	7.54506	9.26831	10.6781	12.1726	9.31809	9.73924	9.60813	9.1326	4.26869	3.03773	2.8924	3.45767	3.70404	4.99027	3.4364	2.94568	2.31956	2.38239	7.14711	8.4706	11.678	11.694	11.5598	9.09061	10.5122	11.2077	11.3159	14.3451	9.73	8.0923	9.94475	9.55972	3.53358	2.74482	2.98842	2.52987	3.1739	3.84622	2.87755	3.93094
AAEL010704	gene1054		70.0148	70.6026	75.2228	75.3262	69.4396	65.6778	64.5973	70.4642	41.8539	47.1685	48.6637	82.0961	87.4185	76.4332	81.6616	74.8601	72.5932	63.5801	62.2047	45.758	51.675	50.2367	44.0626	45.8671	43.5493	59.5705	63.7536	55.055	57.6886	56.7643	56.7627	56.9921	67.4463	91.3987	98.6924	61.3923	67.9873	65.6157	65.3685	51.7067	83.3458	77.3487	70.6908	57.6375	49.3291	48.5962	53.0807
AAEL006631	gene10540		6.9468	7.19453	8.40092	9.75985	7.22552	7.53962	7.94394	8.4512	7.62371	7.27709	7.81757	8.56886	7.96385	10.8181	9.7456	3.44479	2.31891	2.79932	2.79608	3.14173	3.48692	2.96686	2.88665	3.01685	2.71096	7.29122	6.66536	10.1933	8.7572	7.09309	7.51001	9.46413	9.71962	9.95038	8.86762	6.97957	6.42247	11.0003	8.78321	3.90949	2.91552	3.13868	2.05705	3.10072	3.10842	2.76535	3.91242
AAEL006630	gene10541		0.1338	0.179243	0.182272	0.173489	0.0693115	0.180785	0.116771	0.339143	0.119442	0.109713	0.178042	0.153757	0.153389	0.23302	0.191932	0	0.0649112	0.017285	0.301982	0.329789	0.0633807	0.162404	0.225381	0.0945315	0.18068	3.39873	3.91895	2.41977	3.82577	4.98718	4.84124	4.5704	4.5043	6.38369	7.43631	4.32466	3.51773	3.04103	4.22151	0.0789194	0.119238	0.157515	0.0505097	0.192491	0.120354	0.0907126	0.147996
AAEL006611	gene10542		118.474	121.777	125.08	122.638	125.503	116.455	119.81	119.226	256.583	240.867	207.4	125.38	134.044	129.41	120.304	58.613	55.2087	51.8382	55.9933	50.544	52.8883	50.9254	42.0189	40.3932	41.4963	111.35	111.777	122.772	103.436	113.899	114.479	114.664	116.077	87.7905	121.99	109.396	114.329	128.143	110.424	74.7842	72.2093	80.8584	72.2492	72.5162	71.2171	73.3396	63.2702
AAEL006627	gene10543		2.19651	1.71718	2.70072	2.5294	1.93148	4.13604	3.87282	2.48554	1.6845	2.57542	2.61185	2.33963	1.47822	3.63913	4.53037	1.0155	1.0375	0.585051	0.698406	0.249686	0.609235	0.845243	0.888509	0.519238	0.791261	0.223389	0.115747	0.423769	0.291861	0.0893796	0.130033	0.277477	0.260692	0.173269	0.0231596	0.189905	0.141729	0.532143	0.205556	1.68942	2.10054	1.94473	1.54465	2.46271	1.14745	0.789139	1.81805
AAEL006619	gene10544		34.4894	32.2215	36.7921	34.1119	37.069	40.096	36.8508	27.1106	12.0698	10.8347	12.0085	40.5441	38.1968	39.8431	48.7731	38.9329	34.0368	33.1907	29.1507	25.0591	26.409	30.4987	15.7531	17.2511	17.4676	125.866	129.178	159.987	134.05	128.239	113.357	138.217	135.924	163.62	151.232	116.314	127.155	161.732	123.67	49.7898	50.6134	39.8502	47.152	52.9652	49.9404	53.603	48.0379
AAEL006629	gene10545		67.3692	55.9537	61.6922	69.5978	64.1408	59.3664	61.8026	59.1249	45.8497	47.3704	50.9793	71.1432	70.1869	70.5392	67.4041	23.6869	16.6398	16.9677	17.966	27.6992	29.5282	28.5847	19.9816	22.0825	22.2889	56.6566	58.4855	65.6953	65.8279	73.746	65.8645	76.0754	77.7104	44.9519	61.6938	60.0554	63.5324	58.6105	66.4815	31.154	20.2384	20.8094	19.0906	26.9151	24.7801	24.9523	34.9602
AAEL006616	gene10546		0.247194	0.353228	0.128284	0.404866	0.292691	0	0.304564	0.527632	0	0	0.478446	0.324645	0.472308	0.344402	0.283675	0.761317	0	0.31934	0.391516	0	0.117095	0	0	0.116431	0	0.383458	0	0.139703	0.392671	0.444931	0.349894	0.189216	0.129772	0	0.384294	0.107426	0.434169	0	0	0.116642	0	0	0.746531	0	0.0988232	0	0
AAEL006606	gene10547		2.35025	2.51878	2.95774	3.52856	2.57411	1.5525	1.80981	1.69309	1.9407	1.44537	1.27938	2.37284	2.08811	1.9374	1.85425	0.470494	1.1782	0.303618	0.558361	1.50614	0.111331	1.84585	1.18767	0.857916	0.634742	0.319008	0.216245	0.265651	0.18667	0.31727	0.249501	0.404777	0.308459	1.04601	0	0.280877	0.128998	0.154831	0.652541	1.85758	0.837784	1.33729	1.46392	1.04509	1.19797	0.956041	1.49477
AAEL006605	gene10548		5.06807	3.10372	4.41486	2.9316	3.89342	5.07242	4.931	8.725	7.7289	5.56569	7.88246	4.81371	4.63421	5.18372	4.60434	1.5423	1.65865	1.32503	2.36988	1.72505	1.51475	3.37731	2.57465	1.16514	1.05916	111.516	95.5194	90.8035	115.968	125.683	110.722	108.807	109.625	102.104	109.883	104.408	76.5105	71.3864	86.3776	7.45903	7.24072	8.47601	5.71684	6.34425	5.59592	4.90858	6.07293
AAEL006621	gene10549		19.9881	19.5088	19.4263	19.7788	16.1126	17.71	18.5435	17.1895	15.7722	14.0118	14.8963	18.7798	18.1235	21.3628	18.2786	10.8005	11.342	11.2163	11.688	12.4926	13.6107	13.2519	13.5612	13.6175	10.9652	15.7454	13.5195	15.4821	16.6907	14.0803	13.7357	16.4612	15.3419	12.9944	6.58934	14.3869	14.7911	15.5585	13.8291	9.09484	7.95209	8.84157	7.24237	8.05255	6.79577	6.63049	9.2778
AAEL010702	gene1055	AaegOr17	6.54206	5.49526	4.31266	4.71391	9.10697	7.32633	7.93934	4.6232	1.86777	1.61898	2.2387	6.80186	7.12824	4.66684	5.79974	0	0.0381236	0.0913667	0	0.145269	0.0558371	0.0336646	0.0661855	0.0971604	0.0198969	0.342849	0.234988	0.249817	0.234057	0.0530415	0.229415	0.0676711	0.232058	0.0839389	0.503941	0.0896457	0.129397	0.284734	0.267773	0.0834317	0.140062	0.138768	0.022249	0.154164	0.047124	0.0639328	0.0651907
AAEL006600	gene10550		53.053	54.4117	56.393	55.8106	51.7078	54.1827	53.6655	71.2204	75.6138	76.2831	78.0664	58.8316	56.4021	60.6362	59.4458	33.8953	38.7474	35.8428	39.2952	35.5824	35.4164	34.8067	47.7252	39.5008	42.0929	26.1641	24.4648	29.4764	28.4372	26.3234	24.6654	26.6657	26.8733	26.9594	28.9231	28.0255	27.202	31.0245	30.884	46.3475	35.0541	35.2877	36.788	45.8733	43.9255	44.4532	47.5763
AAEL006628	gene10551		39.234	35.7541	37.4314	41.283	33.5818	32.709	35.1974	28.6793	13.5234	18.3013	19.8493	37.9606	39.612	37.4695	35.7459	19.8813	13.4187	17.0195	11.4036	12.2086	15.3599	11.4481	10.4493	10.9835	10.6019	37.2628	37.8478	36.7953	39.6114	42.3812	39.8437	39.022	41.9762	32.893	41.3464	35.728	36.9589	38.7611	37.6356	19.0152	17.2419	16.9323	15.6463	18.1876	19.2064	19.0871	18.0741
AAEL006622	gene10552		9.46435	8.86047	9.23065	5.7578	8.66157	10.6902	9.88532	16.9073	17.0934	15.8421	16.5763	8.55608	7.59156	8.87878	8.19732	14.8815	11.7957	8.51481	10.7852	12.389	11.6711	8.68997	7.54842	6.65851	5.99965	17.0562	16.2692	21.7194	18.4284	17.798	15.7009	19.3633	19.4687	14.8338	17.0004	16.6103	14.208	21.9441	18.1242	10.6306	11.1806	13.578	11.5938	10.4398	8.74945	8.48691	8.75317
AAEL006609	gene10553		166.4	152.618	115.588	101.15	228.643	165.903	161.248	199.355	116.578	134.65	143.581	162.964	271.271	178.421	170.052	130.186	120.329	103.219	106.434	137.15	178.774	152.424	117.511	132.774	120.898	367.272	75.8804	40.0528	40.2529	82.7951	69.0704	92.0864	66.6701	79.2624	52.7607	104.237	111.387	71.7167	88.0438	99.9171	198.098	251.63	185.949	143.032	210.725	149.066	132.74
AAEL006604	gene10554		63.1831	63.6847	66.0171	61.5219	59.2797	64.9633	58.7128	70.7226	62.3103	63.406	69.7001	71.1896	68.1726	70.8329	73.9408	13.171	7.62602	5.98198	5.09124	6.95496	8.6784	9.57896	6.18078	5.62903	6.08894	43.9822	43.0648	43.5115	40.7085	40.3009	38.3037	41.6455	44.0676	44.8701	46.6391	35.1653	42.0323	46.0758	41.8334	17.4238	20.4486	22.9012	17.217	15.1875	12.2414	9.83155	23.6656
AAEL006601	gene10555		62.6887	65.4548	66.9794	62.4784	55.7896	62.3837	65.4188	69.6071	53.9611	59.6278	62.0609	65.3021	63.0022	71.7744	72.474	12.3422	9.87295	8.80787	5.85722	6.89432	8.79081	8.2381	7.45007	6.36567	7.21837	156.142	159.675	205.639	185.608	176.312	167.386	219.975	193.756	159.012	195.682	156.71	160.642	232.17	183.292	27.0002	25.4463	23.1664	24.6212	29.178	25.0393	26.7863	24.6173
AAEL006614	gene10556		31.9119	32.3468	35.4793	35.2699	25.9868	31.1737	31.4469	36.6562	9.42053	10.1673	13.0514	33.5357	32.0735	35.4626	40.0592	16.1822	11.135	11.0875	13.2824	9.63232	10.5292	9.90604	9.15159	9.15941	8.77432	34.4081	37.663	53.868	48.9165	34.1465	33.6956	42.3659	43.7685	44.1564	41.1508	33.2148	32.5338	54.7548	42.9249	16.5654	12.2476	13.1617	13.835	15.0764	11.4558	11.0543	16.4424
AAEL006618	gene10557		4.56368	3.90197	5.25047	5.01513	4.26134	5.54662	4.85797	5.0362	2.66231	2.22877	2.60607	5.0984	4.6067	5.29472	5.44417	1.744	1.70935	1.44356	1.59444	1.48878	1.72865	1.39441	1.3566	1.35136	1.24047	5.48522	4.89371	7.02641	6.81636	5.37553	4.41731	7.03155	6.30232	6.69376	6.69052	4.85613	4.97292	8.26788	5.89506	2.25637	1.43541	1.88633	1.41561	1.34295	1.95191	1.50153	2.53322
AAEL006603	gene10558		12.2357	10.4008	10.5173	13.0901	9.09148	9.56466	9.61265	9.56541	4.81588	5.21938	7.40305	12.2395	10.6021	11.4798	12.3163	4.43066	4.94821	4.85268	7.08871	4.95294	5.73294	4.82596	5.00042	4.81308	4.04719	8.45714	8.78931	9.61447	8.93238	9.79579	9.53499	11.2741	9.77018	8.21171	8.96371	8.43508	8.44756	8.42431	9.04903	5.54915	4.47695	4.52519	3.405	4.86799	4.42755	4.55156	4.60954
AAEL006625	gene10559		36.6648	38.5901	41.1928	47.778	34.9365	31.9748	37.4702	43.4665	14.1716	17.3564	19.3894	38.0676	35.269	42.4902	39.8491	50.7585	45.8437	47.1457	48.9115	42.2771	45.8979	46.8811	29.7806	32.8487	30.6529	36.3731	33.9141	30.422	36.3774	36.5003	35.3589	37.4887	34.4286	32.6147	37.5587	36.4616	34.8215	30.9022	36.3669	39.5727	36.3386	46.0706	39.5117	49.6007	36.7224	37.2915	34.473
AAEL014326	gene1056		6.46135	8.74905	8.37821	6.08579	7.89983	6.69407	8.72769	8.79071	8.6275	8.28497	8.60894	6.9413	9.40079	9.20627	7.97155	3.75448	2.34432	4.34146	3.27015	5.46803	5.87867	6.74356	4.35768	3.67272	3.44807	9.32746	8.01654	10.4274	9.3771	10.0815	11.1926	11.2228	11.0411	6.96035	2.21957	9.42619	8.82493	11.8174	9.36954	7.1515	4.69785	5.19316	3.93861	3.90688	6.69561	6.58209	5.34498
AAEL006626	gene10560		0.0338127	0	0	0.0553801	0.120108	0	0	0	0	0	0	0.0666105	0	0	0	0	0	0	0.0321324	0	0	0	0	0	0	0	0.124444	0	0	0	0	0	0.106506	0	0	0	0	0	0	0	0	0	0	0	0	0	0
AAEL006602	gene10561		1.56908	1.32963	1.50549	1.3746	1.19898	0.575214	0.584466	1.51881	2.58968	0.875196	0.556188	0.745806	0.711152	0.876986	0.769459	11.4547	9.5329	9.69436	11.7554	20.7493	22.4406	38.7208	14.5266	16.822	14.2652	580.237	532.539	793.704	615.11	695.185	704.892	825.484	709.338	721.786	627.963	523.381	562.951	855.678	612.942	0.852313	0.715413	0.751762	0.54756	0.515419	0.75493	0.445308	0.847596
AAEL015584	gene10562		61.2238	45.6497	52.1882	62.9452	49.7714	49.8118	48.7321	59.9858	32.235	38.4068	50.5197	48.7907	41.3658	51.8344	53.8429	17.2613	17.7642	24.6587	18.8188	13.2616	14.033	16.3724	9.11112	14.1797	14.3798	11.1782	11.0011	8.95947	13.7361	11.2408	12.353	9.43821	14.4594	18.929	12.8207	12.0391	12.2346	9.56471	13.0956	22.2904	22.4521	16.3379	13.7222	21.3619	14.9161	17.2836	20.7233
AAEL015583	gene10563		3.60054	3.49124	1.60161	3.08898	2.43614	3.08884	4.75304	3.01923	1.4923	3.37415	7.34222	3.20874	2.94834	3.22486	2.8038	6.41582	3.1608	5.18298	6.35442	1.52136	0.487306	1.1752	1.34778	1.57476	0.868229	0.997378	1.10428	0.436044	1.42988	0.462908	1.27411	0.787446	1.89022	2.1061	4.99777	2.01179	2.25856	0.677713	0.778975	0.606776	6.11178	5.65163	4.56307	5.11264	1.54224	0.836939	1.99128
AAEL017544	gene10564	Tachykinin-like receptor (TkR86C)	0.135993	0.0323879	0.0941004	0.0742454	0.187861	0.163332	0.130321	0.483794	0.404669	0.223024	0.175478	0.178603	0.190549	0.147367	0.156063	0	0	0.0468491	0	0.134078	0.0644198	0.103571	0.0678745	0.0427028	0.030607	4.25434	4.86604	8.9411	7.34493	3.59008	2.75907	4.68437	6.61585	3.98662	4.65121	4.6886	5.27477	8.08309	5.58366	0.149732	0.215454	0.160098	0.0513378	0	0.163102	0.0491732	0.200563
AAEL010885	gene10565		9.46727	10.7221	11.0888	11.1694	10.4463	10.5256	11.9052	12.1684	2.35487	3.38879	3.37547	12.1833	11.4918	10.5222	12.2435	15.2197	13.1199	12.1774	14.9853	15.7492	16.9944	12.0709	13.1002	12.0246	10.9439	9.77553	10.8952	11.082	10.4062	11.8175	10.1023	10.9711	12.4484	11.8553	11.4828	11.4894	10.6179	10.3241	11.6299	10.0963	9.5775	10.1216	10.3677	7.72812	9.3273	9.68148	9.30461
AAEL010896	gene10566		25.8049	28.9157	28.7237	27.7099	25.6941	27.2017	27.0644	27.4395	22.2535	22.1466	27.1523	26.6087	27.2427	28.1469	26.5258	20.5008	18.041	16.5535	21.5916	20.8038	22.7185	18.7064	13.9285	16.2563	15.0112	30.3578	30.8474	33.8575	34.0479	34.0664	30.1503	35.8195	36.8847	31.2845	37.7196	32.211	28.1469	35.257	34.3085	23.7614	20.9993	23.7701	19.575	20.2321	23.5775	21.8064	23.6343
AAEL010891	gene10567		21.5539	21.7736	20.2254	20.5573	18.3312	18.8287	18.1722	14.6724	19.6189	21.8653	25.8531	22.0322	21.1636	19.9141	19.3918	14.8759	14.1685	12.4796	15.0681	14.2044	14.0658	14.5338	11.7367	11.8697	11.772	25.9857	25.6433	30.1406	24.3214	30.9426	29.2414	30.7666	33.2284	26.3615	30.8636	26.3603	24.5328	34.3619	26.2814	25.0731	20.5428	21.5796	17.8834	22.5346	25.8895	25.2438	22.6884
RU125	gene10568		0.30717	0.14631	0.318819	0.503097	0.242471	0.491895	0.504612	0.4371	0	0.0419789	0	0.369795	0.508649	0.237758	0.176251	0	0.0662309	0	0.194603	0.100948	0	0.0584843	0	0.0964534	0	0.317664	0.314028	0.867996	0.569267	0.122863	0.579717	0.548626	0.483776	0	0	0.444967	0.269755	0.449689	0.310128	0.0966287	0	0	0	0.321388	0.204667	0.0555341	0.113254
AAEL010894	gene10569		0.16769	0.209668	0.239318	0.434864	0.347471	0.151051	0.189391	0	0.0748482	0.103127	0	0.12388	0.176221	0.194695	0.168383	0.0516459	0.488117	0.779876	0.624147	1.40529	0.258162	0.646537	5.33553	3.94919	4.076	0.130064	0.128576	0.0236928	0	0.10061	0.178019	0	0.0880345	0.0895594	0	0.0182187	0.0920405	0.0368242	0.0423263	0.276946	0.199253	0.0329021	0.126607	0.0877262	0.167598	0.341069	0.0927411
AAEL015347	gene1057		5.54753	5.92991	6.88705	6.1596	4.65772	5.65902	5.43251	5.67451	1.08049	0.957034	1.79884	7.30934	6.0789	5.88213	6.57292	4.10051	3.63501	5.62905	5.42246	5.07162	5.8154	3.13578	3.17151	2.93192	3.29809	7.07444	10.2085	6.96264	10.5061	8.66243	8.8415	10.2575	9.64481	9.11158	7.39228	8.15304	9.1299	8.73318	9.20883	3.87554	4.10911	3.12121	2.54568	3.0303	3.31804	2.74314	4.68576
AAEL010899	gene10570		30.0869	40.3543	39.6983	27.8639	34.1106	35.4117	36.5782	51.4028	52.6102	55.6564	60.6241	34.7979	38.8806	42.4176	39.7643	23.1349	17.0002	16.2997	17.2928	20.2882	27.4119	19.0074	13.6277	14.4447	13.5897	58.6593	57.6411	87.772	78.6504	61.7782	52.4881	75.3274	81.7056	62.7994	77.1141	61.0738	62.1997	89.014	75.6395	31.4206	28.4474	34.542	28.2261	24.6639	28.9839	25.8011	28.4468
AAEL010898	gene10571		158.559	123.921	154.778	151.861	185.634	193.662	185.693	174.663	171.598	151.909	139.05	160.834	147.025	145.152	152.656	229.098	155.422	149.041	119.918	117.463	170.534	172.324	49.6654	48.4294	46.4039	6.66331	4.15229	2.83801	5.57212	4.81466	5.45289	3.25973	2.48119	4.43483	2.87013	6.5683	4.88556	2.57304	5.39308	59.2733	67.0389	91.2062	58.3478	59.5848	48.9094	40.307	48.2473
AAEL010893	gene10572		2.60134	2.7729	2.48225	2.62279	1.8133	2.39361	2.9466	1.16424	2.56566	2.22766	3.95891	2.7345	3.90411	2.93258	2.37135	4.3289	2.70721	5.74548	4.69161	4.03321	7.3935	2.67216	1.35069	0.780607	0.750716	2.13156	1.76294	1.3516	1.283	1.61109	1.27686	1.2686	2.47801	1.28474	0.570742	13.2012	2.76349	1.97172	1.84271	1.0394	3.26546	2.35444	3.49248	0.746287	1.50124	1.26299	0.765745
AAEL010889	gene10573		13.3483	15.5587	16.2647	16.8575	13.3233	11.8847	13.5511	15.329	21.9805	25.8617	21.3945	14.767	14.7714	14.9702	14.8118	11.2323	6.20814	5.37844	7.88351	7.73302	8.27744	7.86386	7.25953	6.57814	6.79295	13.2966	13.1343	18.1614	16.1921	17.2152	15.2713	16.2129	18.1908	15.0121	18.8307	13.994	11.0588	18.9246	14.5683	6.94927	3.38187	5.58438	5.69699	6.82148	7.14456	6.83893	6.00342
AAEL010884	gene10574		23.5182	25.7057	28.3369	22.7287	24.206	22.3951	26.8166	47.6581	101.987	102.483	84.5648	28.7335	31.1479	37.5901	30.9787	440.477	343.165	392.451	300.718	231.193	319.394	350.486	107.971	100.026	110.987	79.5022	25.8323	14.3399	20.5358	41.253	21.7413	17.6779	16.1503	39.2106	47.5192	123.008	53.5132	18.5152	47.6073	578.831	693.118	725.58	801.252	794.097	649.078	658.149	748.169
AAEL010897	gene10575		0.128438	0.0485819	0.152913	0.0866197	0.187861	0.149721	0.121012	0	0.0809337	0	0.0658041	0.0446508	0.0606292	0.147367	0.156063	0.0837674	0.073306	0.0351368	0	0	0	0.0258927	0.0169686	0.0213514	0.030607	0.158219	0.0695148	0.32024	0.288036	0.0815927	0.224576	0.173495	0.0594951	0.435785	0.211419	0.20685	0.119429	0.199091	0.205955	0.0213902	0	0.0800488	0.0171126	0.0237147	0	0.0491732	0.100281
AAEL010887	gene10576		12.7958	14.5161	16.1859	13.3116	13.8721	15.8739	14.8081	15.3545	16.2268	15.727	19.0981	14.1987	15.8414	17.8666	17.9869	7.35147	3.73638	3.77262	3.82488	4.94571	6.42203	4.71869	3.14821	3.1884	3.02814	15.7368	14.3785	22.1322	19.5067	15.7533	14.0822	19.0563	18.8604	19.0061	17.1626	14.2592	13.7483	23.391	17.8111	5.87363	6.6253	7.44223	6.44487	6.02414	5.82249	4.94087	5.74455
AAEL010895	gene10577		38.9102	37.822	39.0204	46.5986	36.5368	34.4019	33.4414	30.4875	8.14528	8.72879	9.33314	41.0691	42.0028	40.2652	40.4037	28.7181	25.2395	23.4355	22.1224	23.7233	25.0578	25.8389	22.3376	22.8484	24.0708	39.1777	40.5949	37.533	38.0396	38.1822	37.3287	38.6053	37.7552	36.2159	36.2106	34.3322	33.5734	40.4456	36.7324	29.8477	27.3103	26.3933	29.5905	23.5244	27.1657	27.0413	27.4243
AAEL010890	gene10578		13.6237	15.847	18.7836	16.2266	16.4711	16.4309	16.9258	17.6189	24.9686	26.106	30.4588	17.153	16.5828	21.6978	21.3559	6.68019	4.50388	5.2282	5.9772	6.64518	6.17457	5.43564	4.70145	4.52423	4.67112	18.1245	15.8909	25.599	21.7083	22.1435	17.9775	24.569	24.6522	21.7517	21.1875	18.1876	18.0964	27.4634	21.6441	6.87225	6.08594	6.88029	5.39706	6.50843	5.50189	5.22586	5.9609
AAEL010886	gene10579		0.0613518	0	0.0238794	0.0251212	0.108966	0.0828962	0.113386	0.24554	0.0821526	0.0377305	0	0.105754	0.070334	0.0854782	0.0264023	0.538517	0.922684	0	0.262363	0.771218	0.06539	0.236544	0.964554	0.411786	0.279611	0.0713786	0.0282247	0	0	0	0.0325654	0	0	0.0163833	0	0.0799868	0	0.0404179	0.0929139	0.0868494	0.328048	0.036113	0.0694813	0.192575	0.0183954	0.0499138	0.152688
AAEL012770	gene1058		0.719805	0.574082	0.62548	0.493505	2.79471	3.34746	1.77372	1.55428	0.313811	0.885339	0.534595	1.18716	1.28576	1.84247	1.03734	4.90291	2.67993	2.62098	1.33625	4.01044	2.45022	1.80713	0.86472	0.946143	0.847679	0.194754	0.15402	0.0567631	8.05711	0	0	0.0384404	0.0527281	0	0	0.218241	4.91737	0	0.101405	261.705	609.601	699.763	515.935	430.278	171.393	165.578	180.972
AAEL010892	gene10580		44.6389	45.5425	43.8256	38.2375	43.3142	49.8243	45.6371	53.8266	50.4105	46.6929	46.6141	46.6394	47.6967	47.4521	49.1051	18.7947	14.1913	14.8776	14.2974	12.4908	16.7352	12.954	9.28937	9.74361	10.1278	30.4022	30.0944	40.8727	37.9922	31.8091	30.8486	40.1606	41.7802	36.6174	36.866	31.2318	30.2315	41.1838	36.831	27.3171	29.2114	29.9662	27.6372	24.0322	25.3052	22.3928	26.679
AAEL014554	gene10581		13.8878	15.3215	16.3223	16.6414	13.3607	13.215	12.6655	9.15456	7.24711	7.61974	8.99294	15.5234	16.8966	15.1995	16.2303	7.61093	4.97055	6.30576	6.53412	6.39306	7.76375	6.44523	4.70165	4.47309	4.2058	11.7221	15.0644	16.5633	16.0185	14.8267	14.2374	18.2126	17.691	15.3797	13.0971	13.513	13.7656	15.4728	15.4134	7.99874	6.06684	5.65014	4.00911	5.7161	6.18484	5.92626	8.13245
AAEL017314	gene10582		0	0	0	0	0.270783	0	0	0.325426	0	0	0	0.350403	0	0	0	0	0	0	0	0	0	0	0	0	0	0	0	0	0	0	0	0	0	0	0	0	0	0	0	0	0	0	0	0	0	0	0
AAEL011504	gene10583		0.207562	0.296596	0.32315	0.307579	0.842624	0.19587	0.207023	0.094937	0.277935	0.583533	0.143478	0.41863	0.305937	0.330498	0.391319	0.383555	0.172622	0.398381	0	0.0292342	0.182598	0.186305	0.0665966	0.0698313	0.120123	0.551965	0.254636	0.0837895	0.376818	0.213484	0.608579	0.771703	0.793899	0.506762	0.322682	0.695848	0.507781	0.18232	0.269436	3.56787	1.47978	12.2409	2.51856	1.95453	1.95594	1.59217	2.03346
AAEL011500	gene10584		0.147117	0.231244	0.213774	0.112445	0.226453	0.141353	0.084588	0.0471028	0.0262661	0.0361899	0.0711864	0.115927	0.123681	0.122982	0.0337656	13.6291	5.14828	5.57238	3.87727	6.35296	6.18837	7.19312	4.64788	4.67037	5.00629	0.410785	0.505348	0.332576	0.467393	0.688477	0.645538	0.29279	0.293488	0.534286	0.0914845	0.473111	0.400511	0.31014	0.386187	0.18049	0.0699229	0.103915	0.111074	0.138534	0.0941028	0.0957514	0.0976354
AAEL011505	gene10585		4.43703	7.31347	5.74689	2.45957	5.60044	6.89541	5.43742	9.51257	10.5011	9.42798	10.4152	4.75616	5.61755	5.86401	5.74444	17.1881	16.5597	13.3636	17.2188	18.9049	23.4796	11.2093	6.975	7.57843	7.2286	12.7727	12.5075	19.8954	16.8931	11.7925	10.4907	14.3491	16.6202	11.643	16.1993	12.1954	13.0175	16.5648	15.1308	7.31262	9.18888	11.6215	9.09353	5.00226	6.09747	5.40227	5.8871
AAEL011501	gene10586		0.040978	0	0	0.0223719	0.0485202	0	0	0	0	0	0	0	0	0.0380616	0.470255	26.9827	4.47961	4.4256	3.42685	3.15127	11.6273	8.00494	3.74275	5.578	4.34384	0.0317834	0	0	0	0	0	0	0	0	0	0	0	0.0359944	0	0	0	0	0	0	0	0	0
AAEL011503	gene10587		0.152919	0	0	0	0.135798	0	0	0	0	0	0	0	0.0876535	0	0	0.0706447	0	0	0.0726596	0	0	0	0	0	0	0	0	0	0	0	0	0	0	0	0	0	0	0	0	0	0	0	0	0	0	0	0
AAEL011506	gene10588		32.5048	35.3786	33.8515	26.0319	31.3355	33.8854	29.8981	34.6395	44.9843	40.991	38.0144	32.1958	32.7057	30.773	32.7557	25.6882	19.1494	18.2906	14.3866	15.9434	17.7924	19.964	10.2176	10.3988	10.6088	85.2192	96.3793	114.305	100.908	90.7096	92.8371	105.04	112.532	87.1218	102.789	92.5434	89.9047	124.466	89.74	29.7648	36.4198	43.4418	37.5804	26.3545	27.1778	27.4013	30.319
AAEL011502	gene10589		37.5428	40.6913	45.8098	46.9304	40.4863	44.2258	45.1569	52.9615	33.0754	35.8916	50.4816	41.3322	40.8315	48.8748	51.2429	23.0564	17.1906	18.9731	21.1134	19.5163	21.3177	18.532	14.114	14.7947	14.9668	41.32	35.3636	43.134	53.7121	43.5109	38.0906	50.8801	47.2033	55.6591	53.3227	41.916	36.6372	48.1301	47.1246	29.2415	26.8089	24.4492	25.0008	30.3353	28.871	30.3127	29.362
AAEL012767	gene1059		3.14007	2.69563	2.84967	2.38124	4.23256	4.10564	4.26854	5.64236	2.68156	3.54691	3.96519	3.63736	3.11308	3.09702	3.6954	12.323	17.406	20.027	20.6902	25.3512	21.0993	18.5169	14.9505	19.6666	15.9334	3.22456	1.6878	1.2359	3.09207	4.10194	3.96276	3.32946	2.68719	3.06316	2.01741	3.60821	3.18143	0.886561	2.46265	8.60099	4.08327	4.84711	3.66501	3.84695	5.07258	3.76682	5.83449
AAEL003237	gene10590		5.5738	6.35249	6.68528	6.09521	7.11809	6.1887	6.41095	4.3671	7.5763	7.47697	8.14	6.07067	7.68325	7.46069	6.26111	20.8642	18.4627	15.2713	11.9538	19.4743	15.5786	16.6207	14.5608	13.3486	13.5413	12.5385	12.7668	12.4766	13.9632	14.8819	11.9415	14.617	14.3478	16.2961	7.85363	16.5314	14.5516	14.5991	15.2503	44.052	38.597	31.2822	44.4917	44.7428	49.8842	51.0732	45.708
AAEL003252	gene10591		3.53193	4.14952	3.47599	1.72693	4.01656	7.09473	4.01088	9.79559	14.4119	10.4848	11.9771	4.1117	4.10847	4.41913	5.41028	8.28608	4.92517	3.79609	4.49254	6.54401	8.97806	6.85194	3.701	4.22135	4.5574	8.80821	11.6311	28.2514	22.3711	8.94468	8.77733	17.8288	18.0444	9.34543	15.3237	11.0573	10.622	24.5205	21.4393	11.8877	10.0125	16.0213	10.0847	7.32904	9.26318	8.50788	11.8347
AAEL003213	gene10592		13.6242	14.2333	16.4751	14.9279	12.2986	11.6219	12.688	16.0689	22.0632	21.7219	17.5951	11.9739	13.9905	14.3477	12.4902	16.908	14.5399	15.9551	19.0101	19.1506	19.1089	17.7276	17.8917	15.7389	15.9921	16.5531	15.5741	12.3625	15.7381	14.9138	14.1744	13.5909	15.9951	11.0251	11.8968	13.9969	14.6414	11.4162	11.6879	10.2715	10.7173	14.2832	10.4561	9.54862	8.06353	6.12471	8.79829
AAEL003226	gene10593		0.0560815	0	0	0	0.0498027	0	0	0	0	0	0	0	0	0	0	0.259082	0.163243	0.0869392	0.532944	0.6635	0.956364	0.336349	0.188935	0.237734	0.170395	0.130494	0	0	0	0	0	0	0	0	0	0	0	0	0	0	0	0	0	0	0	0	0
AAEL017438	gene10594		80.155	80.2986	69.136	25.2734	122.264	167.724	115.869	283.67	79.6659	88.0441	103.04	85.2849	88.4503	76.2022	87.508	41.8217	20.6284	22.9912	22.4034	32.2021	56.0402	25.2668	5.77619	6.17789	6.0776	135.244	157.439	212.353	205.29	213.709	181.469	270.094	246.944	270.955	360.239	152.337	179.894	217.094	212.66	4.6115	9.47326	24.9277	6.60189	4.84355	2.87885	1.81337	2.27575
AAEL003246	gene10595		17.3004	18.8034	14.992	15.9387	15.5447	17.5685	18.5506	18.9101	19.2868	21.3041	19.8719	15.9958	18.5235	17.8788	16.9622	22.1298	23.1997	22.376	19.9498	20.094	21.4253	16.6756	18.649	19.3723	20.6622	19.5582	22.15	19.4396	18.7156	23.2811	22.5677	23.7057	23.52	25.4311	21.6466	23.2734	22.4403	20.6442	22.3075	5.05404	8.43602	11.3603	6.44623	5.73134	3.40109	3.88392	5.14505
AAEL003276	gene10596		19.6106	18.7476	21.9141	12.4176	22.3132	25.2072	24.3047	49.198	53.9754	50.9088	51.2357	15.8106	19.1467	24.5337	15.7651	48.6847	36.2319	15.9687	19.7859	27.4883	19.4997	20.5463	14.5707	15.433	10.5857	2.36618	1.03039	1.04756	1.82494	0.625557	3.22493	2.20215	0.770368	2.67425	2.53643	2.66832	3.35735	1.76384	1.89092	11.6892	49.739	70.7218	45.4898	19.8281	12.9988	9.76019	11.9811
AAEL003239	gene10597		0.291817	0.390929	0.227162	0.418207	0.259145	0.328576	0.359542	0	0.879198	0.0897315	0.529513	0.431155	0.250905	0.254108	0.125581	0.67406	0.495498	0.395835	0.762614	0.64734	0.362861	0.625061	0.327704	0.154629	0.369433	0.0848772	0.0671246	0.185537	0	0.065656	0.232343	0	0.0574494	0	0	0.0475566	0.0961019	0.0961227	0	0.258184	0	0.17177	0.165242	0.457986	0.131245	0.415472	0.605209
AAEL003227	gene10598		7.49168	5.66612	8.08958	4.94314	6.6054	6.94112	7.06123	12.7127	6.87886	7.66124	7.00671	5.20236	4.78502	6.18064	4.87282	116.402	66.3553	43.5974	47.9998	37.8277	54.5702	64.5178	17.4269	21.7163	16.2804	6.58685	2.71783	2.64018	5.8653	3.18811	8.3167	7.66791	4.50047	5.97882	8.61027	5.45568	5.16698	5.16105	7.27747	11.2794	24.1683	37.4893	21.8473	14.0252	7.36775	5.96437	8.20367
AAEL003228	gene10599		63.393	66.9036	70.1426	63.1818	63.4299	67.2082	66.7744	79.4139	39.6757	44.8617	53.8816	62.5825	66.4692	73.5769	65.2181	23.7396	16.7009	17.8074	19.0182	17.6228	20.0999	18.1967	13.2412	12.9826	13.011	51.1466	45.4866	52.9062	54.9334	58.0497	49.7088	62.6793	60.065	47.7893	55.0133	48.1705	47.3749	54.6933	53.5982	129.036	139.935	120.127	139.473	121.352	134.023	128.07	119.487
AAEL013516	gene106		0	0	0	0	0	0	0	0	0	0	0	0	0	0	0	0	0	0	0	0	0	0.137199	0	0	0	0	0	0	0	0	0	0	0	0	0	0	0	0	0	0	0	0	0	0	0	0.130278	0
AAEL012771	gene1060		11.4625	8.20779	9.85072	9.86457	7.67943	8.04082	6.43649	8.22094	4.3975	4.44479	5.08016	6.38211	5.58189	5.54714	6.00231	8.78661	11.6754	12.4721	12.2424	10.276	6.27066	5.14947	8.23021	7.39967	9.14338	7.11049	4.45663	1.80585	2.62853	5.50026	5.51893	1.3394	2.57613	3.00675	0.887054	7.20757	2.83951	1.10263	3.34129	15.8314	22.8256	20.2562	16.916	16.0991	12.5613	11.3887	12.0756
AAEL017137	gene10600		0.367897	0.271917	0.375264	0.498669	0.608352	0.411383	0.406389	0.121852	0.373719	0.187242	0.220986	0.399862	0.494476	0.459546	0.807986	0	0.320033	0.0786655	0.0723338	0.0375223	0.0360562	0.0434771	0.0569848	0.0537774	0.0513929	0.177113	0.0933791	0.365651	0.241824	0.251174	0.37709	0.0873959	0.299699	0.121956	0	0.248091	0.267381	0.367728	0.230549	0.125709	0.27133	0.209085	0.287342	0.0796399	0.349943	0.433482	0.252577
AAEL003273	gene10601		5.87845	6.52485	6.30385	5.444	5.42624	5.78919	5.96834	7.13013	4.41631	4.67684	5.17771	6.2398	6.1905	6.49774	5.94339	6.02316	4.4501	4.04005	5.01263	5.60694	6.21436	5.06496	4.86939	4.67073	4.59286	6.91197	6.82779	6.69025	7.60429	7.50658	7.09631	7.26093	8.26111	6.70764	7.09872	7.09289	6.73992	6.97417	7.06855	3.71524	4.02823	3.69202	3.60591	3.50084	3.69068	3.01864	3.60325
AAEL003229	gene10602		57.145	47.8843	50.5551	57.051	58.5394	60.8209	58.3209	50.5565	21.2089	22.6045	25.7839	80.824	60.5497	69.8098	80.5931	24.1921	27.3651	23.5189	23.8866	28.1916	22.3841	17.7957	19.8059	19.9814	19.7563	94.3673	92.4112	89.5496	85.6068	142.319	134.502	171.77	129.77	209.005	173.402	158.532	150.677	238.412	190.826	35.436	28.1688	26.9808	26.0866	31.4295	32.4529	32.636	31.1405
AAEL003212	gene10603		0.0581301	0.0207662	0.0150836	0	0.137659	0.122178	0.0716212	0.062039	0	0.119164	0.0281278	0.0381717	0.0555339	0.0539931	0.0500317	35.3945	23.8581	15.4698	12.9633	9.25579	12.1847	21.134	11.1409	15.6476	12.6381	0.0225435	0.0178284	0	0	0	0	0.022248	0.0152586	0	0	0	0.0127624	0	0.0586899	0.205722	0.207214	0.319356	0.285275	0.182463	0.116196	0.0788213	0.160744
AAEL017003	gene10604		0	0	0	0	0.0353564	0	0.024527	0	0	0	0	0	0	0	0	0	0	0.138872	0.0567529	0	0	0	0	0	0	0	0	0	0.0474337	0	0	0	0	0	0	0	0	0	0	0	0	0	0	0	0	0	0
AAEL003247	gene10605		21.9182	22.3509	24.1406	21.102	21.7505	22.424	21.8543	29.9836	30.0768	28.6001	28.8857	23.4038	21.9998	23.8574	24.3126	25.5542	18.4823	21.0808	19.0445	18.6172	22.9413	26.0035	24.0036	23.0781	26.1213	18.823	20.4927	21.3039	21.5545	20.2782	19.8833	19.2271	22.5049	20.7882	22.5817	19.7073	18.901	21.9081	19.9592	140.659	86.2977	71.9038	84.6452	117.487	160.047	170.441	121.676
AAEL003222	gene10606		0.0916963	0	0	0	0	0	0	0	0	0	0	0	0	0	0	0	0	0	0	0	0	0	0.205946	0	0	0	0.0562461	0	0	0	0.0648962	0	0	0	0	0	0	0	0	0	0	0	0	0	0	0	0
AAEL003245	gene10607		7.06497	8.37491	8.45433	4.66249	7.10957	9.28015	8.32147	16.7864	15.9415	15.8396	15.0016	7.55585	8.32785	7.42132	7.42588	16.5181	9.98068	10.9709	11.0029	8.13686	9.72269	7.65186	5.4086	4.9915	4.95861	14.2312	19.3252	23.4026	23.3512	13.147	12.4607	19.5015	17.4188	23.8659	25.4564	15.646	13.7709	17.1044	23.621	6.52445	9.63596	12.7199	8.42556	7.79663	5.58511	5.31966	7.14423
AAEL003251	gene10608		627.272	478.306	667.816	547.707	522.93	427.595	469.136	487.276	870.833	848.679	875.136	253.711	287.972	453.731	283.233	87.8786	39.7495	22.8265	28.5921	29.349	42.5302	42.4811	21.6412	28.3579	21.7795	7.49833	2.87694	3.35393	4.9416	1.49314	6.63877	4.61588	2.81401	6.40713	3.64574	5.28284	5.92617	3.53124	5.79838	106.456	227.013	268.262	223.018	126.838	91.877	77.5615	121.649
AAEL018297	gene10609		40.1528	46.6145	47.3294	42.3671	42.2047	43.3484	44.9775	53.357	64.7757	62.9856	60.2227	43.6023	45.5172	52.8853	49.5095	38.7511	32.9891	31.9619	33.1057	32.0118	37.9159	34.7149	24.4557	26.4547	24.551	59.2582	62.7091	82.8897	79.7884	70.4854	67.4526	73.0367	80.1711	63.0852	70.3334	59.7314	59.9191	80.9126	75.5247	27.7218	24.5124	29.284	25.0899	25.2444	25.8103	22.2029	25.9335
AAEL012772	gene1061		0.694545	0.762506	1.76704	1.85893	4.93428	6.31732	6.49108	4.31189	1.63321	2.47947	2.63122	4.12141	4.00057	4.69675	6.007	1.23649	0.295858	0.682788	0.128786	0.400837	0.264808	0.667647	0.11414	0.311179	0.480385	0	0	0	0.0807287	0	0	0.0778015	0	0	0	0.0220855	0.0669453	0	0.0513097	319.419	499.028	832.666	364.703	502.296	190.451	166.568	259.308
AAEL003244	gene10610		5.41371	5.01652	4.74794	1.70367	7.43184	10.4345	6.46625	20.4744	12.6307	7.79273	11.2218	5.65846	6.45022	5.46759	6.67387	7.14259	4.95459	3.93971	7.50358	6.22316	6.65193	5.10426	3.29195	3.27368	3.73508	5.50086	6.91701	10.4213	7.60458	5.82954	3.9653	7.38313	7.26039	10.2522	10.6398	6.74986	6.75774	8.34777	8.37778	6.96086	7.58439	9.62947	8.00519	3.82155	6.52123	5.69305	7.92312
AAEL003216	gene10611		1.6117	1.72727	1.49359	1.38271	1.19271	0.898718	1.04015	1.41292	1.02768	1.27436	1.33691	1.6631	1.0998	1.28314	1.48625	0.531832	0.707428	0.594882	0.2188	0.681	1.19972	0.52605	0.258557	0.271116	0.388642	13.6168	10.8041	8.29535	9.92078	8.21932	23.587	5.81594	4.10969	20.5765	9.12749	10.206	12.6374	2.37634	9.12404	0.706183	0.410369	0.451753	0.60842	0.7227	0.690348	0.999028	1.08235
AAEL003223	gene10612		137.721	164.548	167.568	52.4424	195.5	261.084	183.784	145.746	2.75502	2.05612	1.68	172.512	201.962	157.66	209.621	191.999	148.849	107.946	102.893	150.234	171.044	120.752	72.78	95.2121	70.587	479.34	493.14	595.854	625.673	486.748	474.514	573.162	596.635	963.68	632.717	442.929	505.296	725.492	634.086	105.215	129.722	156.53	116.65	85.3676	86.5197	64.4443	110.089
AAEL003210	gene10613		106.398	114.575	127.489	123.973	106.884	106.253	111.682	116.479	96.6112	102.43	116.226	96.0764	99.8884	107.327	103.109	117.845	140.039	141.335	153.848	136.139	123.353	128.813	114.369	110.392	116.018	54.4004	56.172	48.6832	54.6581	64.9408	68.3594	60.8351	54.7745	61.2449	60.0736	54.5804	52.1551	43.6214	53.1099	32.7131	40.7421	55.5764	34.6153	38.4828	20.9337	19.672	27.6974
AAEL003253	gene10614		1.11213	0.758469	0.577151	0.303582	0.65841	0.455353	0.72664	0.701357	0.85741	0.663217	0.831661	0.414938	0.463618	0.446059	0.261052	16.5965	18.8019	23.3009	24.66	28.2091	22.629	21.9734	11.4671	10.9288	11.8436	2.23489	2.20156	1.28562	2.931	2.21405	2.86213	0.96737	1.75154	2.33985	1.88612	1.80142	1.57598	0.399631	0.969723	0.262388	0.840926	0.912505	0.457997	0.687586	0.0808375	0.164507	0.391403
AAEL003221	gene10615		0.0609115	0.0870393	0.126443	0.0332545	0.0721225	0	0.025016	0.130015	0	0	0	0.0599972	0.0232764	0.0282882	0	0.262636	0	0	0	0.0600536	0	0.0695842	0	0	0	0.0944884	0.0373628	0	0	0	0.172436	0	0.0319774	0	0	0.0529418	0.0534921	0.0535037	0	0.258678	0.506634	0.334636	0.321919	0.637309	0.219161	0.231259	0.404245
AAEL003211	gene10616		8.00947	7.53703	8.21182	8.62109	8.84755	8.4074	8.85208	14.5247	17.6425	19.7696	18.5745	9.28965	7.88814	9.28419	9.397	1.22336	0.379091	0.403789	0.804459	0.995108	0.724883	0.669503	0.463129	1.24218	0.549582	228.467	232.807	176.924	220.586	224.178	227.226	184.999	182.671	221.824	221.221	229.192	201.094	176.743	207.885	2.08942	3.83002	3.04082	3.58898	3.30439	2.35596	2.22506	2.08877
AAEL003263	gene10617		0.153611	0.329253	0.0597885	0	0.272826	0	0.141946	0	0.617074	0.377874	0.334479	0.0378263	0.132075	0.107009	0	6.91903	7.67579	11.1922	7.40832	3.63474	6.05769	7.23864	3.36378	4.28686	3.96714	5.00404	9.61087	14.129	9.24198	9.26235	7.50134	13.8453	11.6126	4.47117	9.49259	9.76309	8.75165	9.10773	11.0502	0.163088	0.136893	0	0	0	0.230289	0.124973	0.127432
AAEL003256	gene10618		0.263845	0.094255	0	0	0.312406	0	0	0	0	0	0	0	0	0.0612668	0	0.243779	0.256001	0	0.417887	0.520257	0.437439	0.452117	0.592583	0.124273	0	0.102322	0	0	0	0	0	0	0	0	0	0	0	0.115878	0	0	0	0	0	0	0.0527398	0	0
AAEL003277	gene10619		24.2991	19.3282	24.0473	26.3218	18.9093	20.2839	20.5321	16.6192	9.95235	10.6174	10.4867	23.387	23.3683	22.6196	24.077	18.3728	11.6536	11.7863	10.1235	10.3286	13.5953	13.2013	9.1336	9.25304	8.45476	58.3186	52.0589	64.7097	56.9211	67.4006	66.7285	65.8778	59.8015	51.7483	61.1111	58.5679	52.0645	59.7553	54.1475	35.0145	29.0153	28.0707	30.2364	31.6939	32.5055	31.6056	32.5418
AAEL012762	gene1062		186.064	141.582	196.288	198.568	397.202	425.133	377.056	351.033	132.403	124.063	138.199	368.17	233.241	320.742	362.457	14.2857	6.48535	5.93456	5.27134	6.55324	9.07581	8.02116	6.09791	6.48669	6.94166	0.370895	0.254211	0.216202	0.557048	0.258212	0.282025	0.207419	0.133889	0.295117	0.148681	0.651144	0.601921	0.434036	1.72197	65.9024	66.4222	76.4295	53.5236	58.1628	60.0086	47.3073	108.641
AAEL003261	gene10620		11.5009	11.2811	10.2951	10.9656	8.00286	8.34722	8.17506	8.95367	1.98777	2.30538	2.08961	11.7936	12.987	10.0905	10.4149	8.53428	5.40494	5.40451	7.34562	5.49947	6.63771	4.71494	3.56981	3.61254	2.83984	6.35009	7.18799	5.35155	6.10964	4.87157	4.29794	4.30417	5.88034	5.60581	4.33587	5.62039	6.10349	5.07746	5.63174	4.31958	9.30048	7.59054	7.51435	3.77707	4.93653	5.62383	6.29424
AAEL003233	gene10621		1.76333	1.07258	2.28156	1.48306	1.60823	1.48104	1.60006	1.69752	1.94637	1.37751	1.59116	1.68992	1.72099	1.34457	1.78428	9.61023	6.92455	7.05554	6.03476	7.85845	8.27946	7.98271	4.87016	4.4782	4.10265	0.665354	1.03046	0.44441	0.624562	1.35103	0.961266	0.629275	0.91946	1.09447	0.750156	0.994127	0.816124	0.533735	0.685658	1.21435	1.48647	2.04781	1.45725	1.66419	1.2146	0.852996	1.85816
AAEL003220	gene10622		30.732	41.9754	39.5258	21.2403	37.8187	48.0077	40.0292	61.4617	81.9949	71.1675	73.6619	33.9175	41.4659	41.3019	41.1634	48.9723	37.7335	38.4855	35.2375	34.6144	45.9322	33.5844	21.2224	21.9232	22.3704	43.2681	44.4954	69.2697	55.2476	54.0541	43.4445	60.6773	63.8927	48.6169	63.4585	46.5432	45.8629	71.9717	53.4872	30.5795	44.1776	58.1131	43.5216	28.4861	25.1679	25.0409	28.7871
AAEL003269	gene10623		97.7638	79.6741	83.7478	112.437	270.772	146.08	102.546	135.232	183.647	131.007	117.221	192.071	57.7562	165.58	203.266	0.937154	0.547986	0.482436	0.61338	0.477275	0.573285	0.513518	0.129435	0.211726	0.163427	9.70866	10.5838	6.03849	8.4314	6.70095	6.38718	10.6401	6.68026	5.38015	8.84285	14.1554	7.8345	6.98576	10.4733	6.15121	33.1157	19.6614	51.678	28.0927	25.5184	36.121	0.764936
AAEL003238	gene10624		8.36323	8.33764	10.1026	8.8615	8.07066	9.71535	9.54173	14.5489	8.8548	10.8302	10.934	9.16074	9.58765	10.7652	9.7395	9.05047	4.58056	3.78258	6.75462	4.13144	4.77407	3.39339	3.852	3.22295	3.11586	14.1939	13.1449	15.8284	16.178	13.3665	13.7399	18.6366	17.5436	19.8306	20.7807	12.1252	13.6022	18.8701	14.4597	4.28005	6.17672	5.47438	4.92593	5.46665	4.26237	3.36606	3.5203
AAEL003283	gene10625		84.3362	129.97	105.152	41.2932	131.049	165.206	128.199	211.204	473.161	424.707	402.944	124.062	126.035	152.479	145.266	73.2537	62.0106	64.5566	63.2536	56.7304	58.7111	50.3673	37.7232	40.9551	41.806	140.969	125.989	195.117	164.07	215.08	242.678	327.028	240.514	248.073	333.545	286.758	234.824	448.838	373.629	84.1748	113.783	134.788	99.6622	78.5224	68.5628	68.8448	75.9263
AAEL003219	gene10626		4.11379	3.72364	4.13275	4.68911	3.45574	3.95597	4.00688	3.3373	6.25293	5.09403	7.66637	3.92884	4.93912	4.06628	4.80861	6.78004	5.82543	4.28745	4.17349	3.65848	3.8908	4.19146	3.0902	2.7297	2.30839	0.388063	0.102299	0.164945	0.165578	0.0750456	0.0590159	0.127659	0.0656654	0.0593804	0	0.416743	0.274614	0.109869	0.0420953	5.13488	6.14314	6.31544	6.57911	3.70801	4.45044	4.83935	4.79621
AAEL003254	gene10627		32.4917	33.232	29.3265	31.8167	27.0675	28.0414	29.6176	33.3754	20.8152	22.5187	28.2878	35.0063	35.7112	36.9456	31.4804	14.5316	14.1166	13.0413	12.8027	10.9986	11.0886	10.6897	6.61749	5.77127	5.76232	18.5345	17.425	15.2622	15.4937	16.3854	14.8413	19.3648	17.2176	16.0616	13.173	17.7232	18.3624	15.5285	17.1716	37.5383	38.1728	31.9593	46.3473	40.4058	46.0605	53.166	40.8613
AAEL017003	gene10628		0	0	0	0	0	0	0	0	0	0	0	0	0	0	0	0	0	0	0	0	0	0	0	0	0	0	0	0	0	0	0	0	0	0	0	0	0	0	0	0	0	0	0	0	0	0	0
AAEL003235	gene10629		0.0642549	0	0.0500186	0.0526198	0.342366	0.0289396	0.0197918	0.30859	0.12906	0.0395158	0.139912	0.0158226	0	0.0223807	0	83.4125	71.338	59.0437	63.153	77.7303	88.1391	91.2499	60.1427	44.9884	64.7181	0.261647	0.384283	0.108942	0.229657	0.318048	0.238744	0.147553	0.151797	0	0.224758	0.397915	0.380891	0	0.437897	0.159178	0.229047	0.189109	0.218307	0.201687	0.115595	0.156827	0.159913
AAEL012766	gene1063		1221.28	1006.39	1224.69	1210.43	2306.17	2234.82	2086.55	1963.9	1654.9	1615.06	1695.42	2167.66	1442.68	1875.41	1971.85	1.98143	0.490371	0.285864	0.389415	0.323207	0.446457	0.327688	0.245426	0.231612	0.193675	0.985285	0.452443	0.046318	0.716034	0.0737573	0.20301	0.313669	0.47328	3.67674	0	0.80137	1.36749	0.359944	10.0122	0.734772	0.973819	1.43115	1.0055	1.24337	0.638905	0.533414	0.498583
AAEL003236	gene10630		192.263	171.132	190.154	178.746	182.685	211.438	186.125	187.073	74.5273	68.0176	72.447	231.364	231.829	205.995	236.233	36.7801	24.7224	22.284	24.4099	34.8747	45.8222	41.1178	11.3947	10.1824	10.8284	186.477	222.785	242.714	225.679	196.654	197.124	262.976	211.951	293.89	284.116	182.594	220.891	227.574	233.291	20.6546	41.7629	40.1052	31.282	29.2543	17.2514	13.3305	17.4898
AAEL003267	gene10631		147.19	154.91	170.716	157.326	151.112	168.958	161.891	174.515	315.9	266.763	234.43	176.55	173.644	185.109	200.526	59.2206	46.7651	43.9259	44.0783	46.787	48.8372	48.1287	34.2796	36.4287	36.0352	214.311	230.383	314.309	282.752	264.922	238.054	304.805	313.046	309.883	286.421	223.919	249.779	353.038	277.108	59.7228	61.2252	66.5294	59.897	59.9081	48.6825	44.4128	55.2152
AAEL003230	gene10632		27.8483	30.0746	29.7517	30.4874	22.9804	23.4316	25.196	32.0524	12.9528	14.6263	17.1641	25.7887	27.4975	25.7618	26.285	23.7224	19.831	23.8376	20.2683	23.4148	28.245	25.5292	17.4765	18.092	19.297	28.8491	24.1621	21.5555	28.952	25.4779	23.6461	23.4802	24.7586	23.5516	21.0079	22.7414	22.0284	21.3655	23.7734	18.7625	18.7461	20.4686	15.3675	19.9001	16.693	15.3731	18.9825
AAEL003232	gene10633		0.0489635	0	0	0.0801946	0.217408	0.044105	0	0	0	0	0	0	0.028066	0	0	0	0.11877	0.113857	0	0	0.0695816	0	0	0	0	0.170897	0.135153	0.166032	0.175003	0	0.519794	0.112438	0	0	0	0.0957534	0.161248	0.322566	0.0741524	0	0	0	0.0554514	0	0.146809	0	0.0812377
AAEL003271	gene10634		4.05146	2.82827	3.90611	3.71354	3.26778	3.41508	3.54917	3.62969	3.6333	4.20598	5.74633	4.30184	4.2185	3.98753	4.06287	4.29283	2.05567	1.55577	1.76611	1.759	2.11284	2.484	1.71135	2.07459	1.46813	5.66496	4.5827	5.92383	4.33973	5.61977	6.0372	6.01749	5.85397	5.32013	7.36751	5.54857	4.72492	6.70936	5.17876	1.97313	2.25244	1.37836	1.59959	1.86671	1.15904	0.544315	1.78841
AAEL017550	gene10635		30.2473	48.2279	36.6437	13.0518	42.7232	65.1592	48.9093	79.5444	77.1395	72.9196	86.813	39.8054	42.9061	46.7136	44.1675	66.7901	65.351	57.3889	53.8307	45.3886	59.5327	42.9106	25.1012	29.8415	30.9836	13.8925	13.8017	11.4614	13.1682	7.63798	12.3622	10.2545	8.50953	9.11811	8.28467	14.41	11.6674	12.7426	17.262	57.0673	69.6529	102.556	75.4677	45.1091	45.5678	43.7969	51.4946
AAEL003218	gene10636		0	0	0	0	0	0	0	0	0	0	0	0	0	0	0	0	0	0	0	0	0	0	0	0	0	0	0	0	0	0	0.130576	0	0	0	0	0.04009	0	0.081031	0	0	0	0	0	0	0	0	0
AAEL003268	gene10637		4.829	5.52191	6.05969	6.57575	5.13018	5.02291	5.19399	6.94502	2.25497	3.14123	2.83311	4.89933	5.30586	5.81124	4.87615	0.0206086	0.0432836	0.0518665	0.0635891	0.0329861	0.0316973	0.0191105	0	0	0.0225899	0.103801	0.184703	0.170177	0.318884	0.0602206	0.165751	0.12805	0.333725	0.202512	0.416108	0.261718	0.14691	0.0293884	0.270236	0.315747	0.556565	0.538294	0.265234	0.64761	0.454769	0.254051	0.333064
AAEL003231	gene10638		0	0.164378	0.179095	0	0	0.0690801	0.0944882	0.36831	0	0	0	0	0.0439588	0.160272	0.132011	0.212572	0.037205	0.237773	0	0.113414	0.217967	0.19712	0.0861209	0.325094	0.23301	0	0	0	0	0	0	0	0	0	0	0	0	0	0	0	0.273373	0.180565	0.0434258	0	0.091977	0.0623923	0
AAEL003262	gene10639		0.591428	0.63384	0.79034	0.492407	0.700284	0.603776	0.582951	0.370829	0.488368	0.618324	0.350569	0.572842	0.847521	0.576804	0.695679	7.30422	5.09768	4.73706	4.01856	5.34993	6.77283	4.80547	3.95176	4.28299	4.18293	0.321107	0.235807	0.116987	0.293591	0.106453	0.230215	0.10186	0.108671	0.0526446	0.0459725	0.257023	0.24671	0.1039	0.194065	0.746525	1.07169	1.05019	0.675378	0.858591	0.727057	0.521264	0.834078
AAEL012763	gene1064		8.82261	7.59258	7.91194	8.73263	10.0766	6.65299	6.53298	7.64132	4.24137	4.46536	5.41945	4.47358	3.93871	5.24243	4.64907	15.1388	26.1124	24.5714	27.3244	25.5734	24.5115	24.9913	18.8331	16.9527	17.841	4.01004	2.46808	1.75689	4.28149	3.8956	3.51861	2.23611	1.85191	1.83689	1.23391	2.04561	2.49284	0.842423	1.71399	4.24458	5.77646	9.37412	5.61381	3.21797	2.22115	2.14646	2.60936
AAEL003281	gene10640		56.1471	61.4998	64.7937	72.9302	49.2097	48.0987	53.987	72.4208	69.9052	68.552	72.6558	56.5685	57.6941	63.7947	57.6349	25.0281	15.832	23.8386	16.1595	19.9961	22.6995	20.0671	16.6766	13.1473	13.6939	52.9519	58.1972	48.3361	53.5688	63.2763	45.3002	50.5213	62.8746	74.0736	40.4017	54.9159	53.0716	46.0778	47.826	34.8422	30.7979	25.6841	27.7706	30.0684	34.3294	34.3435	32.9279
AAEL003259	gene10641		97.1814	86.1249	80.8758	91.9185	34.7286	28.0581	30.8588	29.7784	33.4396	28.3138	33.9479	39.9867	39.0674	40.7111	37.5667	52.1919	52.4874	49.4988	41.5479	33.9352	50.2322	55.6346	28.9485	28.6989	31.3986	35.1603	32.0289	22.1015	18.7296	27.5495	88.3181	22.1987	11.111	114.626	46.1098	33.831	42.447	6.81872	20.1114	5.70184	1.82738	2.6439	1.6864	2.68183	3.16196	1.39022	8.42441
AAEL003242	gene10642		0.269429	0	0	0.220641	0	0.242694	0	0	0	0	0.391111	0.0663461	0.0772186	0.0938451	0.115946	0	0	0	0	0	0	0.230843	0.151281	0.0951775	0.136436	0	0	0	0	0.121238	0.143012	0	0	0	0	0	0.088729	0.177496	0	0	0.480211	1.42732	0	0.211425	0.0807841	0	0.223511
AAEL003274	gene10643		0.170118	0	0	0.0928757	0	0	0	0	0	0	0	0	0	0.158011	0	0	0.660244	0	0	0	0	0.19434	0.127359	0	0.114861	0	0	0	0	0	0.120398	0	0	0	0	0	0	0	0	0.0802729	0	0.333784	0	0	0	0.0922683	0.188167
AAEL003282	gene10644		10.1152	13.7592	13.9984	13.1157	10.8446	12.0514	12.0367	21.0026	14.5577	10.8198	14.5267	13.4336	12.959	12.5723	14.324	16.7249	12.0794	14.8935	13.4843	9.87688	11.856	9.46289	8.59221	9.7578	9.67537	15.0122	14.9945	17.4432	20.1367	15.2695	16.1763	15.7089	15.7267	21.3899	30.1403	14.8079	14.7483	16.4886	19.2796	9.19421	11.3257	13.7401	12.3123	13.6024	7.63409	7.08645	9.10855
AAEL003264	gene10645		0.245492	0.826874	0.764403	0.804155	0.436014	0.694988	0.648142	0.729855	0.187842	0.345083	0.152727	0.172719	0.281433	0.390892	0.422582	0.259225	0.170139	0.0815504	0.366601	0	0.0996762	0.240382	0.236299	0.198221	0.284148	1.06085	1.87154	0.832447	1.42059	1.00998	0.89353	1.20801	1.27038	2.95937	0.408908	0.73156	1.24734	1.01657	1.27469	0.347517	0.875095	0.289004	0.43689	0.495363	0.210306	0.342384	0.116373
AAEL003241	gene10646		0.0953595	0	0	0	0.112911	0	0	0	0	0	0	0	0	0	0	0	0	0	0	0	0	0	0	0	0	0.147926	0.0584931	0.0538931	0.0757399	0.34328	0	0.218981	0.100124	0.135811	1.18599	0.0828827	0	0.0837623	0.192556	0	0	0	0	0	0	0	0
AAEL003266	gene10647		0.0378884	0	0	0	0.0672929	0	0	0	0	0	0	0.0373197	0	0	0	0	0.0735242	0	0	0.336193	0	0	0	0	0	0.0881611	0	0.0642386	0	0	0	0	0	0	0	0	0	0	0	0	0	0	0	0	0	0	0
AAEL016981	gene10648	AaegOr36	27.3744	15.9581	22.4011	22.6524	19.8647	31.4675	28.0106	19.6122	4.87819	4.16118	5.01516	30.0355	24.2879	22.2037	25.3309	0	0	0.00520992	0.0212915	0.0132536	0.00318395	0.00383925	0	0	0	0.0260666	0.0123688	0.0265908	0.0373701	0	0.023785	0	0.021172	0.0789753	0	0.0175261	0.0147569	0.0118081	0.0542897	0.0317164	0.0159732	0.0237385	0.0101495	0.00703261	0.0161227	0.0145824	0.0371732
AAEL003243	gene10649		29.0682	35.724	27.4035	20.5272	25.0188	24.9743	27.2988	22.2555	47.8082	41.1937	33.0996	22.2779	25.2344	24.3399	19.965	151.427	184.719	243.955	185.071	223.43	170.941	156.109	113.127	116.451	107.439	29.9285	35.806	11.6068	24.1855	18.0563	20.2091	9.28109	11.5281	13.3872	7.92055	59.9527	20.2555	4.85683	12.9195	10.194	23.6989	31.5236	25.2118	24.7318	8.11566	8.05434	9.47969
AAEL012773	gene1065		28.7364	17.1717	16.1705	15.6076	21.2794	23.3012	20.815	21.3419	14.2991	12.0624	14.9592	30.3663	29.2325	23.878	25.0256	15.2466	6.40718	5.65666	5.20591	3.07347	5.89998	4.42283	3.62443	3.57267	3.96714	0.0891394	0.18505	0.121784	0.353714	0.0430956	0.14234	0	0.0527925	0.173908	0.245668	0.0998895	0.542487	0.0883309	0.275579	15.6453	84.7001	70.5515	61.6663	19.5625	14.7771	12.3109	29.6825
AAEL003270	gene10650		16.2173	11.4631	16.1584	18.3693	11.5657	11.9742	12.0052	6.59052	0.862959	0.863653	1.78726	15.3581	13.6405	11.4448	14.256	13.2065	10.7328	12.2646	10.3565	7.53926	7.36771	8.71926	6.9563	7.80161	8.33893	14.6152	17.6473	18.3959	15.2414	13.0368	12.3557	13.7831	15.1188	16.9321	17.2266	12.8665	12.6581	14.5492	12.2364	10.6752	12.9265	10.4518	11.133	10.0238	9.96729	8.59245	10.9798
AAEL003275	gene10651		43.5563	51.1961	53.8664	38.7722	48.6391	57.2679	48.6755	63.5208	13.9702	14.5682	16.9376	48.7438	51.5696	54.5453	61.3451	48.346	37.0212	38.1216	36.6174	42.4329	52.8264	42.6605	37.7506	40.8893	39.3659	91.2548	88.4747	127.255	122.902	88.8123	85.5232	106.817	121.385	110.973	113.268	94.3038	96.2084	129.454	119.163	57.2593	62.5028	56.516	56.0802	45.692	50.9933	48.2071	56.5864
AAEL003217	gene10652		0	0	0	0	0.241823	0	0	0	0	0	0	0	0.0520296	0	0	0.083867	0	0	0	0.134237	0	0	0	0	0	0	0	0.0769489	0	0	0.481805	0	0.142958	0	0	0	0.0597853	0.119596	0	0	0	0	0	0	0.054432	0	0
AAEL003255	gene10653		0.10215	0.127722	0.145783	0.0557689	0.226785	0.168693	0.125858	0	0.0227973	0	0.0247141	0.117387	0.214694	0.166041	0.293064	30.0056	31.353	20.5072	22.7881	20.1675	22.5006	15.4912	15.0465	15.625	17.4323	0.0594225	0.046994	0.0721637	0.0405668	0.0306438	0.0542212	0.0195479	0.0536271	0.0545561	0	0.0887851	0.100921	0.0672955	0.051567	0.0241006	0	0.120256	0.077124	0	0.0510471	0.0277021	0.0282471
AAEL003234	gene10654		777.381	792.423	806.286	844.34	735.059	707.225	802.265	954.581	984.26	1113.4	1233.14	817.713	901.477	906.036	791.594	802.873	841.422	887.61	885.409	850.283	931.576	1007.27	699.243	662.906	707.405	883.246	868.15	716.323	829.973	1045.66	1000.85	1047.51	948.385	869.259	935.911	975.531	950.573	814.78	994.1	774.13	705.941	665.176	769.589	994.609	817.569	836.023	961.786
AAEL003214	gene10655		0.16974	0.14553	0.132133	0.0834024	0.331619	0.0917384	0.12548	0	0.136373	0.104388	0	0.100315	0.21405	0.141894	0.058437	0	0	0	0.0161304	0	0	0	0	0.0479695	0	3.19919	2.71747	3.5398	2.54804	2.65802	3.71202	3.39113	3.20798	2.357	4.43322	2.98751	2.83968	3.44414	3.39321	0.624737	0.968106	0.879232	0.538249	0.532791	0.50894	0.248571	0.394273
AAEL003260	gene10656		0.328195	0.407266	0.295819	0.198038	0.30679	0.217832	0.340516	0	0.185038	0.339933	0.150448	0.0510424	0.198023	0.192529	0.148669	0.191517	0.0670397	0.133889	0.0328299	0.357633	0.147283	0.0887977	0.155181	0.0244078	0.0699766	106.511	113.986	132.346	134.053	146.562	149.926	157.911	122.748	98.6554	148.877	138.408	174.41	167.916	166.218	0.904731	0.369443	0.28469	0.234747	0.325313	0.455767	1.03993	0.34391
AAEL003265	gene10657		0.235025	0.167919	0.0522722	0.128311	0.119264	0.241947	0.0965233	0.788318	0.0599443	0.0825924	0.0324923	0.154331	0.0898111	0.218298	0.11559	0	0	0	0	0	0	0	0	0.0158141	0	0	0.0205947	0	0	0.0201441	0.047524	0	0.070505	0	0	0	0	0.0589834	0	0.0475286	0	0.105402	0.152095	0.140516	0.0671129	0.0910516	0.111412
AAEL003272	gene10658		0	0	0	0.0613253	0.266005	0.0674547	0	1.97804	0	0	0.108706	0	0	0	0	1.72976	0.508614	0.522402	0.56931	0.442984	0.425676	0.449125	0.588662	0.63489	0.379212	0.0871239	0	0	0	0	0.476987	0.171964	0.0589701	0	0	0.146446	0.197292	0	0	0	0	0	0	0	0	0	0
AAEL003278	gene10659		59.1389	62.4961	61.684	57.7902	65.824	62.9261	64.7194	82.293	187.39	172.581	162.512	55.6607	51.9072	58.8451	53.2981	40.3637	30.6905	26.567	19.3322	16.8611	31.5157	26.4066	6.6731	7.37219	6.47899	6.97964	4.91812	3.92878	5.0133	6.1155	4.7388	5.94146	5.30633	2.91551	6.6965	5.9309	5.71165	4.42046	4.86566	23.8271	28.8344	43.647	27.0155	25.0108	14.9357	13.37	16.6993
AAEL012764	gene1066		18.0298	13.9698	15.3438	10.0961	14.8861	15.6263	13.7788	20.7113	35.0884	27.2257	22.6358	12.5034	14.6641	13.6123	11.4707	65.6215	96.2279	110.819	110.177	145.822	156.035	122.433	106.379	117.382	108.056	39.8836	30.6674	9.27396	29.8113	21.6641	30.3918	17.0368	9.3438	8.87455	6.98845	13.786	19.9633	2.9213	13.0253	1.9832	1.56333	1.89308	1.39345	1.70162	1.5049	1.12987	1.69783
AAEL003215	gene10660		11.8179	11.1332	11.0347	11.073	11.1296	12.7551	12.0027	20.2337	11.9143	10.8036	11.7349	13.2735	12.2317	12.4178	10.2631	7.64482	3.28355	8.50594	9.27211	3.08157	4.59305	5.5123	2.47662	1.89127	2.6649	11.1127	18.3046	13.1774	16.6166	8.44558	7.50813	18.1621	12.9474	17.3754	14.6483	15.814	12.7426	7.33461	17.9897	5.77025	11.3043	9.64211	9.01732	8.50985	7.97156	7.8823	8.83229
AAEL003279	gene10661		20.4166	26.6577	21.5632	15.9896	21.9732	18.3712	22.7172	13.9926	23.3791	16.0459	18.3695	13.6852	17.0246	16.2978	15.2705	186.811	190.566	235.71	182.676	222.835	194.322	169.115	115.248	91.1563	95.174	28.4332	28.4479	10.6538	28.8573	17.024	15.4189	11.6337	12.9785	12.0769	4.36048	23.0179	11.7431	3.89613	9.61512	12.0962	34.7228	55.7498	27.1849	23.4091	10.7438	10.2598	12.4819
AAEL003257	gene10662		59.213	59.4891	68.9348	73.579	46.2652	39.9369	39.8465	36.1471	6.77143	4.77338	9.04794	53.7486	67.9495	60.1328	53.9496	0	0	0.273467	0	0	0.0835622	0	0	0.083088	0	0.136823	0.432822	0.199392	0.28022	0.635028	0.124847	1.21527	0.833481	0.376853	0	0.45997	0.464752	0.154951	0.890514	1.58154	0.419214	0.276894	0.532743	1.47656	2.82091	2.20059	1.75608
AAEL003240	gene10663		0.0738	0	0	0	0.393225	0.132954	0.272783	0.94515	0.197643	0	0	0	0.0846047	0.102822	0.127037	4.70494	9.45201	6.86442	7.71456	4.36564	4.29994	8.47293	4.14379	5.52692	4.78356	3.94962	6.38287	11.5116	9.8475	11.8223	9.55818	12.202	10.1121	6.77934	8.77695	8.08214	7.77729	9.91819	10.2825	0	0	0	0.334316	0	0.177022	0.240165	0
AAEL003225	gene10664		0.0345468	0	0	0	0	0	0	0	0	0	0	0.0340283	0	0	0	0	0	0.0535555	0	0.102181	0	0	0	0.0488156	0	0	0	0	0	0	0	0	0	0	0	0	0	0	0	0	0	0	0	0	0	0	0
AAEL017485	gene10665		410.407	329.716	431.79	468.642	381.955	444.768	413.786	103.597	3.24698	4.10094	2.42	501.427	441.304	491.35	555.152	183.437	164.253	201.581	154.967	140.753	149.253	167.765	138.536	142.195	147.965	314.559	302.871	332.756	306.949	399.903	451.775	572.15	441.335	952.677	554.152	565.69	558.594	767.184	680.755	362.571	342.511	245.857	319.757	383.181	342.08	312.193	370.637
AAEL003224	gene10666		12.0075	15.4962	14.2899	7.20761	18.535	24.3503	24.244	29.3872	6.2294	6.49523	8.12207	27.1842	17.9456	23.9993	31.5993	2.96237	2.8059	3.11865	3.40532	4.27671	2.14414	2.90862	3.67109	2.48731	3.31085	17.5539	9.25491	15.029	15.8784	27.1573	41.1112	55.8693	33.763	90.4526	62.4521	46.2264	43.6429	73.5545	69.8827	5.96259	14.7905	8.58509	10.11	8.38652	5.80568	5.72838	7.50997
AAEL012381	gene10667		0.105757	0	0.123488	0.25982	0.563499	0	0.0325754	0	0	0	0.30704	0.182297	0.0909303	0.0736728	0	0	0	0	0	0	0.0375726	0	0	0	0	3.01451	2.67592	3.67581	3.08693	6.37688	4.60312	5.28214	3.99748	1.41206	5.17899	2.72312	2.54246	3.06555	3.36342	0	0	0	0	0	0	0	0
AAEL012384	gene10668		11.0465	11.6636	12.1111	11.8764	11.986	10.6409	12.9289	13.5798	30.0546	26.37	23.2231	12.2547	12.5773	13.0968	12.5902	0.650238	0.731613	0.60394	0.0716555	0.297363	0.625067	0.452228	0.423378	0.301881	0.483654	131.823	158.967	244.287	176.852	214.256	173.996	229.658	251.266	145.673	214.049	157.518	164.056	260.294	168.968	0.800549	0.537571	0.503016	0.569294	0.828376	0.889263	0.961075	0.500418
AAEL012382	gene10669		12.9061	12.8986	11.5329	7.30459	12.8854	13.5379	12.2507	15.942	7.58766	6.36846	7.07273	7.65755	6.60114	7.72457	6.52027	12.5597	11.5889	13.2357	10.8714	9.75786	12.6758	13.1909	5.14556	6.10769	5.63062	23.0296	22.8784	16.651	23.6193	17.4294	18.387	17.9928	14.6014	12.6274	15.1728	16.4678	12.776	12.5574	12.9996	3.5675	4.3556	5.98757	4.20326	2.44502	2.58286	2.55977	1.77388
AAEL012761	gene1067		21.5431	18.638	18.1157	15.4214	20.25	20.1572	18.7677	19.9598	17.3812	16.3563	17.7639	18.0769	15.0655	13.5914	13.8877	0.72356	0.357179	0.465223	0.436741	0.439582	0.537757	0.425107	0.318389	0.339239	0.382089	0.369761	0.25666	0.275242	0.43585	0.187254	0.201467	0.301908	0.264679	0.0586151	0.0319914	0.375601	0.331315	0.391638	0.422453	5.7646	5.34265	8.05098	4.68042	5.32707	3.47169	2.27688	5.25413
AAEL012383	gene10670		3.99189	4.97821	3.45775	2.94809	5.49147	5.54405	4.11352	2.09143	3.2655	2.35676	3.32935	6.41984	5.19205	6.08752	6.19686	398.981	253.788	233.604	185.261	172.468	266.294	248.965	82.5814	84.979	90.5317	1.11463	1.49588	1.62435	1.62564	1.12349	1.17117	1.16669	1.37171	1.73659	2.64032	2.38455	1.70184	1.14755	1.84662	10.0689	10.9698	12.9192	12.7405	8.97603	8.26954	9.16433	7.03257
AAEL012976	gene10671		1.78298	1.52867	0.666215	1.28491	1.14002	1.02788	0.966585	1.59842	1.81449	1.66669	1.34588	1.61572	0.98113	1.88794	1.59597	2.83351	1.45318	1.93482	4.13427	0.632834	5.97973	0.733265	1.28144	1.00776	0.866769	1.9914	0.656204	1.69288	1.86931	1.28369	1.36282	1.63775	1.68486	2.13304	2.16206	0.929818	0.845536	1.87937	1.29611	3.93742	5.08459	3.77821	4.76541	1.90282	4.10573	3.48138	3.78654
AAEL012973	gene10672		22.9811	22.0167	22.9239	23.5161	20.0954	20.2058	19.8081	23.8197	35.1499	37.0354	36.8168	23.3162	25.215	25.069	23.9391	17.7574	17.513	18.2499	20.7009	17.2952	18.6018	15.8389	13.9875	14.3749	14.4415	24.8518	23.958	31.3908	27.8662	26.604	23.3346	26.3704	28.6268	27.2715	29.3089	23.0727	25.5398	28.2187	25.4359	9.43448	11.954	9.25589	11.8722	9.37617	8.29738	9.01017	8.22897
AAEL012978	gene10673		0.108483	0.0697576	0.0337791	0.0710715	0.0963375	0.117263	0.0400981	0.173667	0.116211	0.0800587	0	0.0747984	0.0870559	0.0604575	0.0746958	0.420979	0.652601	0.958591	0.597933	0.352952	0.0924988	0.148715	0.438567	0.643817	0.307635	0.10097	0.0199629	0.0735719	0.232641	0.0976308	0.161231	0.0249117	0.0170855	0	0	0.0990037	0.257227	0.028587	0.0657167	0.0921411	0	0.153253	0.0491431	0.0340514	0.169141	0.052955	0.143992
AAEL012980	gene10674		54.7572	63.3841	63.1522	61.2068	49.1318	52.762	51.1869	55.2715	20.5789	24.7822	27.4902	53.3569	57.662	57.9464	55.452	244.453	284.057	249.979	276.415	333.794	319.005	284.431	353.182	365.061	344.134	54.5901	56.5781	57.0755	58.1535	67.7592	66.4287	61.2279	66.4427	54.9216	68.7662	67.8843	69.9074	56.7213	72.4219	125.986	96.3527	94.7064	100.667	111.339	136.363	125.047	132.165
AAEL012974	gene10675		15.1155	15.2368	13.4062	12.7589	14.2759	13.9505	15.1508	22.6608	13.1894	12.4579	18.1652	14.2937	17.4706	15.3848	12.8764	119.784	264.593	284.912	306.287	178.694	143.123	133.754	225.467	209.516	248.672	26.8473	20.3486	14.3369	18.8203	18.2865	20.0582	20.2717	20.7816	30.1904	32.3231	24.1892	30.4386	16.7734	27.8171	6.35786	10.7101	10.1554	9.20817	11.2294	5.47946	5.79595	7.45173
AAEL012979	gene10676		0.793884	0.790042	0.926988	0.696568	1.10786	0.970507	0.838398	1.36168	0.227795	0.453354	0.65853	1.20088	1.13764	0.790055	0.976119	22.6864	15.2681	16.8123	13.6067	14.0887	16.3184	20.2113	13.1817	13.261	14.53	4.68412	0.730447	1.20179	1.9592	0.918599	0.902983	0.716199	0.759126	0.242282	0.595057	1.77432	0.821682	1.046	1.03054	34.6377	36.0816	29.6067	33.2017	28.3008	33.7328	32.4323	42.714
AAEL012977	gene10677		1.27305	2.04651	1.23874	0.912213	0.989206	1.14673	1.47047	2.29273	1.91775	1.0765	0.5775	1.88091	1.36822	0.886836	2.19139	25.4361	15.1313	15.2948	14.8198	15.2968	17.2997	17.5881	12.3304	13.4914	13.8602	4.25818	1.31774	3.37253	3.60214	1.71855	2.19613	3.1061	2.63154	3.90945	5.7518	2.59332	2.51547	2.93535	4.09692	33.5646	39.9911	38.0293	41.6302	44.9542	33.8763	30.683	44.8838
AAEL012975	gene10678		2.76394	2.73621	2.40683	2.01409	4.76337	4.1354	5.68528	5.84958	5.80245	6.32376	6.57935	4.672	5.82698	4.01402	3.74975	10.3015	12.7839	13.1356	10.395	5.95807	6.12472	8.26829	4.99771	4.00481	4.00911	0.817538	0.624994	0.655269	1.06043	1.53884	0.770844	0.672353	1.32805	0.450351	1.25629	0.763443	1.65075	1.66654	1.02872	5.85235	7.80685	9.45816	6.22056	9.88873	4.70547	4.89748	4.15829
AAEL004715	gene10679		7.41429	8.45317	5.45231	1.39521	7.0605	14.835	5.3644	40.0525	48.6263	28.0178	40.3033	8.79469	10.0912	7.82438	12.1653	24.8073	31.3776	19.9797	25.8147	32.1945	40.128	18.1653	11.4794	16.4951	15.4015	42.2859	46.6208	98.3725	86.1526	29.0186	32.5557	53.4687	54.311	38.2162	59.0792	45.7813	45.135	97.4396	81.4188	17.5523	30.5907	53.4106	28.2988	8.1206	16.3844	14.8875	19.9963
AAEL012769	gene1068		0.0380299	0.0203785	0	0.0155718	0	0.0171282	0.011714	0	0	0	0.041404	0.0374591	0.0108994	0	0.0163659	0	0	0	0	0	0.013511	0.0325835	0	0.0134343	0	0	0	0	0	0	0	0	0	0	0	0	0	0	0	0.10767	0.0677818	0.21266	0.139974	0	0.0684161	0.0309398	0.126194
AAEL004721	gene10680		0.867989	0.679218	0.879454	1.13956	0.489403	0.657757	0.551692	0.176449	0.0184488	0.0338921	0.08	0.407124	0.489636	0.556672	0.747064	0	0.0401041	0	0	0.0203753	0.0195792	0	0	0.00973407	0	0.0160293	0.0126767	0.0116797	0.0328288	0.037198	0.0292525	0	0	0	0	0.0089812	0.0453728	0.0363061	0	22.9947	44.5696	57.8391	30.3014	21.6014	18.5069	17.6878	21.3961
AAEL004726	gene10681		8.14305	8.38602	8.12609	9.2951	7.97206	8.28775	8.11532	9.09899	5.43467	5.42562	6.16624	8.71534	9.83797	10.3629	9.29545	8.17525	9.61133	9.19776	10.9497	11.4957	9.80018	10.3142	9.48243	9.38005	11.0078	7.72316	7.31039	6.61885	8.8717	9.17796	7.94174	9.35959	8.50477	10.7279	11.2691	8.38551	9.14098	7.11496	8.88126	5.97665	4.75102	6.46851	6.24217	8.21858	5.65145	5.79243	6.96213
AAEL018327	gene10682		182.557	180.33	184.704	165.014	178.175	188.394	157.069	181.997	163.209	145.376	147.552	223.872	219.338	192.601	233.329	103.809	79.1687	73.8114	66.6886	64.249	78.4695	68.6591	41.821	44.359	46.2068	125.39	122.635	172.496	144.909	124.758	113.89	145.978	146.336	143.961	155.902	124.423	128.023	179.696	139.739	66.2603	72.866	71.5904	69.8712	61.6326	59.2399	60.3301	69.6551
AAEL004732	gene10683	Trissin receptor	0.137379	0.176677	0.228143	0.0150004	0.536794	0.824986	0.620631	0.366543	0.80941	0.991307	0.638158	0.198466	0.115495	0.127602	0.173419	3.04636	5.38514	6.00575	4.94357	7.99123	6.29939	4.88083	4.83392	2.51063	3.19083	5.71132	7.44929	16.3512	13.683	8.45673	6.98094	12.1563	15.7514	10.448	14.1386	9.21804	8.5538	18.4628	11.8174	0.388948	0.391769	0.366586	0.51861	0.431215	0.406419	0.432167	0.729386
AAEL004727	gene10684		22.7952	24.0761	26.0068	24.6287	22.1047	24.2505	21.9336	31.7489	30.0154	28.9815	30.5863	25.4284	27.6937	28.5627	28.5981	17.2108	12.4922	12.3081	13.4272	10.6431	13.7458	10.5927	7.30328	6.46072	6.70363	31.9554	33.1692	45.2253	38.4261	35.9344	31.3838	42.8891	44.2461	36.0559	42.3601	31.6451	32.8112	45.6933	35.972	17.2794	18.0049	20.4327	18.0673	18.8592	14.7881	13.523	17.856
AAEL004725	gene10685		14.8804	20.9064	19.9332	11.0401	17.8463	20.1996	17.7511	27.1731	25.2666	25.5721	23.1132	17.7845	19.0799	23.2481	23.007	1.35073	0.474956	0.448644	0.370887	0.5087	0.864844	0.470412	0.319424	0.317802	0.328276	203.284	208.836	304.926	294.701	254.566	233.804	306.443	320.813	261.512	319.636	218.619	239.069	332.54	299.358	2.85606	4.06757	4.99953	4.10159	2.67849	2.42768	2.19574	3.13891
AAEL004717	gene10686		68.0882	71.6141	79.1966	65.7878	60.2759	68.8349	57.497	57.4698	26.8299	24.6715	23.7363	87.7775	87.1707	77.8233	107.711	3.01985	3.72766	3.07748	2.81712	4.26355	3.54922	3.10372	3.13194	3.43166	3.64342	113.457	129.937	191.12	160.222	123.338	117.924	152.412	156.342	175.954	174.489	121.588	138.377	213.279	151.921	4.67111	7.93102	5.92467	7.77917	4.36724	4.14167	4.33915	5.35519
AAEL004716	gene10687		69.2132	91.049	91.9373	63.5759	93.4742	117.277	96.8631	126.843	98.4532	81.89	89.1784	91.5222	97.6127	105.361	119.061	70.5771	91.271	88.2488	86.9713	68.1069	76.9617	60.4924	50.0915	52.0832	50.3569	122.151	111.109	157.775	155.447	121.962	105.66	158.005	161.843	162.372	142.279	119.196	129.379	164.021	151.257	114.694	117.399	102.307	107.703	93.5786	99.4322	96.9974	113.756
AAEL004720	gene10688		5.77343	8.2621	6.12494	1.46907	6.87639	9.14316	5.57457	13.9773	13.0672	11.6747	11.9327	5.22266	6.31932	5.97156	7.49518	13.7896	13.7704	11.9467	11.0809	12.8618	14.3923	9.69864	6.01806	6.95477	7.47432	28.4399	27.8297	40.3578	36.874	30.7256	28.4455	37.3099	35.4058	24.6615	42.2432	36.9469	30.825	50.6531	42.4195	11.5561	11.7978	15.5249	11.7139	8.5888	9.81113	9.72668	10.4738
AAEL004736	gene10689		4.87938	3.93526	5.34768	5.67996	5.16054	7.60845	6.54845	4.66908	0.937604	0.881576	1.20852	4.39341	4.01359	5.20042	5.34323	0.0356589	0.0641943	0.0341883	0	0.0326146	0.0156702	0.0472383	0.0247658	0.00779062	0	0.718423	0.334809	0.775871	0.735684	0.87329	1.04184	0.633043	0.894385	1.58419	1.18284	0.639738	0.559235	0.987953	0.601184	17.4827	28.2814	34.4589	20.8175	16.5531	11.7437	10.9537	16.4108
AAEL012765	gene1069		0.021147	0.135981	0.0823085	0.103907	0.150235	0.342876	0.273576	0.067707	0.0283167	0.0780306	0.107442	0.104148	0.254552	0.19151	0.163808	0.234465	0.225702	0.0327827	0.221057	0.281464	0.390674	0.344251	0.617438	0.433279	0.642518	0.0246031	0.0194572	0	0.0251942	0	0.0224496	0	0	0	0.345194	0	0	0	0	7.13965	10.4781	15.3479	5.71187	3.94947	4.47647	2.71831	12.7362
AAEL004731	gene10690		3.72762	4.99367	4.6635	0.272557	3.96052	6.71549	3.36254	8.52488	13.058	9.25161	9.27623	4.52403	4.61676	4.54431	5.15621	9.84039	9.72018	8.10046	6.13589	9.45032	10.7838	7.64225	5.23255	5.73752	4.98874	26.1759	21.1298	40.234	38.3039	25.4	24.45	34.3928	32.1846	18.8418	35.5465	32.8474	25.8671	46.0447	37.4	10.1767	8.06755	14.5755	10.1393	4.28322	8.14303	8.77308	7.39953
AAEL004728	gene10691		5.09873	4.2316	5.96946	5.74544	2.33276	2.82182	3.28677	2.63808	4.36954	5.21771	4.54746	2.80439	2.69347	3.15976	2.949	11.5098	10.488	15.1571	14.2492	7.28702	7.90658	8.0241	5.07531	6.88187	6.97331	10.0038	7.44604	5.24217	13.2182	2.64307	3.86256	2.34171	2.80094	1.8125	1.97848	2.49943	2.60063	2.17125	3.28637	18.1772	22.421	20.658	16.5747	15.6329	12.015	12.4246	19.3554
AAEL017102	gene10692		86.3659	82.7112	81.6085	42.8512	95.7012	110.933	83.7664	42.7634	3.67914	3.22926	4.12144	95.1131	117.629	94.3407	128.488	90.319	103.526	95.1028	100.351	81.3571	86.8552	94.7917	68.9777	77.0014	76.1224	123.603	131.233	197.57	165.636	97.0958	84.8473	120.862	131.839	164.09	108.709	112.24	143.77	226.622	145.453	64.6518	144.846	127.838	128.477	59.6994	67.1873	62.1427	83.0689
AAEL004733	gene10693		110.743	107.485	100.925	104.631	131.137	132.618	139.311	120.476	57.9513	54.4118	62.6631	116.319	121.072	106.575	110.666	96.0094	93.9796	93.9103	96.923	79.1299	81.9943	73.8123	64.8559	59.5879	59.5387	83.3888	88.1679	71.029	83.4125	95.1452	82.4011	99.0434	93.6629	68.7104	84.4748	92.0492	91.644	83.0034	88.8625	63.277	80.2952	117.157	76.5302	65.8937	56.0239	52.9948	56.0593
AAEL017122	gene10694		44.8982	52.0214	47.764	16.2904	55.733	74.8293	47.3787	64.5874	4.68959	2.67072	3.10118	55.1596	61.4687	53.8689	70.1124	73.5834	82.2338	74.4888	79.3764	67.9526	76.5455	67.2743	44.1271	48.0025	52.7787	94.856	97.7661	174.573	125.508	69.971	65.4354	101.414	112.467	146.343	95.1445	87.712	103.664	195.928	117.322	50.0232	126.714	106.125	99.9895	41.7731	53.0501	52.1987	66.5903
AAEL004735	gene10695		0.0448257	0	0	0	0.0796141	0	0.055229	0	0	0	0	0	0	0	0	0	0	0	0	0	0	0	0	0	0	0	0	0	0	0	0	0	0	0	0	0.058441	0	0	0	0	0	0	0.406123	0	0	0	0
AAEL004714	gene10696		0.0234017	0	0	0	0	0	0	0	0	0	0	0	0	0	0	0	0	0	0	0.0692162	0	0	0	0	0	0	0.0430634	0	0	0	0	0	0	0	0	0	0	0	0	0	0	0.110198	0	0	0.0280665	0	0.0776536
AAEL004718	gene10697		10.7466	9.98509	12.7548	12.6551	8.38796	10.0131	10.3907	9.20627	6.58206	9.16767	9.18753	11.1549	10.6994	12.0632	11.3371	7.74756	1.66772	3.21242	2.57985	3.18333	7.35063	3.16553	1.76784	1.95207	1.95228	6.05525	5.37996	6.45482	5.39693	5.98509	5.15006	7.00876	5.84418	7.66984	6.66781	4.98441	4.61301	6.51888	4.62225	2.75151	4.35189	2.57189	1.92838	2.47067	1.81099	2.3524	3.30486
AAEL004729	gene10698		140.25	124.494	97.026	146.071	129.864	173.519	158.368	42.9145	15.6469	13.1747	20.7874	60.4262	70.0986	84.9527	74.9854	0.688011	0	0.0443986	0	0.08471	0.0407002	0	0.0643243	0.121408	0	1.86596	1.05406	1.31107	7.43844	3.04145	2.79718	1.70997	2.21022	2.20262	0.534294	1.94164	4.41409	2.64148	1.99519	831.978	2203.15	4302.94	1544.98	828.537	572.05	428.172	780.247
AAEL004709	gene10699		27.3077	27.6353	29.3487	23.9031	25.4472	29.912	27.3411	31.6878	26.118	24.6136	25.0406	29.5137	29.0543	27.831	32.7748	23.0077	19.5579	20.8736	19.996	20.9094	20.2187	20.2308	14.243	15.5313	14.6984	26.4774	25.6004	30.0576	28.8475	24.4858	24.6534	27.7234	24.7922	30.3782	22.5725	23.596	24.7824	32.2817	25.7863	67.777	60.3718	51.7143	60.4117	63.6857	64.1513	67.3835	71.259
AAEL013512	gene107		0	0	0	0	0	0	0	0	0	0	0	0.160762	0	0	0	0	0	0	0	0	0.115969	0.419512	0.183283	0	0.330595	0.189885	0	0	0	0	0	0	0	0	0	0	0	0	0	0	0	0	0	0	0	0	0
AAEL012768	gene1070		0.514122	0.589431	0.428136	0.166452	0.902505	0.764666	0.500861	0.909172	0.568356	0.602943	0.659535	0.465186	0.226162	0.316504	0.483659	0.651776	0.64965	0.885049	0.783987	1.36151	1.39327	1.10635	0.510214	0.532181	0.883966	0.38949	0.23102	0.202716	0.484316	0.0645615	0.0888495	0.0274561	0.169475	0.127712	0.0278814	0.132497	0.0944999	0.0630135	0.162965	0.177716	0.149171	0.175944	0.0812437	0	0.107548	0.0680909	0.138861
AAEL004734	gene10700		34.8603	32.7975	38.8651	40.1617	29.3371	29.8324	31.4552	31.4216	3.99792	5.4744	6.94254	34.7727	34.7823	38.0348	38.1649	23.8312	16.4158	19.3923	18.5737	18.6428	26.0466	16.438	11.7659	12.4807	13.4392	51.8789	51.1008	59.3623	59.7454	56.0036	54.8216	60.4993	63.3932	61.5089	70.0749	50.0801	51.2016	59.0074	60.8742	18.0995	17.541	17.1837	15.4036	17.7018	16.2297	16.7108	17.0167
AAEL004711	gene10701		24.9324	24.7375	25.3475	24.0972	21.6872	24.6011	21.0581	23.8916	3.27957	4.63785	5.08999	25.2177	27.9564	25.9484	28.3591	0.846563	0.0683851	0.0546303	0	0.104231	0.125199	0.211353	0	0.0746929	0	0.450994	0.907878	0.62736	0.755722	0.444007	0.598572	0.768781	0.83252	0.903403	1.23267	0.390524	0.835588	0.603611	1.12075	1.52152	2.51238	0.829725	0.798194	1.05083	1.16228	1.29016	1.98793
AAEL017425	gene10702		476.878	389.636	484.427	606.546	402.914	291.951	345.495	203.982	23.9575	27.5076	48.4475	551.508	486.082	498.706	558.903	177.177	211.765	247.046	193.892	132.296	151.575	241.14	184.175	181.668	182.131	212.425	220.125	353.708	259.614	199	193.832	242.563	237.527	280.17	201.388	210.531	236.137	371.735	248.725	207.326	320.93	200.23	299.258	281.335	247.455	230.096	234.052
AAEL004730	gene10703		0.488591	0.232724	0.0845198	0.400118	0.14463	0.195604	0.200661	0.521445	0	0	0	0.053473	0.0933538	0.340364	0.0467247	0	0	0	0	0	0	0	0	0	0	0.12632	0	0	0.323388	0.097714	0.115263	0	0	0.173963	0	0	0.143026	0.0715284	0	382.865	1102.57	2274.62	803.284	329.941	247.319	196.41	317.142
AAEL004719	gene10704		16.8137	19.587	16.0489	17.7606	21.4436	20.8846	14.2036	17.0341	21.2395	13.6548	13.7187	17.8995	11.4424	16.8698	21.8925	42.0467	49.9567	46.1884	37.422	23.2594	30.1931	25.6763	16.1809	17.6137	18.3894	9.12604	7.94722	6.23776	5.78912	6.29185	6.67442	5.79555	3.99826	3.77092	5.56156	7.8542	5.00318	4.05044	4.13001	32.5822	48.8884	64.3664	49.4486	38.7298	33.147	35.305	20.4842
AAEL004712	gene10705		0.0863085	0	0.0895814	0.28272	0.255485	0.0518296	0.141786	0	0	0.0707713	0.167051	0.085013	0.131926	0.080166	0.0495229	0	0	0	0	0	0	0	0	0	0	0	0.0529412	0	0	0.0517829	0	0.0660654	0	0	0	0	0.0378978	0	0	8.95972	21.7414	23.3694	17.4312	6.77276	5.21016	4.16625	9.7375
AAEL004724	gene10706		0.041654	0	0	0.102334	0.166457	0.0562812	0.0898121	0.0666824	0.125497	0.102466	0.241865	0.051286	0.0477523	0.0580343	0.0537764	0	0.0202079	0.0968599	0	0.400406	0.0295971	0.0356886	0.14033	0.0294291	0.0210932	35.4739	52.7551	28.3728	32.8771	106.482	95.7577	118.251	90.8762	46.6062	88.7809	103.344	89.6721	78.5366	71.4411	0.0589653	0	0	0	0.0326865	0.0499573	0.0508325	0
AAEL004713	gene10707		7.115	6.36255	6.88455	6.16496	5.89719	6.092	6.08926	5.92778	4.32313	3.74516	4.48673	4.642	4.24498	3.66673	4.60929	23.4399	26.842	29.9942	31.5532	29.4169	30.3767	23.1781	20.4131	19.6534	19.2778	7.33432	3.35066	2.87962	4.22923	6.55471	6.07509	4.88403	5.44623	5.29542	4.1747	6.54315	5.60337	3.26598	5.14432	2.46926	4.25437	5.2238	2.98051	3.33795	1.79842	1.66809	1.92939
AAEL004710	gene10708		14.0809	14.6862	12.8496	13.1823	10.4842	11.6737	10.8663	10.2438	9.31196	7.75779	8.13855	10.5455	13.2563	11.6342	11.0799	21.7764	43.5918	31.2094	27.9149	16.9652	18.4934	14.9927	11.2601	11.6166	10.712	20.484	18.0944	19.3951	19.5118	14.4091	14.3416	15.3876	16.3014	16.5031	16.0156	13.6208	14.4299	17.0185	14.026	28.9683	50.2129	33.2993	49.3603	29.8912	34.5838	45.6476	28.872
RU126	gene10709		0.0134928	0	0	0	0.119822	0	0	0.0216002	0	0	0	0	0	0	0	0	0	0	0	0	0	0	0	0	0	0	0	0	0	0	0.0286479	0	0	0	0	0	0	0	0	0	0	0	0	0	0	0	0
AAEL008106	gene1071		64.397	84.4505	70.0822	31.5058	55.3229	66.1871	58.3489	94.728	118.624	100.524	98.3001	58.1646	74.2169	59.6893	51.8117	696.561	548.678	674.913	628.02	843.47	661.657	640.677	395.52	473.808	346.769	123.26	220.923	55.1297	115.693	108.572	119.261	61.8873	77.239	86.0996	33.5861	137.838	108.272	24.4445	67.5804	33.9346	58.8242	83.4266	59.7429	30.9943	33.5227	30.982	32.3206
AAEL005964	gene10710		2.32891	2.07526	2.38328	2.01434	1.23161	1.29641	1.59591	3.93772	2.62796	2.86449	2.84892	1.66247	1.70992	2.55205	2.49994	0.459372	0.228507	0.263677	0.149202	0.116095	0.204526	0.29146	0.205699	0.129414	0.291521	0.395774	0.409302	0.443662	0.124702	0.706493	1.94455	0.0300451	0.144244	0.335411	0	0.289983	0.448114	0.0344777	0.356663	246.204	176.483	184.972	189.352	174.129	322.625	275.608	202.622
AAEL005965	gene10711		27.0727	24.1823	29.3314	27.8246	24.1771	25.1123	22.4072	14.0863	9.91594	8.62605	13.4687	27.9321	28.2648	24.6099	23.8447	22.6996	15.1733	14.1135	14.6126	21.774	20.0876	19.5193	15.4089	14.8032	14.0292	43.483	45.5704	41.9497	38.9747	46.9256	41.989	45.1638	44.1474	62.6513	31.8961	37.3403	39.9663	41.0941	35.4257	9.31124	12.4222	9.99982	12.8511	8.68235	10.5271	8.78893	10.841
AAEL005962	gene10712		9.80647	10.9416	11.1404	9.91558	8.93919	10.1806	10.1073	15.9139	5.92406	6.74132	7.80021	10.1797	10.3798	11.367	10.8221	15.3742	9.3151	11.6065	12.9872	11.8404	17.3849	9.45327	7.18072	7.37765	6.27653	4.98044	3.79043	2.91534	3.6917	3.51406	3.5177	2.63239	3.01841	3.48203	2.42255	4.27337	3.29143	3.46914	4.31299	10.0534	8.23639	8.68745	8.66158	8.25048	8.49605	7.38805	9.71766
AAEL005970	gene10713		39.7155	48.5133	49.2687	35.55	44.0586	49.1817	44.5114	61.6148	30.4502	32.3312	37.8222	49.0402	51.4012	54.2136	59.6104	27.9773	23.2858	23.5146	23.8678	25.0673	30.0316	20.8243	16.5985	16.996	18.0962	61.2966	61.742	94.9896	84.8025	58.3683	55.9237	69.6159	74.4637	73.6034	74.9238	62.2299	63.8325	93.3819	80.8134	32.7298	32.1	32.9674	29.2415	24.6822	26.5866	26.0469	30.9554
AAEL005959	gene10714		10.481	9.87816	11.097	8.26572	7.96078	8.45438	10.2456	11.1543	6.3516	7.33684	8.90366	8.31535	10.6632	9.13248	7.38198	12.5641	5.23185	5.66848	5.10815	6.35451	11.6378	9.58631	4.10622	4.61916	4.24938	1.72518	1.53489	1.31419	2.26851	1.60746	1.73517	1.21889	1.31366	0.665956	2.20047	1.64764	1.73136	0.888069	1.73529	26.2507	25.0175	29.9738	20.1423	27.8869	18.431	14.6549	25.3294
AAEL005971	gene10715		0.889114	1.5015	1.09062	0.220641	1.24417	1.99009	1.09546	2.8467	2.63367	1.85578	1.87733	1.48615	1.26638	1.80183	1.66963	0.199151	0.0522838	0	0	0	0.191442	0.0923371	0	0.114213	0	14.4819	13.2874	28.2764	25.23	16.8763	11.8414	26.3569	23.9325	20.8936	23.4981	14.4019	15.1549	27.4764	22.7683	0.381402	0.192084	0.697803	0.366155	0.25371	0.323136	0.219198	0.536426
AAEL005968	gene10716		35.4706	37.289	37.8839	40.5005	38.0596	38.8085	39.6034	40.5339	23.635	27.5708	26.8502	40.8816	44.2839	41.3661	37.0813	29.23	32.0634	30.2038	39.4419	33.6089	31.6146	28.4581	36.5397	34.8217	36.495	40.5459	44.3106	30.6911	39.2358	37.048	35.2608	42.993	41.2987	49.2724	37.3468	41.9067	39.0738	30.0175	43.2991	16.5245	23.5192	23.1027	19.2232	16.3731	14.6764	14.4518	17.964
AAEL005969	gene10717		0.318262	0.329324	0.392981	0.359493	0.253393	0.257026	0.216345	0.158119	0.35269	0.134984	0.605379	0.475633	0.566158	0.397547	0.415608	1.11539	0.692141	0.391301	0.834333	0.94134	0.655027	0.771035	1.01058	0.94595	1.02256	0.306436	0.262538	0.279106	0.183049	0.217287	0.116506	0.126008	0.311118	0.023445	0.460656	0.558011	0.274678	0.549474	0.265926	2.95176	2.269	2.68731	2.36147	1.94629	2.77723	2.19642	5.64462
AAEL005957	gene10718		5.45797	6.30874	3.29219	3.67401	3.22281	1.982	2.2709	3.45382	2.81241	1.96825	3.69185	2.67395	2.66989	2.46841	2.41028	26.3762	20.2679	28.4953	18.1264	12.1286	14.071	15.4979	32.9243	33.4736	30.2144	3.75679	1.89305	3.19765	3.67683	8.51236	7.70532	6.98858	5.58065	5.70785	10.2621	7.15303	5.83461	8.96088	8.22251	2.50801	4.07452	2.77535	4.41744	3.04964	1.69647	1.88311	1.99128
AAEL005963	gene10719		0	0	0.0268927	0.0282912	0.184074	0	0.0851291	0.0553048	0	0	0	0.0170141	0.0990116	0.0240661	0	0.750109	1.03911	0.803332	1.05056	0.715265	0.957337	0.473588	0.232772	0.195262	0.174942	0.5627	0.572153	0.292865	0.246951	0.497453	0.623471	0.436327	0.46248	0.0738025	0.161122	0.833241	0.546099	0.136554	0.366234	0.293426	0.492591	0.4067	0.234747	0.216875	0.103583	0.168637	0.114637
AAEL008118	gene1072		10.4301	10.4121	13.9087	13.7907	10.7697	10.3206	11.1721	13.2647	14.3252	13.8863	13.7141	11.1095	12.4436	13.3337	12.2641	4.82875	2.94716	3.09877	2.84405	3.43507	3.63411	3.11911	2.18203	2.08288	2.55602	27.2576	27.0432	32.2437	28.1253	30.9941	26.7448	32.901	29.1602	32.4565	24.9473	26.148	25.9049	32.2815	27.7018	14.1799	7.48371	8.17707	10.6992	12.1981	13.8351	13.0827	12.599
AAEL005966	gene10720		3.85249	3.28183	3.49876	3.39757	4.34225	3.42573	5.02043	6.64172	4.49728	6.19643	5.09051	4.8163	5.1526	4.19763	3.61335	1.14087	0.814685	0.727388	0.938726	1.0226	0.982646	1.18489	0.443719	0.732802	0.400177	138.888	145.194	128.919	130.103	189.268	172.662	198.201	156.626	160.592	174.377	136.384	139.624	133.537	137.482	2.16744	1.76062	1.10476	1.39839	1.86037	1.54015	1.76804	1.31115
AAEL005961	gene10721		20.1966	36.8792	29.6396	21.89	41.6337	39.2483	39.8415	55.6359	109.566	117.501	91.2224	30.3946	52.6964	43.5307	33.36	8.37181	7.196	8.07543	13.4665	9.07473	6.32056	11.9522	2.82575	2.27683	2.5261	5.80373	3.71656	4.67797	1.20967	16.0904	15.7231	1.62199	1.96414	1.86259	3.03687	4.99285	5.42274	0.668901	6.08391	10606.2	8151.75	10752.3	9261.14	10244.9	11581.9	12177.2	7881.84
AAEL017498	gene10722		0	0	0	0	0.0735697	0.0248748	0	0	0	0	0	0.0544009	0	0.0192372	0	0	0.0267941	0	0.0524852	0	0.0196217	0	0	0	0	0	0.0254083	0.0468203	0	0	0	0	0.021746	0	0	0.0180014	0	0	0	0	0	0	0.0312741	0	0.0165599	0	0.0458173
AAEL005955	gene10723		0	0.0363824	0.0264265	0.0556016	0.0904417	0.0611589	0.0209134	0	0	0	0	0	0.0389182	0	0	0.627325	0	0.131568	0.0322609	0.10041	0.603041	0.261776	0	0	0	0.197481	0	0	0	0	0	0	0.0534663	0	0	0	0	0	0.0514123	0.0240283	0	0	0	0	0.0203576	0	0
AAEL005960	gene10724		0.2691	0.0887377	0.161137	0.10171	0.294119	0	0.0255041	0	0.166309	0.560129	0.300488	0.101946	0.0474612	0	0.0712647	0	0	0	0.236055	0.0612254	0.0882499	0.106413	0	0.0584994	0	0.674325	0.571378	0.73702	0.739849	0.447101	1.53825	0.427813	0.782433	1.17187	2.22047	0.485773	1.33613	0.381834	0.501584	0.263726	0.295154	0.194952	0.187543	0.0649745	0.074479	0.20209	0.0686887
AAEL005956	gene10725		0.685979	0.376134	0.670598	0.496443	0.425008	0.574802	0.373453	0.459695	0.0427235	0.196217	0.694737	0.408552	0.475504	0.622341	0.384454	10.7453	5.26278	6.99882	9.96024	7.45522	11.2673	3.5811	1.684	1.37506	1.71263	7.75818	6.28229	3.48917	4.52346	5.36956	5.69038	6.00797	4.67327	4.12374	3.05052	6.15638	5.06456	3.44717	5.17023	1.89697	1.59228	2.92977	1.80669	1.50223	1.10972	0.830646	0.794052
AAEL005958	gene10726		38.9706	36.876	42.5909	43.6481	36.8329	38.6343	38.2774	42.534	29.2966	27.5425	29.6846	42.6578	40.551	41.4267	39.9842	21.6546	17.2072	20.6566	16.8377	15.8216	21.8464	18.3876	11.5812	11.7124	11.2256	42.312	42.2711	55.2337	48.6872	47.8229	44.6111	46.5529	46.3234	53.7919	44.1274	40.2104	38.7239	52.3203	44.7628	13.5074	19.2972	25.6999	16.1183	14.7232	11.1742	11.6836	13.4327
AAEL005967	gene10727		8.56719	10.4564	11.7255	10.0367	8.17773	9.55909	9.6992	14.1535	3.48987	4.19194	5.22872	10.0644	10.1586	13.5004	12.2051	0.253153	0.168585	0.165755	0.381034	0.0988284	0.218424	0.125964	0.135081	0.160528	0.243651	0.310993	0.28284	0.147294	0.318465	0.132311	0.184452	0.368301	0.305221	0.214143	0.21817	0.461761	0.220076	0.176099	0.506027	0.539219	0.571716	0.173077	0.446522	0.461472	0.58508	0.456692	0.532203
AAEL001653	gene10728		41.3038	41.4037	42.6722	47.1276	30.5276	34.5828	37.2087	36.0665	40.7077	44.9493	41.1573	40.8026	41.7112	45.6287	40.0948	30.0552	18.6645	22.0387	19.9595	25.1222	27.6219	26.15	16.9118	18.8681	16.9604	45.4144	47.1486	42.3513	45.118	50.7793	43.1445	51.4591	53.0024	66.0602	48.1356	44.6084	41.6335	44.5527	46.1008	35.0476	33.7844	27.7991	28.6073	26.8496	34.2691	33.3911	36.9132
AAEL001638	gene10729		8.96286	9.49395	10.6263	10.2247	8.72346	8.69562	9.61686	11.47	4.84612	5.05882	5.50003	10.0711	9.7089	10.735	10.4339	7.92118	5.29347	6.1637	6.52649	6.42491	7.35821	5.45449	4.91339	4.98304	4.60318	14.5978	15.1727	17.3027	16.7689	16.7853	15.5974	17.5519	17.4825	14.07	20.5319	14.5625	14.1142	17.8943	16.6064	7.17136	6.38166	6.12739	6.03	6.51556	7.02906	5.9892	6.42712
AAEL008108	gene1073		65.7303	66.4498	74.9921	81.5118	42.9364	46.0177	48.1116	55.4637	51.1621	56.8723	57.1396	60.9754	60.8537	68.1669	65.4862	0.746574	0.640003	0.600748	0.783538	1.07303	1.35919	1.13029	0.962948	0.768941	0.768247	424.648	374.672	168.591	230.726	244.811	368.677	236.068	159.308	410.955	248.261	346.199	309.09	121.585	240.995	5.15893	2.11616	2.38781	4.57546	5.87485	4.50926	3.54181	4.04926
AAEL001644	gene10730		43.5855	34.1037	33.6935	35.4815	38.2563	46.1578	36.0713	31.6145	6.26483	5.26193	6.69645	49.1499	42.5119	37.5279	51.1042	1.68202	1.18698	1.11474	1.27327	1.03382	0.967556	0.92961	0.719608	0.884894	0.87024	44.8165	51.6703	61.8419	44.566	42.1187	33.3489	47.3562	48.1793	69.1825	53.15	46.329	50.2062	68.3985	42.5679	3.96865	6.12594	4.03766	4.66353	3.57708	3.61127	3.0273	4.51855
AAEL001636	gene10731		153.412	182.635	166.66	142.247	143.792	143.618	140.181	207.56	272.508	293.851	290.143	158.889	163.371	171.819	170.566	113.159	103.342	100.316	107.822	104.627	116.202	96.6015	91.8878	98.3872	96.6449	150.785	152.548	187.324	167.181	154.676	163.029	159.157	172.695	157.141	159.405	157.24	157.782	201.442	172.153	203.533	212.849	190.89	218.824	166.175	206.148	213.457	255.065
AAEL017363	gene10732		67.8003	86.9379	84.2212	59.3416	87.4705	93.5095	80.8939	106.7	143.871	136.106	140.854	80.7823	79.0719	89.3402	94.7847	78.902	76.7106	69.8449	81.7516	81.0028	97.9206	66.0536	56.1048	58.2478	54.9865	119.985	120.033	173.33	155.306	124.075	118.203	157.773	171.773	119.286	148.863	127.114	121.52	171.057	156.298	103.816	91.8168	105.155	92.6437	68.2169	91.9909	86.8383	85.4917
AAEL001643	gene10733		31.3403	31.4531	39.1679	37.2411	28.7458	26.497	29.6273	37.1165	45.2001	48.2645	51.9968	33.6991	32.7793	41.3656	41.4674	0.0711253	0.0186728	0.0372925	0.0731539	0.0853823	0.136744	0.0494663	0.0324174	0.0951775	0.0584725	0.570948	0.336435	0.693369	0.343921	0.225156	0.306454	0.773384	0.591039	0.878789	0.830241	0.319902	0.367592	0.773377	0.976368	1.27361	0.926121	0.674014	0.632054	1.13263	1.45411	1.20559	0.878079
AAEL001672	gene10734		0.294967	0.201167	0.166992	0.0878382	0.214317	0.120772	0.181712	0.429274	0.10772	0.0329819	0.291943	0.14527	0.153705	0.0934003	0.323111	0.445966	0.598415	0.800216	1.15946	1.38797	1.42901	0.712221	0.752821	0.568359	0.597473	0.311976	0.148035	0.295518	0.255577	0.265459	0.170801	0.215521	0.232278	0.0572853	0.0625313	0.15732	0.229602	0.176655	0.20305	0	0	0.031568	0.0303683	0	0.0804012	0.0436319	0.0889807
AAEL001642	gene10735		52.2061	51.3467	53.2896	56.9674	39.1652	40.9233	43.5635	46.8913	32.107	36.1363	41.6523	48.1078	48.3516	47.812	44.3232	38.0077	20.7944	27.0973	25.7526	30.0574	37.0319	31.3751	22.2273	22.3684	23.0059	39.9255	41.2714	33.6713	38.5635	43.1579	40.2854	42.9612	41.3201	37.8382	39.7544	36.4274	35.9311	29.4045	31.1156	26.4834	22.9662	21.946	18.9056	22.7594	19.8619	19.6695	25.64
AAEL001664	gene10736		21.7423	20.782	22.5853	21.399	25.0946	27.5506	23.2043	22.022	22.8974	17.9801	16.8495	31.6631	27.1414	27.639	36.4577	6.52293	6.74628	4.67151	5.68673	5.7102	6.54672	5.827	4.65602	4.75467	5.08898	24.7984	24.4752	40.9056	32.4387	27.8805	24.5588	36.372	38.8655	37.5273	35.1744	24.2039	25.3877	42.8706	31.6832	7.5534	12.2232	11.4142	10.7653	6.88722	7.19123	7.27567	9.46363
AAEL001645	gene10737		36.6883	32.4552	37.0585	37.3068	30.6319	30.4886	30.9717	37.1914	32.0114	34.9802	37.7489	38.0418	37.4381	36.4703	37.0541	7.97081	5.95409	4.55387	6.42646	6.0026	6.84348	6.69587	4.17178	4.07306	3.88782	30.3345	32.4971	36.6715	33.8991	36.7391	35.9027	37.7885	38.3119	39.5635	44.3416	29.8221	32.5427	37.6529	32.3185	10.8683	11.3542	9.27317	10.4244	11.2288	8.94391	8.29465	10.6608
AAEL001655	gene10738		14.2518	17.1002	17.5672	12.8888	15.2666	18.36	17.6791	23.3828	10.1698	9.27109	11.166	16.7474	18.3511	17.665	18.0647	16.3014	9.41664	9.30462	13.3533	12.382	18.8714	9.16293	5.99844	6.03659	6.41764	21.0123	20.1114	23.7465	23.1932	19.1979	17.7888	22.825	24.5084	20.837	23.8187	19.6617	18.6758	23.7962	22.6748	12.6699	11.9872	13.8962	10.5183	10.286	9.85642	9.55683	11.5193
AAEL001640	gene10739		0.0686589	0.049055	0.0712625	0.131195	0.162592	0.0206154	0.0845935	0.0732757	0.0919371	0.112598	0.0332225	0.0563569	0.118066	0.0637725	0.0984894	0.486353	0.377501	0.319311	0.282736	0.473843	0.308974	0.470608	0.231307	0.501254	0.37086	0.133133	0.105288	0.291023	0.163598	0.267758	0.145776	0.131388	0.0901117	0.146676	0	0.0298378	0.0602959	0.0904633	0.13864	0.0161989	0	0.0269428	0.0777566	0.0359185	0	0.0930977	0
AAEL008115	gene1074		10.3352	12.8217	12.4799	8.26136	11.2883	12.1466	12.6167	15.3483	17.0042	18.6432	21.2212	12.3397	14.1948	13.8698	14.7474	3.4602	1.78917	1.83206	1.99924	1.93047	2.15222	2.44315	1.39474	1.53113	1.18086	10.8963	11.276	16.0726	13.725	12.2269	11.7858	14.828	14.6107	14.5999	13.1366	11.6073	10.5427	17.7837	13.3201	4.52101	4.56284	4.58783	5.167	3.65979	3.60995	3.80465	4.20543
AAEL001657	gene10740		38.4797	40.7228	46.4719	41.983	41.9504	42.5209	43.2544	55.54	51.526	42.0055	36.8226	44.5724	44.1824	46.9223	48.7897	23.7552	20.4045	20.7156	20.4097	18.7568	23.82	17.8557	12.6969	14.7969	12.7407	45.5094	46.1721	51.7612	61.0777	54.439	48.7422	55.662	58.6927	74.1807	56.1028	53.6116	51.6072	56.6634	57.9106	41.4873	38.6473	34.9272	32.606	33.0316	35.5518	34.176	43.0288
AAEL001671	gene10741		8.92132	7.13875	5.51645	6.19529	13.5662	15.4015	13.6292	13.1538	6.9878	5.75631	6.33048	14.0258	11.2182	11.8183	14.819	25.871	21.9434	24.5685	18.0804	11.5222	16.0979	14.638	9.94379	13.2073	10.1664	0.60327	0.623891	0.766435	0.696965	0.921344	0.945672	0.839617	0.554904	0.809495	0.77511	1.54272	0.831922	0.823342	1.18799	3.6513	3.12802	4.5939	2.86089	2.04491	3.29283	2.30398	3.04418
AAEL001666	gene10742		0.0722093	0.0412733	0.0374738	0.0630761	0.0940498	0	0	0.138717	0.0128922	0	0.0419285	0.0189668	0	0	0.0331464	90.6294	9.70602	40.4405	61.5756	45.5061	137.629	14.5596	1.16769	0.0408135	0.0390038	6.95608	0.549231	0.138752	0.149117	0.251278	0.163535	0.563785	0.295687	0	0.785809	0.182008	0.120486	0.152226	0.131228	0.109034	0.102961	0.0170016	0.0218073	0.0906621	0.0519621	0.0234988	0.0638965
AAEL001669	gene10743		0	0	0	0	0	0	0	0	0	0	0	0	0	0.125792	0.155418	0	0	0	0	0.267047	0	0	0	0	0	0	0	0	0	0	0	0	0	0	0	0	0	0	0	0	0	0	0	0	0	0	0
AAEL001659	gene10744		110.393	111.25	109.66	112.962	109.348	114.227	109.604	108.94	109.497	91.8154	83.4073	129.523	121.098	119.007	128.035	168.718	146.802	137.922	117.407	91.9811	134.62	136.089	40.9287	39.9308	43.4583	67.5807	74.4024	86.1266	81.21	74.2426	66.2689	84.8803	87.3868	92.4627	79.3572	75.2867	72.057	89.4038	80.2458	69.308	110.929	81.2915	110.931	90.9536	64.1313	65.4355	59.3055
AAEL001670	gene10745		38.9521	41.2643	43.8911	38.1886	36.4956	41.6686	41.3249	42.9752	19.8683	22.4214	27.1317	44.0292	42.9253	41.4494	41.0805	42.0726	30.9104	28.1048	35.1204	33.0068	33.5246	33.16	26.4638	26.3397	26.2915	52.0201	49.9964	60.8838	57.7264	56.1515	52.5496	62.9059	68.1027	70.3346	70.8004	48.5726	50.5393	66.1408	59.5572	44.303	34.4461	30.7958	34.3277	43.3447	36.7423	35.9304	47.043
AAEL001654	gene10746		0	0.10395	0	0.0794308	0.0861349	0.17474	0	0	0	0	0	0	0	0	0	0.268854	0.564666	0	0	0	0	0	0.326767	0	0	0	0	0	0	0	0	0	0.152761	0	0	0.0632276	0	0	0	0	0	0	0	0	0	0	0
AAEL001637	gene10747		0.134952	0	0	0	0.186423	0	0	0	0	0	0	0.0147696	0	0.0208913	0	0	0	0	0	0	0	0	0	0	0	0.0697812	0.027593	0.203384	0.0357289	0.0539787	0.0636732	0.137733	0.188927	0.224233	0	0.117295	0.0790096	0.197567	0.136252	0	0	0	0	0	0	0	0
AAEL001646	gene10748		0.86211	0.394212	0.357921	0.489495	0.449146	0.331335	0.311576	0.515246	0.461761	0.367595	0.500587	0.430246	0.500753	0.368347	0.277015	0	0.223062	0.089098	0.262165	0.305989	0	0.256063	0.206535	0.0812124	0.162984	0.775658	0.740341	0.370293	0.547789	0.144829	0.122028	0.158378	0.253452	0.417459	0	0.464573	0.30284	0.151453	0.243715	0.0650881	0	0.0541288	0.130179	0.108242	0.0413585	0.130925	0.0381432
AAEL001633	gene10749		0.0398451	0.0854048	0	0	0.0707681	0	0.0981849	0	0.533542	0.0980166	0.115681	0	0.0456786	0.055514	0	0	0	0	0	0	0	0	0	0	0	0	0	0.0675561	0	0.0717181	0.0845987	0	0	0	0	0	0	0	0	0	0	0	0	0	0	0	0
AAEL008116	gene1075		5.86876	4.99349	6.40182	6.40113	4.22815	3.94475	4.68983	4.52432	1.55125	2.34872	2.60568	5.37941	5.54584	6.19012	5.19359	6.32814	1.37108	3.24644	4.4641	4.10424	6.54902	2.90135	1.88708	1.87081	1.83083	6.48725	6.23145	6.19466	5.88476	7.08041	6.10862	7.01614	7.0776	3.83466	8.43103	6.0248	5.8862	5.19976	5.43686	1.67598	1.72444	2.11315	2.16261	1.25872	1.35887	1.09785	2.11218
AAEL001634	gene10750		0.0554706	0	0	0	0	0	0	0	0	0	0	0	0	0	0	0	0	0	0	0	0	0	0	0	0	0	0	0	0	0.0998429	0	0	0	0	0	0	0	0	0	0	0	0.0653024	0	0	0	0	0
AAEL001647	gene10751		20.8691	25.4366	26.9712	22.4402	23.3121	24.9624	23.3907	33.0459	21.4206	23.8347	26.1996	25.8013	25.5276	29.6367	33.1826	12.0943	9.95513	10.3125	11.4929	9.41009	11.5043	8.0882	6.32181	6.82971	7.10266	34.0105	34.3098	50.7464	47.1544	32.9956	32.3503	41.843	41.8983	39.9933	43.4993	35.3792	33.9284	53.2569	44.5606	11.9157	11.6067	14.6938	12.3254	11.9237	9.72701	8.9853	10.9233
AAEL001658	gene10752		0.904864	1.00319	1.12944	1.41815	0.983664	0.969662	1.09565	0.949059	0.689387	0.853906	1.06441	1.26777	1.13571	1.2607	1.46361	0.100902	0.105961	0.0725559	0.133432	0.11536	0.243877	0.133668	0.140158	0.121246	0.142204	1.83323	1.04788	2.01029	1.57989	1.05303	1.19247	1.77338	1.96567	1.3998	1.23695	1.20005	1.09949	2.15834	1.15772	0.209806	0.278063	0.238762	0.167849	0.232606	0.280665	0.317314	0.232961
AAEL001660	gene10753		1.17875	1.68437	0.24469	0.386122	0.976993	1.55729	0.484106	1.63542	1.36794	1.25652	1.59704	0.696634	0.810795	0.766402	1.21744	5.80857	6.25228	9.80669	5.00342	8.36747	10.6091	12.3886	3.88288	2.44289	3.34268	11.8854	17.2083	46.366	40.0706	11.457	8.00868	21.1134	25.743	11.9193	15.0266	15.8801	14.9065	45.3503	24.9921	1.00118	1.40062	5.08815	1.86892	0.369994	1.31947	0.767194	1.04305
AAEL001641	gene10754		90.0054	73.0058	72.4956	52.7333	65.8531	71.7216	70.241	109.351	41.1996	39.6775	48.696	87.6492	74.1873	78.7241	62.7246	266.643	306.274	385.232	404.984	323.015	239.985	252.347	317.852	397.215	343.465	296.841	230.395	224.524	269.484	393.363	387.567	324.966	314.396	362.821	347.714	335.648	308.882	275.554	286.809	39.8616	50.1726	56.8134	49.3176	49.2771	39.9772	41.2696	53.8904
AAEL001656	gene10755		25.8296	30.5169	21.2591	24.3119	39.0232	39.0044	32.0219	43.1863	48.2624	40.9459	41.9133	33.9147	30.4494	31.3323	31.4254	10.6446	5.83716	5.80582	8.67722	5.78475	8.08466	6.29533	3.75176	3.53639	4.67201	1.14809	0.92984	1.3909	2.2522	1.21979	0.706813	1.02384	0.85199	0.698478	0.540641	1.14704	0.712608	1.11222	1.54849	14.4574	12.6509	11.9111	15.3229	8.76996	10.7515	12.4682	19.6078
AAEL001651	gene10756		7.90097	7.5737	7.41394	6.19538	8.42704	11.8772	7.88836	12.1498	7.72974	5.35489	6.27471	9.68452	8.78793	8.44285	10.4908	9.78783	6.9878	6.48898	8.47851	10.3999	13.4461	6.13787	3.91748	4.46474	4.48642	12.3288	12.9089	23.0599	20.228	10.5522	9.6772	15.815	16.924	15.2191	16.3908	12.1417	12.7648	22.7901	18.7005	12.233	13.2864	15.9749	11.229	7.97882	9.65442	8.82966	12.9424
AAEL001648	gene10757		32.9236	38.048	37.528	22.5657	41.4366	49.723	40.2781	54.1811	51.8968	48.05	51.2697	42.3555	42.4259	43.333	50.2672	38.572	30.8108	29.5152	27.4973	24.3496	33.4941	29.5515	14.4086	15.3215	15.5392	41.2546	39.4746	66.8498	61.4299	41.3288	36.0406	57.3561	52.135	61.8419	55.713	43.63	42.1787	73.377	53.7724	24.5034	29.6045	36.6098	25.4943	20.5353	21.0363	19.1908	26.4403
AAEL001665	gene10758		0.300425	0	0.116931	0	0.26679	0	0.277611	0	0.201141	0.646649	0	0.0739789	0.0861021	0.104641	0.517142	0	0	0	0	0	0	0	0	0	0	0	0	0	0	0.135185	0	0.172472	0	0	0	0	0	0	0	0	0	0	0	0	0	0	0
AAEL001652	gene10759		0.0334884	0.050668	0.0521374	0.0258112	0.0699742	0.0496842	0.0388334	0.0851458	0	0.00242292	0.0343149	0.0485084	0.0406495	0.0603803	0.0406912	0.247533	0.221716	0.273315	0.273313	0.302977	0.352726	0.374689	0.221216	0.228249	0.219459	0.059588	0.0398749	0.0267193	0.0281629	0.00354568	0.0167299	0.036189	0.0248199	0.0231457	0.0367495	0.0128412	0.0259494	0.046719	0.0596662	1.42497	0.990108	0.86037	1.02846	0.902756	1.54985	1.06095	1.14393
AAEL008110	gene1076		64.9771	89.4032	107.851	70.8618	63.045	63.0918	62.234	79.6088	51.2079	50.0731	61.7484	56.8186	65.7556	77.3005	82.2358	19.0794	16.6695	17.0539	15.9719	11.3272	16.1866	13.6996	7.59693	7.52202	7.9679	20.2784	19.843	25.439	23.6866	21.8704	19.762	24.9144	23.3072	21.3504	23.3116	21.3834	20.5012	26.8772	22.9395	66.2295	56.6218	52.484	55.7056	59.9655	61.3877	64.7063	58.0574
AAEL001661	gene10760		0.139131	0.298217	0.108305	0.227875	0.123554	0.250651	0.171421	0	0.0931512	0	0	0	0	0.581532	0.239496	0	0	0	0	0	0.0988591	0	0	0	0	0	0.128014	0	0	0	0	0	0	0	0	0	0.0916382	0	0	0	0	0	0.157567	0	0.0834327	0.113193	0.230839
RU127	gene10761		0	0	0.0899881	0	0.307974	0	0.0712147	0	0.154794	0.28437	0	0.0569327	0	0.040265	0.0497477	0	0	0	0	0.0854792	0	0.0990449	0	0	0	0	0.106363	0.146998	0	0	0.0613605	0	0	0	0	0	0	0.0761562	0	0	0	0	0	0	0	0	0
AAEL001635	gene10762		7.30947	6.78647	8.13274	7.32464	7.05845	5.39936	6.4708	8.12184	5.33416	5.7548	6.54642	7.38484	8.03495	8.48221	9.13752	6.2501	2.18782	1.9808	6.08909	5.08532	10.4275	3.13938	0.991757	1.11516	1.10377	15.0843	18.0496	24.786	20.8419	24.9432	20.0874	22.9556	22.3138	18.375	24.4943	16.389	15.8044	27.085	19.3508	1.76888	1.40661	1.76967	1.7237	1.78416	1.47611	1.00896	1.21587
AAEL001632	gene10763		0.0312277	0.0892456	0.0972358	0.119341	0.277315	0.0375055	0.0641252	0.399931	0.139384	0.0512123	0.0302208	0.071771	0.107399	0.0580106	0	1.53882	1.34327	1.51685	1.62228	1.5394	1.74551	1.67668	0.981905	1.00018	1.26507	0.0968835	0.172394	0.105891	0.148817	0.0562075	0.132605	0.0956138	0.065576	0	0	0.176422	0.13712	0.13715	0.157642	0.0294706	0.0371054	0.147051	0.0471541	0.0326732	0.0499368	0	0.0345409
AAEL017224	gene10764		7.0725	12.5205	10.277	2.74576	12.9335	17.4605	11.909	23.441	19.0109	15.3682	19.4686	11.5074	13.3331	14.9996	13.7976	8.95487	4.6765	6.17232	6.14849	7.98008	9.56676	6.32894	4.4712	5.18189	6.6323	18.1024	16.6781	35.7071	28.8359	22.9611	19.2431	28.2715	29.9098	16.1163	25.2276	20.8319	18.5296	33.8919	25.4682	5.93292	4.76209	8.07936	5.3101	2.67218	5.37214	5.54084	7.38828
AAEL001667	gene10765		0.0770545	0.0235943	0	0.018029	0.215058	0.0396621	0.0406875	0.0352439	0.206358	0.514492	0.127834	0.0216851	0.0252388	0.0460097	0.0568453	2.37993	5.09462	3.05456	6.50657	8.46514	4.865	6.26239	7.02133	6.34616	7.73703	0.256136	0.324102	0.149307	0.104916	0.396264	0.444061	0.227501	0.31206	0.517351	0	0.430538	0.522017	0.232058	0.166707	0.0467477	0.0784781	0	0	0	0.0132021	0.0358223	0.0730542
AAEL001649	gene10766		41.4309	45.0211	43.4517	42.6925	40.0171	41.5821	43.708	49.2374	60.856	58.7752	61.2206	43.3697	43.6804	43.0818	37.4347	48.7524	38.9447	40.6006	45.4502	45.9329	44.1383	37.8073	34.1067	34.6165	33.2395	33.639	33.2097	32.6503	34.5783	38.7222	33.3814	38.0941	37.695	24.2283	31.884	34.414	32.6155	32.1875	32.6223	35.0105	32.2636	40.127	32.776	32.9	32.0871	32.2072	27.6603
AAEL001663	gene10767		9.87481	10.2969	8.39333	10.1412	9.00624	10.3855	7.62878	6.06694	2.28718	2.42915	3.40931	14.3007	11.4429	10.3371	13.4148	13.1186	11.3939	12.7844	14.4565	8.20959	11.0747	10.5186	9.71054	7.76864	8.86576	3.22925	1.66981	2.35299	2.41653	2.59403	2.15328	3.18693	1.68133	2.50866	5.4768	2.99238	3.30474	2.95381	2.10176	10.4274	19.2175	18.9143	15.5357	14.4926	9.98674	8.85892	11.69
AAEL001650	gene10768		0.356098	0	0.231001	0.0486028	0.0527049	0.160382	0.182809	0	0.238415	0	0	0.0584588	0.102058	0.0826887	0	0	3.45512	0	0.789602	0.789936	0.126512	0.66105	6.1983	6.96061	1.08195	0.345246	0.163822	0	0	0	0	0	0.0467362	0	0	0.309506	0.0781808	0	0	0	0	0	0.134428	0	0.0355902	0.0965698	0
AAEL001668	gene10769		508.017	520.971	531.269	448.345	484.066	472.516	506.875	585.097	958.846	971.572	924.764	463.492	520.191	500.029	444.489	774.116	841.022	939.518	926.652	654.731	862.614	817.402	430.046	461.983	444.219	866.56	873.227	765.3	920.035	1053.49	1025.45	896.393	1005.31	654.875	1047.37	871.104	910.299	732.524	875.535	348.295	413.834	531.425	384.447	415.646	284.957	267.242	327.373
AAEL017345	gene1077		132.986	174.005	114.374	67.6115	111.464	113.063	118.398	91.0117	195.226	146.616	122.017	120.089	149.134	125.119	93.3824	590.877	593.184	759.919	795.596	766.393	561.777	531.114	415.742	544.709	351.841	308.333	564.943	150.533	236.253	158.137	133.2	78.217	106.719	98.5832	63.5428	246.466	231.736	62.4418	110.365	26.4632	72.7693	104.256	79.7633	39.0713	28.7449	28.3555	24.858
AAEL001639	gene10770		10.9923	13.0593	13.031	9.98884	11.2837	13.8895	13.5882	16.0944	13.1134	12.1794	14.3216	10.2367	12.5392	12.5727	11.6971	16.5411	14.4558	14.3367	10.9352	12.0914	14.5281	15.5671	7.4949	7.89887	7.65495	1.78973	1.79432	1.06791	1.76057	1.41713	1.40161	1.20997	1.24954	0.763357	1.15809	2.14769	1.18872	1.03737	1.59594	19.0586	16.6235	18.0527	13.3885	17.8125	13.2997	12.0028	17.8661
AAEL015424	gene10771		0	0.108496	0.0788067	0	0	0	0	0	0	0.124518	0	0	0	0	0	0	0.0982271	0	0	0.149716	0.503533	0.260214	0.227373	0.0715251	0.307591	3.18011	5.96141	1.28733	5.42752	1.09331	0.859778	1.62734	0.637769	2.48713	1.65254	1.18788	3.40063	0.533548	1.99312	0	0	0	0	0	0	0	0
AAEL015563	gene10772		1.18148	0.717519	0.827745	1.29006	0.419683	1.31258	0.752105	0.756559	0.369147	0.678156	1.08622	0.911605	0.902973	1.04253	1.49143	0.254714	0.152848	0.152631	0	0	0	0.0337427	0	0.055649	0	0	0.0362359	0	0.0938401	0	0	0	0.0620258	0	0	0.051345	0	0	0	4.46002	4.35198	4.21905	5.61976	6.21177	10.2969	9.1636	3.13641
AAEL015668	gene10773		0	0	0	0	0.391522	0	0	0	0	0	0	0	0	0	0	0	0	0	0	0	0	0	0	0	0	0	0	0	0	0	0	0	0	0	0	0	0	0	0	0	0	0	0	0	0	0	0
AAEL015310	gene10774	AaegOr35	0	0	0.0510164	0.107339	0.0581993	0	0.0807466	0	0	0	0	0	0	0	0	0	0	0	0	0	0	0	0	0	0	0	0	0	0	0	0	0	0	0	0	0	0	0	0	0	0	0	0	0	0	0	0
AAEL016970	gene10775	AaegOr1	0.111086	0	0	0.0727769	0.0789194	0	0.0547471	0.995872	0.178499	0	0	0	0.07641	0.0309541	0.0764882	0	0	0	0	0	0	0	0	0	0	0	0	0	0	0	0	0	0	0	0	0	0	0	0.0672936	0	0	0	0	0	0	0	0.147447
AAEL015309	gene10776		20.8791	18.6376	16.2531	13.5593	19.0038	30.2043	24.2172	35.3417	43.8891	49.44	52.2655	19.5656	20.1754	23.3951	21.4657	40.2181	42.7144	36.7866	34.4627	23.9474	26.6374	25.1158	17.3658	17.4	18.7202	29.6221	26.4925	23.6587	28.1627	24.6009	24.763	30.6089	35.7535	31.2006	35.4541	16.9706	31.2762	45.4151	28.6237	14.7413	28.3973	34.0194	28.7463	20.1431	14.1754	15.4192	13.2173
AAEL010723	gene10777		34.4467	43.4439	42.2569	30.6453	43.3138	45.4728	42.6472	57.1593	62.5064	63.845	58.3337	39.7985	45.1299	46.6685	47.5091	44.0407	36.9665	39.5386	41.0231	38.2914	48.8644	32.9369	25.9731	28.8886	27.3641	66.8623	61.283	82.7853	83.7981	69.9695	63.0839	77.9302	82.3201	82.9893	83.8986	70.1181	63.8678	85.763	79.8642	98.1233	67.5758	59.1706	66.3608	76.7141	93.203	93.2248	81.4791
AAEL010721	gene10778		0.0527924	0.0323304	0	0.0370567	0.160738	0.095108	0.0557525	0.169027	0.0908886	0.0371046	0.0218957	0.0297143	0.0259377	0.0105075	0.0259643	0.0557457	0	0.0116915	0.0286678	0.0669199	0.0321526	0.0258467	0.0169385	0.0106567	0	0.280778	0.360835	1.63671	1.13213	0.135746	0.176139	0.502242	1.09276	0.0483345	0.879346	0.35397	0.238433	1.49053	0.708138	0.0213522	0	0.017757	0	0	0.0271354	0.0490858	0
AAEL010722	gene10779		8.81468	8.42836	9.84617	12.344	8.72989	7.96955	8.96288	7.86865	4.56333	4.9171	4.28108	10.8126	11.683	11.9158	10.8864	5.63139	2.95686	3.91148	4.35958	6.49367	8.10263	5.05358	3.09104	3.24118	3.38509	8.46347	10.251	9.7226	11.3996	10.8524	9.949	8.65354	8.92825	9.24041	9.93378	8.84333	9.6259	8.54861	10.7192	4.5459	1.63531	3.24041	3.00594	5.34848	3.69423	3.73229	3.58826
AAEL008111	gene1078		36.5839	29.2425	34.4988	33.4463	31.3305	30.449	31.3165	57.1052	57.4816	54.9371	56.0707	37.1475	42.6373	35.7156	32.1603	1.40506	0.590201	0.0673556	0.495474	1.67064	0.987917	0.595622	0.780673	0.675338	0.352033	1440.16	1537.59	1209.82	1294.42	1919.22	1854.78	1928.14	1787.58	1750.54	1705.82	1348.06	1422.34	1361.91	1407.48	1.47614	0.619521	1.58565	1.37777	1.70475	0.937977	1.20185	1.00923
AAEL010724	gene10780		133.588	110.122	151.481	146.563	149.831	155.032	158.327	78.7401	79.3113	85.7131	93.96	127.511	137.177	134.292	122.945	404.044	238.659	239.866	203.189	267.365	300.502	343.722	163.105	164.35	159.49	47.2223	44.0388	34.0581	48.3568	60.7071	57.3056	58.5628	44.7216	41.7656	36.4337	56.2043	49.656	33.1111	38.9348	207.537	174.742	164.515	150.399	221.982	184.16	185.688	152.104
AAEL013725	gene10781		3.20589	3.28167	3.38453	2.93709	3.05729	3.39828	3.21517	4.69886	2.74106	2.95476	3.19256	3.56603	3.4716	3.61806	3.72026	5.14651	2.88899	3.56676	4.32467	4.55346	5.78799	3.13087	2.28927	2.06181	2.03892	3.06063	2.97306	4.26664	3.48688	3.02982	2.85559	3.26332	3.48374	2.98616	4.41849	3.21468	3.17567	4.03453	3.31789	2.67625	3.28665	3.05713	2.85474	2.94716	2.62755	2.5325	2.55426
AAEL017141	gene10782		11.036	11.4238	7.6664	1.89766	17.6459	26.4048	15.7743	21.8405	2.52112	1.46071	2.22853	14.4938	12.9838	9.44344	12.8641	41.9644	39.4591	27.2117	37.2982	29.8145	31.9015	22.584	15.3532	15.9625	15.5481	48.7299	54.7418	71.1615	67.8456	35.1921	34.194	52.8805	54.0137	68.2844	62.278	46.1098	52.5415	76.5585	63.9584	15.9916	37.9973	39.9992	30.1469	11.1831	11.9853	9.28488	19.5118
AAEL013723	gene10783		33.4395	30.9247	35.0938	32.324	40.6269	52.0853	40.7896	28.9444	10.5422	7.61469	8.87246	41.4906	41.6753	37.8576	52.4588	25.5631	25.6769	22.2055	21.0908	20.2605	25.186	25.776	12.0501	12.1476	13.5452	112.588	138.314	275.445	204.658	111.059	88.3355	176.747	199.551	192.521	167.799	127.107	138.067	300.584	184.226	23.8891	31.4657	30.1595	27.1864	19.1909	20.0366	17.8056	24.0053
AAEL013721	gene10784		0.0470628	0.134501	0.170966	0.128469	0.11145	0.084786	0.0193284	0.100455	0.0420127	0.154363	0.0455453	0.123617	0.0179844	0.152997	0	1.68137	0.304425	0.535027	1.4908	0.6032	2.58605	0.591401	0.0352337	0	0	0.693556	0.0288681	0.186185	0.0747599	0.0282365	0.0999234	0	0.148243	0.234595	0.512155	0.122715	0.0413303	0.165357	0.047516	0.133244	0	0.129277	0.142131	0	0.169333	0.153155	0.0520562
AAEL013724	gene10785		6.79083	7.51578	7.31723	8.31902	8.01881	7.23373	6.80521	8.5607	4.03867	4.15351	5.69442	9.20408	9.3866	8.33987	9.49177	2.8722	4.11137	3.91549	2.93654	3.14692	3.40525	2.75854	2.95064	2.5754	3.4107	6.97498	6.4525	8.01563	6.48121	6.39459	6.5216	7.9246	8.10154	8.32093	8.54356	6.42902	7.21491	8.65488	7.51009	2.4884	3.33094	3.40909	3.10141	2.99114	3.04032	2.30325	2.45602
AAEL013722	gene10786	Bursicon	0.0689066	0.147696	0.187739	0.0846438	0.0917879	0.248277	0.233471	0.661861	0.0922688	0.381389	0.175047	0.220585	0.236985	0.216009	0.207574	0.0318331	0.568295	0.614221	0.654822	0.254761	0.269287	0.265672	0.0773806	0.097367	0.209362	0.0400841	0.158501	0.438109	0.246283	0.155033	0.109726	0.31647	0.271311	0.588822	0	0.0673772	0.0453851	0.18158	0.104355	0.073158	0.245629	0.0811199	0.0390186	0	0.0413212	0.14015	0.0571632
AAEL013726	gene10787		10.9843	14.6784	9.5986	3.16354	17.1527	24.7096	15.0721	54.8459	71.1911	48.8822	46.3912	12.5298	14.0911	13.5914	14.0047	33.9801	34.51	26.4195	26.8284	35.605	44.0566	24.2051	12.62	14.6114	16.0844	52.253	56.5467	80.5478	72.0109	44.5637	48.8391	62.1865	68.2463	48.2029	77.6177	55.7312	54.897	80.2553	80.7824	11.0199	23.0203	35.3484	17.9416	6.00155	7.04326	7.84125	11.4592
AAEL014169	gene10788		22.5953	17.1281	20.7637	21.8435	15.0736	15.0912	15.4813	23.2912	20.515	19.9286	22.72	19.8677	21.2281	21.1919	20.2063	13.6464	12.6194	10.1666	8.16996	13.3662	11.2776	9.34913	6.065	7.39789	9.04198	21.7998	21.2968	9.99786	16.677	16.6647	16.9664	17.591	14.4081	36.1439	21.3333	21.986	12.7044	9.73003	19.0292	7.09928	11.0012	9.86151	9.36193	7.26533	7.93153	5.91835	7.68065
AAEL014170	gene10789		0.447666	0.599711	1.24873	0.122201	1.06012	0.840095	0.551562	0.059721	0.0999072	0.183539	0.0541538	0.349083	0.320754	0.233891	0.224758	4.82558	0.361965	2.02412	0.212709	0.331021	0.450624	0.191777	0	0.0263569	0.0377823	6.64056	8.37519	9.74055	9.42237	8.6284	7.88107	25.1433	12.2796	11.4364	11.5702	9.19233	7.7399	6.68479	7.7401	0.0792143	1.19683	0.351341	0.675979	0.0585484	0.0894839	0	0
AAEL008104	gene1079		0.182153	0.130144	0.441142	0.132595	0.251626	0.36462	0.149619	0	0.0542024	0.0995749	0.0587599	0.279097	0.324834	0.16919	0.209035	0	0	0.0941265	0	0.718352	0.0287619	0.208089	0.181826	0.200191	0.286971	0.188376	0.744881	0.789246	0.289353	0.327862	0.558634	0.464768	0.350633	0.0648558	0	0.527735	0.693187	1.38667	0.73563	0.0859519	0.144292	0.381225	0.160448	0.190585	0.218464	0.032932	0.402959
AAEL014171	gene10790		1.03807	0.890008	0.822768	0.618253	1.77665	1.12208	1.0697	1.32945	2.88113	2.73931	2.57542	0.743628	0.843852	0.94666	0.844716	0.941685	49.7928	44.2689	34.3654	55.4895	0.64372	60.5441	44.2129	27.6829	35.8219	0.219586	0.104195	0.224002	0.0449723	0.101915	0.0801461	0.303391	0.118902	0	0.352103	0.0738203	0	0	0	0.106872	0	0.0888771	0.0427498	0	0.0679089	0.122842	0
AAEL014168	gene10791		44.6571	36.5062	45.8032	49.9512	32.696	36.2842	34.1047	45.9632	47.1721	43.3878	45.4031	44.5295	36.7677	41.8554	48.0683	25.3354	17.2662	15.0927	17.8158	14.0372	15.7704	14.4577	10.3055	12.8116	12.674	36.7919	36.7148	41.0199	42.4767	30.9533	33.772	36.7254	32.7615	52.5009	47.8475	38.9099	29.1748	35.9838	39.1671	23.8427	26.1478	24.4053	27.2214	22.5551	22.0787	18.4283	23.9489
AAEL014172	gene10792		7.82105	8.61305	11.0808	9.48177	9.3748	9.30472	10.839	17.8085	30.3086	28.0492	27.2874	9.89513	9.6558	14.1546	11.5089	0.786604	0.286361	0.563109	0.647231	0.268595	0.483938	0.350123	0.178462	0.256636	0.137957	13.8404	11.3843	23.018	15.9581	16.2839	12.1951	22.5739	19.3973	14.5863	28.1117	14.9176	11.5437	23.6308	15.1624	1.38192	1.25437	2.64593	2.31398	1.44302	1.33418	0.849625	0.828675
AAEL014033	gene10793		0.196694	0.0468443	0.170128	0.21477	0.232897	0.393727	0.134636	1.01462	2.86794	1.72038	1.20556	0.107634	0.225491	0.213145	0.300963	2.80681	1.08147	0.423502	2.01457	0.711055	1.08703	0.48685	0.196341	0.37058	0.752564	7.06863	17.4945	39.8334	32.4949	8.30016	5.89308	18.8703	21.6848	13.1429	61.412	11.5682	14.8265	39.9106	27.2066	0.0309378	0	0.102914	0.0990034	0	0.0786344	0.106683	0.0725212
AAEL014278	gene10794		39.3178	51.4881	41.2308	42.943	47.9922	45.4931	44.8008	43.3807	24.838	23.0716	25.4588	44.5293	51.6879	34.463	38.8151	13.6457	8.06056	9.20749	6.85039	7.02044	9.91621	9.22674	6.93517	6.61469	6.18784	82.5635	112.573	69.3265	79.2057	82.775	81.8928	75.93	86.1529	118.468	86.5361	78.5379	84.826	85.7999	102.015	13.8601	19.7423	23.8419	18.1446	19.9365	11.2156	9.7626	12.6895
AAEL014277	gene10795		0.0376642	0.0201826	0.0293194	0.0771102	0.150513	0.0169635	0.0348041	0.180886	0	0	0	0.0834725	0	0	0.0486255	0	0	0	0	0	0.0133811	0	0	0	0	0.153369	0.121291	0.191575	0.112181	0.152534	0.0799683	0.108114	0.103808	0.281618	0	0.0859325	0.111633	0.0496255	0.171121	0	0	0	0	0	0	0	0
AAEL014279	gene10796		8.487	17.0505	10.7421	12.2183	14.543	9.60444	10.9628	15.5147	9.02655	7.28072	8.86389	10.9162	15.4024	7.68787	7.05551	16.1835	10.1099	12.3101	11.8183	6.71054	14.7543	8.55947	17.5516	18.6944	12.7277	9.2766	17.2499	9.27636	12.3471	16.2171	17.068	8.74766	11.8373	17.2532	15.5891	9.79889	9.15051	11.8835	17.2788	8.30022	13.3793	17.0918	14.9725	15.3712	6.92023	7.27695	6.35125
AAEL012912	gene10797		34.5125	35.132	32.2861	30.359	29.5456	35.0884	32.4134	38.4701	33.3122	33.5846	33.8185	33.0492	34.6251	31.5931	33.2352	21.8555	17.4189	16.074	22.5325	17.0874	20.2707	17.2195	14.1164	14.1196	14.5989	45.2761	43.3208	54.3034	51.4756	49.3844	43.0711	52.7637	52.4289	46.5733	54.4147	38.6165	40.8771	56.0849	45.7695	17.4485	18.4471	23.3277	16.1117	16.0369	15.7309	15.7998	17.4844
AAEL012911	gene10798		32.3121	30.7073	31.1036	25.9208	24.7693	29.952	24.1763	28.5718	8.32532	7.96899	9.26359	32.9604	32.2811	31.1106	37.3996	2.93683	2.52591	2.693	1.99211	2.56183	2.42479	2.88764	1.93437	1.90356	1.90254	48.6304	49.2393	63.9976	54.7008	35.3215	32.8878	39.802	41.5739	50.3411	45.8185	36.5229	44.4783	61.4111	44.3279	5.15287	7.65794	6.32649	5.59837	4.28973	4.31111	3.98473	5.25753
AAEL008877	gene10799		0.09617	0	0.0374313	0.0393779	0.0854029	0	0	0	0	0	0	0.0473632	0	0	0.041386	0	0.0933111	0.13045	0	0.0711116	0.0341666	0	0	0	0.0486995	0	0	0	0	0.0865493	0	0.110421	0	0	0.112131	0	0.031671	0	0	0.068069	0	0.0566078	0	0	0.0288351	0.0782407	0.15956
AAEL013519	gene108		0	0	0	0	0	0.151384	0	0	0	0	0	0	0.192664	0	0	0	0	0	0	0	0	0	0	0	0	0	0	0.14247	0	0	0	0	0	0	0	0	0	0	0	0.118952	0	0	0	0	0	0	0
AAEL017381	gene1080		22.4	20.9614	35.2897	21.0049	35.686	42.9281	36.7274	23.923	64.9917	56.5122	63.2558	48.9826	47.9939	72.281	56.2844	31.7047	22.7851	20.3192	14.41	9.75001	9.36907	10.3559	8.21451	4.45832	4.89655	0.547882	0.837692	0.133071	0.37403	0.169524	0.299955	0.216281	0.197779	0.301807	0.292841	4.74792	0.454914	0.0827295	0.618089	2.04433	4.0288	4.17638	2.77326	1.82305	2.24034	1.68574	1.92727
AAEL008878	gene10800		104.475	97.8069	104.296	75.7103	140.103	159.008	151.35	177.112	157.084	158.097	182.569	130.356	109.376	112.742	112.919	12.2746	4.05055	8.60079	8.08588	6.9455	14.9447	4.98017	2.49052	1.95606	2.70122	10.8943	6.8419	12.6077	7.35679	9.81001	10.8025	15.7612	15.3185	11.984	13.3687	10.0443	7.70465	14.0948	11.9421	1.77494	2.42853	1.72352	1.62519	1.58108	1.49509	2.01659	1.58729
AAEL008888	gene10801		0	0	0	0	0	0	0	0	0	0	0	0	0	0	0	0	0	0.0683115	0	0.0260669	0.0250484	0	0	0.0124531	0.0357029	0	0.0162177	0	0	0	0	0	0	0.0188274	0	0	0.0116094	0	0	0	0	0.0207503	0	0	0.0105699	0	0
AAEL008884	gene10802		0.0811721	0.115991	0.210626	0.199421	0.192225	0.926158	0.366706	0	0.0724619	0.0998394	0.353496	0.226536	0.24815	0.207337	0.442469	1.92497	0.0787591	0.167781	0.899945	0.120043	1.53804	0.139094	0	0	0	0.188876	0.0248953	0.114687	0.0967072	0.0243506	0.028724	0	0.0639209	0	0.0630961	0	0.0891062	0.0356502	0	0.0574535	0	0.0637063	0.0612853	0	0	0	0.0448922
AAEL008886	gene10803		30.9933	30.7229	33.2289	35.5232	30.3705	33.2976	32.2221	33.1612	24.9176	18.4418	25.3701	37.9279	38.81	40.7288	36.9019	77.1958	86.7084	89.4906	101.323	103.478	126.147	95.5535	102.508	103.889	112.314	26.4771	25.7981	21.9572	24.4169	26.8178	26.3619	31.6881	32.6243	26.9948	32.4721	35.4075	33.2497	24.601	33.1324	36.7545	39.4413	36.6347	40.2974	41.2913	36.8698	36.3138	28.1624
AAEL008883	gene10804		34.056	40.4558	36.3449	26.5982	37.5881	49.6041	42.2259	63.6804	34.4114	35.0615	31.0978	42.0108	43.5477	40.2875	42.601	23.9637	19.0048	18.6974	19.6603	18.4595	21.1141	18.2806	13.1441	14.0674	12.2042	38.9937	35.6067	50.8574	44.0471	39.8807	34.2967	46.2189	48.7727	36.9536	51.316	36.0945	40.367	53.7773	45.9179	29.6839	32.7937	25.5502	21.7667	23.9959	23.4656	22.2076	34.3251
AAEL008881	gene10805		1.87844	2.63459	3.00716	0.963107	2.61824	3.92114	3.46656	3.16402	0.678039	0.532402	0.847679	1.92667	2.9727	2.79919	2.5657	10.5871	10.8801	9.71092	10.338	11.6433	12.3606	7.24239	4.59492	5.76441	4.82228	3.43018	2.36707	2.264	3.59043	2.24178	1.79473	1.95987	2.7462	3.39353	3.1996	2.34252	3.39968	2.8839	3.78481	6.30094	9.49085	9.73969	7.00173	6.85108	4.50577	4.19932	6.93784
AAEL008885	gene10806		0.752426	0.49559	1.13483	0.539156	0.939636	0.515384	1.01396	1.85699	1.03902	2.21725	2.23	0.775873	1.20852	1.57793	0.721806	3.4905	2.30805	2.38451	3.28841	3.6396	3.87052	3.83443	2.33244	2.15409	1.80191	2.22497	1.66585	1.58136	1.80219	1.6294	2.47952	0.962915	1.25292	1.92554	1.42562	1.7218	2.44694	0.88811	2.19593	6.71255	5.93704	13.5498	5.22816	6.02741	5.00088	3.4816	6.76209
AAEL008879	gene10807		1.44077	0.89581	1.81504	1.26094	3.16448	4.14111	3.29284	5.07074	4.85996	4.5182	4.02329	3.04413	2.98821	3.00337	2.78302	11.6353	18.5361	14.3389	15.7089	11.5807	7.72101	6.80353	7.4846	5.96769	7.03974	20.8826	16.5959	8.0929	11.6094	14.3521	13.7306	14.2949	15.0872	19.0315	15.491	21.2789	21.1959	14.1723	16.0566	0.217968	0.156821	0.181267	0.361213	0.17261	0.118716	0.196852	0.109487
AAEL008891	gene10808		3.04324	3.48554	2.64024	3.11998	2.84693	2.59479	2.80499	19.2269	19.2553	19.0584	24.2128	3.18062	2.95615	3.75449	3.27908	10.1311	8.49768	8.51711	8.83053	2.06133	2.37695	2.38846	1.87832	1.96955	1.45872	2.37842	1.92371	2.442	2.43556	2.09069	2.41685	2.02717	2.15865	13.6974	12.4056	2.18066	2.26453	2.50989	3.16636	4.66974	18.9635	10.0095	16.2327	11.1201	4.87579	4.42256	3.39182
AAEL008889	gene10809		0.134861	0.0765171	0.129683	0.0779583	0.0986278	0.0857502	0.0635318	0.0571485	0.0637358	0.0390295	0.0806107	0.0937673	0.0636611	0.0718422	0.0955894	1.46594	1.67029	1.36508	1.74145	2.95644	1.27391	1.7536	2.09352	1.872	1.72739	0.369181	0.343058	0.114326	2.9866	0.449783	0.336866	0.081977	0.131188	0.296578	0.351486	0.408532	5.07875	0.114976	0.192226	0.0168449	0	0.00466955	0	0.0498013	0.0142716	0.00645404	0.013162
AAEL008103	gene1081		1978.37	2072.27	2046.9	2191.67	1817.84	1537.69	1694.41	1608.6	1437.75	1624.5	1688.11	1855.22	1795.16	1843.35	1701.19	4907.11	5619.02	6159.56	6032.07	6749.26	5620.44	6497.31	9247.99	9110.17	9079.97	3029.42	3207.81	2745.69	2615.73	3543.57	3635.82	3094.91	3379.74	1660.01	2917.94	3336.97	3306.4	2619.11	2727.7	3032.11	2274.56	2268.62	2474.56	3034.49	3331.9	3132.73	2773.12
AAEL008882	gene10810		1.29771	1.44679	1.40825	0.617906	1.92137	1.78924	1.9153	1.54991	6.0256	4.9254	4.14369	1.84011	2.22764	1.68454	1.13843	185.478	95.7822	86.8768	63.9545	57.7357	123.033	87.7181	30.0699	28.5845	30.8571	2.41673	1.60596	0.832309	2.973	1.39083	1.48621	0.955067	1.31363	1.38372	1.69593	2.22521	2.9489	0.628834	1.83107	28.4756	70.8872	81.1484	80.3682	32.4368	28.2277	34.1028	19.095
AAEL008887	gene10811		1511.46	1647.13	1644.45	1764.72	1445.52	1477.02	1522.87	1574.49	2547.83	2846.46	2849.14	1585.38	1674.48	1926.85	1661.47	1374.95	958.127	938.095	859.679	775.607	1216.22	1167.08	565.128	612.974	625.906	1758.03	1583.06	1866.7	1934.24	2049.06	1789.26	2062.1	2072.43	2013.76	2213.24	1862.29	1884.31	2037.21	2151.43	3581.18	2488.33	2369.52	2668.42	3720.15	3997.03	4102.99	3551.98
AAEL008880	gene10812		57.3386	55.4767	57.2145	67.9568	75.8797	47.6596	55.0607	53.1414	24.8793	25.0052	31.7225	63.7239	67.888	63.0004	59.3358	119.37	149.965	155.705	161.393	163.331	147.37	190.047	162.091	159.462	161.458	38.0551	34.8267	23.2966	31.5564	48.1805	48.3477	35.6959	33.5157	37.4655	27.1047	42.7008	46.3748	21.0077	31.0175	36.3789	23.5275	29.605	24.3205	36.2974	34.1121	31.5503	28.4969
AAEL009797	gene10813		0	0	0	0	0	0	0	0	0	0	0	0	0	0	0	0	0	0	0	0	0	0	0	0	0	0	0	0	0	0	0	0	0	0	0	0	0	0	0	0	0	0	0	0	0	0	0
AAEL009791	gene10814		0.2583	0	0	0	0.0655374	0	0	0	0	0.0907719	0	0	0	0.0514108	0	0	0	0.17161	0.210397	0.109141	0.104877	0.189693	0.414379	0.104281	0.298973	0.0858612	0	0.125126	0.175848	0	0.156692	0	0	0	0	0.096216	0.0486081	0	0.111766	0	0	0	0.167158	0.463296	0.0442556	0.0600412	0.24489
AAEL009806	gene10815		2.80793	2.9246	3.50221	1.50997	3.9953	3.73939	3.64134	7.26977	10.003	9.49273	8.8863	2.95778	3.56931	3.56716	3.047	18.039	12.2984	12.969	12.2906	15.7065	16.4479	12.4758	6.36564	7.25795	6.51996	10.9221	10.7705	14.1126	14.8248	11.7296	11.2077	12.6783	13.9142	8.10315	12.1376	11.2159	11.4783	14.5765	12.2547	5.13082	6.0469	9.07959	5.37556	3.84463	4.34699	3.65167	4.23048
AAEL009805	gene10816		8.63242	8.99282	10.8962	7.31253	13.7657	15.3845	15.6221	17.6382	37.5487	31.5104	27.272	10.7886	10.2155	11.4063	10.8491	15.9776	9.84382	8.2164	9.20017	8.29121	13.0325	10.5932	4.29455	3.76428	3.4783	1.12311	0.802804	0.59803	1.1501	1.33658	1.55692	0.660774	0.555519	0.733693	0.692654	1.19805	1.05155	0.758258	0.759096	12.0624	15.9152	26.6847	13.2453	9.94976	8.01538	7.09857	10.3183
AAEL009804	gene10817		0	0.0446959	0.032465	0.0341533	0	0	0	0	0	0	0	0	0.0239055	0	0	0.1156	0.101163	0.0323263	0	0.123353	0.0592669	0.107197	0	0	0	0	0.0383726	0.0353549	0.0496869	0.0375331	0.088548	0.0478852	0	0.0890949	0	0.0271863	0.109876	0	0.12632	0	0	0	0	0	0	0	0
AAEL009786	gene10818		3.45172	5.04266	4.14358	3.3474	3.93645	4.54928	3.24557	5.71478	9.00074	9.36249	9.78391	3.82938	4.93593	5.30267	5.19116	4.51526	2.2915	3.49925	3.26292	3.17026	4.65996	2.41261	1.50968	1.68141	1.47193	3.65653	3.84452	5.12845	3.67945	4.47979	3.2979	4.10923	5.33614	6.5007	6.9901	3.86065	4.17599	4.85908	3.68672	2.45598	2.52561	2.75892	3.00383	2.93672	1.5034	1.52234	2.35105
AAEL009792	gene10819		0.596431	0.482953	0.453969	0.434161	0.235403	0.238778	0.179631	0.976024	0.993871	1.07594	0.692639	0.326377	0.182334	0.406255	0.456302	0.171445	0.282921	0.102734	0	0.235213	0.169517	0.181694	0.0893039	0.318381	0.241622	17.3631	21.5851	25.101	29.9391	73.6204	76.0366	61.7549	56.0895	81.5178	148.727	42.4911	39.2314	54.7995	57.6883	0.825544	1.13391	0.811368	0.690473	1.12327	0.874285	0.776379	0.439808
AAEL008114	gene1082		0.31906	0.547104	0.496739	0.418057	0.113335	0.11496	0.0786217	2.75817	1.19626	2.66856	2.22316	0.502834	0.146309	0.444529	0.329532	0.943346	0.185745	0.89031	2.42563	0.56622	0.0906828	0.32804	0.573276	0.270505	0.129255	0.890891	2.11367	1.51468	1.52049	1.37828	0.541941	1.90497	1.005	1.5677	7.58909	0.58236	0.92465	0.504463	0.386559	0.0903321	0	0.150245	0.28907	0	0	0.415323	0
AAEL009790	gene10820		0.129244	0	0	0.0705604	0.306063	0	0	0	0.115375	0	0	0	0	0	0	0	0	0	0	0	0	0.0738228	0	0	0	0	0	0.0730429	0	0	0	0	0	0	0	0	0	0	0	0	0	0	0	0	0	0	0
AAEL009783	gene10821		0.0936066	0	0.0485782	0	0.277088	0.0562123	0	0	0	0	0.0452941	0.0922016	0	0	0.0537105	0	0	0	0	0.184576	0	0.0534673	0	0	0	0.43562	0.114836	0.529024	0.223043	0.673939	0.993724	0.501562	0.343992	0	1.16419	0.244077	0.452127	1.15112	0.283524	0	0.222451	0	0	0	0.0748441	0.0507702	0
AAEL009803	gene10822		0.0930082	0.348873	0.0724014	0	0.371678	0.0837794	0.114594	0.22334	0.435897	0.114397	0.641315	0.114515	0.239906	0.161979	0.0400254	0.214837	0.0451217	0	0.088386	0.0687737	0.09913	0.0796882	0	0	0	0.432835	0.128364	0.275962	0.720255	0.251112	0.34558	0.0533953	0.256345	0.298041	0.108445	0.0606292	0.0306297	0.245091	0.281711	0	0	0	0	0.072985	0.111548	0.416176	0.0771572
AAEL009789	gene10823		0.767109	0.690329	0.574357	0.585044	0.644823	0.538024	0.584401	0.693701	0.266599	0.417743	0.493026	0.628701	0.839139	0.620051	0.584639	5.78919	0.738624	3.02292	6.07674	2.13036	4.26067	0.722472	0.118367	0.215134	0.106751	0.31339	0.387927	0.655269	0.362778	0.779959	0.634082	0.578224	0.848476	0.688036	0.327728	0.396991	0.370262	0.432066	0.425677	0.480788	0.605344	0.834138	0.636646	0.735222	0.344131	0.381127	0.582938
RU128	gene10824		0.154661	0.124314	0.150493	0.0316638	0.0343362	0.139314	0.142916	0	0.103548	0.237785	0.280638	0.171382	0.0664889	0.0808051	0.199671	0.464421	0	0.0599399	0.110231	0	0.0274734	0	0	0	0	0.134953	0	0.0983333	0.046065	0	0.0820935	0	0	0	0.0901647	0.0252046	0.0254666	0.0509443	0	0.0273671	0	0.182073	0.30652	0.0606823	0	0	0
AAEL009795	gene10825		2.66374	2.70695	3.66715	2.24119	4.32276	4.18986	3.79506	4.13008	7.24234	6.71895	6.04943	2.54384	2.91111	3.25534	3.22598	25.9359	28.249	14.4697	14.6176	29.1231	32.9427	18.1468	10.4529	12.0866	10.7802	12.8871	10.4206	7.77168	11.8371	12.1883	9.75523	11.4576	11.1802	5.4248	8.77832	16.4509	12.2652	5.67249	10.8449	31.2611	36.516	61.931	29.3707	29.162	27.0433	25.8691	25.0904
AAEL009798	gene10826		11.6834	11.9769	12.6376	12.7854	8.85636	11.0377	11.0613	11.0197	3.5537	4.64134	5.53798	12.4169	12.0748	11.916	12.4916	5.97696	4.72758	5.42396	6.06862	4.66071	5.99603	4.22792	3.00357	3.66216	3.92675	13.1466	14.5557	15.1687	16.6984	16.4018	15.7597	18.1165	18.7273	17.1194	18.5663	13.1237	14.6394	14.6426	15.9198	3.78622	4.65625	2.63613	3.41649	3.30282	2.43694	2.37843	4.43764
AAEL009802	gene10827		0	0	0	0	0.416782	0	0.096375	0	0.209483	0	0	0	0	0	0	0	0	0	0	0	0	0	0	0	0	0	0	0.132622	0	0	0	0	0	0	0	0.05099	0	0.103062	0	0	0	0	0	0	0	0	0
AAEL009788	gene10828		0.0567692	0	0.0441915	0.0464896	0.100827	0	0	0.18176	0	0	0	0	0	0	0	0	0	0.0880053	0	0	0	0	0	0	0	0.0660471	0	0	0	0	0	0	0.0447042	0	0	0	0	0.0747978	0	0.0401812	0	0	0	0	0	0.0461856	0
AAEL009793	gene10829		0.0825316	0	0.032123	0.0337935	0.366457	0.0371712	0	0	0.386796	0.253779	0	0.182909	0.0473073	0.0574934	0	0	0	0	0.39215	0	0.0293213	0	0	0	0	1.9204	2.50591	3.1834	3.29395	3.67663	2.45323	2.27428	3.802	0.837484	1.53967	2.52859	2.14719	3.37099	2.56228	0.0584157	0	0	0	0	0.0494917	0.0335725	0.136932
AAEL017145	gene1083		8.18054	8.60631	14.9562	8.94255	10.4638	15.6503	11.7667	3.00366	8.29094	7.75407	10.6767	13.7314	14.0888	19.9195	23.3188	23.126	34.9171	32.6351	23.7677	8.82376	21.6241	10.5456	9.31299	3.63218	6.57486	0.26195	0.103581	0.0318116	0.134122	0	0.0398368	0.0430861	0.118201	0	0	2.6174	0.321308	0.0988852	0.0568302	0.0796813	0.401297	0.13253	0.297484	0.235574	0.0675086	0.244236	0.186781
AAEL009794	gene10830		0.134714	0	0	0	0.478527	0	0	0	0	0	0	0	0	0	0	0	0	0	0	0	0	0	0	0	0	0	0	0	0	0.16165	0.0953414	0	0	0	0	0	0	0	0	0	0	0.105728	0	0	0	0	0
AAEL009800	gene10831		0.33748	0.160747	0	0.0614156	0.133198	0.0675541	0	0.120058	0.9038	1.10691	1.63299	0.258545	0.257926	0.208975	0	0.623629	0.291065	0.290651	0.285074	0.110909	0.0532878	0.12851	0.252655	0.211942	0.227862	0	0	0	0	0.0674932	0	0	0.059057	0.0801066	0	0	0.0493955	0.0988124	0.113577	0.212327	0	0.0882881	0.679464	0	0	0	0
AAEL009787	gene10832		0.0636525	0.0194906	0	0.0297866	0.0646012	0.0163819	0.0336108	0	0.0365286	0	0.0264	0.0268702	0.0104245	0.0253382	0.0469583	1.31066	0.141166	1.73388	1.41717	1.34477	2.42939	0.420711	0.0612689	0	0	0.528967	0.0334664	0.0154173	0.065001	0.0491013	0.0193066	0.0835255	0.0286426	0	0.0424096	0.0118552	0	0	0.0275423	0	0.0648285	0	0	0	0	0	0
AAEL009807	gene10833		0.0826656	0	0.0643503	0.0676967	0.293642	0	0.0509254	0	0	0	0	0	0	0	0	0	0	0	0	0	0.0587377	0.0708267	0	0	0	0.0961757	0.07606	0.0700785	0.0984864	0.0743959	0.0877574	0.0949153	0	0	0	0.269436	0	0.108918	0	0	0	0	0	0	0	0.067254	0
AAEL009796	gene10834		0.813995	0.608628	0.530495	0.682101	0.874157	0.647967	0.583087	0.424264	2.23064	1.30388	1.15414	0.27969	0.542539	0.843978	0.521371	0.594676	0.146939	0.14673	0.0719574	0.111981	0.161409	0.162191	0.0850324	0.21399	0.230064	0.0880955	0	0.0320954	0.0902121	0	0.281346	0.130412	0.14907	0	0	0.0740398	0	0	0.172012	0.0267974	0.134959	0.222854	0.0857539	0.178257	0.0681109	0.154009	0.188447
AAEL009799	gene10835		0.0283741	0	0	0	0.0335965	0	0	0	0	0.0232662	0	0.0186321	0	0.0263547	0	1.02243	0.0917686	0.476518	0.835883	0.75531	1.0887	0.064828	0	0	0	0.132045	0.0174045	0	0	0	0.0200812	0.0651573	0.0148959	0.121231	0	0	0	0	0	0.0133887	0	0	0	0	0	0	0
AAEL009784	gene10836		0.100836	0.216133	0.196237	0.123865	0.447731	0.317905	0.217416	0.161424	0.472581	0.682137	0.878257	0.198644	0.0577992	0.3161	0.216969	0	0	0	0	0	0	0	0	0	0.0510622	0	0.0463891	0	0.060067	0.0453741	0	0.173667	0.0794053	0	0	0.0328659	0.0332075	0	0.15271	0.0356857	0.179723	0.0593541	0	0.158255	0	0	0
AAEL009801	gene10837		0.0476798	0	0.0371159	0	0.677466	0.0858974	0	0	0.383071	0.117289	0	0	0	0.0664297	0	0	0	0	0	0.0705124	0.0338787	0.0817028	0	0	0.0482891	0.332833	0.0877397	0.323358	0.170415	0.08582	0.202467	0.164236	0.262826	0	0.111186	0.093243	0.15702	0.125644	0.43325	0.0674953	0	0	0	0.0374151	0.0571842	0	0.237323
AAEL009785	gene10838		16.7693	21.0159	17.3831	12.9504	20.7849	22.6657	17.5399	25.1044	17.8176	19.9858	20.9502	17.8282	21.5468	22.3061	22.1048	55.4032	39.6011	40.2704	32.038	23.7148	30.2066	33.661	13.1706	20.1761	12.9062	17.6046	22.0295	28.6632	19.9177	32.0335	24.684	25.6984	37.1846	27.5242	31.3277	24.7541	26.371	24.3762	23.5102	16.192	29.0219	32.0524	31.5057	25.8363	14.7567	16.9392	14.4633
AAEL015307	gene10839		23.5415	24.8869	28.6238	32.8555	22.7274	20.6462	24.6694	29.1613	26.0047	20.5998	26.3336	27.1548	30.1594	32.8516	28.3763	1.04322	0.438211	0.962693	0.48284	0.278297	0.56159	0.515941	0.338118	0.505222	0.57176	43.8311	48.065	54.2077	61.4748	61.2393	52.78	59.8075	61.0831	54.6336	55.8189	51.6441	52.5528	56.7296	61.216	2.0512	1.74409	1.99382	1.23608	1.59483	1.64756	1.28603	1.62355
AAEL008099	gene1084		53.5876	46.2997	47.8425	38.5473	40.4866	43.8777	41.0249	59.2556	31.6939	33.5861	35.7565	43.3348	43.7114	41.336	39.2394	128.809	151.546	114.763	142.243	106.659	110.308	90.5124	76.3458	82.4349	79.3636	128.86	124.876	103.265	123.29	101.877	101.303	112.166	102.552	103.947	122.988	109.184	107.853	95.2842	107.577	27.625	44.7444	63.9567	38.517	36.0137	23.4369	23.1947	27.5116
RU129	gene10840		19.8999	17.1784	23.9367	34.6468	21.0127	15.5189	20.3536	18.0669	36.5025	42.6492	59.6742	25.401	18.6257	30.3082	31.6273	0.100748	0.105799	0	0	0.161257	0.232435	0.280274	0	0.0770388	0	4.82073	3.21048	4.15969	4.93655	6.47674	6.25088	6.13474	5.83893	3.43592	2.54276	5.33102	3.87824	5.1721	3.46786	0.308715	0.971733	0	0	0.171132	0.850049	0.620983	0.180915
AAEL015492	gene10841		0	0	0	0	0	0	0	0	0	0	0	0	0	0	0	0	0	0	0	0	0	0	0	0	0	0	0	0.125489	0	0	0	0	0	0	0	0.0964957	0	0	0	0	0	0	0	0	0	0	0
AAEL013269	gene10842		62.1206	48.8219	56.2194	59.8005	43.8698	45.755	48.0314	58.1797	55.285	59.0462	71.4662	47.8059	44.8851	51.4586	47.0648	56.1078	46.333	48.1178	51.082	62.8081	70.5032	63.5068	50.6354	49.6514	50.6312	97.1999	71.5431	96.2242	95.2558	102.875	83.9814	71.2289	82.0629	47.6667	73.022	77.3804	64.4906	66.3698	65.9827	32.4831	24.2529	38.3068	29.8637	40.6557	32.2089	29.8079	35.5477
AAEL002916	gene10843		0	0	0	0	0.0806555	0	0	0	0	0.037237	0	0	0.0173535	0	0.0260569	0	0	0	0	0	0	0	0	0	0	0	0.0278555	0	0	0	0.0321395	0	0.0238405	0	0.211796	0	0	0	0	0	0	0	0	0	0.0181548	0	0
AAEL002885	gene10844		82.014	81.4336	87.2895	79.4545	82.5391	86.2769	79.8768	70.8726	95.3999	90.0125	85.6029	92.1619	88.1154	88.2556	101.707	44.0987	33.987	33.7293	28.5074	28.2177	31.5097	30.3126	20.1987	18.8329	19.3107	114.859	132.955	177.287	141.381	133.692	109.45	152.1	165.131	152.597	149.969	121.678	128.235	185.268	132.6	38.9003	48.93	48.4859	42.7742	36.6638	35.2006	32.8154	39.1182
AAEL002904	gene10845		591.999	510.261	467.14	397.54	522.758	631.154	546.498	630.413	315.116	299.714	358.629	532.425	470.936	424.676	501.913	5.06674	13.5877	11.6585	13.0873	3.09179	10.988	7.71935	5.58986	4.11468	5.93196	0.52121	0.39693	0.112527	6.72108	0.0895951	0.0176144	0.0571533	0.261321	1.41785	0.15477	0.313666	3.99983	0.174894	4.19641	10.2056	14.5795	22.0433	10.2599	6.70545	6.55701	3.13177	15.4714
AAEL002886	gene10846		360.81	383.601	342.286	327.091	372.254	403.642	391.759	404.295	655.717	554.544	499.75	372.04	383.284	358.437	367.884	207.526	200.644	190.928	190.174	141.355	161.181	146.886	132.199	129.574	130.756	114.631	103.588	88.7175	94.5678	97.8574	99.6818	93.2465	105.055	87.0981	99.3231	108.166	110.048	90.7217	103.219	134.774	230.111	246.782	223.006	154.451	109.79	97.9704	153.2
AAEL002888	gene10847		21.4177	22.7555	24.5321	25.0131	25.2777	27.4924	27.214	25.1696	14.5098	12.9869	17.5241	25.7957	25.3745	29.2608	28.7545	27.3032	27.4839	22.4036	31.2546	34.1343	33.4573	27.0406	26.6462	26.7217	25.2482	17.9292	17.7506	19.8214	22.5714	21.8743	17.9296	23.4243	20.9959	34.205	19.4769	22.2602	21.2285	22.2834	22.6037	16.2388	15.1541	16.7277	14.2211	13.4165	13.758	15.4511	16.3684
AAEL002883	gene10848		25.44	31.1593	29.907	17.2177	29.9736	40.6499	28.8942	46.2727	28.5637	24.1918	25.4879	34.1914	32.5296	32.748	43.1458	2.20516	1.45079	1.27562	0.917723	1.16057	1.76757	1.26315	0.808546	1.04161	0.895106	72.5008	78.8758	128.62	119.093	74.1159	66.0293	106.779	109.013	100.006	109.877	76.2875	85.5539	138.243	112.548	6.22864	10.0829	10.8374	9.08811	4.64254	5.29309	4.90621	6.51652
AAEL002911	gene10849		0.0664778	0.14249	0.155247	0.163321	0.295175	0.119763	0.0819062	0	0.26705	0.245297	0.579008	0.29466	0.0381052	0.13893	0	1.07489	0.193505	0.0772919	0	0.688186	0.141707	0.0569573	0.597225	0.0469675	0.134655	0.154685	0	0	0	0	0	0	0.104699	0	0	0.303344	0.0437853	0	0.100677	0.0941058	0.118486	0	0	0.156499	0.0797294	0.108168	0.110297
AAEL008101	gene1085		2.50159	2.33558	3.32124	3.24887	2.50773	2.48838	2.42508	2.19891	3.45249	3.79892	3.98228	2.98936	2.30483	2.92405	3.08432	1.57398	0.848785	0.850552	1.45845	1.69089	2.05557	1.28205	0.88758	1.05719	1.08026	2.33906	2.0687	3.25909	2.3404	2.68641	2.50905	2.76656	2.90656	2.79503	1.5747	2.33602	1.98124	3.00283	2.11506	1.05912	0.998414	1.00274	1.04719	1.18023	1.08138	1.12998	1.14585
AAEL002914	gene10850		0.8487	0	0.880884	0.926693	0.669938	0.509658	1.51041	2.41538	0.378815	0.115986	0.684444	1.11462	0.648636	0.656916	1.46093	1.04554	5.30681	3.72776	4.30145	1.95241	2.68018	3.07021	0.847175	0.532994	0	0.219423	0	0	0.224695	0	0.200217	0.649643	0.148517	0	1.75921	0.245885	0	0	0	0.400472	1.00844	0.111014	0.213591	0	0.339293	0.306877	0.625831
AAEL002891	gene10851		4.45733	4.13909	5.27158	4.8525	3.99353	4.36055	4.6281	3.62072	6.97807	6.57235	6.8352	4.45556	5.15539	5.28877	4.91782	8.6522	2.52816	4.66468	4.96482	5.35953	8.30787	3.46768	1.87149	1.79418	2.0897	6.3399	6.83932	8.07304	7.59527	7.35627	7.07676	8.35255	8.95733	7.17697	8.57445	7.19071	6.63822	6.13428	6.53004	2.26553	1.22585	1.79064	2.20193	1.76444	1.91943	1.52801	1.79947
AAEL002906	gene10852		37.7137	45.2586	42.0722	35.7013	46.7295	46.7437	50.4799	56.5134	93.8049	83.8926	80.9773	41.3797	44.4307	46.0774	41.8955	36.9829	32.9683	33.0831	37.3062	29.8357	33.2508	27.5331	21.4377	21.9003	21.0086	40.3786	34.6757	45.9459	43.9149	40.7018	36.7234	45.205	47.9775	36.1968	43.7121	42.1878	39.2194	46.8176	44.4632	45.3242	45.1366	62.1173	47.7186	42.0543	41.311	38.3494	36.9458
AAEL002905	gene10853		19.4086	17.9777	20.7651	25.7611	19.5415	17.9371	17.4227	16.6567	18.9602	21.9651	18.9274	20.5525	18.6524	22.5385	22.4123	8.181	6.01744	5.93649	5.32553	3.81232	8.14968	5.34563	3.65006	4.09131	3.93512	23.2978	21.1062	26.5091	22.6113	26.6293	23.1226	30.0275	27.2431	19.8135	20.8657	21.4802	20.9899	25.7447	20.6517	8.30326	8.45672	8.75244	6.24083	6.74295	7.23643	6.41336	7.43834
AAEL002898	gene10854		5.02988	5.53369	4.95497	5.10329	4.30863	4.81146	4.66164	5.91442	12.0698	9.69053	8.94923	4.53787	5.51114	6.20165	4.13759	3.16679	4.01658	4.62328	3.89161	5.72703	4.87071	4.69091	2.8992	3.33354	3.60649	15.3289	14.4573	12.8298	13.7881	15.0222	11.4827	17.9901	16.1591	26.7921	14.8953	14.1889	11.2874	16.3629	14.6957	3.05605	2.61807	3.14411	2.9238	2.27041	3.09635	2.49874	3.17565
AAEL016999	gene10855		0.580202	0.635039	0.566969	0.363938	0.87701	0.756147	0.866955	0.909063	0.652939	0.926203	0.69888	0.729566	0.92696	0.756767	0.722494	4.88173	2.07814	3.26767	4.36402	4.6371	9.04342	2.68651	1.59423	1.22976	0.875174	7.66944	6.81498	4.41625	5.76526	4.17728	6.82776	3.88368	4.51061	6.43479	4.90821	4.90072	6.21194	3.15543	4.56168	0.524255	0.264029	0.486847	0.223688	0.474668	0.436763	0.391687	0.450598
AAEL002912	gene10856		47.3167	52.2113	49.9932	50.2984	47.6428	49.4028	49.184	50.628	118.714	107.689	109.822	51.5929	52.2954	55.5655	51.5772	44.5295	42.0496	34.7502	45.9948	49.8365	48.1282	42.573	39.1438	40.174	42.2647	45.7263	41.3874	42.0915	45.7567	48.1815	42.3188	50.1888	50.9263	36.4744	49.7029	44.5922	40.8725	42.7273	47.9232	28.1623	27.3678	37.6047	26.5288	25.5939	26.1228	23.4346	24.9184
AAEL002901	gene10857		32.8519	32.0789	31.9367	32.6412	29.6378	30.4503	32.6953	42.6045	39.6898	40.766	44.2315	30.815	31.3201	30.1642	30.1795	32.7102	30.623	24.2968	25.9771	21.6787	22.7969	20.1163	17.5315	16.6533	16.4024	24.5629	23.8648	18.7054	23.3591	25.6382	22.6413	23.1825	24.9746	27.0813	27.6622	22.537	24.6942	18.2615	21.8278	14.7911	29.4682	40.4656	27.8254	21.8727	12.3657	11.426	19.0185
AAEL002887	gene10858		76.208	75.8349	74.3412	69.5964	75.5955	84.6319	77.9728	84.7621	126.875	114.698	110.077	85.6145	88.7355	79.6487	86.3658	61.3677	53.7803	47.9945	46.1316	45.8169	47.9096	45.8605	31.5837	33.3108	32.0384	247.631	271.651	368.404	307.697	284.595	247.397	337.572	323.884	303.192	346.634	258.424	265.477	367.119	282.05	56.7289	68.4352	70.2002	63.5704	57.1919	52.2815	52.2822	56.2114
AAEL002890	gene10859		55.3754	54.0769	59.5616	60.7943	51.323	58.049	52.3372	54.0827	45.5207	35.9388	38.6859	58.1269	63.4595	64.5738	61.5531	36.7067	23.2182	23.9056	26.0053	26.2249	33.7054	26.8475	20.8416	19.6187	20.3883	71.0368	70.8635	78.0515	77.7612	78.7434	62.7011	83.7106	90.4822	98.41	86.041	68.7666	72.3881	85.1747	76.3861	23.8049	23.7764	23.1179	21.589	22.1065	19.8541	17.5911	24.5738
AAEL008102	gene1086		18.7026	21.6671	21.6172	19.7609	18.178	21.4991	19.2847	23.7519	24.5224	24.6727	25.6376	21.7892	21.7061	23.031	24.3719	13.5871	9.69079	10.9989	11.8054	10.6871	14.5373	10.0759	7.20562	7.09732	7.48929	22.8973	22.0473	27.9555	27.2697	24.4144	20.4464	27.2713	26.6475	24.3592	26.7371	21.0097	18.7339	29.2989	24.0707	14.0939	13.8549	13.6712	12.3535	13.1904	11.2028	10.6117	12.461
AAEL002902	gene10860		7.96732	8.46271	7.73882	7.36196	8.41485	8.42607	9.00564	9.15673	9.7061	8.76607	10.1548	8.25657	8.50706	9.18219	9.07923	37.4898	30.2343	29.591	28.8231	20.1218	29.8379	30.393	19.1675	21.4575	22.6592	0.376902	0.186294	0.429109	0.482446	0.309771	0.236439	0.116238	0.30294	0.259526	0	0.329965	0.200037	0.240096	0.582605	0.601903	0.180437	0.429049	0.401279	0.349545	0.509951	0.395341	0.5039
AAEL002893	gene10861		5.83928	5.49111	5.63736	3.25827	5.31262	3.76442	4.07335	6.82763	5.32768	4.26	5.40168	5.13136	6.16915	5.08473	4.11424	3.80838	5.84622	3.89379	4.84185	3.9368	2.19657	3.01653	3.69657	3.33683	3.42079	61.3423	77.5879	38.1211	33.7952	41.5516	37.7103	38.3213	48.4172	38.3101	43.5205	43.7742	63.7987	40.392	40.7051	1.27638	4.9997	2.66209	6.62924	1.66216	2.04262	3.42326	2.27959
AAEL002899	gene10862		15.6161	24.3762	16.3844	1.94606	24.4192	43.1171	21.5408	39.9444	4.77307	2.92285	4.4352	21.0662	22.7671	18.6827	26.881	29.4843	49.7376	37.6284	26.2926	37.1516	38.5946	18.0334	12.1993	15.3502	13.4089	54.5047	58.0977	64.4647	74.419	47.3555	47.2112	70.5512	65.4962	75.6055	53.8319	55.9881	64.1724	75.5922	78.1468	73.0462	214.193	161.459	180.505	53.0127	74.5088	105.504	42.8068
AAEL002920	gene10863		4.05947	2.64515	4.3988	5.4786	1.61503	1.87221	3.04098	2.85941	2.00037	3.11565	4.76143	3.39076	3.72304	5.20338	4.63993	0.420084	1.5125	0.453104	1.48137	0.672386	0.646115	0.667795	0.656452	0.780116	0.723598	1.3602	1.43428	1.26642	1.23812	2.10434	1.99962	2.08814	1.68787	2.04665	1.06024	1.2702	1.62564	1.28368	1.67221	0.413753	0.463061	0.305855	0.514906	0.305811	0.584242	0.528424	0.538821
AAEL002918	gene10864		13.2951	11.8101	11.3619	8.83361	11.5432	13.407	10.294	11.0555	5.97109	4.59622	4.91406	13.373	15.1687	11.8235	14.0939	13.6384	12.0777	10.4595	9.80992	9.57396	10.383	9.05691	5.82833	6.47163	6.20899	16.6361	16.8638	22.2181	17.9141	13.0594	12.099	16.2624	17.5092	18.9869	17.2899	15.5464	16.601	22.7311	16.6954	9.37123	22.5031	20.1804	17.8685	7.59356	9.96961	9.32735	11.5283
AAEL017429	gene10865		114.681	109.408	141.787	203.386	112.055	103.383	120.62	53.8765	4.83565	6.86794	9.0748	145.84	128.722	141.344	169.408	2.43939	2.59114	2.23462	2.24942	1.34637	2.32879	2.80808	1.63578	2.48709	2.15143	115.099	127.436	165.522	152.862	131.366	100.063	142.72	160.686	154.49	115.633	110.582	136.117	200.321	140.909	23.2408	18.8227	11.5751	20.3458	26.0998	22.0925	21.8746	24.0673
AAEL002892	gene10866		24.412	24.6439	25.8654	19.5395	22.0658	23.6789	25.178	31.3396	20.4785	23.6659	25.5834	23.4574	26.1062	25.0311	25.681	33.6438	33.9243	26.9983	26.3091	41.5774	50.4802	34.8459	35.2327	37.3408	37.7969	29.6822	29.2891	45.4231	38.3172	29.4616	27.1869	35.7196	36.7801	40.9805	33.4578	31.4523	32.3363	48.2958	38.0509	22.3575	32.5737	40.112	27.0106	23.6777	12.7751	10.3939	26.82
AAEL002900	gene10867		39.4788	38.7423	40.4226	39.1312	36.4292	36.8266	37.9389	35.9439	26.2114	27.0512	30.1141	34.4973	33.6509	35.4735	34.0236	69.2685	64.3131	63.2978	62.5446	69.9226	60.5874	56.9245	64.0378	64.3349	58.6669	34.5944	37.9035	28.7642	36.3758	38.3849	38.7815	30.5777	34.1742	27.7796	29.3532	40.4957	36.1547	28.6239	32.5331	48.8789	52.472	60.1926	56.3146	58.9798	49.6255	53.2631	47.8387
AAEL002909	gene10868		0.249474	0.220182	0.411248	0.504741	0.599469	0.423001	0.524341	0.234926	0.825314	0.938586	1.23555	0.361367	0.471055	0.695157	0.429436	0.406767	2.50601	1.13748	1.85477	5.94645	0.229399	2.33863	2.90041	1.99066	1.93212	0.170733	0.0270046	0.0995235	0.0349669	0.0528275	0.0311577	0.0673981	0.0924489	0	0	0.0573969	0.0386623	0	0.0444487	0.997142	0.732357	0.794695	0.731256	1.15156	0.633608	0.382049	0.633045
AAEL002910	gene10869		6.53592	6.82848	7.6465	5.47664	5.92766	6.3315	6.18367	6.9518	6.15339	6.18862	8.07467	5.74049	6.82614	7.61781	6.6808	6.94995	5.23153	4.53204	5.34011	5.534	6.47655	4.21345	4.08865	4.01036	3.86668	11.4429	11.7481	14.7467	13.4951	11.7755	10.5487	12.5993	12.3445	9.81035	11.4973	9.79848	9.94197	13.492	12.2149	3.58814	3.31224	3.81742	3.93722	3.1646	2.81256	2.58156	3.77549
AAEL008117	gene1087		0.0322291	0	0	0	0.0457932	0.0348374	0	0	0	0	0	0	0	0	0	0	0	0	0.012251	0	0.0183202	0	0	0	0	0	0.0118615	0	0	0	0.0273714	0	0	0	0	0	0	0	0	0	0	0	0	0	0	0	0.0213892
AAEL002915	gene10870		0.0618285	0.0265049	0	0	0.153738	0.133665	0.0304712	0.118775	0.397397	0.121676	0.215405	0.182702	0.0850567	0.103371	0.170288	0.502713	0.527917	0.0958485	0.282028	0.292597	0.333884	0.296654	0.333274	0.244623	0.30057	0	0	0	0	0.0445147	0.0262548	0	0.058426	0	0	0.09673	0.0325785	0.0325855	0	0.210058	0.176318	0.524069	0.056017	0.155257	0.118645	0.0402413	0.0820662
AAEL002894	gene10871		9.24172	8.762	11.4462	8.32581	11.0861	11.5387	11.1044	19.724	18.2382	18.9306	20.7692	11.932	12.5844	14.4962	13.717	7.67605	8.2746	6.70587	5.90659	5.49821	5.25209	6.41607	4.14537	4.45668	5.25543	94.6986	80.866	100.086	93.1112	77.7171	81.331	99.3245	75.3916	80.9393	97.1752	73.9411	70.5143	94.5115	80.4941	15.078	14.8545	13.8201	16.6822	16.3156	14.9301	14.0556	14.0325
AAEL002917	gene10872		576.339	516.648	465.113	433.834	573.205	555.803	559.088	542.759	152.315	164.765	202.543	458.217	439.143	389.701	402.37	66.7022	67.4309	59.6679	49.9666	34.8471	60.5206	57.2078	27.5048	27.1005	30.2659	84.5136	56.2892	46.7143	65.1157	128.505	133.51	119.141	84.3594	85.5353	126.099	86.1017	62.712	64.7463	73.8808	1.15134	2.42984	1.91497	2.17554	1.19136	0.613143	0.768827	1.07954
AAEL002907	gene10873		0.373559	0.379276	0.244879	0.289815	0.139678	0.318782	0.218016	0.377695	0.263269	0.338555	0.171243	0.387318	0.40571	0.136963	0.236907	0	0	0	0.186839	0	0	0	0	0	0	0	0.10854	0	0	0.0353883	0.0834881	0	0	0	0	0.0256328	0	0.0518098	0	0	0	0	0	0.123426	0.0471604	0	0.130482
AAEL002919	gene10874		162.258	157.783	194.52	198.464	146.805	157.386	160.59	212.129	331.305	304.883	298.518	178.1	176.007	199.574	194.736	27.5615	17.6091	29.6738	20.3631	25.1225	17.382	16.5093	18.2761	22.2195	17.6173	7.70175	12.1256	4.50677	7.64412	2.21807	2.78942	3.34436	2.55034	3.70956	2.51743	3.90367	3.78326	2.60323	4.65796	12.7879	7.3697	9.69953	8.166	10.1337	9.11205	7.57312	8.27974
AAEL002889	gene10875		0	0.226682	0.411628	0.25982	0.422625	0	0.0325754	0	0	0	0	0	0	0.0368364	0	0.195428	52.2814	0.204935	55.6777	5.31764	0.0751453	3.48853	3.80041	3.62386	2.62416	1.29193	1.5569	1.92756	2.14195	1.85596	1.51566	1.82143	2.33186	1.07316	0.986475	1.68903	1.46279	2.36883	2.00204	0.187137	0	0	0.0598852	0	0.0634193	0.0860404	0.0877333
AAEL002897	gene10876		0.452176	0.89465	1.0289	0.284844	0.988433	2.31853	1.49994	0.66819	1.86302	0.770073	0.908852	1.57599	1.27601	1.35691	2.09559	0.514201	0.134995	0.107843	0.0661084	0.102879	0.395437	0.536426	0.546844	0.245745	0.422728	0.890283	0.448048	4.01017	2.56926	1.56516	1.18161	1.35786	1.20518	4.19832	0.162223	0.816259	1.46621	4.67456	1.47494	0.689338	0.743934	0.737061	0.393917	1.74685	0.417164	0.169789	0.692518
AAEL002908	gene10877		0	0	0	0	0	0	0.0521965	0	0	0	0	0	0	0	0	0	0.73989	0	0.563626	0.125303	0.0602037	0.145189	0	0.0598621	0	0	0.233875	0.0718275	0	0.152505	0	0.0972843	0	0	0	0	0	0	0.128317	0	0	0	0	0	0	0.0689325	0
AAEL002895	gene10878		12.9544	17.4975	16.1952	13.4612	14.6537	15.3921	14.711	20.199	25.0195	25.0287	26.197	14.8951	16.0276	18.9321	16.9854	15.3158	14.5456	14.7407	13.7228	10.8653	13.0482	10.7426	9.78141	10.8015	10.8684	18.3404	17.1734	23.1463	24.116	19.9146	18.3336	23.0868	23.6354	20.9823	26.0042	19.6532	18.3437	25.7932	23.3816	9.67678	11.0042	12.442	9.5682	9.70218	8.00837	8.02777	8.81033
AAEL002913	gene10879		109.591	120.428	110.419	104.369	112.984	110.819	111.433	142.755	319.499	293.663	262.024	118.658	118.598	121.726	110.577	86.4055	103.159	101.865	113.773	90.3557	96.4347	92.6958	85.7396	82.2201	87.0775	64.9981	60.3834	69.0842	61.8148	68.8107	61.841	73.1916	76.6151	55.6546	72.0289	65.4047	62.5822	77.6464	65.5524	63.4577	79.098	95.5375	75.2405	60.6172	59.6424	55.6355	67.7495
AAEL008100	gene1088		75.3765	83.9792	86.0323	74.0417	81.8657	78.4417	81.6508	115.45	161.354	140.533	124.516	83.0729	86.0274	93.049	85.8612	50.8355	37.6781	42.1358	40.6601	46.531	59.237	44.4505	29.8435	30.6271	29.536	83.2208	77.3681	90.1355	88.1037	87.3425	84.4077	99.1339	95.2014	84.1611	84.939	85.4778	81.2368	88.6583	94.8649	35.398	40.4042	45.3627	36.9899	29.0716	33.5541	33.2013	35.1467
AAEL002896	gene10880		5.44817	7.66415	7.6414	4.73639	6.0896	7.92695	6.79527	8.68597	6.85461	6.28055	7.26397	7.2108	7.48764	8.01358	9.03728	0.608194	0.365849	0.361614	0.394759	0.340243	0.499507	0.405192	0.236832	0.298003	0.362459	76.2115	81.5282	126.401	117.536	77.8579	69.846	112.937	117.209	116.191	102.577	85.2859	85.7221	134.718	111.342	0.922775	1.27574	1.10596	1.04946	0.752246	0.812464	0.769504	0.858868
AAEL002884	gene10881		13.3615	9.94418	14.0415	15.3796	9.82202	9.22733	9.60308	6.5358	4.125	3.74335	4.3102	14.8426	11.318	14.2721	15.0139	8.64172	6.37409	6.04139	5.85493	4.28131	6.6985	5.85116	4.75146	4.19558	5.78878	9.93162	10.7912	9.18743	10.524	10.4215	13.3964	12.2731	14.4967	9.31648	8.65502	7.20989	10.0228	10.5628	12.8156	8.98436	3.96909	6.29188	5.46431	8.15496	8.90273	12.0783	8.49798
AAEL002903	gene10882		16.2627	22.0353	14.4986	4.28121	28.2207	41.0091	25.727	59.3521	88.9325	56.7743	59.9701	22.7744	23.6846	20.5132	21.5138	31.601	35.0413	35.9557	33.2989	27.7246	33.6049	18.674	11.074	12.4482	10.9598	42.5048	38.3406	53.8021	49.137	39.1615	38.7034	53.3228	49.1494	38.7878	46.0095	44.6998	41.5505	57.4945	50.2044	53.0335	148.813	148.057	149.827	48.176	66.8035	96.7573	38.9688
AAEL017139	gene10883		3.36331	2.39277	2.8521	2.34408	2.21147	2.0627	2.09839	1.1914	1.80145	1.09141	2.20223	1.90312	2.64158	2.25323	2.11871	17.3625	30.1337	35.8207	28.3303	51.5594	15.4167	18.3199	22.4366	25.6228	16.988	4.49577	3.3711	3.5185	3.34201	4.19896	5.62161	4.89697	5.11671	3.17977	1.93573	37.4674	8.14452	3.88457	3.38125	1.05352	1.22442	1.04462	0.859045	0.965852	0.926905	0.978075	1.56722
RU130	gene10884		0	0	0	0	0	0	0	0	0	0	0	0	0	0	0	0	0	0	0	0	0	0	0	0	0	0	0	0	0	0	0	0	0	0	0	0	0	0	0	0	0	0	0	0	0	0	0
AAEL011451	gene10885		0.197468	0.264535	0.134502	0.121283	0.394559	0.133405	0.136854	0.15806	0.0991566	0.3036	0	0.24313	0.198081	0.275121	0.297425	13.5469	7.44836	9.27927	9.01913	8.65139	13.5224	15.0577	7.12378	6.94081	8.04965	0.143588	0.0454222	0	0.147037	0.0666426	0.0524077	0	0.0971878	0.105463	0	0.080452	0.162577	0	0	0.0873546	0.0879883	0.319643	0.754763	0.077478	0.0444058	0.180735	0.163814
AAEL017270	gene10886		1.08455	1.03317	1.17928	0.874061	0.733807	0.651287	0.67873	0.440942	0.276619	0.0423479	0.449817	0.712178	1.18412	1.12728	1.18534	1.11341	0.267252	0.0533744	0.0327189	0.356424	0.269105	0.206494	0.115992	0.218928	0.20922	13.6194	11.0242	3.70681	8.0398	6.84784	10.417	6.48325	5.09719	14.7841	5.94136	10.4589	13.2435	4.26423	8.60349	0.706716	0.490926	0.567456	0.272945	0.432285	1.03233	0.812323	1.08537
AAEL011443	gene10887		0	0	0	0	0	0	0	0	0	0	0	0	0	0	0	0	0	0	0	0	0	0	0	0	0	0	0	0	0	0	0	0	0	0	0	0	0	0	0	0.0961134	0.36304	0.15986	0.0768926	0.106558	0.0407152	0.0552379	0
AAEL011459	gene10888		8.3927	7.89409	8.72728	7.05316	8.3184	7.92801	7.79088	6.44102	5.28938	5.1034	4.57057	8.15836	9.36318	8.86106	8.52206	21.027	14.8021	14.6877	10.8532	9.65358	11.9864	12.0025	7.43631	6.14424	5.96377	5.2174	5.51438	4.45007	4.46893	5.39373	6.16223	3.60913	4.85157	5.17623	2.73655	5.12261	5.47951	4.00353	4.61759	59.6852	57.5373	53.8233	52.7806	52.4651	52.7349	52.621	56.2205
AAEL011458	gene10889		0.0536397	0	0.111348	0	0.127025	0.0966346	0.0881182	0	0.335187	0.0879671	0.0519101	0.0704462	0.0204976	0.0249111	0.0307779	0.363443	0	0.110872	0	0.0528843	0	0	0	0	0	0.124812	0.0987071	0.242519	0.0852074	0.225277	0.265737	0.328471	0.140799	0.0381969	0	0.0699323	0.0942123	0.188465	0.0541563	0	0.764831	0.463079	0.526477	0.112245	0.10722	0.058186	0.0593309
AAEL008109	gene1089		12.7428	14.1321	13.6609	13.7658	12.9578	12.1001	11.6005	15.3095	13.0037	14.1878	14.2044	11.714	12.5175	12.8261	13.2799	4.57741	3.49158	3.30512	2.83415	2.11414	3.66028	3.5689	2.10358	2.12449	2.04694	38.8844	34.5388	46.5324	39.6425	40.5264	36.0042	42.9028	43.4381	33.4095	44.6594	35.8295	36.2669	44.7507	39.4551	4.57073	2.28437	3.27884	3.60085	2.82384	4.56715	4.47171	4.58014
AAEL011454	gene10890		33.8333	31.2924	29.1364	27.8671	29.4762	33.1318	35.9002	36.1156	26.0262	27.0844	30.1438	31.6177	32.4834	33.3492	29.1488	12.4044	8.41144	7.687	4.76348	5.98626	9.15587	7.52588	5.24265	6.24404	5.12448	0.675014	0.409684	0.240205	0.626931	0.388578	0.572958	0.247876	0.265631	0.518847	0.0943934	0.343028	0.630978	0.0888893	0.551722	24.162	38.6944	57.3029	30.6226	24.5007	14.4024	11.4384	28.6773
AAEL011446	gene10891		2.18338	1.81157	1.97376	1.09588	1.12583	1.45919	0.954553	0.338254	0.188622	0.519773	0.204481	1.04062	1.37263	0.490642	0.242477	32.8304	32.8021	34.366	41.2297	47.3925	37.2334	42.1207	38.7556	46.2776	39.7317	8.68588	10.0446	3.52273	6.1255	5.64133	5.4582	2.34518	2.10759	2.33218	1.47818	2.80064	4.12866	1.29919	2.77328	0.199405	0.251065	0.497491	0.319057	0.221075	0.211178	0.0573008	0
AAEL011462	gene10892		45.1597	44.5902	47.4932	52.4657	44.3053	45.3385	46.953	48.2749	18.9818	18.0244	22.5555	43.2125	44.2578	51.3249	48.2961	39.3949	29.0805	30.6516	32.9607	29.7308	31.3947	31.3891	26.0079	24.5831	25.0219	44.5082	43.7024	48.5995	44.3931	52.3558	46.2019	49.5476	52.5964	39.2113	52.1181	44.0193	44.1859	43.4192	45.6131	34.2443	30.3189	36.194	26.9583	32.2448	30.5143	28.278	33.1107
AAEL011463	gene10893		1.65349	1.56182	1.72347	1.67539	1.56792	1.94382	1.8128	2.10864	1.35097	1.65458	2.3189	1.73909	1.73493	1.91326	1.85731	4.66092	5.08494	3.93183	4.84712	4.6005	3.62422	3.98594	5.09843	4.05906	3.63309	3.35837	2.57859	2.35204	3.50584	3.68237	2.9454	2.31683	2.11864	3.08333	2.28736	2.2288	2.3258	2.06783	2.84367	1.05132	0.599405	1.74861	1.11086	1.31951	0.638625	0.410408	1.30195
AAEL011449	gene10894		5.52898	5.82271	5.22449	4.58887	6.31956	4.43338	4.86958	3.58139	3.90861	3.18404	3.92796	4.06088	4.79963	3.44345	3.64926	6.24044	6.636	3.6828	4.02924	4.31677	6.19189	6.15191	8.90065	3.14611	3.68994	1.88392	0.823358	0.361241	0.583831	0.421847	0.701178	0.366953	0.671125	0.455167	0.0993698	3.93056	1.684	0.308799	0.742145	6.89181	6.98737	8.17696	7.1182	5.51739	4.74017	4.35085	4.94904
AAEL017308	gene10895		0.0716923	0	0.0478356	0.117421	0.218282	0.147608	0.151424	0.0327913	0.109713	0.0251941	0.059469	0.0605282	0.0821884	0.128424	0.141039	0.0946287	0.0695611	0.166709	0.145992	0.060585	0.0582179	0.0351	0.0460051	0	0.0207453	0.0238312	0	0.0173646	0	0.0184344	0	0	0	0	0	0.0133526	0.0134914	0	0.0310211	0.550931	1.20478	1.65182	1.38026	1.12516	0.675583	0.749912	1.18948
AAEL011461	gene10896		0.0527143	0.112989	0.32828	0	0.18725	0	0	0.843884	0	0	0	0.0519231	0.120864	0.073444	0.0907407	0	0	0	0	0	0.0749119	0	0	0	0	0	0	0	0	0	0	0	0.166044	0	0	0	0	0	0	0	0	0.124115	0	0.165463	0	0.0857732	0.174922
AAEL011460	gene10897		43.2108	32.883	38.726	37.3918	30.1592	24.8306	33.3899	46.2029	13.117	17.7741	26.6182	32.6344	40.1401	43.5664	36.0935	39.4945	53.0216	45.0395	47.949	55.7321	53.5834	47.6176	26.5921	29.4566	26.2783	23.7825	13.6313	8.13267	21.5086	11.6938	8.72328	3.16042	5.73764	4.53991	3.68134	7.38829	9.3047	1.65334	4.10727	41.7726	54.5425	71.9324	43.3667	37.7358	30.8519	26.4773	61.317
AAEL011445	gene10898		0.177372	0.0691243	0.225939	0.158459	0.171833	0.0871486	0.218538	0.516271	0.561385	0.515658	0.561773	0.142945	0.073942	0.247123	0.16654	0.0893908	0.0312908	0.0499942	0.275821	0.143079	0.0916591	0.110524	0.108647	0.0455695	0.097985	0	0	0.027339	0	0	0.0684719	0	0	0	0	0	0.021241	0	0	0.182609	0.114959	0.303725	0.456535	0.860428	0.232069	0.393557	0.107014
AAEL011457	gene10899		77.5196	55.4183	57.0766	39.5913	58.8947	60.3399	72.8421	68.151	26.402	29.9555	38.94	52.1729	62.2864	60.875	42.0277	11.6783	5.35256	3.61812	2.90924	2.28611	7.49494	7.11573	4.18671	3.85469	4.32843	3.27959	1.25499	0.590995	1.37224	1.17298	1.09404	0.417627	1.28892	1.71595	1.76707	1.4819	1.91655	0.638987	1.1935	29.9496	50.2961	73.7748	30.0705	30.2311	11.9964	10.7763	33.996
AAEL013517	gene109		2.22715	1.23763	2.09757	0.900674	1.31853	1.63465	0.880801	1.49657	1.25181	1.35276	1.15749	0.974987	1.1978	1.14925	0.993934	2216.63	1409.5	1281.3	1096.67	1065.69	1514.27	1276.23	681.395	692.384	700.744	50.5432	30.9149	4.70843	11.9894	23.5078	16.6963	8.27137	12.2118	20.8524	13.9778	25.8458	26.694	4.34732	22.4027	2.7246	1.96026	1.3595	1.96176	1.6398	1.58288	1.2527	1.45982
AAEL008105	gene1090		98.9199	93.1606	95.1752	73.5104	87.6349	91.3597	99.216	95.7547	85.4671	83.5286	86.5451	88.7243	111.109	92.8596	93.2123	59.0354	51.2511	47.2417	46.6363	35.9716	43.1917	38.5607	28.0484	25.0774	27.0067	50.1519	48.6351	51.5563	51.7504	48.8547	46.9336	52.7702	51.5035	47.9813	54.7342	50.1466	49.8866	53.5621	51.6966	27.4503	40.3556	44.4901	36.6014	28.7721	21.2625	19.1415	30.94
AAEL011447	gene10900		2420.77	2710.73	2504.62	2783.97	2110.5	1812.51	2111.19	2255.61	2724.52	3217.5	2992.57	2189.85	2492.37	2482.96	2121.09	6675.15	8109.49	8767.62	8972.66	7444.53	6510.97	7330.17	10780.6	10537.1	10778.8	3801.72	4057.89	3450.29	3997.1	4941.61	5190.25	4035.87	3980.79	2719.52	3454.23	4277.85	4574.32	3445.41	4169.18	3899.47	3643.28	3603.63	3932.43	5380.89	4045.14	3864.07	3763.66
AAEL017309	gene10901		0.435644	0.269756	0.527526	0.459823	0.601798	0.767394	0.441328	0.619918	0.181485	0.190517	0.168639	0.467248	0.46613	0.579984	0.333291	4.84805	5.71107	10.4154	8.73988	6.95804	4.63631	6.75175	6.02283	6.42937	5.96126	1.39663	1.24704	1.82193	1.15338	2.14328	1.82936	0.911476	1.75341	1.69589	0.99332	1.18642	0.739656	1.37759	1.2902	1.63082	3.2784	2.89481	2.5436	1.48898	1.42813	1.27593	1.83109
AAEL017337	gene10902		10.9146	11.6158	9.38447	10.4019	10.8746	12.024	11.4797	17.1075	6.05991	7.34378	10.9307	10.5447	10.9212	11.0739	9.55766	26.8101	15.4977	17.6718	16.7328	9.16734	16.5645	13.3266	7.0039	7.38887	7.39505	3.00867	2.13445	0.967177	2.62787	3.86748	3.18942	2.22693	2.36585	4.63087	2.74918	2.13199	2.42968	1.20257	2.30376	17.5233	43.1093	43.3826	35.9196	21.6061	13.592	12.2212	15.3957
AAEL011444	gene10903		0.0626347	0	0	0	0.166867	0	0	0	0	0	0	0	0	0	0	0.347228	0.182318	0.0970981	0	0.0926288	0.0890097	0.107329	0.0703374	0	0.0634352	0	0	0	0	0.0563689	0	0	0	0	0	0	0	0	0	0	0	0	0	0	0	0	0
AAEL011450	gene10904		0.0971794	0.166637	0.151297	0.159165	0.0345197	0.105044	0.0718399	0	0	0.0478111	0.0564275	0.0765766	0.0891255	0.162474	0.133825	0.251409	0.339446	0.346496	0.14776	0.689837	0.303822	0.566181	0.261913	0.247171	0.0787371	0.316572	0.357656	0.362482	0.138934	0.629696	0.536459	0.0446319	0.214273	0.498251	0	0.126697	0.179219	0.102433	0.0588691	0	0	0.0228808	0	0	0.116551	0.0632496	0.064494
AAEL011455	gene10905		1.31412	1.8778	2.21642	1.97296	3.01472	3.64981	2.90089	8.23958	4.54578	4.98367	5.00748	2.48092	6.46544	4.1195	2.45058	33.0863	26.5636	36.3297	56.1443	96.6847	58.7478	71.4019	55.3396	72.3411	58.0055	4.71406	10.882	2.41371	3.78357	14.389	9.99793	4.27507	7.24382	9.82573	1.53222	13.5633	13.7765	1.87574	9.45324	0.775108	0.390365	0.837978	0.620102	0.171868	0.525357	0.712748	1.63524
AAEL011453	gene10906		1.50285	1.42334	1.79562	0.400698	0.744887	1.0389	0.73204	2.0142	0.140398	0.214937	0.101469	1.06718	1.28214	0.657367	0.451212	48.8577	37.0816	40.6895	35.9365	77.1679	17.5076	21.7098	39.405	31.9769	28.9544	4.4728	6.88163	1.83695	3.91404	3.96315	3.52475	1.36438	1.54124	2.87455	0.570507	7.97397	5.20243	0.55259	1.69375	0.148425	0	0.288012	0.197905	0.0548515	0.272459	0.227473	0.289935
AAEL011456	gene10907		0	0	0	0	0	0	0	0	0	0	0	0	0	0	0	0	0	0	0	0	0	0	0	0	0	0	0	0	0	0	0	0	0	0	0	0	0	0	0	0	0	0	0	0	0	0	0
AAEL011452	gene10908		28.6259	24.7476	25.9035	27.2795	19.0304	23.2531	24.2465	18.8513	25.0018	21.53	21.4317	22.7799	24.5468	21.9738	21.9443	86.2245	76.2568	70.0325	70.3186	94.7616	86.1092	87.9554	67.6284	66.1329	68.513	9.17463	5.69394	1.97855	3.87599	3.15067	3.34112	2.43616	2.3113	4.45716	1.48434	8.69051	6.70791	0.931856	4.60569	35.2916	36.9342	36.0518	31.9986	31.8564	29.5821	18.7291	42.1849
AAEL011448	gene10909		44.4595	53.9714	38.8322	47.8608	28.0615	37.0302	32.8613	44.2543	40.9815	36.1546	38.0581	27.3142	28.1232	25.2349	27.197	73.0703	125.324	100.402	92.0996	70.9601	62.106	55.7773	43.9319	49.6899	55.2941	9.80699	5.60804	1.35588	5.20156	7.31379	5.91983	2.63056	4.08486	7.1569	3.62894	7.52371	8.2283	1.5378	4.58259	153.747	264.19	343.554	263.747	158.887	105.4	87.8508	170.839
AAEL008107	gene1091		60.3849	84.8105	78.2112	52.4452	70.0221	86.0577	71.7549	92.3499	93.6667	89.4455	108.395	74.4835	84.192	84.5267	91.8652	53.8323	47.7608	41.9169	49.9246	50.615	57.8374	41.8904	26.6354	29.196	28.8727	96.2804	108.532	198.023	159.989	84.9715	65.1962	149.517	178.586	100.243	146.262	104.739	108.775	212.341	149.406	85.937	94.0488	109.301	92.3372	62.5856	72.7386	71.174	81.1759
AAEL017998	gene10910		11.6283	10.9234	11.9958	12.5534	9.84155	11.0028	11.1876	13.9534	8.61134	8.38252	12.6527	15.4975	13.5626	14.2007	12.9847	0	0	0	0	0.0598151	0.028739	0.0346539	0.0454204	0.0285759	0.163853	0.28234	0.223287	0.342878	0.192749	0.728004	0.343502	0.2322	0.73256	0.388826	1.32046	0.290024	0.266399	0.373038	0.612538	0.973348	0.720889	0.666614	0.732893	1.61868	0.776143	0.78974	1.14081
AAEL010253	gene10911		1.44694	1.14262	0.750903	0.956258	0.946797	0.868908	0.813182	0.975305	0	0.249781	0.442193	1.40021	1.77518	1.55616	1.48569	3.65887	0.788167	1.02316	1.06142	3.52885	3.89602	0.69598	1.08325	1.57826	1.18263	2.83522	3.17647	2.53931	3.14528	4.06648	2.58705	4.19709	3.23836	2.98263	4.2621	3.70667	3.61144	2.8095	4.15194	0.467151	0.180977	0.179305	0.344982	0.239039	0.274005	0.247827	0.505407
AAEL010258	gene10912		18.259	23.4493	20.7233	12.5251	26.4694	33.5348	26.1436	43.7338	22.9377	18.7178	17.8858	25.2029	25.7541	28.2346	31.6628	54.4144	57.9587	48.8045	43.9711	32.2384	34.092	25.8307	25.2278	27.6502	23.8	33.338	38.2108	39.8583	36.4327	35.0267	26.1506	35.6695	39.6534	73.7036	57.2335	32.0568	37.0772	44.2984	40.7393	170.457	184.294	141.195	160.746	196.471	148.155	151.426	162.377
AAEL010248	gene10913		3.86936	4.27346	4.71355	3.91856	4.77389	6.30569	4.85836	5.67419	25.5107	8.57383	8.8541	4.2186	4.87606	5.20579	4.88105	13.9729	12.1371	11.9052	14.596	64.2557	58.3452	45.9322	43.6511	39.6708	42.1796	6.94161	6.54963	4.18162	4.64509	5.71519	5.45603	5.59582	5.60558	35.9987	2.13524	7.47069	9.51326	4.35875	6.53092	7.96531	3.05341	3.47724	4.265	3.1986	6.55363	6.96882	6.71389
AAEL010256	gene10914		43.1772	55.5575	53.37	27.129	48.4472	53.2414	48.4088	77.892	58.5223	62.1521	71.5666	47.4641	57.9406	54.5913	55.764	37.9535	34.5971	29.9699	33.8201	35.1838	43.0525	34.1235	19.7195	22.1769	22.6113	48.768	50.3755	69.2813	61.0633	56.4279	46.4277	58.9388	61.68	54.9975	62.448	53.5034	52.2713	72.3695	61.825	103.828	86.8607	95.1528	91.4815	84.9154	85.0497	89.2293	88.7002
AAEL010244	gene10915		191.88	165.25	178.705	186.306	154.93	160.276	153.168	112.296	23.6677	31.4827	38.1563	189.036	189.698	164	187.93	158.729	130.347	126.534	131.416	122.383	138.402	129.138	96.5779	100.493	100.056	279.249	297.392	304.931	284.054	290.907	265.749	294.938	310.298	309.616	315.196	259.767	285.702	308.987	277.254	122.614	131.843	116.768	121.677	117.098	107.733	104.952	132.282
AAEL010250	gene10916		1.86916	1.7325	4.08982	3.4751	1.79448	2.09324	2.8009	6.55065	0.135291	0.994168	1.76	4.52812	3.35901	4.43418	3.56535	5.32106	3.43113	1.33134	1.92029	1.49419	2.36909	2.33728	1.92883	1.35628	0.306981	4.70193	4.55515	2.74085	1.08335	2.00042	1.71615	4.29228	3.58033	3.77725	1.88487	1.77828	2.59532	1.86371	3.82532	2.00236	2.88127	1.54627	2.05962	2.85424	1.63588	1.47959	2.5145
AAEL010249	gene10917		2.48573	2.48639	2.17457	2.86926	1.78697	1.89789	2.31885	1.44013	0.7925	0.567799	0.859135	2.27353	2.48327	2.17689	2.30243	2.17639	0.712067	1.44963	0.776151	2.17064	1.88398	1.82549	1.48876	1.38824	1.39062	2.2585	2.30889	1.60552	2.73583	1.87487	1.35712	2.12017	1.49139	4.33673	1.21452	1.88272	1.80874	1.5284	2.11529	0.837808	0.675108	0.738546	0.563021	0.798814	0.709818	0.731883	1.49257
AAEL010251	gene10918		5.09581	3.57638	7.7089	5.34744	3.36393	3.9971	4.38937	9.94806	9.38382	7.45468	10.5525	6.09426	4.86994	8.54479	6.24115	9.43321	5.89819	2.63555	3.40265	5.60202	6.26752	4.62102	2.97772	3.21156	1.699	10.8709	8.56399	9.5267	4.01872	6.23376	4.25115	11.8883	9.58813	8.57408	6.05723	3.95089	7.73442	12.335	9.72518	6.83059	5.65843	4.43821	4.46361	8.63449	6.08997	5.69403	6.49441
AAEL010252	gene10919		0.134487	0.0691828	0.150753	0.0616751	0.0955437	0.0872222	0.0662795	0.310024	0.187286	0.224964	0.23427	0.105974	0.0616704	0.112424	0.0833403	0.0994071	0.0417564	0	0.0511212	0	0.00764472	0.0092181	0	0.00760133	0.0108964	0.162725	0.0791937	0.0729657	0.179452	0	0.171324	0.123532	0.0338895	0.344765	0	0.0631208	0.0992085	0.170109	0.13035	0.0533061	0	0.0189988	0.0365537	0	0.0129036	0.0175062	0.053552
AAEL017380	gene1092		37.1953	63.9467	34.4877	7.79823	6.62719	10.0377	6.63598	13.1631	35.8342	29.1358	13.333	6.96819	13.8975	10.962	6.51022	45.6922	44.5428	226.287	124.653	23.1215	18.2352	28.874	14.2961	48.9556	10.6018	39.5616	185.89	13.941	42.4432	6.50343	8.42425	2.20999	5.53099	3.31837	2.9923	15.7608	26.4224	1.02331	14.5748	0.215108	0.842599	0.139136	1.01342	0.317979	0.627737	0.961536	0.056026
AAEL010257	gene10920		369.653	337.929	322.212	330.13	305.603	311.816	304.658	299.581	90.4572	78.1731	88.7975	350.092	351.187	328.463	360.206	3.3022	3.83896	3.5116	2.89889	2.94797	3.40507	4.22664	4.07006	4.28197	3.30359	305.264	333.158	352.823	337.738	381.935	352.524	408.304	398.714	339.151	406.176	327.443	363.458	375.077	358.636	18.4132	19.3076	15.2299	16.7946	22.8	19.2709	18.986	20.3117
AAEL010259	gene10921		6.97643	13.0789	12.254	5.66433	9.49602	11.2435	11.5832	19.9821	20.7328	25.5469	28.4774	10.7089	12.6005	14.8706	12.6591	15.7566	7.63687	9.96774	9.23628	7.75999	14.2075	6.84581	3.2141	4.32512	3.7039	22.153	29.7357	37.5069	31.1626	26.0085	19.4965	29.2567	37.4702	24.1603	45.9785	27.0013	22.9619	36.7156	30.8233	8.55341	12.0446	13.6649	9.79166	9.35815	7.43743	6.53282	8.0464
AAEL010245	gene10922		30.6935	26.5036	29.0699	31.9103	24.155	24.87	24.1038	29.5519	17.9274	18.2289	20.6441	27.6486	27.1025	28.2851	26.0275	11.1952	10.0405	9.78263	10.5422	12.9691	14.4564	12.4476	9.40488	9.33505	9.50337	31.2716	29.4512	26.5032	26.5552	34.2525	29.2636	30.7611	33.8499	28.2422	24.1652	26.5156	28.1197	25.7282	28.8198	6.97263	7.91935	7.76015	7.34111	5.49383	6.07397	5.29152	6.66876
AAEL017054	gene10923		22.2602	27.0469	27.8389	17.406	26.0876	31.6054	28.7329	32.7938	21.2669	20.9355	26.5669	24.9937	28.9005	29.2138	33.41	22.5268	16.9724	17.86	19.4297	23.1741	31.4162	18.0964	12.1901	14.0013	12.6406	48.8356	46.5856	66.3073	61.8935	47.2982	43.5187	57.1692	61.0495	57.7862	57.7341	47.7002	47.8804	65.4067	58.4545	21.1318	21.3915	24.5644	20.344	14.7867	16.4151	17.1708	20.3692
AAEL010255	gene10924		4.42704	3.94196	5.34931	6.47523	5.28098	6.03125	5.34594	5.50043	2.24143	3.41337	4.57204	6.96393	6.26192	6.96581	8.11344	4.96542	3.45131	2.88516	3.07678	1.79148	2.62917	2.83062	1.26142	1.60279	1.40531	0.179373	0.162121	0.298743	0.288644	0.0594652	0.233817	0.202311	0.277507	0.0941045	0.308167	0.05743	0.319148	0.145099	0.466981	9.08857	12.4834	14.8832	12.796	8.8664	5.91708	5.23231	10.9263
AAEL010254	gene10925		20.364	24.4658	26.5259	23.1042	22.2067	25.241	25.2965	30.4931	51.4444	36.467	37.95	22.215	23.6472	26.6218	24.9003	19.2354	14.4417	15.6639	17.7261	19.7115	20.7947	15.8689	16.2846	15.7062	16.1165	38.2805	35.9324	38.2997	40.255	38.7857	31.0938	39.9768	43.0016	43.3248	45.4787	36.4859	35.3994	39.7896	41.6397	11.5173	12.7524	11.874	10.7995	7.79281	9.85831	8.97487	11.0373
AAEL010246	gene10926		9.59454	9.29233	10.3677	10.4024	9.70557	9.19738	9.26843	7.88896	3.93673	4.03507	4.36258	10.2365	10.4589	10.1362	10.4107	6.29941	4.87653	5.23402	5.62762	6.41823	6.28683	5.47765	4.82126	4.49714	4.69789	8.73028	8.92233	9.96923	9.47376	10.0878	9.24425	11.0913	11.0098	12.1725	9.22813	8.9557	8.74144	9.56724	9.32885	9.16917	7.63541	6.43866	7.07656	8.47377	8.93256	9.19536	8.73364
AAEL010247	gene10927		6.13507	6.67129	6.1463	4.74462	7.09941	7.60576	6.83955	10.7202	3.37385	3.74536	3.96396	6.69329	7.93947	6.8519	7.3523	9.09201	8.43226	7.3141	6.44905	6.64202	7.12288	6.01067	6.00188	5.54666	5.50389	8.87253	9.16563	9.62512	10.5197	10.0241	9.44046	10.7158	9.61289	11.9406	8.70336	8.20933	8.44258	9.75219	9.87618	14.3687	12.1035	10.6592	11.9174	11.9124	13.1486	12.5769	11.9972
AAEL013838	gene10928		0	0	0.0366018	0	0.0417552	0.0847077	0	0	0.0629609	0	0.0682548	0	0	0	0	0	0	0	0	0	0	0	0	0	0.0476203	0	0	0	0	0	0	0.107974	0.0370265	0	0	0	0	0	0	0	0.167608	0	0	0	0	0	0
AAEL015297	gene10929		50.9438	38.4358	55.0363	60.3146	21.3877	31.8132	29.3505	42.5439	17.91	23.1983	31.757	39.5772	34.1745	46.4504	53.5903	22.6564	20.3358	16.2286	24.341	18.4551	19.3491	18.7437	23.4873	21.0304	15.4276	39.3351	29.2982	32.4782	54.3405	19.4916	26.5421	38.8949	21.7192	54.3107	50.7605	41.5003	24.0823	36.3688	33.6607	66.2997	51.8072	48.8843	46.5564	42.2574	67.2062	73.3977	74.1892
AAEL008112	gene1093		17.6691	20.3949	20.1795	20.5949	15.8129	15.2747	17.4774	17.5912	17.8911	19.1062	21.1355	18.7938	19.2539	20.9814	18.3995	12.2642	8.26298	8.95295	8.09291	10.3044	11.5876	9.50044	6.815	6.93428	6.22212	18.0725	19.5087	21.87	20.8573	22.0711	18.2935	21.7068	21.2593	19.4201	20.4415	16.9473	17.1399	20.6315	18.5327	12.9216	11.039	11.231	11.4264	12.2288	10.3186	10.9108	12.7622
AAEL005977	gene10930		240.937	225.165	259.42	254.372	220.989	216.232	181.863	198.365	172.754	154.276	149.441	233.043	199.368	214.337	265.77	17.5696	15.4789	15.3727	12.9503	12.6582	11.2218	14.344	7.1352	9.21227	8.5183	203.739	216.558	272.127	243.528	225.869	215.567	252.91	205.538	222.825	251.844	194.958	172.282	249.568	184.835	43.2898	48.3537	34.8977	47.0053	40.1656	42.5974	46.7186	31.2276
AAEL005972	gene10931		2.24679	2.10482	2.28715	3.17809	2.14872	1.57096	1.44219	1.34566	0.610125	0.657053	0.478963	1.91902	1.486	1.76218	1.90673	2.71467	2.18	1.74152	2.62039	2.09122	2.88031	1.80386	1.79969	1.63179	1.3844	2.66882	2.47203	1.35858	1.79701	1.59782	2.30178	1.64165	1.5837	1.81252	0.659501	1.9972	1.85239	1.65612	1.85598	1.42346	1.28817	1.33176	1.1299	1.41787	1.45097	1.32939	1.32948
AAEL005983	gene10932		13.3534	12.1016	13.0234	11.2634	11.4764	12.2555	9.92878	15.0692	7.67266	6.1538	6.15761	11.1223	11.0067	9.42974	11.0037	8.59679	6.39909	6.50303	5.50158	6.00995	7.65101	7.03151	3.20898	3.66058	3.85544	224.68	234.811	310.779	260.011	233.215	206.892	267.556	286.46	254.525	260.148	212.864	225.112	323.118	236.252	24.6069	25.7829	26.9706	26.4048	23.3005	20.3319	19.765	21.4581
AAEL005981	gene10933		54.2405	60.7181	54.6558	47.68	68.9223	74.1082	71.8397	75.5737	99.056	101.774	103.101	62.1616	65.5732	64.0116	61.0745	43.8788	32.7264	27.9938	19.5525	16.6236	24.8842	22.2502	9.45142	8.96933	8.69558	5.50383	2.2478	1.55626	3.39846	1.66485	1.90389	1.75112	1.84596	1.73464	1.48187	3.89387	3.15305	1.43267	2.22416	64.4087	149.807	150.517	150.779	79.974	79.3726	73.0455	63.4474
AAEL018356	gene10934		0.302355	0.396583	0.196723	0.177389	0.464872	0.211379	0.283565	0.801899	0.845989	0.78818	0.871265	0.453393	0.403529	0.370956	0.411711	0	0.0437861	0.104937	0.0128655	0.0400428	0.0513044	0	0	0.00637666	0	0.073504	0.0166086	0.06121	0.0430114	0.0324905	0.0383258	0.0310889	0.0284294	0.0482031	0	0.0588347	0.0356678	0.0594591	0.0410059	0.568554	0.933016	1.28034	0.654173	0.63034	0.405925	0.212943	0.509139
AAEL005976	gene10935		41.7253	41.9945	42.119	42.9906	38.3567	41.8077	42.5028	40.731	28.2234	28.5214	31.8952	42.2974	44.347	45.3452	39.3926	52.1081	48.0194	48.3186	51.3159	50.1166	50.0147	47.983	41.11	44.1181	46.1364	48.2531	48.631	42.865	47.3233	49.1772	44.7512	52.0992	56.3594	54.66	54.1579	47.1675	48.6948	44.3205	50.0214	16.5902	20.9201	21.8221	18.6423	19.8252	11.2231	11.5289	15.4962
AAEL005980	gene10936		5.84728	5.56592	6.09291	5.47469	5.93677	6.40344	6.58034	5.02677	7.85441	7.76961	7.5925	5.92278	6.34443	5.88872	6.43547	20.6745	18.1372	16.816	15.1299	12.8826	16.0695	16.6154	8.35532	8.39249	8.71048	1.49985	1.16921	0.51521	0.899593	0.596674	1.56408	0.465205	0.420575	1.41637	1.24545	0.888388	1.06744	0.242653	0.697274	3.98879	6.30231	6.75359	5.48538	4.07542	3.72179	3.13148	3.36115
AAEL005985	gene10937		62.2748	65.1005	62.5089	62.5884	58.0901	60.4658	57.0332	40.1397	50.5218	42.7702	38.3275	56.1652	56.6228	48.0899	52.2369	80.778	79.6905	81.3507	86.3266	60.8911	65.3961	68.6341	31.4438	31.968	32.3178	47.5132	49.1826	50.725	48.4596	47.2755	44.6272	45.5396	47.213	49.7033	38.934	45.9034	43.2414	46.5279	38.266	57.5162	63.3116	56.5461	59.605	47.1412	53.5347	53.2427	58.4046
AAEL005978	gene10938		0.0201273	0	0	0	0.0357477	0	0	0	0	0.0495119	0	0.0594755	0	0	0	0	0	0	0.076508	0	0.0286027	0	0	0	0	0.0936668	0.0370379	0.102376	0	0.0362276	0.0854681	0.0462196	0.0316994	0	0	0	0.0265135	0	0.0609633	0	0	0.0473894	0	0	0	0	0
AAEL005988	gene10939		2.06648	1.64813	2.60375	1.95204	1.82659	2.49346	2.73556	3.24661	2.11072	2.17524	2.3161	1.59997	1.90624	2.38364	2.68029	63.5762	39.2897	30.0312	29.6395	27.9453	42.4109	30.4367	17.9173	18.9325	18.5927	1.49844	1.16735	0.961469	1.23671	2.12791	1.51013	0.949082	1.27156	2.09439	2.80169	1.50372	1.48136	1.41836	2.18342	14.2728	9.49056	19.6431	7.15154	8.0703	8.93382	6.25571	14.7669
AAEL017144	gene1094		122.211	151.207	93.8021	33.152	39.8472	51.2676	50.2112	47.1351	98.5134	95.9225	75.6599	50.7004	78.2463	44.6718	26.1735	564.932	438.897	735.634	691.055	1121.8	385.149	508.826	331.469	498.721	329.682	250.292	564.655	66.4406	163.761	195.23	171.74	82.7296	120.223	93.1527	48.8693	269.312	179.451	26.9241	85.3457	2.33989	5.03073	4.16493	4.22559	2.0632	2.60846	2.70528	2.11699
AAEL005974	gene10940		7.47435	6.9103	9.45949	9.73705	8.57679	7.97995	8.02924	9.29663	5.221	6.05821	8.05	8.15605	8.14217	9.89533	10.032	0.190947	0.0802082	0.0747545	0.144022	0.529758	0.127265	0.0826312	0.0309439	0.0292022	0.111629	5.46599	6.22425	8.46782	7.78043	7.36519	6.33316	8.95368	8.36495	8.13826	10.6024	6.10722	7.45929	8.40486	8.76347	0.039007	0	0	0.0312064	0.064869	0.049572	0.022418	0.0457182
AAEL005986	gene10941		0.344784	0.170543	0.454206	0.217194	0.141315	0.238902	0.196063	0	0	0.0652423	0.077	0.235114	0.243238	0.295612	0.182616	1.17623	0.205868	0.90453	0.252038	0.706005	1.58298	0.681707	0.416969	0.562142	0.268608	0.123426	0.244026	0.044967	0.252782	0.620586	0.168933	0.426328	0.208853	0	0.123695	0.207466	0.279496	0.0698892	0.321327	0.150177	0	0.249782	0.0600724	0	0.127235	0.129464	0.176015
AAEL005979	gene10942		82.8784	87.1118	77.44	67.5047	78.016	69.7539	71.4504	59.0875	75.8206	61.7458	63.5316	68.1153	76.9358	67.394	67.7526	133.105	90.6422	78.4596	70.8805	35.6594	52.1866	53.2382	45.5195	48.7493	50.775	1.4912	1.44957	1.02997	10.053	0.793036	1.20477	0.919788	0.904188	0.57045	0.809496	0.983477	8.08151	0.492559	1.23341	168.362	417.462	442.88	408.532	247.194	143.202	167.56	151.762
AAEL005975	gene10943		28.5388	25.9566	33.5501	34.7472	27.6173	28.8549	27.8375	25.1054	20.5701	20.6973	22.8648	33.6911	32.0765	33.5974	37.9778	19.0559	11.9277	14.6266	15.2904	15.3486	21.0104	14.4411	11.3978	10.9892	11.1421	29.0413	26.4986	36.7308	30.2192	28.6146	24.9726	32.7521	32.6626	33.4779	29.0085	27.3068	25.5876	39.322	26.8437	20.5207	19.543	15.5773	18.0613	18.294	18.4185	18.9219	19.7577
AAEL015384	gene10944		1.78382	2.93133	2.4069	0.642755	2.95699	1.58539	1.84616	4.94979	2.61154	1.81374	2.69302	2.10845	3.20379	2.56814	2.55884	7.40572	5.34237	3.50274	4.49784	3.83395	6.20222	3.6069	1.89635	2.36935	2.55335	3.7633	3.58893	3.16554	3.17365	2.56859	4.26712	2.32124	3.87699	2.42619	4.32614	2.49618	2.28715	2.44433	2.41333	4.78098	9.15653	9.88394	7.62282	5.11389	3.19484	3.71521	5.80085
AAEL010802	gene10945		5.39145	4.76579	4.72398	3.81964	3.69665	5.10494	4.50057	3.93412	2.38407	2.69365	2.23265	4.13315	5.35668	4.60014	4.28781	3.35957	3.16304	3.36911	3.05027	2.20037	2.81525	2.92199	1.68962	2.12603	1.93017	1.18644	1.04596	1.00622	0.856438	0.722173	0.425938	0.633434	0.645071	0.482139	0.350861	1.31863	0.902904	0.61675	0.784857	11.7144	17.4607	11.9659	19.037	14.2993	13.1529	15.2058	11.0671
AAEL010801	gene10946		596.751	581.04	595.884	654.497	528.215	517.778	553.186	589.575	431.945	503.582	547.822	625.483	661.732	642.831	587.775	609.515	594.085	612.767	604.276	537.255	627.265	724.258	508.197	511.251	518.35	528.345	486.662	387.052	452.351	578.674	520.734	529.431	502.889	504.935	499.894	568.151	520.763	416.397	506.499	1277.57	974.772	845.278	1037.52	1312.5	1402.04	1476.15	1414.68
AAEL010797	gene10947		32.2767	33.08	32.4284	31.8533	28.3326	29.0387	29.7774	31.7141	17.3352	15.7545	19.8589	33.3259	36.0704	32.8812	33.562	23.7509	14.5374	15.5908	16.8346	17.9289	18.5783	15.6562	10.4471	11.3328	11.8022	35.1364	34.6892	37.7225	37.1239	35.9749	39.2548	37.0596	41.0713	40.9826	40.648	33.2328	36.055	36.2564	37.2838	18.9916	18.3614	14.7218	16.6687	19.0729	15.4444	17.2087	19.3671
AAEL010798	gene10948		47.9792	49.6177	50.2069	37.5255	56.24	63.3618	59.7493	65.8015	43.0094	46.153	47.5608	52.3283	57.5066	50.0029	56.1416	79.2008	74.7242	71.6564	85.0295	94.3396	97.4469	80.9378	72.139	69.3098	72.1332	100.865	92.0839	123.389	109.993	89.0806	85.0541	101.505	107.751	154.913	108.738	92.4584	97.6444	125.146	115.442	54.5293	59.7493	57.7046	57.0014	49.6857	50.0862	49.4494	58.1848
AAEL010803	gene10949		4.52533	4.84984	4.68858	3.77183	3.46092	3.08986	3.14494	4.15073	1.83298	2.19868	2.10398	4.50499	4.55091	4.4426	4.90671	8.59298	2.50791	5.01806	7.13933	5.62065	11.2255	2.41465	1.41062	1.57016	0.89706	4.29062	4.48971	5.72028	4.91174	4.00016	4.92374	4.71515	4.12157	4.73052	4.22487	4.39864	4.06251	5.79271	4.09738	1.99476	1.6935	3.09976	1.5229	1.85769	1.5162	1.93909	1.89709
AAEL008113	gene1095		3.81884	4.11234	4.88957	4.67349	3.29905	3.30232	3.02634	4.11802	3.82906	3.75765	4.04458	4.27309	4.19582	4.18837	4.43852	1.40008	0.972276	0.97563	1.10323	1.64458	2.14472	1.72758	1.18019	1.47638	1.39854	2.43119	2.88966	2.65205	2.15474	2.24355	2.3092	2.20289	2.55976	2.20598	1.70982	2.34202	2.41466	2.47958	1.79518	1.25418	1.26328	1.10774	0.899572	1.47678	1.37769	1.22287	1.43955
AAEL010799	gene10950		0.0277655	0	0	0.136427	0.0493139	0	0.0684189	0	0	0	0	0.0546976	0	0.0386842	0	0.205232	0.269402	0.215215	0.923499	0.164247	0.197287	0.28547	0.374161	0.313868	0.112482	0	0	0	0	0	0	0	0.0437292	0.177947	0	0.036199	0	0	0.0840987	0.117914	0	0.0653736	0.125779	0	0.0333003	0.0903565	0.368537
AAEL010805	gene10951		11.7343	12.2518	12.5786	12.6251	11.2503	12.476	11.8675	9.5905	4.15817	5.4081	5.84419	13.8049	12.6332	12.7689	13.4109	8.17588	7.30591	7.10382	6.6463	6.33995	12.204	5.72149	4.53648	3.84429	4.56446	14.6112	13.7044	15.1893	18.2036	18.0294	14.9369	16.8178	18.6757	12.3873	18.7765	14.4924	14.4982	16.1488	16.3976	9.7838	7.8368	8.75112	6.06883	8.19457	7.59701	7.80277	8.89099
AAEL010807	gene10952		19.1739	26.8115	26.9149	16.0146	24.2854	28.9002	27.0692	31.6148	27.4668	26.7287	31.5624	23.6769	28.7597	30.567	31.2259	18.4071	13.2147	15.2865	15.4059	16.7362	22.5393	13.523	9.78916	10.3173	10.3911	26.4225	26.4679	38.2047	35.1635	27.1246	24.1097	33.4722	35.3553	29.8289	32.9563	27.2103	27.4068	38.0445	34.8149	19.7385	18.4655	20.8741	17.39	13.5115	16.427	16.3429	17.4068
AAEL010804	gene10953		14.7245	13.8476	8.37089	3.02323	20.287	30.6761	17.4638	39.9192	26.5649	22.2557	25.5782	18.3066	17.1715	13.6373	16.0765	89.9211	100.501	71.8133	62.5531	120.662	146.787	76.7248	33.5081	48.1689	39.6701	51.1861	65.3168	134.329	97.3265	65.427	42.4271	80.945	76.4521	64.6939	81.7051	75.4411	63.9003	95.7429	73.6563	7.04789	13.9143	24.2422	11.3632	3.98663	5.8798	5.82781	7.89521
AAEL010795	gene10954		9.89874	12.6495	12.9765	10.5377	11.3859	12.2818	12.4201	13.6712	15.3799	15.5585	17.5129	11.2254	13.2582	13.6993	13.2775	12.72	8.6389	9.99958	9.07691	7.64709	10.3929	8.6794	6.04441	6.19006	6.10087	7.12377	6.71675	9.21552	8.64993	7.64691	7.10392	8.50331	8.48753	7.65633	9.29806	6.89667	6.83335	8.73846	8.05133	10.1514	8.54446	9.6254	8.10638	10.1131	8.06531	7.64444	8.79869
AAEL010800	gene10955		34.1516	39.9414	39.4165	31.3065	37.6139	39.1977	40.1651	53.4845	56.5412	52.9095	54.5169	38.4043	40.2952	41.128	40.2327	28.4209	22.7684	21.3492	24.9718	23.3445	24.6207	21.5903	17.2085	17.046	18.1338	43.0261	42.8147	58.421	53.4184	48.9586	45.8254	54.9174	52.7168	44.6034	58.5884	44.8012	41.8834	56.9902	51.8718	23.087	22.7789	28.3959	22.5157	21.3495	20.2853	18.3405	23.6663
AAEL017038	gene10956		1.0357	1.29497	0.940605	1.31936	1.17523	0.984763	1.20518	1.65802	0.693424	0.601556	1.21112	1.2752	1.45119	0.961992	1.13903	0	0.0558285	0	0.136699	0.170186	0	0.0985972	0.064615	0.0813042	0.0582743	0.669427	0.688236	1.17067	0.68551	0.880309	0.794081	1.45344	1.08745	0.706794	0.335443	0.525111	0.985343	0.454872	1.04567	0.081452	0	0.237081	0.0651633	0.0451518	0	0	0
AAEL010806	gene10957		3.98591	2.09228	2.91283	3.33077	2.02266	1.46547	2.00448	5.2089	4.57483	3.40177	2.36166	2.48385	2.70438	2.15334	1.96035	16.2343	23.9149	20.681	28.7565	24.541	20.5766	26.763	22.8372	25.4024	23.8915	5.86764	5.68822	1.93085	5.23331	5.41735	3.1088	1.30759	2.17794	3.47555	0.379383	6.36317	4.71483	0.857427	3.20301	6.79396	5.79935	4.88391	3.13221	5.87261	7.02434	5.82381	7.55796
AAEL010796	gene10958		14.4383	17.9118	16.6231	14.4556	15.6988	17.2743	17.8695	20.6824	12.9879	14.8644	16.0387	17.7658	17.4564	18.4633	18.4243	13.3343	10.7519	10.5648	10.2147	9.35074	10.2174	8.57841	6.99797	8.0686	6.95823	24.4955	26.6052	26.8006	29.0136	24.3453	22.5728	30.4015	30.9012	27.2171	31.3892	24.5007	25.3221	29.8366	29.5167	16.2773	14.7316	16.0766	13.7013	13.995	15.1118	13.3322	16.6984
AAEL015290	gene10959		0.304072	0.608305	0.378724	0.132806	0.144015	0.474761	0.299714	0.259615	1.19435	0.498667	0.706242	0.399345	0.418308	0.367162	0.209368	0.337137	0.629404	1.16274	1.27143	0.839412	1.84369	0.903154	0.364231	0.34373	0.615917	2.7358	3.17078	4.5368	4.73362	4.5609	4.94963	3.49131	2.77761	1.68894	2.45814	3.40931	2.43002	3.09827	3.1314	0.172178	0	0.095458	0.229576	0.254518	0.0972496	0.164922	0
AAEL015054	gene1096		1.37282	1.44715	1.54168	0.442323	1.22579	2.284	1.56203	2.76214	1.62732	2.04838	1.72059	1.46306	1.30721	1.68274	1.70456	3.16065	3.21721	2.08749	2.49513	1.35349	1.67373	1.83824	0.707643	0.858617	0.942107	3.10709	2.31918	4.69332	5.41612	2.01189	1.08308	3.99662	1.80768	4.07863	3.74364	3.76544	3.45871	4.98161	4.27174	5.40531	6.95273	9.37013	6.72018	4.96842	4.70552	5.56611	7.24389
AAEL009477	gene10960		17.4559	21.2651	23.2147	20.5907	27.7776	22.9558	27.9955	27.6906	15.2602	22.9017	27.5494	20.9453	20.2811	23.0102	24.0891	2.02013	1.69941	2.45551	1.58065	2.08607	2.28855	2.75956	2.04607	1.66099	1.44051	0.341899	0.400176	0.43846	0.518168	0.677051	0.686339	0.377908	0.555397	0.439459	0.603054	0.551709	0.681321	0.480125	0.462854	10.1338	4.94444	5.32084	3.84729	7.77601	10.4537	11.9924	9.34196
AAEL009492	gene10961		45.8743	36.515	46.0307	47.8044	38.563	41.5364	42.0158	32.9998	29.5708	23.6379	27.4452	43.526	44.4977	40.2412	44.3644	63.599	46.5921	40.3334	34.3677	31.067	36.2774	42.4336	22.9237	22.6561	21.3057	5.71716	4.49406	3.67497	4.66946	5.19739	5.3901	5.35245	4.46591	7.08846	6.90671	6.52277	6.20922	5.12494	5.37356	55.1566	58.9807	49.1553	51.8773	51.4228	44.5671	40.5709	56.5054
AAEL009478	gene10962		0.94586	1.03438	1.23217	1.26463	1.61136	0.765066	1.23673	2.65756	1.189	2.63541	1.20491	1.10278	1.32776	1.61365	0.863929	0.142682	0.149835	0.0299245	0	0.114188	0.137159	0.165388	0.173417	0.109104	0.1173	3.9077	4.08498	6.18561	2.39175	4.62101	3.11482	4.78736	3.28337	2.76292	2.16067	3.64913	3.05136	5.64624	3.04031	0.655815	1.10095	0.863537	1.20236	0.727084	0.578779	0.62818	0.512432
AAEL009485	gene10963		1.93839	2.28326	1.74002	2.40254	1.79891	1.22695	1.78581	3.6063	1.59009	1.95458	2.02798	2.1157	2.32228	2.62766	2.25451	0.0645396	0.0338877	0	0	0	0.0744495	0.0897722	0	0.0246757	0	0.0812678	0.0642702	0.118432	0	0.062864	0	0.160406	0.110013	0	0.16289	0.0227672	0.0920153	0.0460176	0.0528934	0.914659	1.05824	1.15126	0.652638	1.1785	1.11003	0.880852	1.21689
AAEL009482	gene10964		18.7685	17.4027	17.5029	18.192	16.8809	16.3932	16.1805	15.77	24.8959	22.2471	22.9498	14.2597	12.1075	15.0417	14.653	5.90694	4.94424	5.38315	3.48681	2.53513	4.32154	3.24931	1.34489	1.45999	1.15346	0.901573	0.983081	0.537489	0.713408	0.317002	0.63569	0.242661	0.203411	0.489118	0.10952	0.489843	0.672802	0.247521	0.426757	14.2691	15.7789	34.8116	16.7211	13.7098	10.5754	8.14814	9.79872
AAEL009486	gene10965		65.3608	59.1701	58.4568	56.4971	56.8529	63.7729	55.0307	64.3161	46.5757	40.8824	44.9862	69.1205	59.1248	53.082	65.2251	87.5855	95.0744	84.4545	82.8827	57.7111	67.2536	58.1564	44.0384	47.3514	46.3134	67.6133	71.855	89.9114	80.4771	61.5407	58.6456	67.0304	70.4454	79.0929	70.1398	61.486	61.9249	89.8658	69.7993	93.4987	88.4781	77.6333	76.722	73.5329	82.8522	83.9441	92.7713
AAEL009480	gene10966		44.969	42.36	52.5817	54.7891	27.9326	29.4201	30.2137	18.8666	5.20646	4.93079	7.68783	35.01	36.2898	39.1534	38.1964	5.97098	3.44739	1.62122	3.89883	4.08459	3.58204	4.64092	2.95106	2.51972	2.55284	157.174	135.131	192.155	155.008	113.954	76.6613	202.282	136.896	156.919	134.943	117.256	104.911	197.571	152.247	6.16841	6.97785	5.36656	6.9999	5.40787	5.78889	3.75234	5.91722
AAEL009488	gene10967		0.0250477	0.0268439	0	0	0.111217	0	0.0154304	0	0.10062	0.0924239	0	0.0616794	0.0143574	0	0	0	0	0.0970743	0.142817	0	0	0.0214605	0	0	0	0.0582826	0	0.0212338	0	0	0.0265905	0	0.0197244	0	0	0	0	0	0.0379334	0.0531862	0	0.0147436	0.0283667	0.0393107	0.0300407	0.020378	0
AAEL009489	gene10968		34.9724	48.0931	48.9101	38.5086	38.0062	37.4618	36.7167	48.5152	32.1405	33.7838	38.1269	44.2296	46.5436	49.8056	55.7919	0	0	0	0.0270418	0.0631242	0.0404386	0.0121904	0.0159777	0.0201046	0	0.297959	0.340368	0.084431	0.220363	0.038414	0.24167	0.392073	0.425758	0.410337	0.165894	0.287519	0.374849	0.224958	1.09892	3.0111	2.02872	2.02673	2.34448	2.34464	3.27633	3.47263	2.95079
AAEL009475	gene10969		8.69441	10.734	9.24459	6.01054	10.766	10.8842	9.37681	16.3017	18.0478	17.3349	19.4342	8.44199	8.81679	9.12121	8.83926	27.9972	39.6415	32.2541	41.1781	44.6144	40.4372	23.692	23.4117	22.0089	21.8393	7.01341	5.24488	5.91005	6.08988	7.3881	6.28588	7.28255	6.31184	5.43495	8.05844	10.9863	7.77787	5.87102	7.20421	4.60299	6.02204	9.62895	7.54303	4.69368	3.85968	3.64697	3.74092
[truncated: 15,097 more rows]
[truncated: 75 more columns]
