# Supplementary material for: The neurotranscriptome of the Aedes aegypti mosquito
Source: BMC Genomics. 2016 Jan 6;17:32. doi: 10.1186/s12864-015-2239-0 (PMC4704297; doi:10.1186/s12864-015-2239-0)
Supplement: Additional file 6: — Is a table of transcript abundance (in units of TPM) for all non-blood-fed and male tissues, AaegL3.3 annotation. (XLSX 21243 kb) [file 12864_2015_2239_MOESM6_ESM.xlsx]

## Sheet: Additional File 6 - TPM_all_Aae
gene	Fe_An_BF_1	Fe_An_BF_2	Fe_An_BF_3	Fe_An_BF_4	Fe_An_O_2	Fe_An_O_3	Fe_An_O_4	Fe_An_SF_1	Fe_An_SF_2	Fe_An_SF_3	Fe_An_SF_4	Fe_An_SF_5	Fe_An_SF_6	Fe_An_SF_7	Fe_An_SF_8	Fe_At_O_1	Fe_At_O_2	Fe_At_O_3	Fe_At_O_4	Fe_At_O_5	Fe_At_O_6	Fe_At_O_7	Fe_At_SF_1	Fe_At_SF_2	Fe_At_SF_3	Fe_Br_BF_1	Fe_Br_BF_2	Fe_Br_BF_3	Fe_Br_BF_4	Fe_Br_O_1	Fe_Br_O_2	Fe_Br_O_3	Fe_Br_O_4	Fe_Br_SF_1	Fe_Br_SF_4	Fe_Br_SF_5	Fe_Br_SF_6	Fe_Br_SF_7	Fe_Br_SF_8	Fe_FL_O_1	Fe_FL_O_2	Fe_FL_O_3	Fe_FL_O_4	Fe_FL_O_5	Fe_FL_O_6	Fe_FL_O_7	Fe_FL_SF_1	Fe_FL_SF_2	Fe_FL_SF_3
AAEL000001	29.5222	30.8978	35.2006	34.4815	30.379	28.7545	29.922	34.8582	11.0257	11.1992	13.4872	33.1793	33.8964	35.2338	36.593	37.5469	46.441	39.7033	46.3815	57.6763	52.7608	44.0378	51.9695	46.0259	47.9204	45.8094	43.2506	52.3802	47.0949	51.0782	47.663	49.8292	44.6317	36.3371	43.8462	45.7549	46.6228	50.1581	46.5232	32.2317	28.942	25.5494	26.8744	25.2609	32.8994	32.9539	26.9846	27.0451	27.6392
AAEL000002	1.81037	3.52863	2.59457	1.99206	3.38609	3.47466	2.4595	1.12249	0.79154	0.942255	1.59998	3.03462	3.54161	1.9717	2.92467	5.65723	1.11048	3.25337	4.88766	1.9661	3.95076	1.47554	0.647695	0.951882	1.36806	1.31615	1.57156	0.823794	1.8303	1.72197	0.400365	0.884295	1.67693	0.213069	2.9099	1.84327	0.501534	1.29763	0.871529	3.34061	3.3781	2.06364	3.84611	5.00507	3.17348	2.91984	5.03941	2.25558	2.77741
AAEL000003	27.557	30.6229	29.1439	30.1926	24.8982	21.4406	24.0764	35.0026	24.411	24.2258	24.2875	26.5179	27.4446	29.3893	27.2309	22.3103	19.4697	20.6347	24.4546	24.4983	27.4768	22.1944	19.2396	18.0741	19.0802	17.3483	14.6524	18.5633	18.2888	18.0494	14.6387	15.9154	18.4743	12.1141	12.3452	17.2748	15.9417	17.5788	16.9567	52.1315	55.6693	49.3502	57.3462	41.7502	53.1702	45.8816	50.7125	58.8168	42.1536
AAEL000004	12.4683	12.0571	11.5052	10.728	11.1421	13.9149	12.4354	10.0926	6.60096	6.78893	7.41211	14.1091	14.37	11.6257	12.9571	20.014	20.4965	18.1934	19.5456	19.446	20.2595	17.3862	22.8288	20.5365	21.7188	31.692	35.1392	39.2837	33.2834	30.6736	28.937	33.6254	32.8029	32.9412	32.891	29.2428	31.3535	36.6559	30.2483	10.6613	11.7071	10.8572	13.0246	11.7904	9.51409	8.93544	9.62972	9.07008	7.86767
AAEL000005	10.9415	11.6569	11.1823	12.5391	10.9402	11.2045	11.0533	10.3817	8.96197	9.73378	11.3574	10.7641	12.0577	12.6524	12.0078	14.9913	8.9627	10.1733	13.4693	10.0406	16.9131	8.17792	5.1453	6.16121	5.76792	12.0056	10.6699	11.9622	11.539	13.6237	12.1765	13.7536	15.3564	14.7465	12.9642	12.6679	10.1111	13.2331	11.1902	9.05374	8.0975	8.15666	7.59398	6.83296	8.74714	8.75146	9.07729	7.47839	7.74687
AAEL000006	12.4454	9.75792	7.96521	5.95889	2.82655	1.79931	2.45111	2.99876	3.60702	2.52858	2.69208	2.41014	2.77129	2.24062	1.16441	9.01487	34.7397	27.2789	19.0722	12.8888	11.1435	4.7516	2.69572	2.53445	3.49114	72.6015	51.4836	42.4277	59.3747	46.611	48.7948	28.2482	44.4609	13.8894	27.5611	18.1098	24.3289	17.5387	20.5857	0.840312	0.584966	1.56897	0.890934	0.664113	0.666259	0.49721	0.818107	1.31419	0.830931
AAEL000007	10.7936	8.84834	8.32176	7.40991	12.1081	19.1622	16.6351	17.1945	12.4663	11.0434	13.6368	12.6425	10.5166	10.5819	11.7512	0.195882	0	0.180237	0.100288	0.0622414	0.105663	0	0	0	0	0.0486099	0	0	0	0	0.0221803	0.024495	0.0168913	0	0.347219	0	0.0138925	0	0.0643771	0.0148056	0.0748588	0.0240686	0.130212	0.0326213	0.0627897	0.0170273	0.034898	0.0714054	0.0133799
AAEL000008	32.6845	38.3003	36.8185	30.2406	34.3838	34.7377	35.3935	42.1358	70.2694	68.3364	66.9178	36.7745	39.4026	41.4382	37.8592	29.0593	29.247	27.9658	28.4591	27.0216	27.3894	26.2659	21.8674	21.0811	21.2841	37.0372	36.8451	50.5318	45.021	43.2792	38.7413	47.4783	48.4908	40.7699	53.0522	40.423	36.6848	53.2581	40.9346	25.521	24.8464	28.3243	26.8192	24.4214	23.6155	22.575	22.8461	25.0751	18.9169
AAEL000009	0.15701	0.0966414	0.177649	0.0740432	0.160183	0.0821865	0.0834681	0.219041	0.205946	0.2724	0	0.157912	0.131639	0.0641255	0.320401	0.36798	0	0.173142	0	0	0.0708914	0.0426568	0	0.0707613	0	0.0570735	0	0.214338	0.0595269	0	0	0.11504	0.118994	0.526653	0.349435	0.191836	0.0326228	0.270098	0.075586	0.208602	0.175785	0.113037	0.111188	0.459614	0	0.119952	0.245845	0	0.125676
AAEL000010	561.959	554.632	598.997	596.242	511.769	438.403	448.61	662.641	1026.65	1051.03	927.082	521.349	546.735	548.28	490.18	849.028	1126	1165.81	1218.27	1359.75	1242.68	1331.68	1780.29	1836.96	1686.43	640.68	636.686	657.416	556.912	820.276	865.254	674.277	648.459	608.966	419.443	723.712	625.242	553.712	595.635	646.862	416.515	392.245	470.099	672.011	646.333	635.714	526.647	533.279	707.863
AAEL000011	0.813198	0.772883	0.782983	1.00008	0.782865	0.774131	0.771369	0.830466	0.334636	0.716483	0.614631	1.0504	0.842216	0.774957	1.01072	0	0	0	0	0	0.0125989	0	0	0	0	0	0	0.0152369	0.148108	0	0	0	0	0.157637	0	0	0.046382	0.024001	0.0268664	0	0	0	0	0	0	0.0284239	0	0	0.0111676
AAEL000012	0.347562	0.554631	0.407815	0.403692	0.298772	0.353755	0.383223	0.41903	0.168848	0.125066	0.294045	0.1942	0.241754	0.276015	0.298806	0	0.248727	0.0220817	0.0270308	0.0419402	0.0813701	0.024481	0.0322382	0.0406103	0.0291829	0.262039	0.391113	0.565846	0.273303	0.514254	0.179349	0.429143	0.204874	0.254526	0.0668477	0.385336	0.280836	0.465033	0.260276	0.419012	0.403537	0.616291	0.430729	0.3517	0.270782	0.275365	0.282184	0.264633	0.180316
AAEL000013	22.3228	21.1062	24.0821	26.332	19.3387	18.9155	18.7576	20.6341	8.68698	10.1739	11.8877	23.6242	23.2496	22.5875	23.8863	14.4343	12.1282	14.5445	13.9495	13.4158	14.024	12.9616	9.90592	10.5427	10.0937	31.2521	33.5061	36.8284	31.9764	36.6274	32.4766	39.8193	43.4029	41.2978	36.0775	35.4197	33.352	37.6466	36.365	17.6384	11.565	13.3402	13.6122	13.699	17.7475	16.4524	16.2299	16.3767	14.2067
AAEL000014	0.560838	0.332027	0.325516	0.416913	0.932512	1.34908	0.727543	1.12186	1.56113	1.11265	1.32022	0.465029	0.678399	0.452867	0.596262	0.140473	0.13787	0.117503	0.125859	0.209227	0.419463	0.162838	0.0643308	0.114803	0.184408	3.03932	3.60746	12.4123	6.85124	2.66809	1.9485	6.0164	8.11589	1.49725	5.03561	3.30763	3.19431	10.5943	6.69418	0.152627	0.167761	0.183391	0.159169	0.0731055	0.168857	0.106845	0.172057	0.152021	0.101948
AAEL000015	27.7653	30.6728	34.2352	27.4185	28.7787	32.4795	28.6158	34.2108	40.5327	35.8844	36.2404	34.0326	34.1128	36.7958	41.5562	37.3611	26.5968	27.3952	24.6496	25.2424	30.466	27.5727	18.1988	18.6071	19.4573	57.9484	62.0268	99.772	83.6091	68.6633	62.2783	88.9227	94.0842	71.7051	76.2095	63.6616	63.1378	106.501	79.2899	32.7657	36.8302	47.0238	40.2055	29.5477	28.5378	25.7531	33.0453	44.4466	25.4213
AAEL000016	31.1804	38.009	35.8304	40.8673	28.1138	26.2353	31.4467	41.4601	29.259	30.7246	33.9824	30.0997	32.6367	35.9902	30.1986	30.5082	26.6905	31.5636	30.8372	34.2973	40.8325	37.8886	41.7456	35.131	35.6591	40.0238	37.3587	35.1495	35.4642	37.6749	36.121	34.8485	34.9848	34.7693	33.6579	32.5656	34.0123	31.9003	31.8974	22.547	14.5909	17.669	19.256	17.4111	21.8463	20.9676	20.0883	17.82	20.2052
AAEL000017	0.386089	0.525315	0.804707	0.469557	0.435354	0.595656	0.529327	0.892983	0.906232	0.690987	1.0734	0.715304	0.405478	0.580946	0.870805	1.1668	1.19971	1.06315	1.55746	0.331028	0.931251	0.966125	0.508903	0.801329	0.737076	1.03412	0.86436	1.59228	1.18643	1.01473	1.55713	1.30276	1.22176	1.55693	1.47734	0.868971	0.886641	1.407	1.71193	0.850424	0.716639	0.819249	0.453291	2.08194	0.828181	1.12293	0.593931	1.10132	1.28089
AAEL000018	2.08444	2.10071	2.0973	2.09677	1.83679	1.47509	1.25396	1.61623	0.809675	0.945218	0.791864	1.75452	1.77462	2.35302	2.66764	0	0	0	0	0	0	0	0.0224045	0	0	0	0.0181208	0	0.0237421	0	0.0415473	0	0	0	0	0.0127522	0	0.026932	0	0.0554668	0	0.0450845	0.0665208	0.152763	0.0117616	0.031895	0.0980546	0.0501578	0.0250628
AAEL000019	37.8674	40.4161	30.8138	25.7622	39.4662	56.4867	51.6928	12.264	22.9944	26.6123	26.6741	39.2064	62.7685	30.0051	23.5451	1036.96	856.182	856.185	681.619	470.202	603.821	626.498	219.131	305.267	282.293	82.1704	50.3042	6.68609	87.029	82.4732	167.739	64.2787	69.8872	23.3742	8.18523	126.259	125.583	9.83745	39.1246	827.338	779.888	687.976	763.626	497.734	799.083	763.026	603.121	714.381	307.759
AAEL000020	20.0026	20.3187	20.5217	21.3736	20.3587	18.7935	18.801	29.2515	7.48631	8.95989	11.5694	21.008	20.5758	20.5862	21.615	27.4937	26.4833	23.97	27.5576	17.0569	19.9601	16.7023	13.4659	14.1699	13.6481	30.9978	31.478	37.6419	36.6848	35.2504	32.523	33.9949	37.1569	48.1103	53.9748	30.9608	30.9122	38.4863	33.6533	26.4851	29.1413	32.3621	31.0575	27.7563	27.1357	26.1982	25.0572	26.6608	23.0583
AAEL000021	61.5996	55.5591	62.8182	54.7081	21.8479	13.5365	15.7746	17.9645	5.70856	7.97834	5.57545	13.4476	19.4818	15.5647	13.1191	0.509027	0.230923	0.0993515	0.0868706	0.269572	0.405332	0.346175	0.227933	0.287127	0.393905	2.35797	3.26806	1.31248	2.08604	1.48742	2.34397	0.785063	2.12157	0.470342	1.84756	3.03108	2.06983	0.622712	1.75658	1.53898	1.29687	1.56364	1.37401	1.10203	1.35973	1.23894	0.967333	1.63909	1.35601
AAEL000022	46.1711	44.5824	52.9588	48.972	42.4408	39.6375	46.2599	44.5273	46.1923	46.3144	50.0809	47.0081	47.4087	47.9591	43.8802	32.3115	28.3573	28.7256	25.9253	27.6467	26.107	23.6662	23.607	21.6386	25.0572	33.5595	38.9805	32.2102	35.3142	39.771	38.0889	42.1644	39.9576	30.5631	37.756	34.3318	32.8922	33.1562	36.6523	30.2243	25.9559	33.3814	23.9951	34.2672	29.7324	29.2401	25.704	26.4799	22.4275
AAEL000023	0.0734302	0.0719047	0.0105742	0.0771271	0.226445	0.232369	0.165609	0.0977846	0.0525364	0.08107	0.0857727	0.0671385	0.0705196	0.057254	0.095356	0	0.0573262	0.103059	0.0420526	0.130495	0.0421966	0.0888669	0.0334359	0.0105298	0.0454006	0.0849295	0.0270429	0.102064	0.0708642	0.040002	0.139509	0	0.0354143	0	0	0.00951552	0	0.0200963	0.0224955	0.07243	0	0.0252311	0	0	0.026329	0.0356994	0.048778	0.0124757	0.0280523
AAEL000024	5.60998	4.43223	4.71794	1.55971	3.73727	3.59397	4.48092	3.85478	6.40142	6.15932	6.69421	3.47677	3.5241	3.36843	2.77657	76.2388	76.6942	38.0726	66.3356	99.9625	53.8538	53.14	45.5937	39.7926	38.0185	12.6007	13.0351	7.08682	14.0947	10.4651	12.1658	7.02447	8.54565	4.64153	5.40413	7.84327	10.3862	2.44868	5.11924	31.4266	94.7282	150.567	102.699	55.3939	19.3902	17.5488	23.7739	32.9957	5.54602
AAEL000025	0	0	0.0101342	0.0211195	0.0228447	0	0.00793594	0	0	0.0155394	0	0	0	0	0	0	0	0	0	0	0	0	0	0	0	0	0	0	0	0	0.0148561	0	0	0	0	0.00911963	0	0	0	0.00991666	0	0	0	0	0.00841119	0	0.0233743	0	0.0179235
AAEL000026	27.5883	26.2123	28.2063	30.393	21.6847	25.1527	22.8949	26.8992	15.4762	13.4334	18.0213	28.4667	29.7858	26.787	28.658	6.00452	2.74727	4.24136	6.10284	5.01715	8.02028	4.49598	3.15041	3.96856	4.67111	11.5895	12.3888	12.0624	11.5696	13.5167	12.5909	12.9594	14.076	12.1149	13.9662	11.7482	10.9146	12.1446	10.2324	6.79091	6.1192	5.24653	4.73066	5.77758	5.78848	5.45149	5.7846	7.13401	4.76983
AAEL000027	0.678502	0.605559	0.829109	0.575948	0.657605	0.781355	0.841633	1.057	0.661125	0.70629	0.871803	0.682403	0.716769	0.678925	0.865365	0	0	0	0	0	0	0	0	0	0	0.0493276	0	0	0	0	0	0.0248567	0	0	0	0	0.0140976	0	0.0326638	0.10517	0.37982	0.109908	0.168172	0.033103	0.0637168	0.0863936	0.0708265	0.0543447	0
AAEL000028	229.846	311.971	307.053	253.768	300.326	304.851	287.713	242.918	516.166	412.041	401.227	231.309	249.973	272.318	249.927	1779.89	1664.39	1449.04	1321.17	1270.26	1547.44	1350.22	872.111	897.414	858.501	145.494	163.252	83.7574	124.793	147.338	178.599	116.164	103.887	95.3193	99.0588	277.519	150.415	65.0703	108.07	262.633	460.158	667.987	515.34	572.398	215.57	196.901	199.973	252.069	113.116
AAEL000029	0.332516	0.165309	0.175572	0.26738	0.273999	0.187444	0.148064	0.152647	0.0223669	0	0	0.274402	0.240185	0.243754	0.213134	0.279753	0.0366092	0.0950659	0.0626623	0.166671	0.161683	0.24322	0.0640577	0.147938	0.0773157	0.325422	0.189969	0.325896	0.181019	0.238427	0.217781	0.0874577	0.241237	0.126437	0.132827	0.364603	0.136406	0.333677	0	0.185018	0.167049	0.193354	0.116229	0.203826	0.201768	0.34957	0.155751	0.223079	0.286632
AAEL000031	12.6039	11.583	13.942	14.9529	14.7607	16.0577	18.0439	12.4973	10.2285	10.7673	12.2765	17.371	14.6105	17.9774	19.5297	0	0	0	0	0.029996	0.0145492	0.0175091	0.0230571	0	0	0	0.0186485	0.0175956	0	0.03678	0.0213787	0.0236098	0.0325618	0	0	0.0262472	0	0.0831492	0.155127	0.156976	0.144307	0.0347982	0.182555	0.0943274	0.133145	0.114884	0.0672737	0.103237	0.0773783
AAEL000032	1188.63	1252.85	1242.72	1319.1	1116.63	989.498	1057.06	1008.52	1455.85	1455.97	1197.92	1120.08	1165.34	1226.89	1116.15	2240.17	2677.45	2797.73	2874.01	3254.62	3106.91	3237.87	3934.52	4104.77	3941.12	1734.3	1813.13	2023.16	1698.35	2176.96	2203.11	1815.19	2010.27	1410.56	1624.85	1970.64	1949.68	1973.74	1883.67	1835.65	1361.78	1410.28	1471.43	1715.6	1927.33	1798.17	1606.66	1592.14	1954.49
AAEL000033	9.50145	10.3202	10.6136	9.9822	8.86539	10.3219	9.80181	10.1542	3.15224	4.17491	4.70338	10.5965	10.7322	11.2842	11.0546	11.4069	8.66173	8.18347	7.97064	8.01133	10.2615	6.6437	6.27765	5.82426	6.00743	13.0603	14.0715	14.4633	16.1348	16.1812	14.7457	16.9785	17.3369	17.6815	18.8851	13.8501	13.3447	14.8768	15.3389	4.04574	3.96017	4.69206	3.57984	4.72877	3.05491	2.79454	4.3901	4.89288	2.83129
AAEL000034	4.08079	3.93757	5.16419	4.30975	3.58292	3.55363	3.51651	4.56552	3.76742	3.96834	3.98339	4.11925	3.94928	4.26569	4.04955	7.26703	4.45259	4.00557	5.40462	4.71541	6.80249	3.23483	2.20465	2.63598	2.62148	10.2128	10.5023	11.5917	12.5129	10.2822	9.40665	10.8858	11.847	14.4467	16.1551	10.1344	9.10357	11.8359	11.0114	1.82706	1.81248	2.62237	2.07098	2.14018	1.45161	1.30329	1.30831	2.14714	1.66157
AAEL000035	0.233824	0.671635	0.925965	0.900521	1.80901	0.142794	0.435063	0.887999	0.102234	0.0946557	0	0.666311	0.548915	0.167122	0.417509	0.439549	0.460164	0.4011	0.0818329	0	0.184755	0.370568	0.0975978	0.307359	0.176696	0.198324	0.78937	0.29792	82.7396	0.31137	0.180987	0	0.55132	0.577913	1.21425	0.0555507	62.745	0.35196	1.31326	670.26	1385.52	1429.41	1083.52	425.096	373.761	311.85	546.03	1082.28	62.0675
AAEL000036	0.151055	0.108472	0.159517	0.166215	0.427007	0	0.0156144	0.163904	0.297203	0.122299	0	0.0633013	0.0738768	0.125957	0.0674296	0	0	0.0647794	0.105731	0.0820246	0	0.0239394	0.0630499	0	0	0.640604	0.560941	0.673616	0.56792	0.603452	0.643064	1.22667	0.489723	0.0622237	0.130738	0.592131	0.915411	0.49264	0.678713	0.0195115	0	0.0634375	0	0	0.0330989	0	0.0459902	0.0235253	0.0176327
AAEL000037	13.7866	13.3349	16.8122	5.10837	10.5769	12.1422	10.7223	12.8478	26.8589	20.4259	17.7188	13.3471	12.9716	12.0882	9.1267	199.19	306.22	250.438	315.512	488.393	189.19	218.909	201.604	233.1	156.274	37.4271	52.0199	16.8787	41.8983	22.6676	23.9559	12.5465	18.4094	13.8694	8.7666	75.7342	28.8499	6.30563	15.9605	3.39201	13.0465	21.3281	17.2212	5.25824	2.5277	3.48304	2.11302	4.14822	1.62027
AAEL000038	66.9704	89.4911	83.6206	68.7566	86.7858	90.7046	95.4589	66.5485	141.818	118.155	120.063	90.0991	93.4815	105.048	91.7973	455.56	434.015	267.618	241.238	275.226	292.633	256.575	239.402	168.874	159.59	15.4748	10.878	4.60484	9.24489	6.23336	10.4483	5.99268	7.28952	6.81603	2.78885	24.8071	13.8274	4.19479	11.152	76.2007	163.178	274.759	165.289	149.776	70.0519	57.5696	79.7034	117.429	45.8273
AAEL000039	0.338308	0.154597	0.341022	0.287657	0.274548	0.206602	0.317914	0.2336	0.242046	0.186753	0.512261	0.309321	0.433198	0.512908	0.384409	0	0	0	0	0	0.0324014	0	0	0	0	0	0	0	0.0272072	0	0.0714164	0	0.018129	0	0	0	0.0447314	0	0	0.0158905	0.0803439	0	0	0	0.0134781	0	0	0.0383188	0
AAEL000041	41.3119	42.8767	37.6944	29.757	44.3378	48.1752	43.4256	67.2208	55.6805	49.6833	58.4696	48.9324	50.3504	46.9177	48.3866	2.20778	1.86822	1.32048	1.72186	0.945052	1.63961	1.06084	0.949952	1.26704	1.11284	0.0851626	0.135586	0.0639652	0.26647	0.0222843	0.025906	0.0572191	0.118372	0	0.289674	0.127222	0.178487	0.100757	0.601526	3.82166	9.2679	6.25481	6.27695	3.25763	3.22682	2.68481	3.58688	5.42098	2.23472
AAEL000042	3.23916	3.47715	3.81756	3.26622	3.37512	3.20011	3.42828	3.25679	0.667038	0.631018	0.710236	3.29114	3.42574	3.00256	3.57289	3.18528	2.37343	2.23774	2.47232	2.55732	3.07478	2.60704	1.57813	2.16234	2.15537	2.50358	3.13498	3.06362	4.25421	3.84232	3.49126	3.09016	3.85129	6.84457	3.01399	3.40384	2.89422	2.89547	3.65094	4.26681	6.10814	4.72169	4.27456	2.83166	4.18589	3.35021	4.72567	4.42142	3.67011
AAEL000043	0.0392395	0	0.0414378	0	0.0934093	0.0239632	0	0	0.034313	0	0	0.02631	0	0	0.0233549	0	0.463337	0	0	0.25569	0.0620096	0.0746248	0.294813	0.10316	0.0296525	0.0332819	0.0794814	0.0249979	0.0347126	0.0261265	0.0303725	0.0335422	0.0925204	0	0	0.111868	0.133166	0	0.0440773	0.0202741	0	0.0329583	0.129677	0.08934	0.0171962	0	0.0477875	0.0244447	0.0549653
AAEL000044	7.3238	3.90199	10.3693	4.01317	2.3726	2.61501	3.34569	2.59552	1.47196	1.57803	1.01186	1.06924	1.64073	1.35085	1.45887	41.4034	41.9397	47.6269	58.8492	28.3195	28.5765	27.3885	15.7038	16.0865	16.6926	17.0075	8.75326	5.58755	22.3887	7.64877	7.22319	4.13997	6.51044	4.06306	3.27161	4.99533	5.87003	0.889034	2.95234	0.122065	0.154294	0.0992171	0.0243986	0.100855	0.116476	0	0.107894	0.147176	0.0275777
AAEL000045	5.41552	4.6765	3.40239	2.94181	8.56721	6.32137	6.57584	19.0418	2.45772	3.1358	2.80553	4.80317	5.36423	4.47492	3.34566	10.6371	11.0869	10.3285	8.9727	6.55142	3.79155	5.69277	2.34627	3.17185	2.90094	7.55861	8.93287	10.481	4.54819	10.6347	9.97535	6.38716	8.64731	20.9809	14.2394	6.80752	4.95189	7.84207	10.6264	2.16053	9.31215	10.9974	8.1556	5.69677	2.16299	1.833	1.50272	1.879	1.53638
AAEL000046	12.1607	12.7696	14.0437	12.8112	12.9783	13.909	12.3246	16.9731	5.0348	4.70284	5.67397	14.4	14.892	14.9069	13.4953	23.9282	25.415	23.2494	31.3491	25.5652	24.1023	20.0262	18.5879	18.2713	17.5193	13.4404	14.449	12.2049	16.5874	16.5895	14.7502	17.0299	19.0419	20.1493	17.5516	15.9545	14.5003	14.0098	16.827	15.1111	18.3688	14.5081	18.5226	20.8816	13.2413	13.5033	16.6301	13.9346	11.6814
AAEL000047	15.891	13.2987	13.7504	11.4023	16.0914	18.7816	17.8129	16.3248	9.16705	9.52706	9.71884	16.357	11.5721	14.0928	15.1042	0	0	0	0	0	0	0	0	0	0	0	0	0	0	0	0	0	0	0	0	0	0	0	0.0678713	0	0	0	0	0	0.0132396	0	0	0	0
AAEL000048	0.0786598	0	0.0415333	0.0216386	0.140437	0.0480368	0.0325239	0.128026	0.137568	0.127371	0	0.0922973	0	0.0562206	0.140452	0.161309	0.422186	1.07946	0.344113	1.32411	0.517937	0.747968	1.08347	0.889217	1.18883	0.100076	0.212439	0.0250555	0.0695852	0.0523733	0.060885	0	0	0	0	0.0747502	0.0572026	0.0789342	0.309252	1.86951	3.23643	3.38601	2.03088	1.43273	1.46505	1.09839	0.957953	2.13159	0.881471
AAEL000049	29.2321	29.2982	25.9976	25.988	25.3987	27.4358	25.8457	31.1396	9.88197	10.371	10.1843	28.3059	31.1073	26.2778	27.5275	26.3741	22.6309	23.1707	21.8117	19.9978	16.6419	18.5831	15.963	16.0609	15.6601	16.4538	18.2955	17.2037	16.7525	16.7092	17.5419	16.1614	18.6953	17.7579	23.4526	17.0011	17.1677	18.5089	17.0868	17.9619	22.1211	24.4149	22.7945	18.5084	12.7656	13.064	18.1126	18.5302	10.1793
AAEL000050	53.5507	51.8419	56.9752	58.577	51.056	50.5114	52.9964	50.5527	15.5693	18.2786	21.7319	59.6555	63.4186	61.4639	60.6204	46.9294	37.6739	36.2923	32.1436	36.0535	36.9746	36.3	26.6424	24.6045	26.25	62.9734	66.4812	62.5641	63.9556	72.8705	68.3505	71.887	71.53	91.1389	74.3404	62.7784	69.6022	66.627	65.8782	30.9379	34.3144	29.3489	28.7842	34.1705	27.4329	26.7387	30.5565	32.3479	24.988
AAEL000051	10729.3	9825.64	9600.65	11241.7	8869.3	7633.86	8156.93	6957.24	2239.31	2436.86	2763.71	9098.97	8559.78	7940.08	8845.06	0	0.473868	0.883457	0.154495	0.319613	0.232536	0.373124	0.85987	0.309479	0	2.87057	2.28509	1.1249	2.86379	2.25341	1.36676	2.13832	3.46951	15.093	0.891495	1.39834	2.35418	1.03363	56.0333	48.8858	138.193	137.56	110.449	115.919	20.184	17.3124	42.292	69.3008	6.66454
AAEL000053	1.0421	0.997772	1.10048	0.836125	0.99056	1.21093	0.993423	1.18571	1.26565	1.3476	1.26046	1.03838	1.42705	1.01378	0.956212	2.64658	0.97363	2.36278	2.62388	1.72905	4.85657	0.825766	0.265815	0.243524	0.229685	0.920709	0.50816	0.442585	0.460938	0.510751	0.403307	0.482513	0.400985	0.691601	0.551182	0.467643	0.364881	0.580963	0.308903	0.471123	0.794015	1.02117	1.06426	0.634351	0.545486	0.507417	0.616929	0.613122	0.601464
AAEL000054	11.8582	18.7934	17.4358	3.08589	14.903	23.673	13.7289	29.0796	20.9548	18.5067	20.6326	17.0184	18.9193	19.1618	26.3053	13.2601	9.41614	8.81041	9.42522	10.067	13.6027	9.37755	5.62942	6.48353	6.94822	25.5069	30.0466	63.6966	50.8441	25.4394	22.6226	45.113	46.8261	34.0658	49.8415	29.8571	30.5317	64.9578	47.2107	17.808	26.075	32.6018	19.8934	10.4184	12.9984	12.444	18.1717	26.2224	9.60344
AAEL000055	69.8452	67.8116	63.6374	54.9721	60.9109	68.3306	66.7127	76.7254	85.712	76.7836	81.5697	62.3267	66.1117	61.6333	57.0162	78.5596	63.2708	55.2114	56.6148	56.9519	62.5124	50.7498	37.4924	35.5924	36.8083	71.59	74.0567	71.4257	66.5433	70.7181	65.2564	70.2081	72.4014	51.732	76.0013	61.4293	62.0019	66.9518	60.6558	28.2684	41.8357	53.1363	38.5805	27.6326	25.5413	25.4722	27.1108	34.589	20.7734
AAEL000056	0	0	0	0	0.0705435	0	0	0	0	0	0	0	0	0	0	0	0	0	0	0	0	0	0	0	0	0	0	0	0	0	0	0	0	0	0	0	0	0	0	0	0	0	0	0	0	0	0	0	0
AAEL000057	1.17764	1.46803	1.29951	0.753476	0.968578	1.34542	1.07507	1.03374	1.6575	1.87209	1.8324	1.21103	1.69291	1.51316	1.41759	1.30248	1.33516	1.53778	1.04889	1.12088	1.09779	0.792672	1.35865	1.45059	1.24489	1.12791	0.830857	0.847167	1.07105	1.29508	1.06004	0.848306	0.924262	1.09557	1.1853	1.292	1.07772	0.836519	1.20393	0.758863	0.648123	0.616819	0.655926	0.824707	0.817619	0.660449	0.797663	0.791327	0.518974
AAEL000058	0.0471524	0.020316	0.0448146	0.0311309	0.0841845	0.0691093	0.0233957	0	0	0	0	0.0379388	0	0.0539221	0.0336775	0.27075	0.749112	0.291185	0.475264	0.0614504	0.149029	0.0896735	0.0236176	0	0	0	0	0	0	0	0.0218984	0	0.0166767	0	0	0	0	0	0	0.0146175	0	0.0712883	0	0	0	0	0.0344545	0.0176245	0
AAEL000059	2.89202	2.64109	3.18682	1.55654	2.5536	3.8586	3.39237	6.19077	4.45311	4.58113	3.54539	3.76226	3.21009	3.61727	2.32936	237.712	237.27	230.4	263.986	367.218	208.168	199.314	130.212	156.317	130.77	7.83872	10.5379	3.69478	8.2174	14.065	13.7595	5.76379	9.19996	5.4774	6.61128	18.5284	11.1785	3.92731	11.2288	1.02322	2.89471	1.38616	2.86333	1.28827	1.13652	1.51299	0.803939	1.49808	0.924692
AAEL000060	0.0257454	0	0	0	0.045965	0	0.0319353	0	0	0	0	0.0129467	0.0151096	0	0	0.15839	0	0.0883267	0.0540616	0	0	0	0	0	0	0	0	0	0.204977	0	0	0.033011	0.0455275	0	0	0	0.0187224	0	0	1.85563	4.59024	4.33025	2.82367	2.48388	1.01543	0.917883	1.41092	2.64633	0.234411
AAEL000061	0	0.0492923	0	0	0	0	0	0	0	0	0	0	0	0	0	0	0	0	0	0	0.0723168	0	0	0	0	0	0	0	0	0	0	0	0	0	0	0	0	0	0	0.035466	0	0	0.0567121	0	0	0	0	0	0
AAEL000062	5.35853	6.96063	6.95027	4.85101	6.78421	8.62914	7.76644	9.66588	8.36178	8.7874	10.2056	6.85014	7.51828	8.51091	8.82316	29.0703	17.8873	18.1302	15.401	20.4733	25.6258	27.2258	12.7455	11.8741	13.5666	48.7113	48.4702	82.6899	68.4079	55.1687	47.3238	70.3123	72.7023	57.7749	72.3044	52.1599	51.2018	84.6428	62.5433	1.4284	1.18883	1.18014	1.66841	1.42466	1.55557	1.47373	1.44095	1.45292	1.51396
AAEL000063	0.646773	0.9087	0.757247	0.835456	0.803289	0.635399	0.825529	0.762814	0.442621	0.204906	0.187351	0.848466	0.715157	0.857542	0.920538	0	0	0	0	0	0	0	0	0	0	0.0238511	0	0.0179145	0.0497528	0.0936163	0	0	0.0165759	0	0	0.0534458	0.0136331	0.0564373	0.0315876	0.261525	1.21211	0.283431	0.545974	0.320123	0.369704	0.167094	0.308218	0.245253	0.0393903
AAEL000064	9.89743	11.4536	9.2918	4.37911	5.73599	6.85439	7.07055	10.6269	9.51578	11.957	10.7271	6.48334	8.04092	6.10364	3.73806	218.409	218.929	202.58	217.016	190.272	211.764	173.524	93.3341	116.494	91.9365	25.3952	31.6774	12.1021	27.9721	22.523	20.3836	10.4182	14.7167	10.6558	7.5885	22.8687	19.1131	5.89678	16.6241	1.7028	5.23882	9.12702	5.38152	2.33602	1.43067	1.25628	1.36312	2.84721	0.595207
AAEL000065	6.48354	6.71683	6.94488	6.29358	6.27928	7.12446	6.29216	7.75199	4.6855	4.92328	5.34545	6.87384	8.28884	7.5954	7.81618	5.44116	2.97747	4.1323	3.54092	3.92428	5.69938	3.45561	2.25805	2.62733	2.23129	6.8652	7.93259	8.69488	7.5439	6.92899	6.36096	7.6955	8.45904	7.3148	8.48872	6.4458	6.23652	9.82139	7.21331	3.44589	3.10158	3.52063	2.83185	2.94998	2.46128	2.4784	3.89767	3.71742	2.40063
AAEL000066	23.14	20.8003	21.3459	21.4783	21.4182	27.4648	26.8688	23.6019	7.90349	9.48867	11.893	22.8624	21.1325	21.7016	24.8233	0.0744372	0.0389641	0.17123	0.0190552	0.236524	0.086042	0	0	0	0.0205723	0.0923613	0.0183809	0	0.0722487	0	0	0	0.0160472	0	0	0	0.0263965	0	0.06116	0	0	0	0.0224919	0	0.0238608	0	0	0.0169593	0
AAEL000067	0.0876962	0.0226708	0.00555655	0.00578986	0.244249	0.0257065	0.00870246	0.0285468	0	0	0.0500801	0.0176401	0.0123523	0	0.012527	0.0215808	0	0.00601732	0.0294639	0.0228576	0.0221736	0.0133423	0	0.00553322	0	0	0.0071053	0	0.00930949	0	0.0325821	0	0	0	0	0.00500024	0.0204077	0.0105603	0	0.00543725	0	0.017678	0	0	0.00461181	0	0.025632	0.0131115	0
AAEL000068	2023.15	1942.05	2007.63	2325.06	1638.73	1395.98	1448.42	1969.4	1375.6	1756.35	1887.42	1860.59	1730.69	1868.86	1715.01	4724.48	5691.82	5744.38	5981.21	4790.75	3975.32	4446.51	6087.51	5831.07	6280.89	2808.66	2872.56	2632.89	2840.08	3616.06	3406	3271.05	3255.83	3372.41	3295.2	3137.99	2989.95	2558.86	3011.51	3100.04	3294.37	2858.3	3529.9	3957.89	3578.97	3323.99	2660.19	2467.23	3740.3
AAEL000069	0.175806	0	0.0759499	0.0263796	0.0570689	0.0292809	0	0	0.0419275	0.0388195	0	0.0160743	0.0562792	0	0	0	0.0343125	0	0	0	0.0252567	0.0303949	0.0800521	0.0252104	0	0	0	0.0305452	0.0848314	0	0.0742249	0.0819711	0.0282629	0	0	0	0.0464905	0	0.107717	0.842285	1.18992	1.38939	0.713043	0.709575	0.441256	0.512828	0.408744	0.657124	0.1791
AAEL000070	15.5904	19.639	18.1683	12.7249	18.6906	16.2555	16.6544	24.01	41.4432	41.0102	39.4435	17.6207	18.0774	20.3782	20.9145	15.6622	10.1439	12.1499	12.1464	12.3682	14.2922	12.0381	6.95527	8.6762	7.1751	30.2631	33.8621	46.4949	39.2935	37.175	35.1344	40.1885	43.2441	27.7797	37.9987	36.8117	33.3504	47.7759	36.3418	10.8179	10.5647	12.8259	10.8059	11.2247	9.53122	9.54787	9.48783	12.1501	8.42467
AAEL000071	951.987	828.666	644.727	646.204	489.027	439.055	400.301	272.6	157.881	149.925	151.705	278.505	303.87	265.877	261.211	0.821693	0	0	0	0.130546	0	0	0	0	0.0908368	15.4972	12.3364	5.36046	8.08168	4.32191	8.93208	3.69909	4.10966	15.5976	1.24845	7.19655	10.7812	3.01562	8.37159	23.4144	138.012	229.137	103.087	45.705	9.48213	10.1426	17.7134	48.7491	2.46957
AAEL000072	0.640565	0.324698	1.07436	1.05728	1.21092	0.897429	0.607616	0.429298	1.03791	2.3338	0.860714	1.13691	0.928793	0.807939	0.740088	1.31362	0.647166	0.581728	1.42422	0.736591	1.19091	2.07813	1.03803	0.772672	0.93965	0.767027	0.610585	0.504096	0.899999	0.376325	0.0874969	0.289885	0.732963	0.0931295	2.05457	0.42969	0.712444	0.567176	0.126978	0.408838	0.738259	0.0949461	0.0466967	0.128685	0.148616	0.134339	0.137666	0.14084	0.105562
AAEL000073	7092.23	6662.04	6885.82	6960.49	7151.88	6977.22	7191.56	7898.34	3866	3474.9	3716.05	7192.23	6557.13	6826.95	6679.89	0	0.119562	0.238828	0.116942	0	0.0440036	0.105911	0.139471	0.0439228	0.126253	4.03862	1.18444	1.224	2.43866	0.77868	0.517274	0.9997	0.93558	20.44	2.60281	1.34953	2.51094	0.922101	42.9765	2.46017	5.12831	12.4892	6.28051	5.9911	0.878605	1.04239	2.33987	3.7989	0.702085
AAEL000074	17.0387	20.8013	21.0216	14.2	21.1608	22.1614	21.0406	21.0535	38.2758	36.7353	33.2106	20.3737	23.2582	21.02	18.3032	315.021	375.824	340.452	384.117	475.267	336.804	311.39	297.019	325.478	261.227	28.0237	27.159	13.6145	29.8356	31.0177	29.5765	17.1335	22.416	18.9072	15.0902	70.5148	37.6272	10.4701	22.6177	28.9639	49.8509	85.7521	56.8255	58.659	30.3626	25.6692	30.3175	36.3761	20.7689
AAEL000075	0.0392395	0	0.0207189	0.0215888	0.0934093	0.0239632	0.0162246	0.0425773	0	0	0	0.013155	0.0614112	0	0	0	0	0.089748	0.0549315	0	0.0620096	0	0	0	0	0.0332819	0.0264938	0	0.416551	0	0	0	0	0.129311	0	0.0372892	0.133166	0.0393764	0	1.76384	1.64012	3.14752	1.83169	2.27817	1.58205	0.792756	1.72035	2.15114	0.62294
AAEL000076	0	0	0.0245578	0	0	0	0	0.151399	0.0203354	0	0	0	0	0	0	0.190758	0.149778	0.106377	0.37438	0	0	0	0	0	0	0	0	0	0	0	0	0	0	2.58644	0.120763	0.0220992	0	0	0	0	0.121501	0.15626	0.480327	0.423574	0	0	0	0	0
AAEL000077	47.4123	45.3508	47.1169	46.4414	40.5218	40.0062	38.4038	50.8621	48.6041	53.981	53.1687	45.3439	43.7904	43.0002	45.3667	44.9724	40.8402	37.8672	38.689	38.8009	37.8613	34.8973	36.4036	39.6202	40.0316	61.9621	61.6129	74.4809	67.7515	61.3001	56.7843	61.7275	63.5599	67.4517	73.6402	56.7106	52.9149	69.7625	59.0015	42.1497	37.8021	37.0631	38.9129	36.5856	37.8032	36.3601	35.3821	37.6655	35.4327
AAEL000078	0.0145146	0	0.0229916	0	0.0259139	0	0	0.307111	0	0	0	0.0291961	0.0170369	0	0	0	0	0.0871437	0	0	0	0	0	0	0	0	0	0	0	0	0	0	0	0	0	0.0206898	0	0	0.0489124	0	0	0	0.0359755	0	0.038165	0	0	0	0.0406631
AAEL000079	0.82812	0.684333	0.415927	0.718277	1.06216	1.5239	0.649132	2.51637	4.55444	2.31469	2.94651	1.04526	0.870729	0.503953	0.868838	6.53315	1.91389	3.36711	4.97196	6.13797	11.2586	2.63298	0.597808	0.669061	0.882493	2.808	3.22461	8.58018	6.71995	1.19934	1.16828	2.96181	5.40962	1.39778	3.88087	2.61476	2.28871	8.45197	5.89689	2.55583	2.81331	4.5782	2.86493	0.727425	1.70915	1.64315	2.24066	2.73157	1.02883
AAEL000080	50.5259	63.2498	44.7497	33.1762	23.963	14.4404	21.7847	26.7077	66.9871	40.4113	35.0006	28.5003	28.6317	20.378	14.7989	12.0894	22.3315	20.9714	29.6838	12.0486	11.5849	5.43328	3.30506	6.06205	3.94527	115.003	76.6394	62.4728	92.2164	53.0544	41.8082	34.9586	45.8413	16.255	28.9568	27.5767	29.3819	18.8387	21.0389	9.7446	11.1667	17.4217	10.8104	12.1839	9.99074	9.37136	10.1465	18.8638	10.99
AAEL000081	60.0845	64.4194	58.576	53.6175	55.5791	60.9083	58.3156	76.5751	42.8423	41.3791	39.5842	60.4503	64.5777	60.4519	61.9979	75.6463	63.0928	58.3866	68.6606	71.9081	93.3475	58.3541	48.9599	49.0085	47.7927	86.9433	83.7389	111.129	103.322	91.545	82.217	102.401	111.634	94.4364	105.881	88.0912	89.3365	112.561	105.367	34.5011	39.0783	42.9914	37.7056	30.689	30.9173	28.3752	35.7682	41.9303	28.8908
AAEL000082	0.0122888	0.0264738	0	0	0.0877604	0.022514	0	0	0	0	0	0.0247189	0.0144243	0	0	0	0	0	0	0	0	0	0.030776	0.0193842	0.0278592	0.0312692	0	0.0234861	0.163067	0.0245465	0	0.0315137	0	0	0	0.0350341	0.071493	0	0	0.133336	0.481543	0.185791	0.24367	0	0.064625	0.0219063	0.0448976	0.206698	0
AAEL000083	0.73849	0.795462	0.372207	0.77567	1.5582	2.89043	1.14505	1.83026	3.58845	2.87402	2.61182	0.945299	0.866821	0.76774	0.92903	0.103257	0.180166	0.0287909	0	0.328098	1.1405	0.159596	0.210166	0.185322	0.342447	4.48423	4.58952	17.3536	9.30943	3.48661	3.03994	9.72724	12.1689	3.94083	6.7112	5.02414	4.17427	19.0488	9.38887	0.312185	0.131536	0.359479	0.1872	0.11464	0.308923	0.329111	0.245281	0.125468	0.282123
AAEL000084	182.695	174.547	172.912	183.514	173.913	183.513	177.864	163.114	164.33	175.411	173.487	166.547	184.366	174.884	182.687	116.319	125.912	125.829	124.275	102.476	127.573	112.591	86.0816	93.4982	87.1247	129.911	119.547	116.355	123.59	125.896	119.546	120.153	128.69	125.96	103.167	114.449	120.401	112.174	120.767	143.247	137.838	125.02	133.389	125.482	126.89	129.581	123.796	129.959	109.703
AAEL000085	0.126856	0.0910951	0.0223271	0.0697938	0.05033	0	0.0524519	0.321176	0.184882	0.102707	0.120738	0.141761	0.115812	0.161187	0.0755033	0	0.0605215	0.0241786	0.236782	0.0459229	0	0	0	0.0444668	0	0.0717307	0.0285503	0.0269383	0	0.394162	2.91298	1.84344	1.04687	0	0.365979	2.97359	0.779014	0.89109	1.37746	0.218478	0	0.781365	0.209615	0.240687	0.148248	0.0251262	0.154491	0.36879	0.0197439
AAEL000086	0.311541	0.105971	0.285706	0.270638	0.263471	0.270363	0.203392	0.427	0.129045	0.159305	0.374547	0.247367	0.192463	0.445336	0.380611	2.10159	2.72819	0.998512	1.70434	4.00668	1.71018	2.30756	1.6015	1.88809	1.44972	0.292056	0.232489	0.188024	0.304611	0.0327522	0	0	0.0289959	0.384998	0	0.467458	0.238482	0	0.0552555	0.559143	0.192756	0.640408	0.203205	0.671981	0.68983	0.555359	0.17972	0.275796	0.597173
AAEL000087	0.821945	1.00049	0.776523	0.212928	0.401417	0.722544	0.484636	0.70789	0.55115	0.286481	0.641981	0.719166	0.822009	0.816662	0.487019	16.4627	18.6196	13.5685	17.4532	70.4915	24.5686	15.4143	11.3077	15.0001	12.8431	3.94845	6.70434	1.62724	2.56286	2.66517	4.26232	2.53316	2.86139	3.00625	2.12461	9.68309	4.86226	1.28715	2.99342	0.0914106	0.115545	0.125382	0.0867887	0.113291	0.05815	0.0328523	0.121197	0.137769	0.0309781
AAEL000088	9.35229	11.501	10.8978	8.23517	10.2737	11.3042	11.4289	15.2398	6.47173	6.8201	7.1152	10.6104	11.4135	10.5159	11.7498	10.6524	9.7	8.22587	9.88326	9.41026	11.2049	7.89668	7.13621	8.14998	8.05601	12.5404	13.2503	15.4052	14.5949	12.6458	12.4997	14.1454	14.362	17.1272	14.3799	12.4856	12.3202	15.4042	15.1509	9.95921	11.6655	12.7397	10.3673	7.31756	8.61491	7.65884	9.09414	11.2102	7.26848
AAEL000089	30.6157	25.7692	30.8187	34.429	33.3552	40.6116	41.0791	35.0534	13.0103	16.2892	19.9804	36.5813	28.2714	35.6444	36.6999	0	0	0	0	0	0	0.0181554	0	0	0	0	0	0	0.0760066	0	0	0	0.0168819	0	0	0	0.055539	0	0.128682	0.0147973	0	0	0	0	0.0125509	0	0	0	0
AAEL000090	73.7286	66.6277	60.0754	60.4684	68.8469	83.9801	73.785	58.7567	36.4264	30.2821	27.9679	83.3251	78.062	64.879	79.2899	85.2791	74.1084	66.8164	67.2474	75.0412	70.1084	64.9462	54.451	52.5833	54.7088	84.9597	86.3938	99.1848	93.7398	76.7525	74.7992	90.8079	98.3765	115.527	90.3845	79.9175	88.6505	110.182	91.3603	74.9034	97.9648	83.8864	81.9766	58.203	67.4326	67.3312	75.3088	80.8676	53.4995
AAEL000091	26.7351	26.9332	24.5606	25.9705	22.3953	23.5734	25.2344	27.1198	11.9537	13.0431	18.6973	23.7007	25.7633	25.1003	22.7143	23.4359	15.9388	16.3841	18.4797	21.7762	26.002	18.5411	14.9892	16.3489	14.9633	28.3893	30.646	27.9192	26.8147	32.7621	28.4257	29.8948	34.5917	25.0755	24.2041	26.4566	29.3301	25.8657	27.8996	10.9095	14.6275	15.5936	12.457	9.8641	9.89764	9.2566	12.1906	13.7969	8.31077
AAEL000092	0	0	0	0	0	0	0	0	0	0	0	0	0	0	0	0	0	0	0	0.169293	0.0410566	0	0	0	0	0	0	0	0	0	0	0	0	0	0	0.0370338	0	0	0	0.0805408	0	0	0	0.0887281	0.102471	0.185253	0.0949204	0.0485546	0.0727851
AAEL000093	33.9213	51.1163	42.8063	32.5607	45.463	41.1332	37.9665	51.4463	49.8282	45.2683	46.2397	42.974	47.7199	40.8647	44.6296	27.0639	24.7571	22.7867	26.5635	22.8628	26.4701	20.1443	15.3329	18.2316	17.9974	30.3456	45.0553	42.7569	36.2353	41.0503	36.9923	43.2841	51.6502	42.861	50.9916	45.9722	54.2459	55.5072	46.6975	28.7649	48.1727	44.579	46.0734	29.8431	23.1574	25.1762	28.7131	35.4688	25.0083
AAEL000094	10.3065	9.75918	12.5663	7.58447	11.2805	9.55036	12.3543	17.4804	14.6277	15.3597	17.3909	10.5075	10.1513	15.3835	14.0103	4.46719	4.26952	3.7832	3.7891	2.9307	3.83633	5.35877	4.01694	4.18828	3.80823	3.33675	1.07565	1.92627	2.30095	1.88335	1.18279	1.22285	1.0924	1.62054	0.872331	2.3945	2.20675	3.75201	2.19127	7.08897	12.8676	19.307	9.32101	8.23523	5.8133	5.27416	6.65202	10.0461	4.58463
AAEL000095	10.2588	8.3926	9.85076	9.85951	7.59938	8.7498	10.5776	6.71645	8.68696	10.0056	12.1742	11.798	9.75519	13.2621	11.4132	0.295893	0.061954	0	0	0.0470099	0.0228015	0	0.0361351	0	0	0.0367142	0	0.0275759	0.0765849	0.0864625	0.0670095	0.0370013	0	0	0	0	0	0	0	0.156554	0.113079	0.0727144	0.0357626	0.0985534	0.132787	0.102884	0.210863	0.107863	0.0202112
AAEL000096	0.842922	0.544771	0.801131	0.34782	0.752464	0.772147	0.575071	3.08686	0.221129	0.409474	0.240681	0.720603	0.544171	0.903694	0.752547	1.55574	0.678625	0.325337	0.708006	1.23584	1.26546	1.28244	0.422201	0.598326	0.668828	1.39414	1.1098	0.966585	0.894814	2.10463	3.03388	2.26969	1.49061	1.97917	0.218864	2.46316	1.77766	0.380638	0.994189	0.391965	0	1.64608	0.47008	0.719683	0.33246	0.300522	0.615928	0.315065	0.472294
AAEL000097	2.13544	1.79075	2.2021	1.63221	1.48408	1.39162	1.83109	2.65921	1.12792	1.39242	1.71872	1.31169	2.22055	1.88478	1.8681	0.0587811	0.0615378	0.221262	0.0902842	0.186776	0.113242	0.109024	0.14357	0.0452135	0.162454	10.2839	10.1604	8.24458	12.5516	11.8803	12.7794	11.6506	12.4186	9.12118	6.69824	8.98885	8.98403	7.63674	11.5911	0.111073	0.11232	0.144452	0.106567	0	0.131895	0.0510963	0.0523617	0.187492	0.0200755
AAEL000098	0.0499464	0.0537996	0.0395584	0.0412194	0.468157	0.068629	0.0309774	0.365816	0.0982704	0	0	0.0753503	0.0732823	0.0535474	0	0.0256065	0.214459	0.171355	0.1311	0.0813645	0.118394	0.0237467	0.125085	0.0787847	0.0283076	0.0317724	0.0252922	0.0715923	0.231968	0.149649	0.0579899	0.0960627	0.0441621	0.0308615	0.129686	0.195789	0.308735	0.187952	0.0841565	0.174191	0	0.409025	0.0928468	0.170576	0.164163	0.155812	0.228101	0.23336	0.139926
AAEL000099	5.24842	4.48191	4.89333	1.50883	4.24902	3.75379	3.91008	8.46534	4.67218	4.45983	3.96024	3.48736	4.08848	2.7261	1.96996	125.472	156.582	136.303	161.69	228.972	158.632	149.99	125.836	123.908	118.412	26.4287	26.1782	14.5189	21.0814	23.2337	27.7416	13.3379	19.0641	12.6991	14.446	25.2074	23.0379	9.67939	16.7305	0.14658	0.370561	0.556	0.507843	0.538267	0.207212	0.140479	0.230333	0.147278	0.0441549
AAEL000100	4.16569	3.93986	1.9313	3.68938	3.62795	3.90899	1.89045	4.13418	1.46596	0.863734	2.03075	3.88308	3.57775	1.88808	2.17701	10.4179	3.05381	4.09576	10.2408	0.993083	8.02803	3.28482	1.27226	0.801329	1.61235	3.36088	3.087	2.33016	3.50535	2.63831	1.6515	3.38716	2.5154	4.14343	2.90191	1.59311	2.65992	0.917611	2.39671	3.14972	5.17573	4.22425	5.66614	2.94942	4.54164	5.79578	5.93931	4.74708	5.69283
AAEL000101	0.841714	0.983961	1.06458	0.9585	1.33968	1.38668	1.29499	1.82663	0.804507	0.919203	0.875644	1.05655	0.903737	1.10993	1.25827	7.56683	15.101	16.4534	15.2496	19.2816	19.9213	20.785	12.1086	10.951	11.109	2.32439	0.806207	0.523752	1.14289	3.08889	1.87878	1.12109	0.980774	1.49979	1.01651	1.84158	1.63229	0.157144	1.07742	1.04172	0.767045	1.77567	1.08356	1.1699	0.549016	0.395469	1.09659	0.975546	0.237637
AAEL000102	9.95963	12.1449	12.378	9.8607	8.54133	7.10074	7.86706	7.46792	3.88218	3.49931	4.22545	6.37868	7.72006	7.45423	5.91388	89.413	86.1007	79.1575	71.8912	75.3322	87.6537	94.5264	95.0649	100.572	100.203	41.0222	18.889	16.1166	22.2344	15.4679	15.7454	9.89903	16.5047	15.385	11.1817	20.4248	17.1618	11.1022	16.623	505.45	251.407	229.189	282.323	328.695	513.684	550.925	303.975	303.931	297.93
AAEL000103	8.9318	11.471	10.1691	5.31574	11.9216	12.9415	12.1446	14.0132	33.3445	26.9615	24.6448	12.6325	11.2148	11.5707	13.6864	15.5867	14.4739	12.062	14.6527	9.2338	13.4023	13.9239	8.71088	10.0925	9.68629	31.1406	35.2267	57.2838	46.0977	47.6473	42.129	56.106	57.446	32.2112	54.522	42.6943	38.8784	65.0892	46.5232	3.32801	2.35574	3.40839	4.04446	2.56642	3.95188	3.90395	4.70662	3.93237	5.32334
AAEL000104	1.68869	1.48824	2.61415	1.53616	1.71303	3.05864	2.1185	3.45124	4.87051	4.90566	4.68476	1.7949	1.50913	2.20818	2.12439	1.55443	0.90636	1.46484	0.916722	0.750255	1.3343	0.98535	0.672816	0.559984	0.761314	0.0732427	0.291521	0.091687	0.229173	0.153322	0.02228	0.172236	0.101804	0.0711428	0	0.0820613	0.19537	0.0288849	0.0646666	1.30875	1.76709	2.17592	0.868023	1.14688	0.403661	0.30787	0.736154	1.05797	0.161281
AAEL000105	9.35536	6.82239	12.6332	3.83638	7.05459	9.15536	8.66745	7.80252	2.97253	2.92861	3.44277	5.53737	5.35414	4.09085	2.72358	76.3835	168.072	152.856	169.087	154.248	117.378	86.3898	95.1003	93.1937	82.0695	46.7597	19.6559	17.7409	43.2952	45.7309	40.4794	25.8165	28.2324	16.9469	12.221	26.5469	25.4175	3.62983	13.0707	1.12586	0.455396	0.84191	0.522089	1.19069	0.515667	0.776881	0.79612	0.651582	0.386628
AAEL000106	17.1993	19.1147	21.206	20.2711	17.444	15.1116	16.6706	17.0671	12.7817	16.906	22.1773	19.4702	19.9132	19.3785	18.4216	10.3652	7.13643	7.56556	7.75866	5.5104	8.92286	7.10102	6.02771	6.79273	6.01683	15.0956	17.6561	15.9879	17.8161	20.5558	18.4284	17.9494	19.6937	17.6693	21.2817	15.7263	14.343	18.134	15.1694	5.32379	3.77255	6.62206	4.90144	4.30987	5.14844	4.17455	3.89767	5.98132	4.30087
AAEL000107	10.2415	11.0974	13.5245	12.8153	9.66953	10.5069	10.515	11.4109	4.05054	5.04434	6.23032	11.9045	11.2326	13.2719	13.2335	5.53246	3.96328	4.27853	4.63178	4.42248	5.40556	4.63371	3.63739	3.71485	3.29266	11.3461	11.4927	14.8	14.1213	12.9602	11.9618	12.7228	13.4541	16.397	13.6925	11.5319	10.6016	15.0379	14.0429	6.81692	5.34558	4.7457	5.39143	6.75658	5.93372	6.35173	6.62062	6.70986	6.10344
AAEL000108	0.0895237	0.171431	0.141809	0.0820905	0.266388	0.127566	0.123386	0.161898	0.104379	0.0483208	0.539639	0.170072	0.210161	0.255941	0.124328	0.142791	0.0427107	0	0	0.0648166	0.0471577	0.0378343	0.0498227	0.141213	0.0902016	0.0506211	0.181334	0.171096	0.158391	0.119213	0.138588	0.280594	0.140722	0.172094	0	0.0992531	0.086804	0.209617	0.167602	0.0462546	0.116934	0.0250644	0	0.220812	0.0653877	0.0354637	0	0.0371799	0.153269
AAEL000109	52.2245	51.4897	49.8601	41.2914	39.3089	45.8951	43.1589	40.7894	15.4245	16.1461	19.4094	42.805	48.5504	45.8678	47.99	91.6741	29.7042	40.6804	67.8341	71.5449	119.286	49.8738	26.7836	28.1089	25.5217	218.285	212.61	295.107	273.973	219.123	185.803	242.526	266.787	255.256	272.867	193.657	217.86	278.443	246.931	23.9452	25.888	28.1134	20.0456	17.4114	17.663	15.3782	26.6681	29.8978	15.9415
AAEL000111	12.2948	9.95966	18.7172	7.56836	14.1916	15.3706	12.8601	13.409	2.94117	3.48808	3.5969	8.32392	9.84765	7.63505	6.05065	114.674	143.311	131.07	149.535	187.113	176.278	171.94	95.1179	91.4842	83.1046	65.1013	30.5173	30.7444	65.8605	71.4361	62.979	36.4395	38.7835	29.3601	20.9335	37.5832	37.6695	7.77429	23.73	1.75733	0.691076	1.2062	0.936691	1.61331	1.17588	1.19017	1.38072	1.34193	0.476433
AAEL000112	0	0	0	0.0379185	0.205079	0	0	0	0.0602672	0.0557998	0	0	0.0269655	0	0	0	0	0.0197041	0	0	0	0	0.0575341	0	0	0	0.093067	0.131718	0.182907	0.0458884	0	0.117827	0.121877	0	0	0.0982417	0.0334131	0.276642	0	0	0	0	0	0	0.0302033	0.0409527	0	0	0
AAEL000113	8.02822	9.55994	8.89605	8.90487	6.27906	6.51077	7.37746	8.18167	7.53555	7.91616	10.7781	9.79666	10.6769	12.8184	9.92924	0	0	0	0	0	0.0290984	0.0350181	0.0922283	0.0290449	0	0	0.111891	0	0.0977345	0	0	0.0472196	0.0976853	0.13653	0	0.0524945	0.160686	0.166298	0.186152	0.371035	0.721535	0.231988	0.319472	0.440195	0.435748	0.196944	0.336369	0.585012	0.206342
AAEL000114	0.0292531	0	0	0	0.156683	0	0	0	0	0	0	0	0	0	0.0261167	0	0	0	0	0	0	0	0	0	0	0	0.0296267	0.0279539	0	0	0.0679282	0	0.0258653	0	0	0.0208493	0	0.0440327	0	0	0	0	0	0	0	0	0	0	0
AAEL000115	12.8208	14.0743	15.6726	15.5515	13.2484	13.8717	14.0998	13.0918	9.26282	12.612	11.214	14.3187	18.9937	18.0029	15.4414	25.1302	26.8357	27.6932	25.4944	25.7147	26.6161	22.8382	22.2251	21.8316	21.2745	13.7409	14.3423	15.9863	17.3884	17.1607	16.3543	18.4	17.7636	16.8004	19.5126	16.9026	17.7956	14.3245	20.1705	11.063	12.8741	15.225	10.2726	11.6718	8.71328	9.99675	11.5205	11.7862	8.14629
AAEL000116	7.62562	7.49109	8.41681	9.00181	6.05575	6.12474	6.54565	7.49649	3.03271	4.68231	3.62312	7.70627	7.51148	8.31056	8.81231	7.55629	3.14986	3.61033	4.59885	5.00872	5.56258	3.52694	3.04032	2.80024	3.33304	9.88805	9.60125	10.843	10.4912	11.1741	10.4119	10.2313	10.9174	9.80057	9.53562	8.522	8.11856	10.4866	9.92945	3.27175	2.34269	3.1743	2.17735	1.94801	2.1655	2.04447	2.80833	3.14671	1.96543
AAEL000117	0.0563339	0	0.0446174	0.0464908	0.100577	0.0516039	0	0	0	0	0	0.0849866	0.0661234	0.0805272	0.201176	0	0	0	0	0	0	0	0	0	0	0	0.0570535	0.26916	0.0747524	0	0.196218	0.216696	0.0498098	0	0	0.0401505	0	0.254387	0	0.0436595	0	0	0	0	0.0370314	0	0.102909	0	0.0789105
AAEL000118	18.8641	19.0609	21.784	20.2752	16.7299	20.0124	19.7047	27.6628	22.1372	22.41	23.2166	19.6645	17.8654	22.6581	23.3133	8.53624	6.56422	6.64922	8.19195	8.77831	10.8176	8.10631	5.80431	6.05668	5.66375	19.8436	18.8715	20.7883	21.9717	20.6981	17.3771	20.2945	23.0821	20.7898	20.678	18.8141	18.0898	20.6077	22.3297	9.08532	9.27763	9.91733	8.80725	6.30067	7.78691	7.06397	9.21188	10.0923	6.57374
AAEL000119	6.95609	6.93078	6.44169	6.34786	6.04241	6.37203	5.58365	6.35757	4.21115	3.57407	4.44982	6.66646	7.48972	6.09037	6.15057	13.154	10.5256	10.6703	10.3863	11.8112	10.8975	10.4687	8.74388	8.44033	8.50655	5.66738	5.24306	3.71986	6.70979	4.54244	4.3022	4.11654	4.26987	4.67833	4.48063	4.37618	4.84456	2.83913	4.35013	5.27701	4.56043	5.9325	5.08946	4.91116	3.54379	3.32655	4.27644	5.30006	2.64208
AAEL000120	0	0	0	0	0.119509	0	0	0	0	0	0	0.0504921	0	0	0	0	0	0	0	0	0	0	0	0	0	0	0.0677929	0	0	0	0.0388589	0.0429143	0	0	0	0	0	0	0	0	0	0	0	0	0	0	0	0	0
AAEL000121	6.01725	9.83153	9.1585	1.6888	7.48097	14.3789	7.45389	23.8167	26.1066	22.2286	23.911	8.80008	7.77301	10.0814	13.3904	0.840965	0.553522	0.27163	0.520079	0.661425	0.795623	0.432412	0.508419	0.33944	0.441825	23.0285	22.049	58.8504	47.4119	19.9266	18.4133	40.3574	33.4373	35.6147	34.5367	25.4713	20.6981	64.0372	44.1669	1.93838	2.72064	3.15622	2.29449	0.783452	1.87365	2.0483	2.22512	2.89865	1.88822
AAEL000122	8.0194	8.3135	8.65344	8.45524	8.03521	8.60157	8.33178	7.59409	1.92527	3.32901	3.76082	8.27081	8.99083	8.21199	9.45934	4.64462	4.059	4.11025	4.72529	3.42037	4.40865	3.41995	2.82389	2.39194	2.93088	10.8582	10.5338	11.5367	11.9183	10.8149	10.6313	12.2643	11.8264	12.6371	11.61	10.3782	10.6457	11.3834	12.2183	5.54465	4.57082	4.80073	4.15603	4.87999	4.51121	4.43595	6.03739	6.15844	3.24064
AAEL000123	0.444108	0.499168	0.428206	0.159352	0.82737	1.30889	0.33532	2.38847	0.861126	0.586245	0.551334	0.660281	0.611941	0.524429	0.517163	0.395974	0.497454	0.0993675	0.689285	0.503282	0.793358	0.440658	0.145072	0.395951	0.131323	8.00856	10.208	32.2163	24.6998	6.51817	5.02177	15.2016	20.4874	8.66183	14.0882	9.27558	10.1382	33.308	19.5857	0.119718	1.36194	1.16771	0.191435	0	0.101543	0.137682	0.141092	0.433037	0.162284
AAEL000124	112.903	80.7486	87.1324	101.08	52.686	49.7508	55.7204	34.1828	32.6715	22.2892	43.0086	57.61	51.219	77.6355	67.3577	151.593	228.577	100.898	91.4891	142.257	86.0383	194.516	246.638	170.115	135.62	10.4157	10.459	9.40829	40.2587	7.96264	4.03816	6.44925	12.0171	4.76099	3.89016	17.4285	21.7908	5.15473	11.3599	1372.36	3145.23	6146.77	2289.99	1248.58	1068.31	929.241	1070.43	2493.08	351.565
AAEL000125	0	0	0	0	0	0	0	0	0	0.0532211	0	0	0	0	0	0	0	0	0	0	0	0	0	0	0	0	0	0	0	0	0	0	0	0	0	0	0	0	0	0	0	0	0	0	0	0	0	0	0
AAEL000126	51.9391	55.0475	54.0458	39.0403	62.5306	62.6615	60.2478	75.1046	90.2641	80.487	81.2696	51.5794	52.4837	55.1379	55.0899	40.2876	38.8225	34.4759	40.1278	43.9047	44.8826	46.7523	38.6498	34.496	37.4454	26.5496	27.6465	25.8157	29.3258	28.2374	25.1674	23.3838	25.2031	19.032	22.2433	22.328	20.6074	21.8681	22.7056	24.0208	23.6868	31.4495	20.3424	21.8713	17.6154	15.1224	21.5456	24.5009	11.883
AAEL000127	2.95991	2.34332	2.66737	1.57095	3.88404	4.63714	4.25538	2.62156	1.56396	1.60045	2.46377	3.93417	3.49883	3.03502	3.45494	9.16928	11.0476	8.64774	8.31281	9.16655	10.0823	10.1841	5.684	4.42145	4.86077	0.904853	0.444891	0.299837	0.499632	0.856555	1.06862	0.536429	0.351416	0.646257	0.543138	1.25234	0.943142	0.37784	0.845896	1.99405	2.29512	3.17572	2.35904	1.89314	1.70508	1.28647	1.37565	1.85695	0.512774
AAEL000128	17.5295	23.5164	19.3563	9.00497	20.954	23.6481	21.1279	33.071	43.7861	39.2783	39.4198	18.0749	23.042	21.1877	20.3622	43.0611	44.5376	32.4663	40.188	38.6838	45.0818	30.6328	22.9092	24.7822	23.0112	36.5788	38.7935	51.6032	48.07	42.1158	39.5938	41.5986	44.6928	33.7389	42.9354	37.7799	36.0821	46.721	44.1429	23.1725	21.5036	31.4569	23.9722	18.9593	20.14	19.8492	19.4165	25.0944	15.1312
AAEL000129	2.74975	3.72564	2.32851	0.88488	3.90584	8.7289	3.62538	11.2731	19.5878	11.9925	15.0732	4.80058	4.32375	3.62164	5.46569	0.744768	0.436259	0.304076	0.245126	0.535279	0.75156	0.559119	0.0866218	0.477388	0.215634	11.9914	16.9894	47.1816	31.9899	13.1786	9.85883	28.6274	34.1299	14.2976	27.2791	16.6645	16.2362	49.9284	30.1009	0.871199	2.20244	3.22471	1.54312	0.310076	0.87536	0.801543	0.789801	1.45442	0.859981
AAEL000130	0.0121316	0	0	0	0.0433188	0	0.0300968	0.0789814	0	0	0	0.0122014	0	0.0173417	0.0649854	0	0	0	0	0	0	0	0	0	0	0	0	0	0	0	0	0	0	0	0	0	0	0	0	0	0	0	0	0	0	0	0	0	0
AAEL000132	0.0166691	0.0359102	0.0132022	0	0.0148803	0.061078	0.0103384	0.0542611	0	0	0	0.0167649	0	0.0119139	0.0148819	0	0.0357869	0	0.0525041	0.0543092	0.026342	0.0475515	0.0417459	0.0920276	0.0377895	0.0212075	0	0.0159288	0	0.016648	0	0	0	0	0	0.0118805	0	0	0	0.0129188	0	0	0	0.028464	0.0219151	0.0148573	0.0304505	0.0155763	0
AAEL000133	0	0	0	0	0.105815	0	0.147035	0	0	0	0	0	0	0	0	0	0	0	0	0	0	0.112715	0	0	0	0	0	0	0	0	0.137625	0	0	0	0	0	0	0	0	0	0	0	0	0	0	0	0	0	0
AAEL000134	23.8709	31.5614	32.7467	20.899	26.823	28.2979	25.8245	43.9514	15.8524	18.9652	22.1905	28.604	32.0109	35.2827	35.9709	4.72714	2.58768	2.86816	1.91741	2.03622	2.33443	2.46975	1.38224	1.65158	1.49045	62.1651	70.1845	90.3898	81.9406	67.1849	63.987	82.2375	80.9089	82.62	93.0869	72.5423	73.2973	95.1243	86.6507	5.96335	8.49198	7.67973	7.59437	5.87656	6.73338	5.99007	6.67219	7.1901	6.93535
AAEL000136	18.0221	20.2276	23.8563	26.8781	18.9988	18.9994	19.3536	24.2995	14.1419	17.3711	20.2875	24.3556	22.8866	28.3395	27.075	12.0129	6.33829	7.34812	8.82828	7.79247	8.82899	7.55132	5.4049	5.65904	6.54473	18.0911	16.8993	24.6586	22.2905	19.5575	17.7462	24.8692	21.4945	27.2476	22.1964	18.7112	15.3277	30.3198	18.7958	9.60121	7.83452	7.80406	6.1944	9.68382	9.50704	8.32726	10.2743	8.27628	10.0639
AAEL000137	2.53533	2.23738	2.86446	2.48055	2.77044	2.64144	2.65232	3.17193	1.74691	1.81032	1.88393	2.21811	2.38073	2.51508	2.56348	6.61495	3.81016	4.3386	3.78441	4.93627	6.12084	5.26313	3.77907	3.70045	3.25472	3.793	3.08125	3.24588	3.71285	2.9043	3.51817	3.44666	3.26263	2.18941	3.20424	2.56026	2.48793	2.99783	2.71752	2.99235	1.84332	3.07878	2.55145	2.81666	1.95978	1.78603	2.92395	2.78586	2.02815
AAEL000138	153.178	143.194	168.425	180.877	131.475	128.182	132.957	228.91	76.6133	106.455	122.691	165.205	186.093	183.422	164.667	163.17	153.009	156.136	150.807	112.191	127.284	138.921	96.7764	94.283	97.5474	169.886	158.886	132.018	157.056	207.767	192.607	192.341	188.131	236.646	302.392	183.371	184.169	143.988	189.44	170.918	207.51	196.983	209.773	266.322	188.567	199.154	213.289	203.752	250.763
AAEL000139	0.0731955	0	0.0463776	0.0241625	0.104545	0.0536397	0.0726349	0.047653	0.0384035	0.0711136	0	0.0147232	0.154647	0.020926	0.0522782	0	0	0	0	0	0	0	0	0	0	0	0	0	0.155403	0.175446	0.0679865	0	0	0	0	0	0.0638746	0.0440705	0	146.878	381.298	832.085	294.518	156.335	110.569	82.4891	114.136	270.168	47.2866
AAEL000140	17.8296	23.6303	23.9612	20.3149	20.5133	21.1559	20.7219	25.3331	14.4419	15.3791	15.6717	21.2991	23.7611	25.3214	24.8844	11.5098	8.97067	8.06803	9.60726	8.51022	10.5807	8.59884	7.03838	7.57541	6.82108	24.8188	25.9182	35.7502	28.913	27.6558	23.5321	30.7998	30.9302	32.0034	27.2788	26.2518	25.0784	36.8786	27.7995	11.9155	9.91148	10.3934	9.18875	9.00528	9.73713	8.81154	10.1472	9.50059	8.93871
AAEL000141	0.157423	0.290688	0.534351	0.111357	0.160605	0.247209	0.195272	0.109809	0.412977	0.191182	0.67424	0.226183	0.211177	0.514356	0.56218	0	0	0	0	0	0	0	0	0	0	0	0	0.171922	0	0	0	0	0	0	0	0.0320569	0	0	0	0	0	0.0283337	0	0	0.0295666	0.120268	0	0.0420295	0.0315018
AAEL000143	48.41	44.8178	50.6572	47.2526	40.7936	44.6445	44.4776	38.6448	23.0971	25.524	31.627	44.8892	47.1549	46.3027	44.6776	62.4366	64.4197	56.4778	66.5865	72.1299	76.5465	76.4824	53.5237	52.5277	51.7992	29.955	27.2683	25.7287	34.1069	33.6696	29.0841	29.3517	33.1982	27.2009	26.3266	30.8087	32.1581	23.1708	31.0096	22.8038	28.2124	33.6535	26.3628	21.6785	18.5204	17.6947	23.2433	26.964	14.7199
AAEL000144	0	0	0	0.0442979	0.0479163	0	0.066582	0.698911	0.140813	0.195562	0.19158	0.10797	0.0630044	0.115093	0.0958433	0	0	0	0	0	0	0	0	0	0	0	0.108725	0	0.0712263	0.0536086	0	0	0.0474603	0	0	0	0	0	0	0	0	0	0.0332604	0	0.0352847	0	0	0.100316	0
AAEL000145	1.93106	2.74862	1.31094	0.796825	2.58574	5.24358	1.49709	3.03073	2.53293	2.55456	4.62764	2.21961	1.9833	2.07028	3.01703	0.282862	0.407175	0.680249	0.181024	0.449395	0.49044	0.262318	0.431796	0.435146	0.234524	7.19495	11.9439	30.3156	24.343	8.40322	6.40584	16.9785	20.9769	9.50288	23.906	11.4037	11.4851	27.925	22.4274	0.427598	0.135124	3.43216	0.256407	0.0588832	0.544025	0.430292	0.503941	1.2889	0.241514
AAEL000146	0.0195076	0	0	0	0	0	0	0	0	0	0	0	0	0	0	0	0	0	0	0	0	0	0	0	0	0	0	0	0	0	0	0	0	0	0	0	0	0	0	0	0	0	0	0	0	0	0	0	0
AAEL000147	22.06	21.6017	23.3561	22.945	18.5941	15.1141	16.4805	14.0949	19.0114	23.2482	25.8981	20.8346	24.0478	21.8914	21.6074	24.115	18.7632	15.5979	18.3282	33.8576	28.2707	25.7874	26.0825	28.9018	26.1421	35.4306	30.2353	35.4097	27.8815	32.5929	28.1528	28.2856	35.2223	21.8542	25.4441	27.2223	27.4776	25.8646	25.4966	8.65437	8.03707	9.76208	7.8514	10.4292	8.74871	8.16554	9.15874	10.1366	9.09789
AAEL000148	9.50904	10.6512	12.5557	13.7089	10.9989	10.2562	11.7142	12.6668	9.33315	9.73736	12.1378	12.4447	10.9158	13.9854	13.5225	6.6253	5.16691	4.68934	4.62798	3.02567	3.36919	3.13424	2.88261	2.66152	2.31289	9.05269	8.87542	10.8241	11.0039	9.82355	10.0229	12.3771	11.4725	9.27805	11.3432	9.76976	7.68558	9.8441	9.69702	3.8318	3.43401	4.44937	3.3554	3.77461	3.35326	3.52077	3.63185	3.96004	3.68267
AAEL000149	36.8092	35.9975	42.8488	43.7437	35.3654	33.6558	34.7434	28.3947	25.4883	29.4622	29.1841	39.1559	42.7636	41.6533	42.2781	27.0694	16.2462	19.53	19.5931	21.2522	29.0574	20.1543	14.3207	14.5291	14.0503	128.861	142.147	156.436	141.716	147.05	141.33	147.65	147.836	151.529	124.336	110.332	126.022	154.416	131.196	23.8835	15.8327	18.4855	18.9258	18.8273	20.7979	21.8824	21.705	25.6611	23.3583
AAEL000150	0	0	0	0	0.0361504	0	0	0	0	0	0	0	0	0	0	0	0	0	0	0	0	0	0	0	0	0	0	0	0	0	0.0470179	0	0	0	0	0	0	0	0	0	0	0	0	0	0	0	0	0	0
AAEL000151	0.0278908	0	0	0	0	0	0	0	0	0	0	0	0.0654751	0	0.0498009	0	0.419151	0.430593	0	0	0.0881509	0.318253	0	0.175978	0.0632295	0	0.0564941	0	0	0.0557109	0	0.0715238	0	0	0	0	0	0.167929	0.0939885	0	0	0	0	0	0	0	0	0	0
AAEL000152	0	0	0	0	0	0	0	0	0	0	0	0	0	0	0	0	0	0	0	0	0	0	0	0	0	0	0	0	0	0	0	0	0	0	0	0	0	0	0	0	0	0	0	0	0	0	0	0	0
AAEL000153	6.82471	5.72647	6.72294	3.33785	7.17481	8.56812	10.1257	18.4549	14.4364	14.3136	16.0507	6.94203	9.13895	9.89836	6.40986	94.709	53.4606	46.955	40.9355	39.9419	60.2639	52.5843	23.8136	26.6214	26.9208	6.63206	2.76326	2.93226	3.76764	2.75448	2.63554	2.08576	3.6023	2.49453	4.14691	3.17249	2.80145	2.81583	3.86214	11.9939	17.9349	35.1062	13.0944	12.2409	5.19104	3.9081	19.6935	25.9722	4.45365
AAEL000154	1.33326	0.912213	1.17833	1.51115	0.623185	0.870122	0.908533	0.959274	0.570427	0.354412	0.678051	1.08195	0.913447	1.40689	1.55303	10.4731	0.872226	3.46495	7.38965	5.66753	15.7342	1.84999	0.386923	0.225651	0.233502	1.67442	0.591114	0.601483	0.744116	0.720076	0.744091	0.733701	0.617255	0.707135	1.33718	0.685156	0.540961	0.723507	0.771317	0.34591	0.08969	0.158604	0.326204	0.293133	0.255781	0.193808	0.334497	0.235269	0.240462
AAEL000155	0.0318455	0.0228682	0.0168148	0.0175208	0.037904	0.0388955	0.0131673	0	0.111389	0.257831	0.121239	0.0320286	0	0.0606959	0.0189541	0	0	0.0546274	0.0891612	0	0.016775	0.0201877	0	0	0.024065	0	0	0.0608624	0	0.0424068	0.0985973	0.0816653	0	0	0	0	0.030878	0.0639132	0	0	0	0	0.0263104	0.0725054	0.0139559	0	0	0.0198385	0.0297387
AAEL000156	0.416321	0.398613	0.366371	0.229052	0.908462	1.01697	0.401657	1.3552	1.45621	1.74151	1.58497	0.837429	0.814447	0.33062	1.32155	0.806328	0.297933	0.595128	0.339973	0.301424	0.804108	0.175945	0.695087	0.145933	0.104869	7.53308	10.4004	36.4237	26.3943	7.57668	4.61884	16.4889	22.4136	6.28813	22.3402	11.4073	10.4282	32.3078	22.4472	0.143402	0.725055	0.524519	0.114654	0	0.243263	0	0	0.345803	0
AAEL000157	5.57045	7.29788	8.31362	5.40434	6.21847	7.45195	7.20566	8.37722	2.63633	2.92619	3.41438	6.85013	7.88955	7.79223	8.47681	5.96244	2.59926	3.04875	5.38519	4.15832	6.18276	3.24391	2.40475	2.75644	2.54191	8.98403	9.85769	10.3953	12.3617	10.6264	9.91595	11.0884	10.726	12.1979	12.3111	9.73417	9.35093	10.9882	11.0741	3.82721	3.03816	3.74201	3.06735	3.13673	2.87766	2.39212	4.3144	4.42503	2.32248
AAEL000159	34.7747	32.7307	36.4989	37.0248	30.0606	28.8066	29.3216	32.0541	27.6497	32.0403	35.0535	31.8078	32.1656	30.521	30.999	56.6251	51.0764	48.7986	53.1518	50.2782	59.7622	53.8172	34.8955	35.6347	33.4518	56.4038	54.9565	58.2386	57.1219	58.1403	54.7825	51.7791	55.0711	52.3455	47.3493	42.0953	47.955	50.2487	41.9959	22.882	21.2997	23.2341	20.3321	22.7744	21.9443	20.0883	20.8279	22.386	21.0964
AAEL000160	0	0	0	0	0	0	0	0	0	0	0	0	0	0	0	0	0	0	0	0	0	0	0	0	0	0	0	0	0	0	0	0	0	0	0	0	0	0	0	0	0	0	0	0	0	0	0	0	0
AAEL000161	17.349	25.7455	25.533	11.3252	20.941	26.2843	20.1969	35.3154	29.6765	29.7988	30.5528	21.8813	23.9768	26.6414	27.397	2.18178	1.18898	1.36501	0.61207	1.4435	1.63061	1.37475	0.89058	1.2506	1.16301	114.575	116.086	175.623	162.588	147.303	130.956	191.595	185.088	154.659	190.631	136.863	128.649	194.945	165.805	3.33431	3.10674	3.96614	3.15715	1.72215	2.88177	2.40056	2.98182	4.55408	2.73559
AAEL000162	2.1983	2.95291	3.05204	4.09796	2.44722	2.17956	2.10127	4.01993	1.57743	1.52331	2.01229	2.54908	3.2937	3.08694	4.36392	0.0928139	0	0.0887282	0.244383	0.0842616	0.143045	0	0.0647695	0.0611924	0.0293155	1.7768	1.04771	1.97711	1.64727	1.52395	1.5314	1.26012	2.74407	0.94283	1.27588	0.88477	1.2413	2.45252	1.4816	0.360786	0.456043	0.374714	0.224356	0.309137	0.391018	0.437976	0.472445	0.459172	0.235476
AAEL000163	40.4868	38.4816	46.6575	48.5395	38.281	33.0109	39.3159	42.1664	19.634	23.6775	30.4779	43.4582	43.7966	46.6865	42.3416	24.2508	21.63	22.8344	20.0289	29.606	28.179	29.5618	24.3939	23.5867	24.4455	42.3639	43.3047	47.1937	46.3736	54.5459	45.3449	58.1373	61.1675	48.3024	33.2097	43.2505	45.2615	55.4146	46.8767	27.3741	20.3647	17.5257	17.2777	22.425	25.7346	25.7957	29.3338	27.4803	23.8009
AAEL000164	1.10194	1.2577	1.75708	1.7104	1.19867	0.989365	1.0229	0.843309	0.995504	1.00147	1.06269	1.23305	1.08786	1.42914	1.4985	0.853029	0.618857	1.01398	1.05736	0.927274	1.09557	1.01313	0.548284	0.690671	0.711393	3.52811	4.24235	4.67227	4.6094	6.92396	6.98165	6.75584	6.74931	2.79568	3.297	4.18176	3.22663	4.34992	4.03311	5.41822	2.03032	1.71932	0.714465	3.07796	1.09375	1.01469	1.86635	1.52751	0.838226
AAEL000165	13.5276	9.13047	18.3933	8.81618	16.4813	16.2387	14.6435	8.78809	0.583847	1.22215	1.10517	9.51793	12.6073	7.33099	7.4986	346.866	380.169	400.313	392.341	440.614	502.478	432.64	286.827	268.209	266.049	41.8079	27.3224	22.5989	56.1884	55.8587	48.534	42.6311	31.3141	32.6452	22.0595	32.0002	28.1192	10.8365	19.4345	4.04964	3.18506	3.53545	3.02194	2.51155	3.66384	3.17388	4.10095	4.12318	3.57835
AAEL000166	5.39997	6.69614	4.38118	0.956506	6.8192	11.0996	4.24769	26.2811	66.6841	37.3645	35.6509	6.38475	5.59631	5.57278	6.63182	6.59028	5.51383	4.38301	7.60554	6.77994	8.24211	5.4103	4.09007	3.69799	3.22471	37.8027	44.7653	79.9446	68.0898	33.5689	31.7456	40.3951	39.734	26.5301	50.8176	33.155	36.1662	62.726	54.2366	7.51266	13.0057	18.3857	9.63011	2.78877	5.88731	4.93043	6.64048	12.2088	4.09568
AAEL000167	0	0	0	0	0	0	0	0	0	0	0	0	0	0	0	0	0	0	0	0	0	0	0	0	0	0	0	0	0	0	0	0	0	0	0	0	0	0	0	0	0	0	0	0	0	0	0	0	0
AAEL000170	29.7893	29.0525	35.3993	33.5235	31.895	29.7056	29.3066	26.6806	15.3682	17.371	22.6496	33.7738	31.3446	34.3148	39.2526	11.1751	7.3499	7.4476	8.88265	7.21802	10.3855	7.43681	4.78493	5.38259	5.46065	26.0862	29.6954	34.4693	34.1328	30.5014	29.1574	34.6025	35.9299	38.8435	31.6572	26.6732	27.4102	38.0249	31.2657	14.9804	13.0219	12.7196	10.6321	12.0346	12.5693	11.1984	15.4549	14.797	10.0284
AAEL000172	18.7121	26.5219	26.9454	15.0941	20.5809	28.0875	23.2868	35.7681	34.7239	32.6568	36.7974	22.7334	28.0845	29.704	30.8007	31.9277	23.9649	26.1751	29.6221	30.9401	42.4211	22.0529	13.8845	15.2529	14.6772	36.2272	36.0133	56.6224	51.6298	34.0755	32.2894	43.5597	50.1166	41.2645	51.768	39.3433	40.1043	60.2421	50.3061	35.8041	26.2016	31.5874	23.1927	25.4329	31.126	28.0517	33.5093	35.751	25.1136
AAEL000173	73.5863	48.9782	87.2955	123.693	61.4585	52.6857	63.8066	32.9146	3.71596	5.25814	6.07952	67.0385	52.8282	61.6616	71.7096	20.6627	26.4133	23.9163	32.4568	41.9707	36.4912	39.2049	42.0785	39.9654	41.0797	16.1853	15.0496	11.067	15.0842	16.1222	15.9703	16.5404	15.8171	19.8828	10.5017	15.4165	17.544	10.8351	16.9321	16.5982	14.1034	9.85472	12.4758	11.1356	18.2714	16.2621	14.9723	14.1853	13.8518
AAEL000174	5.01574	6.75336	3.74909	1.00897	6.57629	12.8361	5.81336	25.4347	10.8965	7.76647	12.2181	7.85061	6.54968	4.90684	7.69651	4.66079	2.54064	4.5574	3.58757	3.77901	5.99426	2.56356	1.25613	2.00266	2.0965	19.7024	22.6051	43.2267	34.8589	15.4038	13.9764	25.8053	26.138	33.7424	31.3374	22.1639	22.2955	44.4026	30.8997	4.27598	7.61607	7.83986	4.7008	2.35533	3.35894	2.98969	5.26848	6.44452	2.85426
AAEL000175	88.1931	116.107	107.868	71.6313	93.3984	100.741	93.3845	127.076	74.6913	78.8816	79.3028	84.6828	94.5638	96.3247	97.7276	338.803	341.755	277.73	309.503	347.816	378.523	295.363	276.615	303.976	286.808	165.063	160.19	191.639	197.853	170.034	162.492	178.014	189.028	192.722	186.431	162.083	164.012	186.03	194.151	290.349	235.023	231.334	217.171	218.108	286.727	256.247	285	287.426	276.087
AAEL000176	33.7312	43.1039	34.6825	15.7339	38.9489	52.2473	39.4763	52.2503	59.6917	49.6956	51.7717	38.5091	47.5068	42.0998	43.3857	5.27404	1.80138	1.44783	1.19893	2.10286	2.33808	1.49185	0.969846	1.2687	1.08053	148.263	172.671	248.434	233.378	194.177	181.003	242.112	250.662	192.262	277.729	180.085	198.376	293.998	246.949	5.31	12.8792	17.0516	10.9152	5.40893	5.70491	5.02705	7.50965	9.98394	4.10321
AAEL000178	11.5585	11.1005	12.6988	11.8814	11.2996	12.0637	11.6571	13.9429	4.66233	5.59001	7.61188	12.255	13.447	12.7025	12.8305	17.4103	12.3388	9.6943	11.263	14.3302	15.639	12.3768	11.6876	11.7178	10.7249	22.904	21.7806	19.0602	19.613	22.6279	19.15	20.0993	21.7511	23.7325	19.5539	18.4079	17.9639	19.0918	19.8199	9.21558	10.7218	8.98873	9.71323	9.25723	9.64881	9.48163	11.912	12.2106	9.49232
AAEL000179	110.134	86.1629	101.242	111.863	89.0278	99.3213	90.4066	64.0295	3.70153	3.70502	3.72395	111.871	105.387	93.0199	106.551	103.949	76.4518	75.8305	83.0247	78.6728	85.5026	77.2817	60.0533	59.0225	58.6153	177.031	171.234	146.115	137.884	167.185	155.888	182.757	166.353	198.063	192.806	152.249	168.235	155.215	146.861	111.08	114.406	84.6951	102.517	108.436	111.523	108.958	107.226	107.76	96.1524
AAEL000180	27.0324	22.6948	28.2582	28.5015	27.5471	24.5806	28.6931	25.5575	2.70496	4.73733	5.78187	29.5867	28.4053	30.0824	30.6113	33.8067	29.6047	26.2969	28.8777	31.8134	32.5104	30.7135	26.7563	25.7881	23.3193	33.2543	33.7188	27.019	32.31	38.512	33.9821	36.8913	35.0618	50.1708	35.4173	31.2728	37.5461	27.6004	36.589	20.6809	24.4374	21.3175	25.2488	22.9529	19.8605	21.8354	22.0584	23.2171	20.8124
AAEL000181	32.4843	45.2325	43.0808	30.3772	36.1801	41.6578	38.2776	54.2911	54.9089	55.3536	60.264	33.9384	39.3881	44.7053	40.9074	27.5435	20.4475	19.3709	21.247	23.2475	31.0754	20.9316	15.8807	16.651	16.5234	47.4349	40.0972	65.9915	59.3654	47.5732	39.8539	60.1382	61.8514	44.9041	49.4754	42.1907	39.6196	64.3951	51.3147	24.2961	22.8631	27.8832	22.041	20.5135	22.848	21.3368	21.6596	27.0385	21.917
AAEL000182	218.743	211.129	223.293	236.982	195.693	211.443	223.812	165.309	12.8638	11.086	15.8907	232.629	275.995	256.416	232.252	177.352	150.044	141.395	156.02	361.427	399.304	467.437	296.94	285.573	309.88	288.574	251.369	191.064	288.281	298.993	272.094	286.48	253.78	645.144	61.9423	295.699	335.323	227.611	343.525	552.349	263.423	174.907	246.568	455.461	602.964	611.581	733.227	641.939	723.952
AAEL000183	0	0	0	0	0	0	0	0	0	0	0	0	0	0	0	0	0	0	0	0	0	0	0	0	0	0	0	0	0	0	0	0	0	0	0	0	0	0	0	0	0	0	0	0	0	0	0	0	0
AAEL000184	6.18847	5.19676	5.80426	5.67837	4.85198	5.14673	5.60575	5.89761	1.78901	1.87889	2.32501	6.08073	7.09662	6.16905	6.32463	4.97822	5.36466	4.58323	5.36467	4.07892	4.32681	4.47148	3.2883	3.74087	3.59967	6.63019	7.52514	7.19751	8.23881	6.3636	6.80692	7.43899	7.46969	11.3834	8.00774	6.20975	6.70611	6.18963	8.71218	1.68811	4.30753	2.26979	3.26701	2.12043	0.990243	1.17937	2.11966	2.70116	1.16912
AAEL000185	217.187	210.482	205.966	205.439	203.447	225.302	205.14	218.64	195.525	180.754	180.16	258.827	247.343	223.357	262.078	236.993	281.57	255.385	282.813	223.96	236.752	192.898	197.112	211.677	217.743	538.129	565.937	763.448	641.052	671.075	595.976	756.285	742.361	814.363	849.67	602.36	639.171	867.282	650.205	277.665	276.767	245.52	261.207	256.451	246.061	251.518	313.895	280.675	255.902
AAEL000186	57.1602	54.1383	63.9827	68.729	44.2269	46.3298	46.4207	43.4235	7.31884	8.81444	10.4848	53.8822	55.0552	52.6337	53.5033	33.9746	36.6458	35.69	36.3247	46.0323	56.2378	56.0853	39.5867	39.7308	39.1843	88.6178	99.9752	90.3005	93.9118	94.492	90.9632	80.1517	89.007	95.7022	70.7631	69.4359	78.1078	77.3816	78.1125	109.944	55.9259	44.5105	56.1904	72.3536	120.503	123.245	89.142	81.815	81.5749
AAEL000187	0.46273	0.414692	0.340103	0.684326	0.436204	0.759588	0.486738	0.572384	0.31076	0.26075	0.258963	0.536129	0.477964	0.32279	0.508961	0.592132	0.373531	0.304805	0.37312	0.325643	0.462147	0.253443	0.268854	0.116784	0.15106	0.235485	0.329923	0.672113	0.412622	0.251406	0.189112	0.256313	0.687356	0.356825	0.134565	0.205794	0.215363	0.668656	0.199596	0.734456	0.478692	0.769545	0.376186	0.25917	0.647291	0.620303	0.703288	0.684913	0.435574
AAEL000188	0.0474144	0.0204289	0.0300424	0.0313038	0.101583	0.0694932	0.0941026	0.0308686	0.0497539	0.0460658	0	0.0762991	0.0779154	0.0677771	0.0507969	0.622295	3.13525	3.37537	6.95948	2.59526	1.67839	1.85754	5.36723	3.96391	6.32043	0.193035	0.115248	0.308099	0.302	0.11365	0.1101	0.340453	0.23477	0.164063	0.246223	0.229795	0.303428	0.256931	0.351517	0.0146987	0	0.0238948	0	0.0323857	0	0	0	0.0177224	0
AAEL000190	0.10345	0.178289	0.131094	0.136599	0.184696	0.0758108	0.076993	0.101024	0	0.125634	0.206767	0.104044	0.072856	0.147877	0.11083	0	0.0888382	0	0	0.134819	0	0.118043	0.0518156	0	0	0.052646	0	0.0790842	0	0	0.0480438	0.0530577	0	0	0	0.0294923	0	0	0.0697223	0.0962096	0.243223	0.104268	0	0	0.0544025	0.0368822	0.151182	0.0773342	0
AAEL000191	86.0219	84.5307	88.0438	79.722	80.7788	87.7145	82.2656	85.6617	29.5832	28.1044	30.4494	87.2072	102.093	84.2443	91.0911	108.923	102.032	96.7636	90.5014	78.3877	87.4533	88.1046	57.7082	53.6933	56.014	107.464	117.66	134.449	128.783	104.173	95.3768	108.234	108.601	112.512	108.902	87.7912	100.079	122.344	100.782	64.8493	90.8758	80.1914	72.7027	67.6785	52.8658	47.65	66.8803	75.3448	40.4528
AAEL000192	15.7616	17.6628	15.5064	13.0659	15.8999	16.4453	16.2634	26.6888	14.9262	15.0215	12.8152	17.2384	19.0813	16.6201	19.1198	4.67446	2.27613	2.21269	2.78283	1.03626	2.62482	1.74743	1.59309	1.78383	2.08304	87.5852	102.363	138.526	125.114	135.886	125.637	141.015	156.236	115.208	146.908	106.594	123.976	163.84	133.382	4.21789	4.15443	5.6546	3.63509	5.00873	4.08864	3.46487	3.357	4.62324	3.86123
AAEL000193	10.6247	13.9008	12.2743	3.09547	14.1165	23.1979	12.7119	28.4607	10.3658	8.57421	11.08	14.5193	15.5329	13.2711	17.1413	24.1266	15.701	17.0964	18.4828	19.1886	26.9998	12.4255	8.12554	8.57449	8.54004	31.2709	31.9735	50.0481	44.2895	26.1093	24.0695	36.8338	37.0182	43.8445	38.7459	30.3591	29.7157	50.8618	38.2745	25.0826	26.3799	28.4254	23.3322	15.7079	20.4068	19.7774	24.5366	27.6157	15.1721
AAEL000194	62.5747	85.1285	85.961	52.7479	75.9749	94.0577	80.7105	121.602	87.3687	91.7797	106.943	79.491	91.659	96.5424	97.4679	54.3035	46.4391	42.4125	43.0491	39.3486	45.0835	40.143	27.7669	27.2078	26.6375	98.0028	102.354	139.126	130.947	104.299	91.0846	146.563	142.012	122.296	149.774	106.585	110.419	156.964	131.677	62.3346	71.986	78.1687	61.9363	53.8948	54.8046	53.6699	57.55	67.5256	49.5873
AAEL000195	118.074	131.251	135.269	119.383	118.867	128.199	124.202	151.632	74.5022	92.7471	108.768	129.371	130.316	136.127	141.071	2.91701	1.44793	1.43036	1.15227	1.29843	1.87967	1.50416	1.15161	1.17989	0.931273	1.24807	1.1798	1.51159	1.51325	1.08996	1.28134	2.04398	1.89739	2.3185	0.668621	1.20607	1.40894	1.3105	2.91324	5.28393	7.56795	7.86365	6.34456	5.48603	5.45711	4.77621	5.82411	7.97509	4.44016
AAEL000196	0.412869	0.432014	0.541884	0.720399	0.505456	0.475455	0.658458	0.115197	0.247566	0.286518	0.151569	0.593203	0.276923	0.472144	0.63189	0.241908	0.405205	0.242822	1.21375	1.15299	0.26098	0.58328	1.00444	0.260501	0.748792	1.11059	0.979648	1.37523	1.40878	1.17813	1.3696	1.39153	1.37678	1.66185	0.551321	0.622152	0.737744	1.456	1.31181	0.109707	0.231121	0.163482	0.0292379	0.402863	0.186104	0.23131	0.129294	0.176367	0.280904
AAEL000199	14.7909	17.1707	16.8874	14.0032	16.3479	16.6828	16.454	19.094	11.8777	11.7263	13.3926	16.4471	17.6753	17.0178	14.8516	28.9229	24.1303	21.1414	26.6543	30.6577	30.4031	20.5637	22.0622	22.1102	21.857	28.8019	28.7436	29.6227	29.7905	30.7867	27.2582	29.7134	32.2568	30.3358	32.5828	29.517	28.1396	29.8954	30.491	13.5539	13.9441	15.8192	14.8254	10.2262	11.2395	10.5466	13.1596	14.3281	9.78685
AAEL000200	193.63	203.362	262.908	186.894	341.66	362.474	393.772	160.572	210.509	243.631	224.414	255.002	314.128	323.064	263.824	2085.77	1793.58	1522.38	1450.79	1788.1	1573.11	1709.75	1366.11	1456.35	1403.86	94.186	58.5045	21.4061	40.4137	142.663	170.124	58.9209	100.729	109.214	32.269	133.357	104.659	30.7162	72.1274	577.728	1113.77	1428.15	849.852	1104.78	347.256	316.928	566.029	853.854	191.279
AAEL000201	3.08215	3.81462	4.12241	3.68908	3.35268	2.84206	3.20919	3.8205	2.46315	2.46648	3.60617	3.54124	3.59379	4.13592	4.23688	3.07136	1.04624	1.93889	2.57168	2.21121	4.99163	1.23248	0.715659	0.998104	0.925476	3.59669	2.60471	4.33988	3.6565	2.82342	2.66611	3.86036	3.12225	3.90346	3.6304	2.69134	2.24881	4.08632	3.26726	1.53446	1.11977	1.32439	0.803141	1.4029	1.28139	1.12797	1.86436	1.42097	1.58685
AAEL000203	3.36102	2.58594	3.61269	3.05113	2.14309	2.94687	3.4544	3.28223	1.543	1.28284	1.57661	2.58355	2.87428	2.88267	2.01473	0	0	0	0	0	0	0	0	0	0	0.122174	0.145884	0.0458822	0.063713	0.143861	0.055747	0.0615648	0	0	0	0.0684422	0	0.0722731	0.161803	0	0	0.0604931	0	0	0	0	0	0.0448669	0.0672571
AAEL000204	9.08569	6.54581	6.57473	5.2774	6.75445	4.52979	5.28403	3.60402	3.71201	3.48508	4.50805	5.74241	6.60853	5.79121	6.43605	9.19393	3.72	6.70262	5.83827	5.17628	10.4507	4.09785	1.41747	1.50365	0.877931	3.86576	2.19233	4.32686	3.37312	3.53049	3.66617	3.61589	3.35386	4.95748	1.41804	3.04317	2.80176	4.96225	2.47618	3.27835	2.87934	4.24101	2.37501	2.05166	2.08875	1.15056	4.13575	7.47868	1.43265
AAEL000206	2.55887	1.8159	1.57365	2.93163	0.752464	0.937607	1.90446	1.32294	0.473847	0.767763	1.07447	2.24053	1.51944	1.67829	1.50509	0	0.064631	0.0258204	0	0.0980823	0.142721	0.171756	0	0	0	0.306405	0.121956	0.230139	0.479365	1.02225	0.27962	0.0772003	0.26618	0.44643	0.390829	0.429121	0.306493	0.271885	0.304344	0.0466625	0	0	0	0	0	0.0536646	0.109987	0	0
AAEL000208	141.364	114.522	128.176	136.515	120.821	127.116	127.088	118.695	67.4846	63.1422	77.8198	139.079	121.039	127.178	130.071	130.956	124.544	119.642	126.676	141.327	121.225	118.669	113.221	121.542	116.363	136.24	131.122	124.295	123.186	142.09	128.303	139.267	145.94	160.741	131.444	137.724	125.974	137.373	131.05	103.99	106.324	118.152	108.188	103.527	98.3383	101.474	106.414	123.802	93.4121
AAEL000209	10.2415	12.9174	9.01272	7.00724	11.3304	11.2258	10.6408	13.8908	16.591	14.7233	11.5596	12.8975	11.0965	12.5753	13.2854	1.66045	0.986617	0.675699	1.47047	1.28337	1.52162	1.1653	0.548049	1.1046	0.694552	71.2745	86.5246	117.44	105.584	114.612	101.529	117.737	125.615	99.7901	150.461	96.0146	100.259	137.162	114.599	1.76384	3.08706	3.91507	2.92896	1.34525	2.01394	1.40436	2.39857	1.71771	1.6553
AAEL000210	37.5491	38.3347	40.5328	40.5025	36.2887	37.2097	36.3159	47.0229	28.2396	31.563	35.5179	39.6431	42.0453	42.6223	39.3791	38.1057	38.6006	38.9433	44.917	44.8019	47.4121	49.4558	39.0374	39.4619	38.2067	39.7415	36.1374	39.6422	40.7536	45.347	39.8511	47.2158	47.1603	48.2908	38.4695	42.4366	37.6429	38.9346	42.4386	37.4378	35.0155	31.2663	34.5228	31.519	36.137	35.49	37.2146	41.3609	39.2589
AAEL000211	273.164	229.805	287.235	289.202	226.112	231.974	239.473	239.943	114.683	91.2589	117.752	188.62	199.616	235.978	203.108	205.151	143.434	131.075	103.398	136.425	148.554	160.896	89.5987	87.8207	89.0321	443.37	487.804	333.195	472.793	805.99	767.485	705.54	760.279	925.186	540.571	499.007	615.98	483.925	559.513	155.188	211.073	199.776	157.649	121.989	127.896	122.883	159.422	231.153	90.983
AAEL000213	6.45124	5.00547	9.19092	2.63523	1.87715	1.73601	1.25589	3.95071	2.11123	1.68674	2.48323	0.626639	0.822746	0.612313	0.811206	33.7663	145.636	150.487	116.06	76.6736	34.9741	36.3868	27.2416	27.498	28.1911	39.1722	21.3231	18.2585	44.5421	8.89323	10.5194	7.12345	6.28945	4.44334	1.55036	5.38432	7.75929	1.83662	6.64881	0.321918	0.254321	0.343431	0.0965183	0.310312	0.102393	0.0925561	0	0.145553	0.0545473
AAEL000214	17.9332	18.8039	18.2256	15.5856	16.1819	18.705	18.7999	20.8363	8.71979	10.2042	11.681	18.3555	18.8039	19.8248	17.7107	16.0737	16.9316	13.226	15.1166	11.7487	11.7455	9.1718	8.89844	9.58217	9.19441	23.1074	25.6093	25.2081	25.7386	26.6103	25.5096	29.6641	27.8617	24.515	33.9039	24.8716	23.1076	25.1622	24.4226	6.30009	11.1592	10.8415	7.68129	6.32325	5.47116	5.65807	6.47464	7.84327	4.24845
AAEL000215	15.718	14.0494	15.2445	16.9541	13.6373	15.8633	14.5373	13.5991	4.15956	4.11913	4.92104	18.3599	17.1223	15.2351	17.4055	19.1703	17.5089	17.3719	17.6174	21.3377	20.7209	21.7373	18.1281	16.3114	17.379	15.6822	16.3097	13.9396	16.2465	14.5964	13.0946	17.1837	15.7995	19.6626	15.6087	16.2732	16.2632	12.2447	16.262	14.8317	14.0472	11.8123	14.8144	15.0445	12.8882	12.3383	12.1905	14.1464	10.97
AAEL000216	0.147148	0.105667	0.142442	0.229381	0.204333	0.164747	0.152106	0.0798325	0.0214457	0	0.0933677	0.147994	0.124741	0.1636	0.145968	0	0.26326	0.287474	0.600814	0.133172	0.155024	0.139922	0.245677	0.296584	0.500386	0.270416	0.264938	0.421839	0.368821	0.146961	0.170845	0.230603	0.260213	0.54553	0	0.32628	0.214017	0.418374	0.33058	0.0253426	0	0.0205989	0.0202621	0.0139594	0.0322429	0.0291454	0.119469	0.0458339	0.0458044
AAEL000217	4.38625	5.92716	3.90884	1.11767	6.633	10.6065	5.24408	17.9121	15.3156	10.6167	11.331	5.85946	5.88602	5.21917	7.26008	16.0102	11.2242	10.7499	15.7309	17.0833	23.3108	7.86601	4.14034	4.73924	5.28999	24.1303	21.921	49.5921	43.09	21.4648	17.7003	38.8759	36.5227	32.6283	32.7411	25.7921	22.1641	46.4276	38.176	10.9689	14.2115	18.3156	12.5349	6.11486	9.45203	8.56938	11.4116	14.6733	7.10119
AAEL000218	200.506	177.119	182.688	167.256	144.654	121.856	138.966	12.5944	10.0005	9.39742	13.8091	163.776	187.798	198.37	154.626	0	0.122153	0	0	80.453	142.783	65.7892	33.3433	29.5274	25.6687	12.7403	3.57269	1.84859	3.775	1.93205	2.24605	1.89681	2.31417	0	0	2.67643	3.8894	0.856437	4.79341	66.4087	0	0.573475	0	0.388629	41.3663	33.0649	61.947	102.506	15.1429
AAEL000219	13.4115	11.2397	11.2116	8.61146	13.8946	17.5941	18.3939	12.074	1.81731	2.28833	2.69008	12.135	12.787	11.4529	11.0264	15.6431	11.9065	9.92081	9.05214	11.5817	14.1252	13.9724	7.99044	7.36806	8.00493	5.29817	4.7628	4.47875	5.60997	4.49118	4.19157	3.87781	4.34011	8.51189	4.29633	4.25457	4.96289	4.14712	5.25586	4.88411	8.56244	9.79508	6.84843	5.20485	3.81997	3.42948	5.98752	7.97509	2.96101
AAEL000221	65.6831	61.3452	68.6817	74.0533	48.5609	53.1151	52.0989	39.9597	1.38931	1.99545	1.86111	63.0834	71.1201	63.5131	63.4053	73.6562	63.4523	56.5806	56.4161	72.469	75.0856	83.6466	60.6019	60.0396	63.509	69.4512	66.6733	56.8878	66.7066	65.4777	62.1502	61.2886	61.4021	98.4043	50.1025	55.1468	62.4302	55.188	63.4698	128.836	92.4276	70.7091	90.942	125.238	136.092	136.235	159.504	141.788	146.275
AAEL000222	50.6285	40.3516	49.0515	59.2141	32.9919	39.7126	39.2233	27.8637	3.9627	5.87033	7.76357	49.9827	52.423	47.144	49.4933	44.5554	30.8624	32.001	31.8779	37.6493	33.8172	38.2072	37.7669	39.2751	36.5277	74.9506	73.0244	74.0015	76.7694	72.6154	68.8078	86.4476	72.1229	74.6062	66.0225	67.2158	73.7821	75.5635	71.7739	37.9304	28.0173	19.7925	23.4	32.5004	36.0116	39.3587	43.3228	37.2171	37.9455
AAEL000223	0.0856457	0.0369012	0.0135666	0.0141362	0.137618	0.0627636	0.0212475	0	0	0.0208024	0.0489091	0.0516828	0.0301586	0.0122427	0	0	0	0	0	0	0	0	0	0.0135096	0	0.0653782	0.0346958	0.0327368	0.0454591	0.0684296	0.0198877	0.0439263	0.0151454	0	0	0.0122083	0.0249131	0.0257833	0.115446	0.0398259	0	0	0	0.0292495	0	0.0305347	0	0	0.0239939
AAEL000224	0.076681	0.165193	0.0728792	0.101252	0.301188	0.112388	0.0570703	0.124805	0.26151	0.149	0.131369	0.0925461	0.108008	0.109613	0.0547676	3.85265	1.8932	1.34168	1.85172	0.999329	1.47837	1.57497	0.69134	1.13698	0.973496	0.0390233	0	0	0.122102	0	0.106836	0	0.0271202	0	0	0.131165	0.0446109	0.0461691	0.051681	0.213943	0.120191	0.115932	0.41813	0.392819	0.100813	0.109354	0.112062	0.0573232	0
AAEL000225	0.0527731	0.0252642	0.0557296	0.0290348	0.0523442	0.0214854	0.0290939	0.114524	0.0461476	0.0142423	0.050228	0.0943582	0.13077	0.0502915	0.09423	0	0.0125887	0.020117	0.0492516	0.0382086	0.00926629	0	0	0.0184986	0.0132932	0.0149203	0	0.0112065	0.0155616	0.0117125	0.013616	0	0.0103692	0	0	0	0.0170566	0.0176524	0	0.599864	0.459542	0.280729	0.319738	0.390498	0.493379	0.512183	0.535578	0.504094	0.837791
AAEL000226	28.525	26.7907	27.8648	28.8247	23.998	26.7479	29.1308	24.0733	4.34095	4.05008	4.21596	28.0745	29.4032	25.6734	30.2509	24.0931	21.7798	21.6818	22.7993	22.187	29.2874	20.9392	18.1065	19.4155	17.6601	29.3439	29.4437	25.7864	31.5174	32.1373	30.6507	34.9267	30.5899	43.6663	34.2398	27.579	29.158	26.6702	32.4708	12.5679	16.6592	16.6782	13.2664	13.3238	12.9023	12.6159	16.3231	16.3665	12.4453
AAEL000227	4.3095	3.48682	5.42651	2.62231	2.28694	3.29274	2.69744	2.63433	0.364688	0.590896	0.524521	2.20708	3.19354	2.27106	2.49995	51.936	96.6881	78.1234	104.234	94.6289	86.5716	74.6111	65.0543	76.7486	67.4656	19.3035	17.5386	13.3222	24.3761	8.35021	9.54587	6.26414	6.44433	9.80452	6.16201	10.0212	11.2648	3.34802	7.72969	1.86235	3.22953	2.9024	2.39962	1.7295	1.21409	0.955848	1.59625	1.81864	1.15446
AAEL000229	1.40382	0.824793	1.06131	1.00055	1.08228	1.16905	0.870669	0.519284	5.35668	0.658698	1.73088	0.738034	1.34818	1.77867	0.911497	0	0	0.0547295	0.0669959	0	0	0.0606763	0	0	0	2.11076	4.84688	0	0.0846728	21.5404	0.0740862	0.0818179	0	0	0	154.492	8.25985	0.096049	0	0.148361	0	0.12059	0.71171	0.108961	0.461405	0.227498	0.116566	0.715522	0.223457
AAEL000230	22.7889	24.9836	25.005	26.9841	19.8609	19.3903	20.7262	22.2473	33.3771	41.2951	40.9579	24.2562	27.357	28.4878	25.4923	15.2393	13.3191	12.728	15.3207	19.5158	18.398	18.5863	17.7646	17.7958	17.102	23.1489	22.8519	23.6275	26.1162	29.8669	26.3544	27.0258	29.6273	17.1979	25.3759	23.9781	23.2538	23.0492	24.5868	15.6023	11.4713	9.75966	11.6652	15.3811	15.8982	14.9329	15.7964	15.6977	15.3301
AAEL000231	55.0866	58.4079	62.5942	56.9679	52.4362	50.7245	53.6753	71.7091	46.4207	53.7391	58.2316	52.9537	51.4255	59.2439	57.4138	75.4798	75.3772	62.6094	67.5052	65.3086	75.5926	65.2489	59.5214	60.2918	57.5407	58.4908	54.2797	60.0668	60.3334	59.9226	55.3635	60.3342	64.0232	54.1845	59.6322	58.0828	53.7613	58.0592	59.9878	91.9708	82.6227	83.1337	82.5202	91.285	95.2777	86.6614	99.8553	105.163	103.641
AAEL000232	0	0	0	0	0	0	0	0	0	0	0	0	0	0	0	0	0	0	0	0	0	0	0	0	0	0	0	0	0	0	0	0	0	0	0	0	0	0	0	0	0	0	0	0	0	0	0	0	0
AAEL000233	14.8785	17.3919	18.9884	9.45233	17.5304	25.8936	18.4696	31.7634	11.1582	10.331	10.9541	19.1692	20.2834	19.4562	24.2634	14.72	12.9036	11.2352	12.1188	14.5281	14.603	16.0088	7.18498	7.29684	7.18469	44.9043	47.9086	68.6873	66.0169	50.2208	47.2018	71.1768	69.8674	69.1356	76.8888	54.02	54.1804	76.2256	64.6783	49.0199	45.535	52.005	50.6584	34.7487	39.2536	39.6652	50.5402	58.7091	30.748
AAEL000234	7.10394	5.21941	8.04025	4.17987	5.10849	5.4028	5.16748	6.88743	0.474532	0.585808	0.719957	3.16443	4.59386	3.05584	2.76007	104.574	99.1813	96.0401	107.08	151.872	149.701	136.686	65.1788	76.7275	63.4503	30.8243	26.5359	20.0301	33.1676	25.7957	23.0638	15.5748	16.4785	14.1167	7.5717	15.0956	19.4207	6.23763	11.3416	1.71626	2.36271	3.38394	1.99716	0.992165	0.951258	0.664448	1.32175	1.55711	1.1978
AAEL000235	129.534	112.336	116.285	122.981	112.344	123.925	112.551	106.116	33.6833	34.3039	40.4482	141.054	135.923	123.42	137.896	104.935	100.013	97.9883	87.4688	75.4875	84.8893	82.0552	57.3134	54.8056	59.054	134.252	129.261	134.472	134.668	138.537	123.945	142.37	141.912	132.826	147.914	118.793	131.514	141.212	130.045	115.389	121.932	98.9458	113.997	117.252	104.397	99.3379	119.915	120.06	98.97
AAEL000236	0	0	0	0	0.031065	0	0.0431663	0	0	0	0	0.0349996	0.0204234	0	0.0621369	0	0	0	0.109611	0	0	0	0.0435758	0	0.039446	8.41209	7.22503	11.8052	12.0985	11.9211	9.13126	12.1814	8.67697	7.03128	7.95141	8.82967	8.80676	11.7334	10.9647	0.0539401	0	0.0438436	0	0	0.0228757	0	0.0635706	0.0325182	0
AAEL000237	6.02987	6.06206	6.49014	6.83921	6.65256	5.66521	5.54259	5.78785	10.9513	7.15397	9.71227	6.31334	7.33179	7.11659	7.17783	0.110973	0.0331936	0.053044	0	0.805981	0.122166	0.0294038	0.193604	0.0975531	0.105153	4.44558	4.97946	8.80564	6.56521	6.23841	5.52895	7.09719	5.79635	4.96775	3.29189	5.31143	5.44192	7.168	5.21023	0.479305	0.424098	1.03241	0.459861	0.132007	0.386214	0.606352	0.621368	0.664591	0.411493
AAEL000238	0.330596	0.287379	0.284806	0.162742	0.714495	0.72256	0.640301	0.707994	0.852055	0.676195	0.79491	0.519161	0.462931	0.771042	0.331397	0.785006	0.354877	0.487508	0.0913426	0.302345	0.210807	0.242664	0.188828	0.128082	0.118338	0.014758	0	0	0.0307849	0.0347554	0.0404038	0.0446204	0.0102565	0	0	0.0330699	0.0337424	0	0	0.0269701	0.0454545	0.24114	0.0718777	0.0198078	0.0228757	0.010339	0	0.054197	0.0324973
AAEL000239	81.7218	130.174	104.765	57.2747	116.579	122.032	95.8769	162.153	244.166	225.894	236.297	107.062	129.734	125.206	125.732	8.16294	5.12648	4.59783	4.54393	4.02019	6.03759	4.08488	2.79263	3.37369	3.22212	370.465	426.649	677.931	501.72	506.679	417.882	627.782	702.404	436.515	658.263	519.345	490.005	784.812	544.593	15.8533	24.8025	25.2191	22.3033	13.7269	16.661	14.6559	16.246	21.19	16.164
AAEL000240	18.2643	19.2256	21.9968	20.4118	16.0259	19.063	16.8869	14.3137	7.54828	6.67323	6.19424	19.6366	20.8893	20.7416	20.4579	25.5072	16.2033	16.0551	18.4942	18.7492	21.6368	20.8012	15.6482	14.4869	14.2829	21.452	20.471	16.8077	19.2025	19.798	18.702	22.5192	21.8001	27.0014	15.9539	21.2018	21.9919	19.6316	19.2174	29.0752	30.4399	25.155	29.1224	31.2766	28.8967	31.0067	43.9956	41.9512	32.2074
AAEL000241	22.0895	23.507	25.8501	27.834	19.7622	19.171	21.1881	24.6905	15.9629	16.3516	18.4106	21.9245	23.2303	24.9358	23.9332	24.1878	18.8813	21.3636	21.1348	22.7417	24.814	26.2501	20.874	21.429	21.3091	14.7752	14.8491	16.0684	14.8967	17.0596	16.4331	17.1244	17.2637	15.1439	14.8257	14.0538	13.8821	14.3488	13.9012	22.6512	17.3971	17.0701	18.6499	20.6571	21.8367	24.1309	20.7286	19.7371	21.2495
AAEL000242	1.9078	2.70774	2.15097	0.740919	2.66479	6.72316	2.19944	8.89526	8.72902	5.2744	4.63027	3.61179	3.42485	2.80733	4.30822	2.39344	1.54197	0.99141	1.84988	2.0841	2.96166	2.36901	1.20852	1.66398	1.67914	18.8466	23.186	66.9818	49.3504	15.0861	12.4303	39.7723	38.6389	34.6294	47.2922	18.6363	21.3983	66.7581	45.6083	25.1704	21.4599	22.495	19.9993	10.8847	21.2902	19.0649	28.7828	28.6705	16.9932
AAEL000243	0.0853459	0.0980588	0.0901272	0.112694	0.17269	0.323144	0.112923	0.231514	0.126873	0.0760086	0.016246	0.120171	0.106855	0.097599	0.101594	0.863435	1.00776	0.707607	0.72283	1.81668	1.63643	1.30929	0.641218	0.466694	0.825525	2.96792	3.29609	12.3747	9.31669	1.80704	1.92896	5.4278	6.75133	1.8211	6.97302	3.61724	3.26047	11.973	7.7845	0.440961	0.512795	0.967738	0.542942	0.165167	0.374017	0.395562	0.436539	0.606107	0.247069
AAEL000244	1.87676	1.36997	1.67069	1.52323	1.41228	2.04596	1.94319	2.18366	0.712062	0.885317	1.20682	2.06694	1.80237	2.59407	1.91094	1.2723	1.06557	2.62738	1.2865	1.31388	1.11524	1.32738	0.9711	0.477084	0.93181	0.0197333	0.282753	0.0889293	0.26756	0.0774535	0.126058	0.0795504	0.0274282	0	0.241636	0.0663276	0.19175	0.0233467	0.078402	4.25534	6.89831	5.67677	5.15144	3.36364	2.79366	1.78337	3.48506	5.13073	0.825603
AAEL000245	91.911	80.5449	92.2937	88.8005	84.6847	100.01	88.2755	60.7458	7.14734	7.8932	10.5443	93.4628	93.2416	83.7099	91.4345	91.5829	81.9244	75.4531	80.9221	103.418	99.9601	106.375	90.0171	85.3822	91.6065	140.405	125.465	122.647	128.321	131.659	127.369	146.133	134.148	183.597	111.312	120.954	137.45	133.703	128.205	95.2475	92.0973	72.9939	74.8512	70.7379	94.986	88.5333	100.62	95.2103	84.9261
AAEL000246	1.94031	2.85498	2.26552	0.511654	2.29286	4.13173	1.71712	6.37215	3.57772	2.9221	3.97603	2.85874	3.39795	2.64934	3.84821	2.62691	1.69373	1.61355	2.00791	1.6726	2.8563	1.07301	0.492913	0.799435	0.769691	8.69744	11.3786	22.5882	17.5898	7.8071	7.23634	13.9515	17.3533	9.2872	14.1473	8.8866	10.6656	23.0934	15.791	1.36521	2.69936	3.64104	1.9371	0.742193	0.970354	0.833278	1.46813	2.44609	0.817904
AAEL000247	19.4103	19.2479	23.8931	27.0485	19.0467	16.4232	17.9199	20.1851	7.48252	8.92525	10.7249	24.067	23.9138	25.8824	24.8958	0.334241	0.206769	0.508339	0.233352	0.482749	0.421472	0.479037	0.333967	0.327209	0.335907	1.01796	0.930387	0.764584	0.904426	1.6278	1.47947	1.06392	1.2839	1.22681	1.23111	1.07716	0.991314	1.11515	0.898765	0.803835	1.21928	0.746712	0.312162	0.860246	1.03244	1.08293	1.13682	1.16303	1.30757
AAEL000248	55.6936	55.3974	65.4834	63.2928	51.3658	54.4651	54.354	60.9547	21.6059	22.2392	27.2342	61.9154	60.7338	63.3421	67.5529	35.7304	26.3289	27.553	27.4873	24.6388	29.2019	25.7661	20.4	20.3304	19.1436	60.3255	58.9228	68.8279	69.8298	64.9859	58.277	71.8383	70.6358	85.8085	66.0473	58.4919	56.3179	73.8389	67.607	70.2021	70.2605	54.3932	68.022	58.7805	62.4935	66.0177	73.3231	69.7447	68.3446
AAEL000249	23.1179	23.3547	26.1852	32.4395	20.7652	21.5056	22.1082	33.7412	23.4958	25.2635	24.3433	25.3087	23.5958	32.8922	30.382	20.7411	13.8144	13.1777	11.9288	9.23954	11.998	14.0975	6.33801	6.76655	7.5684	29.6403	26.5034	38.6596	29.7713	36.1386	27.7995	38.3413	39.0085	40.6128	30.9448	27.6316	25.2958	40.0391	30.8472	12.0186	12.1675	10.1534	11.3664	14.9567	14.4887	14.558	12.6562	12.2771	16.3925
AAEL000250	0.19871	0.328194	0.356732	0.109327	0.342945	0.254836	0.271134	0.183271	0.799306	0.506777	0.841614	0.30644	0.373185	0.340858	0.390291	0.108666	0.0142203	0.0113622	0.0208631	0.0863215	0.0523364	0.0377902	0.0995293	0.0104481	0.0600644	19.8035	18.7697	56.092	35.7021	26.9506	24.9783	40.868	32.7851	43.7511	31.9201	24.369	19.7972	65.3245	30.2225	0.0718679	0.155731	0.0834509	0.123129	0.113105	0.148039	0.0826522	0.145198	0.148547	0.10206
AAEL000251	28.7295	65.026	45.7481	8.63035	45.8408	69.8803	45.1782	91.7617	29.0588	29.2139	32.42	43.5774	59.8864	52.1454	62.1009	5.28754	2.86827	2.54504	1.92825	2.6985	3.99491	2.32848	1.51511	2.04491	1.7144	276.743	324.591	456.601	439.849	337.728	294.545	485.894	500.991	388.251	582.294	384.864	390.773	529.018	481.89	8.84154	15.4092	17.912	14.7897	6.41976	9.56348	9.11551	10.578	13.0966	8.46431
AAEL000252	18.2055	38.2001	20.4005	11.9962	31.616	20.6889	21.2318	7.51377	10.6823	3.73765	3.24469	18.9531	29.2611	18.5452	15.0911	11.0693	10.9022	5.05603	5.44354	145.781	99.3667	98.9162	45.8309	54.036	44.3319	13.9756	14.2422	3.52917	10.304	16.6456	13.3586	6.43536	8.49862	3.80333	0.491762	19.2017	13.4632	2.49448	9.89264	27.9255	5.38059	5.78645	3.66741	3.8809	22.5033	18.4424	23.3536	27.6971	9.65018
AAEL000253	0.210731	0.453976	0.333805	0.149066	0.268737	0	0.298738	0	0.394872	0.584963	0.687661	0.0302774	0.212015	0.129099	0.107507	1.11124	0.517048	0.129102	0.537326	0.980823	1.47478	1.03053	1.35707	1.13967	1.5697	0	0	0	0	0	0	0	0	0	0	0	0	0	0	1.95983	1.41558	2.08605	1.60424	1.28515	0.633257	0.321988	1.64981	1.80037	0.50603
AAEL000254	0.943522	1.1087	1.53986	1.65171	1.37826	1.1524	1.77329	0.791104	0.337527	0.486121	0.530648	1.17899	1.81225	1.92092	1.42946	4.95452	5.0948	3.89914	5.10325	6.98651	5.24121	7.01436	4.29627	4.19429	4.79655	68.0958	66.311	100.107	97.5808	87.779	79.2058	93.3375	97.4811	111.122	92.8717	71.8524	73.0224	116.286	91.8215	17.5498	10.0834	11.6352	10.6654	16.5997	18.8324	16.2078	18.385	16.5647	13.2966
AAEL000255	9.20528	8.74149	7.68914	5.24447	9.32505	12.4719	9.34902	11.7758	1.55053	2.13812	2.94438	10.6916	8.9746	8.64058	10.9428	7.34983	4.8957	4.73144	4.93807	5.4083	5.10072	3.2685	3.1284	3.51766	3.28806	15.0607	16.591	20.445	19.7798	15.1887	13.822	17.5434	16.2339	25.3831	19.4608	14.6991	14.5103	22.9925	17.5727	6.6534	8.27866	6.47483	5.78711	5.39709	5.35675	4.2593	8.20885	6.81565	4.49779
AAEL000256	55.9144	52.629	31.951	14.8167	67.9882	105.88	61.826	192.748	97.1204	70.7167	81.0272	56.0381	48.39	46.9262	46.624	192.511	125.505	93.0113	83.1173	99.6972	138.271	92.027	59.021	65.7699	68.1583	20.0075	8.47216	5.86491	19.7082	5.84611	7.0498	6.91736	5.25288	7.81403	3.31762	12.6871	9.546	4.70136	9.97324	101.243	277.987	486.325	202.225	50.257	57.9476	51.0635	108.447	214.383	20.4221
AAEL000257	42.6832	45.4905	49.3373	48.0775	39.6392	41.6897	41.393	41.906	25.2652	29.9248	37.0654	46.3394	46.7092	47.54	49.2114	27.5137	17.663	18.9988	21.3422	22.4654	26.0837	19.29	17.0119	17.9713	17.072	28.2079	27.7259	33.8363	32.8465	31.2709	30.0721	35.0496	36.2906	29.0198	26.7091	29.3113	27.9702	33.6509	33.8013	19.1842	14.8948	14.4703	14.3098	16.7955	16.9318	16.6933	20.4756	20.1819	16.16
AAEL000258	82.5216	78.5016	84.4284	94.1103	65.6184	67.1607	70.2192	84.9083	149.141	144.495	119.238	80.7102	79.271	86.4118	82.5542	54.7585	47.5578	54.1971	45.4675	49.1994	57.0139	58.3951	44.0815	41.5195	42.8572	104.457	90.8758	107.063	98.2719	106.027	92.4327	104.566	108.531	127.738	112.961	95.4677	90.632	117.601	103.313	121.233	89.6537	77.3112	91.0253	114.462	133.584	131.001	119.132	107.004	127.368
AAEL000259	1.03775	1.07926	1.87056	2.1263	1.34166	1.77011	2.88522	0.640668	0.891816	0.130375	0.970672	0.899754	1.00807	1.32997	1.02233	0.880607	0.460953	1.5653	0.33814	1.0493	0.735145	0.952757	0.627327	0.790241	1.62249	0.728435	1.08725	1.50459	1.99434	0.643303	0.581662	2.01886	1.96169	1.06132	0	1.07118	0.676598	1.07728	1.20589	0.998402	1.12178	0.631183	0.665207	1.09989	0.98797	1.33959	0.915176	1.27066	1.55389
AAEL000260	6.66254	7.69606	8.23576	8.62204	5.89646	5.84103	6.67236	6.81237	1.24385	2.22387	1.8907	6.84883	7.6764	8.22673	8.10124	6.06872	2.97484	4.13682	7.27843	5.27361	7.67369	3.49804	2.2111	2.63057	2.35367	12.9384	15.9294	15.3893	15.9678	14.5002	13.6107	13.4798	14.4274	10.7894	14.3913	14.7409	13.8873	17.0057	15.2067	2.69898	2.49863	2.53367	2.53276	2.45685	2.34298	2.7251	2.32964	2.04725	2.51924
AAEL000261	10.2875	11.465	12.5086	13.2804	9.66574	11.4769	11.1782	11.2249	8.5034	7.64971	9.25529	12.0691	11.3197	12.3395	13.5869	5.77509	4.68868	4.69273	5.11695	4.08201	6.06692	4.08778	3.82859	3.17294	3.15305	13.3662	15.5759	18.9582	17.1743	14.5794	13.3455	18.3639	18.9036	22.0455	16.952	14.1563	13.0733	19.3434	15.0678	6.71686	5.13471	6.34298	4.27345	4.98544	5.48559	4.73322	7.30715	6.87415	4.55657
AAEL000262	25.4853	29.2838	24.6188	9.3274	31.4057	47.2215	31.5473	68.9185	76.2796	55.5945	57.2043	28.4232	28.078	24.6482	31.8794	72.0387	48.4841	47.8549	54.0462	50.2933	68.4134	38.1208	22.3961	26.8	24.7987	51.5808	56.9341	97.2728	80.5224	60.4685	53.5779	71.4867	82.6006	85.0522	83.0198	55.7192	56.8752	104.009	75.0026	107.594	98.2554	100.082	86.5594	80.076	94.0571	91.2459	103.155	109.255	70.9698
AAEL000263	2.39493	3.29712	2.88452	0.859588	3.39663	5.30935	2.43899	6.90218	13.2811	9.52581	10.8239	3.07144	3.79666	3.96027	4.37119	2.97513	1.44895	2.30632	2.51822	2.86259	5.42507	1.77873	0.993723	1.20149	1.02805	3.20924	3.31535	11.822	8.05771	3.35431	3.53747	6.39599	6.67222	2.68817	6.84394	4.07035	3.47295	10.6015	8.14223	2.85005	4.08148	6.29358	4.53542	1.34302	2.44532	2.05884	3.09354	4.4295	2.44657
AAEL000264	25.4222	30.3899	31.1104	25.9037	21.9655	25.3061	25.1364	31.6869	25.2582	27.4446	30.317	23.7666	26.8512	25.823	24.2922	22.9414	18.8923	19.7395	17.6986	19.5435	22.3506	16.4443	13.551	13.9934	14.1446	8.92955	9.05067	7.47902	8.81524	8.38724	9.29549	6.64489	8.10363	7.549	8.79408	8.26551	7.62049	7.87438	8.11316	15.9201	21.1068	18.9553	16.1623	14.2565	12.1406	10.3802	15.9969	19.8052	12.055
AAEL000265	72.7269	73.0625	75.6425	86.3986	65.6296	65.7083	67.6026	60.2268	68.5271	85.2382	85.5525	79.4601	79.3068	84.2082	80.5857	31.1287	24.9104	25.2194	21.2497	19.3982	20.9692	23.728	18.4223	18.2703	21.3752	61.53	64.2096	69.8271	56.3553	75.2932	69.3632	74.674	71.4732	87.1125	62.6812	64.7673	63.1879	72.7971	57.4525	58.2068	53.4294	47.03	51.3227	62.5276	56.9842	59.3343	63.6991	52.4837	60.5717
AAEL000266	7.02849	8.80404	6.94789	2.93655	7.54793	14.4258	5.79037	26.5489	47.1122	33.7578	34.4284	9.74408	8.87016	8.93902	12.5184	0.812789	0.529454	0.151085	0.295916	1.03305	0.58458	0.469004	0.132346	0.41679	0.159738	18.422	26.0111	57.9053	42.2145	17.4873	15.9526	28.4138	30.9012	17.5238	33.2057	22.2973	25.1334	60.1892	38.7628	2.75771	2.69202	3.90602	2.35768	1.59422	2.91803	2.88892	3.47532	2.63367	2.54151
AAEL000267	1.13492	1.07578	1.15056	1.37371	0.864533	0.665361	0.882212	0.985167	0.198486	0.294037	0.302452	1.17188	1.119	1.29786	0.945688	1.59815	1.36447	1.86896	2.6056	2.21859	4.4957	1.38135	0.682146	0.477388	0.480276	1.38616	1.99232	1.07006	1.12447	1.99492	1.12443	0.698499	1.57881	1.49602	0.864398	0.949089	1.7387	1.50332	1.6318	1.00858	0.474371	0.838859	1.12519	1.13695	1.07431	1.13295	0.99515	0.820133	1.18702
AAEL000268	33.5097	25.0008	34.6722	22.5866	31.5971	26.7244	30.2501	38.7475	30.7615	33.7076	40.0397	27.2505	31.4058	21.5427	18.592	6.84216	4.48123	5.15654	2.92767	5.25143	4.76315	5.1804	3.1082	2.77128	3.83676	0.164053	0.195889	0.0924143	0.128328	0.193173	0.598846	0.124002	0.199522	0	0.837017	0.229756	0.257871	0.14557	0.0543163	1.24918	2.02112	2.72116	1.63796	1.70644	1.52574	1.12057	1.17777	1.71702	0.790223
AAEL000269	174.244	171.88	183.802	189.677	164.477	178.633	174.395	201.409	51.86	45.9699	48.9408	166.202	176.507	174.918	177.723	776.48	776.01	777.408	796	1156.49	956.284	959.032	1658.07	1718.22	1606.02	338.632	354.213	335.803	368.702	433.425	393.769	337.689	372.482	518.693	446.573	345.613	419.443	344.184	434.314	370.627	240.743	210.118	236.563	330.323	366.395	358.296	384.113	353.066	359.444
AAEL000270	87.7571	83.933	75.353	79.866	87.995	100.005	102.317	80.1745	115.931	113.359	112.568	83.0415	91.7823	84.4547	83.6508	83.9903	83.3962	82.3727	86.6321	72.5672	81.8267	71.9704	57.0767	58.6627	61.3955	77.1602	69.8386	67.9261	78.4886	82.8839	75.2232	91.3879	84.845	74.7627	81.6366	77.1879	76.5186	70.087	83.1827	62.565	72.3845	100.644	68.6437	65.6451	53.4788	49.7093	50.0196	65.6592	33.7944
AAEL000271	20.9754	20.6671	24.8808	17.3042	21.8975	19.1525	17.915	27.1605	15.754	19.7754	23.3327	17.1146	19.8158	17.8532	17.9448	75.034	110.532	114.804	112.533	127.707	67.1221	62.49	63.6813	73.5972	53.7442	81.3629	82.4723	61.24	65.1001	75.5741	55.8311	67.4532	75.7994	35.5941	51.8395	72.4922	60.971	61.7265	47.3331	8.50217	14.8082	30.4996	15.0236	13.4299	5.69635	5.42925	6.01482	8.85267	2.64151
AAEL000272	4.59232	3.83983	4.55065	4.22256	3.55664	4.11069	3.56353	3.3106	0.550105	0.916789	0.688558	3.90166	4.67657	4.22649	4.4931	2.17163	1.66572	1.58272	2.0035	1.3664	1.69003	1.07674	1.52296	0.959232	1.52124	4.21523	5.01201	4.28818	3.61732	5.36138	5.30754	4.78595	4.44984	5.75286	5.82585	3.79614	4.20882	3.72455	4.5932	1.56016	3.20463	1.66441	2.26089	2.9362	1.70927	1.49522	2.06854	1.5284	1.85052
AAEL000273	61.7506	82.9845	80.8626	56.308	97.86	114.06	106.545	151.141	325.718	312.217	314.148	102.743	111.052	117.814	115.15	46.5514	50.9095	45.1531	42.3856	37.6316	47.6469	38.8466	29.2213	32.2947	30.6447	33.3166	34.5625	59.3797	51.49	31.4597	29.4741	40.6309	40.7359	33.97	47.6234	40.5184	35.6284	59.8264	48.2517	95.0759	91.859	97.8276	105.286	95.4575	100.427	104.418	85.4098	99.4767	126.389
AAEL000274	193.82	184.656	202.084	181.237	155.078	144.853	177.451	165.247	323.966	402.433	382.255	138.156	158.765	186.748	175.942	121.795	244.226	203.124	274.252	152.152	146.023	218.801	110.293	153.564	89.0354	178.15	151.02	185.071	204.634	221.839	145.676	206.451	205.74	144.917	233.496	190.91	183.078	156.939	191.736	102.223	146.223	169.343	126.052	132.298	83.8868	60.4605	115.277	143.206	59.309
AAEL000275	0	0	0	0	0	0	0	0	0	0	0	0	0	0	0	0	0	0	0	0	0	0	0	0	0	0	0	0	0	0	0	0	0	0	0	0	0	0	0	0	0	0	0	0	0	0	0	0	0
AAEL000276	18.5758	23.8922	22.5255	18.1376	20.884	23.3034	20.6058	31.1924	50.3151	44.9299	43.4758	21.3524	24.0635	24.4211	23.6246	31.375	33.6294	28.1932	31.4394	35.1402	39.37	26.3901	25.0573	26.0429	25.0544	26.9041	24.8136	36.1187	30.1867	29.6406	26.0793	31.4611	35.8728	25.8667	29.1379	27.429	26.6911	35.1514	29.9492	33.7231	28.5702	29.0529	28.3851	25.819	31.4843	31.6535	27.752	31.5987	27.6283
AAEL000277	13.4521	16.2621	15.809	12.719	14.7082	14.4724	14.0454	9.01773	25.5628	26.3124	22.5901	11.1083	14.029	14.128	9.80658	87.4979	97.2502	105.282	93.8112	135.268	78.1888	96.1431	72.5289	79.3047	68.3428	14.0672	9.82589	4.97079	8.09042	7.92571	10.0003	6.39061	8.45002	7.56448	1.44488	16.9508	8.83247	2.76779	5.78878	37.877	61.9563	77.349	61.1221	46.3545	30.9658	30.7944	27.5351	44.8775	16.5895
AAEL000278	129.461	125.344	135.956	145.383	117.418	124.16	117.835	120.92	169.852	152.528	151.088	127.367	122.234	130.277	137.848	93.2085	100.634	100.943	116.113	102.642	140.549	114.402	106.792	116.538	110.188	40.0218	36.3899	42.3642	44.183	35.8543	30.6773	34.5384	36.456	36.4278	38.9976	36.0079	35.9919	35.3603	34.9591	76.546	92.5719	93.1994	97.6639	85.7113	61.3491	54.784	61.4515	72.759	46.5643
AAEL000279	16.4842	15.483	14.8925	18.4145	13.4283	14.7748	14.1499	17.0023	9.86553	7.51036	10.2606	15.9065	15.2289	15.2312	13.4298	19.6229	19.8255	20.1056	20.3563	22.599	20.404	20.7803	25.4813	26.2985	25.103	14.7789	14.5153	13.8555	15.137	14.8983	16.3493	14.0372	16.3301	16.6272	13.7788	13.5802	15.4668	12.3906	15.2075	14.3785	11.4615	11.6871	12.2727	16.7677	13.2119	14.5622	13.4343	13.7051	14.8083
AAEL000280	0.139911	0.150705	0.14775	0.269418	0.0416322	0.170885	0.1157	0	0.244691	0.169915	0.332909	0.469052	0.246337	0.0999989	0.166547	0	0	0	0	0	0.0736999	0.0443467	0.0583987	0.0367823	0.052864	0.237338	0.425095	0.267395	0.185656	0.186312	0.0541477	0.179396	0.288652	0.288167	0	0.132957	0.237407	0.280799	0	0.108433	0	0.117515	0.231187	0	0.0306572	0.0415681	0.17039	0	0.0653276
AAEL000281	43.0678	49.9236	44.6948	19.952	41.6995	48.3547	44.1169	57.8868	108.401	100.992	96.1317	40.6883	46.3809	43.112	34.8709	76.9219	47.3395	46.9423	38.2982	42.7485	57.4041	48.3461	29.4367	33.1528	30.2273	17.9296	15.3185	13.641	13.5416	10.9808	12.2012	9.1128	10.4197	11.748	8.43816	13.3778	12.1921	10.6978	11.1562	28.2937	45.7017	72.169	40.7263	24.0127	19.6459	19.9784	25.6331	32.7518	11.4444
AAEL000282	3.00778	3.59081	2.85866	1.30318	4.00513	6.17633	3.57548	13.0953	9.53434	5.99667	8.37348	3.69311	3.48634	3.74416	4.43075	5.40996	5.52915	5.19177	6.34223	7.18636	8.75373	5.69631	3.95465	3.79555	3.04003	12.2135	11.5248	19.353	17.1621	10.589	10.2728	16.6477	13.6075	17.6401	15.9773	11.9869	11.137	21.0902	16.6397	15.5599	13.996	12.1421	9.84683	7.25469	11.1546	12.0862	12.6374	12.8819	7.33799
AAEL000283	0.0310349	0.0668583	0.0491603	0	0.138522	0.113716	0.153986	0.70717	0.0407078	0.0376902	0.0886145	0.0624266	0.072856	0.0887263	0.0554149	1.5911	2.4486	2.15609	2.37866	2.27506	3.60473	2.50841	1.70991	1.41966	2.49768	0.118453	0.188588	0.237253	0.164727	0.371946	0.288263	0.318346	0.246966	0.230115	0	0.331789	0.609364	0.186859	0.418334	0.120262	0	0.0782011	0.269228	0.10599	0.122406	0.082985	0.0566934	0.174002	0.0434725
AAEL000284	25.6455	23.4658	25.0549	25.3492	21.0865	23.5113	23.2438	31.3818	11.5778	11.3531	16.0871	26.5694	27.4078	27.7405	26.864	18.3579	19.8013	20.0631	23.2672	24.339	24.2702	25.6758	26.0772	23.0077	23.3693	26.6013	26.2478	22.7319	25.1974	28.4264	25.7296	32.8027	31.9191	29.9388	25.2483	26.0861	24.31	22.3009	27.2135	16.0428	15.5359	15.6163	17.2746	16.8184	15.7746	15.3255	17.306	17.6271	15.7256
AAEL000285	0.332615	0.390845	0.407129	0.524041	0.431884	0.387783	0.2438	0.442932	0.337128	0.697719	0.561199	0.39535	0.390415	0.345789	0.404936	0.372054	0.373274	0.868813	0.761938	0.443325	0.143353	0.201269	0.757269	0.286179	0.2742	0.0769405	0.0306239	0.0288948	0.0802479	0	0.140429	0	0.0534717	0	0	0.0431022	0.0439786	0.0455148	0	0.187477	0	0.0380962	0	0.0258168	0.119262	0.107805	0.165711	0.169532	0.0635338
AAEL000286	0.551555	0.875525	0.919665	0.143742	0.621934	1.11686	0.684164	1.74817	0.609232	0.564071	0.414438	1.05106	0.919993	1.61835	1.55501	0	0	0.0995928	0	0	0.183498	0.110414	0	0	0.0658103	3.02849	5.4684	14.3693	11.6332	5.16065	2.89856	9.15651	11.191	2.40355	6.55756	4.92417	5.10874	14.8566	9.8803	0.22498	0.227504	0.146295	0.143902	0	0	0.103496	0	0.108505	0.0406631
AAEL000287	4.60043	5.24013	4.35559	4.69557	4.21058	4.43698	5.03746	5.50814	3.77316	3.15953	4.34837	5.79689	5.17643	4.48992	5.51402	5.05326	3.56467	3.91855	4.88564	3.51455	4.82995	3.19791	2.67505	2.63575	3.11682	5.0591	5.84808	6.0434	7.35352	7.05561	6.09031	6.67166	7.40593	7.50177	7.99079	6.19586	6.16803	6.94064	6.62881	4.39321	3.48107	4.03724	4.1416	4.40639	4.07387	4.07212	3.86386	4.07155	3.4813
AAEL000288	21.2526	23.1502	26.1529	10.4893	29.477	34.3728	24.7581	45.8957	15.0379	14.1946	16.1624	23.864	28.5256	25.9747	26.7147	142.276	89.3862	85.321	71.2162	72.3121	113.498	101.606	47.1466	61.0779	56.8321	884.992	1108.48	1376.97	1307.72	1320.55	1228.24	1377.1	1402.19	1138.49	1507.84	1122.28	1245.64	1619.79	1446.58	74.0517	76.7096	65.2401	78.3811	74.4357	69.8422	73.2374	80.1556	71.7982	64.7066
AAEL000289	24.5061	25.2328	26.6558	27.092	24.113	23.017	24.2956	31.8414	26.8973	29.4123	27.7659	27.3636	26.1472	28.5403	26.0245	20.3189	14.029	13.3881	16.5215	15.579	16.3843	14.2963	12.666	11.9846	12.9509	27.1712	28.3813	29.1733	27.8206	31.868	27.8654	34.7233	34.0671	28.878	33.9041	27.7883	24.7256	30.4511	29.1284	9.69223	10.6748	12.4108	9.99988	9.12689	7.64658	7.54036	8.73498	10.5046	6.37597
AAEL000290	15.1897	16.0443	16.3073	16.4596	14.3985	15.8544	16.1451	17.8287	10.5047	9.26615	9.55136	16.2645	17.0721	18.1244	17.6808	12.7562	14.4084	13.5936	14.8142	10.6473	10.7054	10.6961	9.44878	10.0884	9.31641	16.952	16.3639	17.4772	19.2069	21.1798	19.8343	21.7604	21.355	27.2123	30.5543	18.7332	18.237	18.2828	17.9133	9.9352	14.5644	13.3944	10.2552	13.2444	9.1645	8.95083	10.2486	11.114	7.28888
AAEL000291	1038.82	974.261	962.384	919.637	1240.33	1299.33	1153.36	925.835	834.55	762.155	727.338	1289.4	1242.45	1157.3	1344.77	949.016	877.593	808.105	770.693	756.104	809.352	801.835	635.464	631.253	663.869	1030.07	1136	1497.28	1338.04	1253.25	1156.94	1460.17	1526.48	1512.74	1507.73	1229.83	1361.49	1788.09	1442.01	802.276	1158.42	1056.99	1075.84	788.268	694.683	690.533	732.657	899.811	549.509
AAEL000292	10.8233	12.6674	12.5085	13.0043	9.79717	12.6363	11.6214	9.23636	4.47083	5.39642	7.12089	11.3252	12.2642	13.4052	13.2237	7.51134	4.95187	5.06627	6.22987	5.29091	6.82462	4.9889	4.06697	3.9831	4.04563	9.67194	10.0488	11.7836	11.9111	11.8344	10.9813	12.6536	14.6585	11.6882	13.4837	9.45012	10.0316	11.6579	11.7267	8.18762	6.50332	5.91311	5.13083	7.31346	7.35522	6.48957	6.58509	6.10326	5.73688
AAEL000293	29.1263	31.5432	31.105	23.7189	35.9972	37.8699	35.6943	40.4389	88.7008	71.5054	57.795	33.4489	37.7926	35.0339	33.6073	92.7438	107.638	95.8825	133.035	134.093	126.223	96.9021	112.52	112.82	116.526	86.2081	77.7569	102.179	88.4489	82.5597	81.2968	92.7696	98.3174	84.1371	99.7884	95.7197	90.3126	97.4702	93.2058	39.9989	51.5553	54.4091	48.5783	35.6559	36.9217	32.271	39.585	44.4443	36.8959
AAEL000294	4.45128	5.54905	2.98962	3.25229	2.39475	2.43565	2.22332	2.12516	2.70913	2.13351	1.52518	2.99652	3.37174	2.49427	2.73413	39.8482	74.4001	55.8728	54.2752	47.8393	34.3836	33.6582	45.2747	53.1191	40.8493	13.9239	9.95396	3.42556	3.0242	4.76572	8.02094	4.44423	3.96726	4.76738	2.18826	8.25704	6.14606	2.75156	3.12005	1.60071	1.11632	1.36091	1.73583	1.47965	2.1692	2.17946	2.25512	2.1962	2.09503
AAEL000297	23.8312	21.7238	23.8976	22.5388	18.1208	22.1069	22.0852	24.7898	6.18288	7.33509	9.05401	22.6476	28.2653	26.4268	23.351	17.3944	12.9811	12.4329	15.7708	19.6355	19.9816	18.4033	14.9946	15.1814	15.0023	24.3558	21.7287	20.5771	23.4514	27.1974	21.7999	24.6473	25.9589	36.0218	23.6601	23.5264	24.444	21.1079	22.7429	15.6304	13.3773	14.3093	14.9377	14.7081	14.8801	14.7224	19.6682	21.9867	15.4863
AAEL000298	0.431448	0.542189	0.612239	0.682453	0.465386	0.675171	0.390236	0.453519	0.17685	0.425727	0.936775	0.741295	0.305964	0.693832	0.658033	9.76945	55.0072	44.7299	42.7226	93.8299	7.54254	85.334	83.6948	38.1681	41.0806	0.686144	0.491579	0.601252	0.548657	0.484764	0.563547	0.414906	0.619908	0.499854	1.23695	0.512505	0.326829	0.757669	0.636093	0.167189	0.105666	0.0679472	0.111393	0.0920922	0.0945384	0.0480692	0.197039	0.302373	0.138499
AAEL000299	8.53459	8.71509	10.1152	10.5686	7.75072	8.00129	8.40664	7.81626	1.66607	1.88067	2.50894	8.35615	9.37436	9.76238	9.94191	7.65381	2.9791	4.5965	4.54886	3.42973	5.2656	3.09396	2.48382	2.60738	2.58371	10.8693	11.0314	13.3016	12.8604	10.0964	10.1414	10.932	11.0001	10.4717	10.7073	9.01568	8.92064	13.6716	12.4893	4.57143	4.32954	3.32115	3.90296	4.21906	4.75814	3.87714	5.05386	6.06465	4.6918
AAEL000300	5.29272	5.11905	5.93588	7.55639	4.80253	4.60884	4.95096	5.85326	2.16424	2.89283	3.00258	6.80148	5.86468	7.06745	7.09567	6.37413	6.81027	6.62245	8.58251	7.93114	8.00595	6.8172	8.87549	7.59719	7.30992	3.60709	3.50686	3.65307	3.42294	3.80639	2.8061	3.76939	3.69861	2.92212	3.25838	4.14077	3.65883	3.53302	4.0527	4.92591	4.87191	4.39182	5.6952	5.47626	5.32383	5.84115	4.11789	4.5603	5.76181
AAEL000301	63.9128	70.8027	70.867	65.5401	54.0386	58.0887	59.3127	78.2811	31.8711	38.425	44.5243	63.1746	65.8228	70.8659	67.8918	58.2992	59.3598	51.5605	61.3329	56.8065	67.3302	58.601	53.026	52.3465	52.7432	85.0519	81.4833	94.989	97.1067	88.4315	80.0767	90.3301	93.217	87.5699	109.018	84.7698	86.0478	98.3799	99.3258	53.948	51.8225	52.7476	50.696	50.2169	55.8223	55.2143	60.4641	63.7883	56.863
AAEL000302	0.118536	0	0	0	0	0	0	0	0	0	0	0	0	0	0	0	0	0	0	0	0	0	0	0	0	0	0	0	0	0	0.137625	0	0	0	0	0	0	0	0	0.0918668	0	0	0	0.404822	0.0779203	0.105652	0	0	0
AAEL000303	0.459776	0.495246	0.273113	0.664021	0.307826	0.210586	0.285159	0	0	0	0	0.346814	0.472215	0.164308	0.5131	0	0	0	0.120683	0.187248	0	0	0	0	0	0	0.116412	0.109839	0	0.229596	0.400365	0	0.203264	0	0	0.0819232	0	0.173017	0	0.089083	0	0.43445	0.142448	0	0.151118	0.102451	0.209976	0.107409	0.241514
AAEL000304	35.9358	38.541	42.411	40.9369	36.9969	33.0488	33.5321	32.3173	28.1816	27.7887	32.1874	30.1598	35.8967	35.3981	30.8014	365.621	237.705	219.142	193.897	188.746	228.913	238.816	133.215	137.244	138.765	13.4412	11.0533	4.91805	10.0552	6.1991	7.40174	4.427	5.4081	6.40006	3.82764	12.184	9.9774	3.60093	6.97223	108.607	191.766	274.453	173.323	125.94	91.9148	88.5749	94.2055	136.809	51.9225
AAEL000305	6.43491	6.57251	7.2074	6.85887	6.30783	7.93444	7.43831	8.43297	4.89873	5.03601	5.55718	7.88268	7.68692	7.87008	8.45311	4.44069	2.30565	2.2558	3.01912	2.7992	3.2696	2.90105	1.93211	2.58598	1.88812	5.2646	5.77128	6.35019	6.91016	5.83136	5.63904	6.47484	7.209	6.20789	5.7591	5.33612	5.12585	7.44268	6.11548	5.12303	4.56902	3.99842	3.8787	3.95216	3.51542	3.09435	4.90061	4.01417	3.05781
AAEL000306	3.54195	3.73403	2.92466	3.10965	3.70003	3.86585	3.8794	6.86876	5.38726	6.58954	8.0692	4.54763	4.11323	4.90149	3.29676	3.09087	1.17299	0.193909	0.276931	0.122765	0.893185	0.788256	0.660563	0.950981	0.512536	0.479392	0.457939	0.360069	0.5	0.677385	0.174994	0.483141	0.466431	0.0465648	0.391347	0.751957	0.438427	0.226871	0.126978	3.09549	5.16782	6.31392	5.37012	3.73187	2.77417	1.41056	3.16632	4.99984	1.84734
AAEL000307	12.3888	17.4782	25.3507	15.4457	14.3133	15.4348	14.1385	23.1806	10.8867	14.1301	19.8945	17.3839	16.7492	24.527	30.8883	0.060357	0.0123293	0.0147768	0.0120592	0.0280659	0.0294949	0.0436865	0.0395514	0.0226467	0.0195289	0.157088	0.162854	0.145427	0.0762048	0.111843	0.166692	0.235633	0.208188	0.748725	0.164024	0.171908	0.121112	0.298229	0.749916	0.959142	1.18706	0.609579	0.768639	0.733031	1.0457	1.0442	0.886475	0.987411	1.4138
AAEL000308	37.2844	40.0887	44.3744	38.117	40.633	37.4037	43.0104	48.7542	40.6958	49.873	60.588	41.1679	48.2028	50.7132	42.4902	6.3831	5.56872	5.31064	3.72484	5.45222	6.45265	6.30141	5.78353	6.49359	6.14591	4.68394	3.7964	1.59913	3.28647	5.88307	5.98428	3.69063	3.25522	3.59836	3.47608	4.96165	5.79272	3.12347	5.30095	30.0372	24.9184	27.24	20.0752	35.2052	19.3169	17.6601	24.456	28.5227	15.2367
AAEL000309	4.34613	4.7848	4.6801	4.1751	4.02659	3.30302	3.29926	2.93437	2.00514	2.15621	1.52673	3.19215	3.77373	3.2141	2.99886	54.1931	64.3803	66.3804	77.8106	74.9096	60.394	53.8423	58.8169	69.258	63.2975	25.0132	23.8688	22.0364	27.1982	21.306	20.6299	17.6672	19.614	15.5366	12.0679	18.8982	22.2038	18.305	19.8205	9.66926	8.86445	10.3122	9.57434	9.80937	8.29147	8.54179	9.7927	9.05765	7.58587
AAEL000310	3.09858	2.69801	3.40329	3.76002	3.62382	4.39113	4.17837	4.60392	2.74732	3.43527	4.73199	4.14795	3.54833	4.2441	3.27722	5.69011	6.55961	6.18572	5.19165	3.55274	5.88621	4.29128	3.1635	2.40125	3.57349	0.714267	1.0497	0.742821	0.687665	1.12141	1.47915	1.16284	0.591858	1.30752	0.728856	1.72365	1.00497	0.682549	0.764035	5.0539	5.3306	5.76739	4.01397	6.12072	4.25826	3.75296	3.70784	5.04433	3.28175
AAEL000311	2.51494	2.64067	4.41895	1.30228	6.71628	9.34416	6.95575	7.08588	8.53804	9.5221	6.43671	3.64885	5.2011	3.64536	2.25159	170.492	297.151	247.994	274.931	313.891	326.841	232.257	219.314	237.833	208.59	25.0237	15.5678	16.3986	31.6333	40.3568	42.2534	40.2318	24.4418	22.6957	22.6082	33.9612	31.3526	10.1373	25.4251	0.764356	1.02138	1.42008	0.733348	0.914232	0.33342	0.452085	0.205903	0.658282	0.167754
AAEL000312	110.475	78.0932	111.024	126.78	87.6543	123.992	125.882	157.153	90.2957	84.8632	91.9238	111.18	88.1557	131.105	128.134	0.938255	0.604466	1.47911	1.4411	0.630659	1.25138	3.41351	1.14582	0.860479	0.837759	0.402986	0.67723	0.0336312	1.02742	0.175748	0.0817239	0.722022	0.311183	0	0.182763	0.150502	0.946969	0	2.5499	17.6202	57.0257	56.9558	38.2291	9.70571	10.9198	9.15972	20.1232	45.5485	3.8946
AAEL000313	0.094667	0.0627509	0.0807454	0.108174	0.0650059	0.0266826	0.0722631	0.142227	0.0573104	0.0176874	0.0623779	0.0878872	0.017095	0.0312283	0.130026	0.134401	0.0390846	0	0	0.0711766	0.046031	0.0415467	0.12766	0.0344599	0.0165087	0.0185294	0	0.0139173	0	0.043637	0	0.0373486	0.0257549	0	0	0.0311406	0	0	0	0.0225748	0	0.0550477	0.0360983	0.0248696	0.0478691	0.0259623	0.0532105	0.0272187	0.0102005
AAEL000314	22.9936	23.9044	25.6536	18.7155	20.6344	19.2614	23.5524	25.6477	20.2873	21.4963	23.849	17.7045	20.8619	21.1719	15.9544	30.0996	45.5596	52.4171	48.9206	48.5721	51.7613	48.762	30.7079	30.0652	27.082	57.8282	36.1482	49.1422	53.548	31.1851	27.796	24.6571	41.649	19.8936	44.194	23.6736	34.0783	34.2818	35.1017	5.45712	7.13581	12.6646	7.8837	8.2093	4.94788	4.41485	5.85482	7.2604	3.3331
AAEL000315	30.0839	36.9284	40.7412	38.5947	27.2183	28.2405	27.6186	39.7826	23.5316	28.6912	27.3944	30.7386	30.8652	39.5873	38.9443	8.82048	7.37486	8.4156	8.80831	9.48946	10.6582	8.61231	9.02697	9.79911	8.95021	89.2788	95.1188	134.215	129.608	99.6275	93.2595	113.203	112.911	104.752	113.451	89.2488	87.2567	129.529	113.395	8.10678	7.37493	7.14405	7.58484	6.36149	7.8938	7.33959	7.26505	6.89004	7.08893
AAEL000316	6.76458	5.31068	8.14291	6.74928	5.56931	6.35713	5.69543	8.4429	1.65506	2.4972	1.90148	4.93516	5.25226	5.22732	4.25568	33.1114	24.4807	36.7958	33.3404	23.8666	29.3743	46.6374	21.213	20.4745	21.7188	9.36439	16.0685	5.18026	6.35626	6.83768	4.1508	2.81631	3.65688	5.77518	0.910063	5.92875	5.87938	0.844126	3.6615	2.58963	1.64812	2.32569	2.17183	2.47382	3.14881	3.3531	4.39655	3.29703	2.25843
AAEL000317	0.0129214	0	0	0	0	0	0	0	0	0	0	0	0	0	0.023072	0	0	0.0443305	0	0	0	0	0	0.020382	0.0292933	0	0	0	0	0	0.0600093	0	0	0	0	0	0	0	0	0.180256	0.0506331	0.162796	0.128107	0.0882579	0.169879	0.299441	0.37767	0.338081	0.180998
AAEL000318	0	0	0	0	0.0344348	0	0.0239244	0	0	0.0468466	0	0	0.0452777	0	0	0.237316	0.0414076	0.148883	0	0.314196	0	0.11004	0.0483026	0.0304233	0.0874497	0	0	0.0368613	0.0511864	0.077051	0	0	0	0	0	0.0549857	0.0280519	0	0	0	0.0755777	0	0	0	0	0.0343817	0	0	0
AAEL000319	0.59268	0.425602	0.532001	0.35869	0.246902	0.361944	0.220553	0.546631	0.362789	0.623808	0.253843	0.317913	0.25508	0.395366	0.493859	0.263341	0.381727	0.745563	0.0829695	0.579298	0.12488	0.48843	0.29686	0.405116	0.627026	0	0.0800333	0	0.0524305	0.0394619	0.0458751	0	0.0698721	0	0	0.0563222	0	0	0	0.459334	0.232244	0.273794	0.36725	0.0674703	0.285708	0.704348	0.144358	0.443061	0.608817
AAEL000320	0.467649	0.359805	0.723134	0.220536	1.01384	0.877165	1.13255	2.1022	1.34365	1.9472	2.16189	1.4894	1.82972	1.71896	1.25253	0.411007	0.119523	0	0	0.217662	0.299127	0.169403	0.167311	0.15807	0.0252423	0	0.0451068	0	0.0590997	0.222407	0.0517105	0.0571071	0.07876	0.302716	0	0.0158716	0.0647774	0.03352	0.0750436	155.846	227.972	496.011	187.954	314.877	99.1036	59.3869	175.738	232.5	100.646
AAEL000321	29.6612	59.4448	44.6204	28.028	67.2499	52.4997	47.0577	78.0485	143.464	123.062	94.3761	52.612	65.7202	43.9921	40.8874	56.8206	82.4919	81.0053	60.6793	36.2985	68.2625	31.427	37.1545	35.6216	26.338	40.3475	54.4436	68.0769	36.0309	89.3468	62.6188	65.8582	131.442	59.0422	110.894	33.5496	58.3719	76.5177	51.1646	6.96381	24.3666	29.1895	22.7141	13.671	6.69689	6.76174	6.47482	8.10583	5.85045
AAEL000322	8.44838	9.12668	10.3913	9.79769	7.72497	6.57328	7.64838	11.265	12.4492	13.2713	12.753	9.41353	10.1285	9.75286	9.16251	5.80876	5.11172	6.32364	5.18074	5.26969	6.98033	4.90284	3.65999	3.35425	3.68538	12.3467	13.0548	16.1464	16.647	14.6286	14.2034	14.5698	16.3337	12.4696	13.8993	12.6279	11.3203	15.6952	15.2448	5.065	1.96251	4.14797	3.57139	5.10321	4.27448	3.80531	4.10952	4.48047	4.17474
AAEL000323	0.0849213	0	0.0896788	0.0934443	0.101077	0	0.0351129	0	0.0742596	0.27502	0.0808258	0.0569396	0.0664524	0.20232	0.202177	0	0	0.0485577	0	0	0	0	0	0	0	0.0720281	0	0	0.0751243	0	0	0	0.0500577	0	0	0.0403502	0.0411707	0	0	0	0	0	0	0	0	0	0	0	0
AAEL000324	2.7281	3.79612	3.4134	2.03241	2.97546	3.63673	3.00215	3.97375	5.95933	5.69806	5.91039	2.9573	3.12742	3.82384	3.39278	6.18232	4.06795	4.19721	3.93424	4.8419	7.58229	3.73472	2.02042	2.3107	1.68455	14.3426	14.0405	27.1649	20.5089	17.8108	20.4096	22.1041	22.77	14.2724	27.9757	16.4932	16.7668	26.3322	20.1395	0.970772	1.62224	2.34044	1.89435	0.761307	1.0746	0.624452	1.24105	2.08305	0.862422
AAEL000325	0	0	0.0359789	0	0.0405519	0	0	0	0	0.0275843	0	0.011422	0.0133303	0.016234	0	0	0	0	0.119238	0	0	0	0	0	0	0.11559	0	0	0	0	0	0	0	0	0	0	0	0	0	0.105619	0	0.0286165	0.0140743	0.0969633	0.0149308	0	0	0	0.0318162
AAEL000326	0	0	0	0.0185596	0.0200756	0	0	0	0	0	0	0	0	0	0	0	0	0	0	0.0366355	0.0177696	0	0	0.0354739	0	0.171672	0.159434	0.236393	0.0895256	0.0224605	0.130554	0.0865071	0.0795382	0	0.291963	0.0320569	0.0327087	0.135405	0.227355	0.0522878	0	0	0	0.019201	0.0147833	0.0200447	0	0	0.0157509
AAEL000327	7.73817	9.32031	8.6763	5.66522	7.6875	9.2818	7.43161	10.554	15.1643	14.1276	13.4829	9.05392	8.55213	8.9167	9.19299	5.0051	1.61056	2.52963	4.00292	3.7834	6.13861	1.42668	0.437516	0.778076	0.605725	56.2458	53.7454	109.651	83.2363	58.0909	46.6995	64.4335	68.4382	67.4596	68.548	46.7288	47.7387	87.0564	54.612	1.48137	2.5772	2.86133	1.77023	2.1584	1.01329	1.04418	1.83972	2.47751	1.00764
AAEL000328	169.881	171.315	159.788	153.237	168.81	161.063	143.342	154.809	152.171	139.975	131.606	177.371	176.477	158.874	187.655	185.961	180.412	157.386	134.174	127.292	179.219	152.568	114.939	120.371	120.944	186.042	205.976	190.734	177.723	168.159	151.689	181.673	184.866	188.772	190.874	193.765	194.426	218.913	195.782	174.555	217.361	186.078	196.589	163.111	152.097	152.558	166.064	168.619	135.66
AAEL000329	2.45175	1.97232	2.28595	2.17704	1.9116	2.50176	2.90649	3.03073	4.21325	4.63589	3.87688	2.79359	2.8596	2.88361	2.74304	0.509151	0.849515	0.34604	0.081461	0.202228	0.441396	0.177064	0.0777233	0.367154	0.105536	0.315876	0.157156	0.177939	0.247091	0.247964	0.432394	0.0795865	0.192085	0	0	0.265431	0.0677071	0.0467147	0.104584	1.65962	0.729669	2.34603	1.71152	1.56335	0.754835	0.940496	1.7008	1.39202	0.673824
AAEL000330	93.2718	89.6282	97.0117	106.889	77.5634	74.0912	80.6322	50.0159	34.7016	47.4711	60.1307	99.4126	99.2562	92.4947	99.2593	63.8229	55.0267	50.0224	54.9287	57.6397	60.4888	60.4479	51.5548	50.6064	55.4384	122.59	135.394	124.233	127.213	147.403	138.507	153.377	157.621	128.201	132.047	126.861	129.244	111.079	112.125	38.156	32.6481	33.2974	32.1159	41.6652	38.3027	34.5749	43.4859	43.5786	30.3515
AAEL000331	69.8285	69.9226	68.0636	77.1111	54.6171	60.7163	61.0903	56.1046	22.462	27.7292	35.6568	67.3315	67.3918	71.9317	62.7375	98.0418	92.1895	107.979	111.369	91.4238	92.3661	100.688	100.023	97.7039	106.96	77.0887	75.0983	65.6681	73.3428	79.9979	77.5135	85.6976	83.7921	71.6368	86.4337	78.2864	75.2301	68.5705	77.0681	66.6882	56.1005	56.0674	59.0195	70.5652	71.7433	67.5076	74.4438	65.9067	74.0845
AAEL000332	18.2497	22.7162	24.7892	24.4082	20.1361	17.8279	19.5901	25.2891	35.1323	34.136	38.0794	25.9756	26.0273	25.9732	22.2747	15.2939	12.0726	12.8751	13.0977	14.6568	13.9913	14.532	14.3825	13.5378	13.9597	18.2256	19.4521	18.1709	20.2368	20.9987	20.7812	20.0454	21.8064	20.187	12.3433	20.2153	18.7007	19.7381	18.654	13.0063	11.0644	12.3605	11.3676	11.0323	12.7096	11.8583	15.037	14.1912	15.0833
AAEL000333	0	0	0.0284912	0	0.12845	0	0	0	0	0	0	0.0361798	0	0	0.0642322	0	0	0	0	0	0	0	0	0.0283716	0	0	0	0	0	0	0.0417662	0	0	0	0	0	0.0523202	0	0	0.0278795	0	0	0.0445808	0.0614271	0.023647	0	0	0	0
AAEL000334	28.2138	29.7846	31.9512	30.5335	29.677	32.3603	33.5952	39.1528	16.0593	16.8608	22.1099	33.0868	33.8325	35.4386	37.0581	4.3014	2.44907	1.90272	1.47367	2.689	3.68849	3.50911	1.64567	2.24718	2.12133	2.94279	2.06573	2.45144	2.76236	2.37311	2.38036	2.84448	2.59364	3.71594	3.57618	2.14312	2.49253	2.53212	2.8167	9.19947	7.99257	11.2991	8.69076	6.97485	7.38129	5.87565	11.3893	12.8997	7.23851
AAEL000335	0.332085	0.196738	0.355073	0.685152	0.518783	0.380252	0.40163	0.837775	0.108897	0.302475	0.284463	0.375743	0.253366	0.379763	0.252008	34.8339	3.40435	17.8445	24.6768	17.9064	47.7296	5.88923	0.540586	0.0916695	0.0564637	4.28837	0.672654	0.206269	0.28643	0.530662	0.327731	0.638705	0.836834	0.307789	0.30179	0.30769	0.253572	0.324913	0.671451	0.501872	1.23623	1.24471	0.607034	0.793892	0.283788	0.29599	0.424649	0.325831	0.209328
AAEL000336	14.9575	17.6489	13.1165	7.42256	25.6051	26.4719	21.0033	37.7265	70.3095	51.729	52.3668	17.6589	18.383	19.6623	18.032	79.5913	56.4798	56.087	48.0676	43.095	72.4255	56.7245	21.7901	24.4419	23.537	3.30846	2.17823	1.70024	2.90584	2.9096	2.0885	1.88027	1.97083	2.23503	1.67533	3.87404	2.80109	2.26617	2.50378	23.9422	44.6675	55.6847	38.0547	17.3447	18.9451	15.6147	20.3232	31.7542	9.39415
AAEL000337	10.6137	10.4616	12.1142	13.1988	8.30659	8.6837	8.87322	7.31222	2.19316	3.49614	4.04766	9.70962	9.48865	9.99683	10.5402	8.06526	5.96196	6.07304	7.43418	6.15813	8.01873	6.08313	4.8064	6.7197	6.26263	10.1738	11.5739	9.22537	11.653	10.426	9.08187	9.24668	11.2614	7.11513	6.56873	8.10349	8.18368	8.44764	10.5341	6.08481	4.89968	5.49539	6.21635	7.24955	6.13592	5.77973	6.79934	6.54854	5.4785
AAEL000338	0.0287845	0	0.030397	0	0.0513909	0.0175784	0.0119017	0.124932	0	0	0	0.00964997	0	0.0274309	0	0	0	0	0	0	0	0.0182472	0.0480583	0	0.0435036	0.0976569	0	0	0	0	0.02228	0	0	0	0	0	0	0	0	0.0892332	0.0751954	0.0725305	0	0.0983041	0.0630721	0.0513117	0.0701099	0.0179316	0
AAEL000339	56.6381	60.5576	63.7677	56.5909	59.5842	62.12	57.8673	66.3686	67.2015	67.2854	68.0056	60.7255	61.894	62.8551	63.2629	380.683	312.544	330.958	269.732	205.972	288.449	297.057	104.89	102.965	106.168	47.2758	44.6239	42.1289	44.0208	41.9128	40.1733	43.2122	40.7426	42.7674	42.2342	45.8317	42.2303	40.6485	42.7942	425.115	368.907	347.761	387.845	427.956	402.249	408.679	385.235	370.205	350.159
AAEL000340	52.312	42.0097	36.4106	29.594	60.3093	62.1366	56.6425	78.5125	43.5556	38.9072	44.1713	61.3984	47.9755	55.0942	57.5243	18.5537	13.4265	11.1954	8.24535	6.91653	13.4984	9.94313	6.7714	7.45519	6.99138	0.529225	0.653717	0.520859	0.818445	0.544375	0.99923	0.20231	0.418528	0.584955	0.111731	0.337365	0.803192	0.215908	1.03924	23.5895	57.8089	81.0424	47.329	22.0073	12.9177	9.85708	35.8455	56.603	6.09803
AAEL000341	0.217904	0.156477	0.210936	0.359661	0.345813	0.33268	0.195213	0.394067	0.0793946	0.470459	0.276527	0.194806	0.241561	0.242267	0.216157	1.22887	0.480813	0.737199	1.23289	4.14137	1.10958	1.17415	1.0308	1.6804	1.23499	42.5088	43.4019	52.8203	50.4404	56.7284	48.7721	58.6118	53.412	45.1647	64.5941	43.1231	48.7187	53.3177	57.9289	0.581693	0.474371	0.579575	0.405069	0.578809	0.381975	0.51792	0.221144	0.248868	0.440892
AAEL000342	0.37846	0.317834	0.172735	0.0635252	0.389381	0.305551	0.238704	1.09623	0.891869	0.903658	0.84252	0.219349	0.165644	0.265912	0.114537	4.40018	3.30514	2.94894	3.02394	3.03038	3.28434	2.84239	1.30123	1.2749	1.70142	12.9434	26.3628	23.9916	29.4339	18.1174	23.7876	32.6033	17.1058	21.3158	34.7265	31.006	14.1996	12.0693	25.0533	1.3025	2.06113	3.07103	2.04302	0.766743	1.1132	0.823301	1.12492	1.77424	0.790707
AAEL000343	25.9353	27.6013	33.9345	26.7294	30.8612	34.8783	27.89	33.7472	27.3298	26.1007	24.6747	32.1742	31.1962	33.4139	40.7143	18.9798	12.2383	13.3309	16.1036	19.0301	25.0022	16.4104	11.3414	11.5194	11.1799	43.4856	45.2256	68.3333	61.7299	47.1693	43.2127	59.7194	58.7491	64.9459	55.158	47.2315	47.2443	73.6207	59.5536	22.4858	21.5887	21.9317	19.3932	18.3634	19.275	17.6189	23.7036	25.2656	19.8464
AAEL000344	0.0532857	0	0	0.0293168	0.0317115	0	0	0.173455	0.0465958	0.129425	0	0.035728	0.0208485	0	0.0317151	0	0	0	0.0372974	0.0578696	0	0.0337792	0	0.0280173	0	0.0451956	0	0	0	0	0	0	0	0	0	0	0	0	0	0	0.139201	0.0447561	0	0	0.0700553	0.0633253	0.0648936	0	0
AAEL000345	1.23987	1.83351	1.50628	0.633014	2.04478	3.04153	1.90291	6.37038	6.69817	5.22547	5.46783	2.11883	1.74516	1.80989	2.12006	6.97604	5.75234	5.44781	4.26937	4.2621	6.67505	4.64596	2.13147	2.41982	2.83465	3.93022	4.59715	6.74735	5.73047	3.76735	2.84248	4.45944	4.7846	5.9016	4.36516	4.14881	3.04116	5.5356	4.37294	10.228	13.3196	12.6556	12.9956	7.15895	8.62001	8.11034	9.07897	9.89707	5.76222
AAEL000346	12.1992	12.569	11.966	7.90554	11.2774	10.8362	10.8457	11.4057	8.89668	8.02248	10.4865	12.0268	13.4135	12.2918	13.6033	5.52089	3.27811	5.59689	4.57317	5.39369	8.15321	4.34047	2.49564	3.24516	3.46155	41.9197	40.4996	63.6472	52.0822	48.9274	44.1148	57.2506	58.3231	49.6361	44.3201	40.3458	42.8259	68.3214	51.238	5.00752	3.08609	5.7307	4.88007	4.44618	3.93035	3.86794	4.63904	6.09772	3.03939
AAEL000347	2408.75	2032.97	1895.21	1890.51	2662.74	2777.43	2736.2	3407.83	1737.91	1545.09	1579.66	2124.63	1718.4	1752.68	1739.59	0.328321	0.1983	0.316886	0.181024	0.0802491	0.0583857	0.0468424	0.0616852	0.116557	0.0558391	1.62952	0.498909	0.353055	1.34004	0.295195	0.142987	0.252656	0.675128	7.59439	0.127908	0.842638	1.3434	0.481977	18.6756	4.84866	6.75619	10.2716	5.05183	4.66859	7.09176	7.96919	3.01465	4.1429	3.26044
AAEL000348	2.87933	3.52984	2.94824	3.93851	2.30052	2.18583	1.73647	4.09087	6.25981	6.99359	7.69905	2.81589	2.10997	2.93343	3.23813	4.0289	0.836739	1.20068	1.83724	1.50304	2.6396	0.968106	0.756951	0.501858	0.793404	5.05975	5.15555	4.77324	4.01071	3.4953	4.43274	3.7939	4.47286	6.27114	8.75662	4.33109	2.96153	4.93269	2.78759	0.93699	1.18438	1.54325	1.34058	0.814926	0.899315	1.07759	0.81368	1.01082	1.04731
AAEL000350	0	0	0	0	0	0	0	0	0	0	0	0	0	0	0.0156298	0	0.0469817	0	0.0183809	0.142597	0.0276658	0.0499412	0.0657659	0.0414225	0.0198444	0	0	0.0167294	0	0.0349693	0	0	0	0	0	0	0	0	0	0	0	0.0220567	0	0	0	0	0	0	0
AAEL000351	7.51187	9.17368	9.60641	7.62085	11.0196	9.55471	9.00635	3.11498	6.16607	6.98735	6.07944	7.87988	10.7408	10.8234	9.11996	1.42273	0.770408	1.30294	1.0675	0.89635	0.585984	0.773442	0.539216	0.641512	0.542347	0.517421	0.121144	0.228607	0.571408	0.573428	0.0555517	0	0.105763	0	0	0.153455	0.365343	0.14404	0.282163	10.8278	22.4985	30.3968	20.4569	18.7506	7.01381	8.01742	9.04631	13.0552	6.13246
AAEL000352	0	0	0	0	0	0	0	0	0	0	0	0	0	0	0	0	0	0	0	0	0	0	0	0	0	0	0	0	0	0	0	0	0	0	0	0	0	0	0	0	0	0	0	0	0	0	0	0	0
AAEL000353	0	0	0	0	0.270887	0	0	0	0.0331693	0	0	0.025433	0.0296821	0.0722955	0.0451528	0.103716	0.135725	0.0433782	0.345153	0	0	0	0.0633301	0	0	0	0.153664	0.0483292	0.067111	0.303067	0.528482	0	0.268309	0.0312501	0	0	0.183896	0	0.0852162	0	0	0.0318597	0.094016	0	0	0	0	0	0
AAEL000354	0.86182	0.665056	0.529761	0.594466	0.413373	0.447752	0.478668	0.334971	0.269953	0.531128	0.624375	0.646846	0.588832	0.717099	0.597161	3.91719	3.53478	3.37595	5.76672	5.02903	7.94793	2.10378	2.70597	2.11015	1.98294	0.981905	0.677418	0.663753	0.443783	0.61664	0.448034	0.296875	0.568665	1.01734	0.50098	0.623406	0.56125	0.348512	0.910279	49.3863	37.9039	30.532	39.0074	42.304	49.8032	50.6519	35.6224	34.7611	28.2342
AAEL000356	0.138774	0	0	0	0.0619406	0	0	0	0	0	0	0	0	0	0	0	0	0	0	0	0	0	0	0	0	0	0	0	0	0	0	0	0	0	0	0	0	0	0	0	0	0	0	0	0	0	0	0	0
AAEL000357	0	0.024417	0	0.0187075	0	0	0.0140592	0	0	0	0.0323625	0.0227985	0.0133037	0	0	0	0	0	0	0	0	0	0	0	0	0.0288399	0	0	0	0	0	0.0581309	0.040086	0.112052	0	0.0161562	0	0	0	0.0175682	0	0	0	0.0967702	0.0149011	0	0.082819	0	0.0476293
AAEL000358	0	0	0	0	0.101077	0.0518606	0	0	0	0	0	0	0	0	0.0505442	0.319275	0.121545	1.21394	0.386365	1.19895	0.357866	0.969009	0.496244	0.848372	0.641733	0	0	0.0540999	0	0	0	0.0725914	0.0500577	0	0	0	0	0	0	0	0	0	0	0	0	0	0	0	0
AAEL000359	0.0270939	0	0	0	0.0483727	0.049638	0	0	0	0	0	0.0272497	0	0	0	0	0	0	0	0	0	0	0	0	0	0	0	0	0	0	0	0	0	0	0	0	0	0	0	0	0	0	0	0	0	0	0	0	0
AAEL000360	3.55477	3.576	3.62163	4.21309	3.46686	2.86899	3.34107	2.52329	1.15027	1.99689	1.83326	3.24446	3.45565	3.71592	3.99851	8.12481	9.19506	6.46047	6.69176	4.79595	6.08775	6.67105	4.58853	5.73075	5.00569	1.55402	0.697832	0.957717	0.623394	0.813276	0.981812	1.00396	0.913851	0.599916	1.95171	1.6072	1.18436	0.990009	0.738801	6.69937	6.50454	5.62294	6.15201	10.0544	7.04113	7.48134	8.35317	6.38007	6.58071
AAEL000361	0	0	0	0.0695641	0	0	0	0	0	0	0	0	0	0	0	0	0	0.072297	0.354003	0	0	0.160305	0	0.0664806	0.0955469	0	0	0	0.111852	0	0	0	0	0	0	0	0	0	0	0	0	0	0	0.287873	0.16623	0	0	0.0787663	0.0590368
AAEL000362	11.4436	16.3009	14.688	5.64881	15.0369	20.1328	13.8235	24.8138	18.7559	18.3852	18.6203	14.8654	16.6271	16.3429	19.1921	6.13011	4.28223	3.80681	3.00375	5.20933	5.76328	5.22724	2.93289	3.24749	3.5884	42.9295	51.8291	87.2073	75.8831	54.08	50.315	72.5018	69.9394	58.6689	70.3539	54.6537	52.2729	82.3435	69.8829	6.34917	7.52261	7.81521	5.17574	4.09083	5.13922	4.31823	6.05653	6.8258	3.64042
AAEL000363	0	0	0	0	0	0	0	0	0	0.077639	0	0	0	0	0	0	0	0	0	0	0	0	0	0	0	0	0	0.0610903	0	0	0	0	0	0	0	0.045564	0	0	0	0	0	0.0402721	0	0	0.126073	0.0569809	0	0.0597385	0.0447751
AAEL000364	6.9096	4.70682	4.84524	4.68806	3.36442	3.60253	3.48932	8.97904	4.22709	4.64343	6.00452	5.13646	4.51998	5.89498	4.97404	67.852	111.696	122.04	100.761	84.7092	45.4893	39.3177	77.6301	60.742	91.138	6.25434	7.79998	3.28832	4.92864	4.90969	8.43456	6.37329	3.71876	6.88503	9.3604	11.2897	8.77845	1.72658	7.45471	1.56629	1.07018	1.47956	2.3692	2.61159	1.68757	1.2658	1.99561	2.39891	1.9893
AAEL000366	0	0	0	0	0.0351092	0	0	0	0	0	0	0.039556	0	0	0	0	0	0	0	0	0	0	0	0	0	0	0	0.0375832	0.0521889	0	0	0	0	0	0	0	0	0	0	0	0	0	0	0	0	0	0	0	0
AAEL000367	0	0	0	0	0	0	0	0	0	0	0	0	0	0	0	0	0	0	0	0	0	0	0	0	0	0	0	0	0	0	0	0	0	0	0	0	0	0	0	0	0	0	0	0	0	0	0	0	0
AAEL000369	0.00559645	0	0	0	0	0	0	0	0	0.0203898	0	0	0	0.00399996	0	0	0.0060075	0	0	0	0	0.0159648	0	0	0	0	0	0	0	0	0	0	0	0	0	0	0	0	0	0.00867464	0.0219299	0.00352546	0.00693561	0	0.0147154	0.029929	0	0.00522957	0
AAEL000370	12.7809	15.6015	12.9647	9.77367	13.063	14.4562	12.2651	19.9363	18.4047	19.3185	20.3985	12.5775	13.3752	13.4539	14.0893	24.3536	22.3251	20.0832	21.444	23.3518	27.5641	22.5937	19.025	16.62	17.3595	40.0728	42.9297	53.5351	45.7086	41.8685	36.8839	44.9812	49.9311	36.6691	35.5481	40.1285	40.7952	51.2879	42.8655	15.7965	17.645	21.7111	17.6145	12.8844	13.6192	11.9781	13.8262	16.9705	10.7392
AAEL000371	2.70831	4.31459	2.70382	1.08937	4.46964	5.83743	3.98054	10.4089	27.4642	11.2769	12.0545	3.66236	3.31252	3.57863	3.29164	12.0414	9.01486	7.59336	6.40392	6.00617	8.63174	6.92518	5.41473	4.30794	5.41751	20.9636	23.9255	52.4131	38.8372	24.4575	18.8139	29.4735	42.8624	37.5189	40.6563	29.2299	22.9392	55.223	36.7367	9.24254	11.0585	10.982	13.0306	6.83987	7.18113	6.77526	7.98243	8.50676	5.10078
AAEL000372	26.5485	23.2499	25.4825	24.7729	24.6619	25.3461	28.4426	38.8318	17.4185	20.6259	25.8625	27.0769	27.8917	26.9633	27.5428	16.0463	13.1549	12.9921	12.3623	9.32095	8.23227	10.8409	11.6561	11.6522	11.834	65.6519	59.7862	47.2298	53.0341	65.9939	62.8873	67.5888	66.0327	56.7383	76.7494	59.4509	57.9427	52.3503	58.0605	8.80267	12.2144	15.359	12.1048	11.2651	7.39614	7.23113	9.75027	10.4739	7.80548
AAEL000373	0	0.123189	0	0.0943834	0.15314	0.209527	0.106397	0.093071	0.150012	0.138892	0.0816381	0	0.10068	0.0408706	0.0510522	0	0	0	0	0	0.0903658	0	0	0.0450999	0	0.072752	0	0	0	0	0	0	0	0	0	0	0	0	0	0	0	0.0360223	0	0	0	0	0	0	0
AAEL000374	4.30018	3.57476	7.59697	5.2105	4.1729	5.15329	4.59357	1.1363	1.40679	1.43768	1.70453	5.69869	5.475	8.31645	8.61772	15.396	10.7092	9.74564	10.2833	43.3825	4.0933	5.06073	6.13217	5.01147	3.67009	1.7507	2.06995	1.74037	1.6917	1.7381	2.13805	2.36118	1.55665	2.6633	0.577973	50.8546	2.97264	1.82761	1.73893	5.44209	23.6699	17.9869	16.9655	7.23928	4.15033	3.80573	3.69666	6.59942	0.992112
AAEL000375	0.0437671	0	0	0	0.0781405	0	0	0	0	0	0	0	0	0	0	0	0	0	0	0	0	0	0	0	0	0	0	0	0	0	0	0	0	0	0	0	0	0	0	0	0	0	0	0	0	0	0	0	0
AAEL000377	0	0	0.0503036	0.0262079	0.141743	0.0290902	0.0196959	0.103374	0	0	0.498714	0.0798479	0.0559127	0	0	0	0	0	0	0	0	0	0	0	0	0	0	0	0	0	0	0	0	0	0	0	0	0	0	0	0	0	0	0.108455	0	0.028305	0	0	0
AAEL000378	38.6338	40.6675	38.5085	35.0683	34.6447	36.6552	36.9568	43.9956	56.5716	56.0279	61.2272	37.5087	40.0904	41.6196	37.4886	100.901	82.9337	89.8513	74.384	64.9133	86.783	83.3913	39.1209	40.2615	41.9228	31.9303	25.6044	25.5186	25.5937	25.6006	21.3051	25.933	24.9591	24.0836	23.2577	26.682	27.1758	28.1503	23.9224	137.686	141.186	123.684	137.161	146.079	129.562	129.218	133.503	120.405	112.549
AAEL000379	0.0166204	0.0358053	0.0263273	0	0.0296736	0.0304498	0.0412329	0	0.0436013	0	0	0	0	0.0237583	0.0296769	0.136335	0	0	0.139602	0	0.10506	0	0	0.0262168	0	0	0.0336654	0	0	0.0331987	0.19297	0	0	0	0	0	0	0	0	0.0772862	0	0	0	0	0.174809	0.0888836	0.121446	0.0310617	0.0698439
AAEL000380	37.3677	36.8194	39.9483	46.3756	33.6125	36.2626	33.2447	53.2751	24.0317	19.8492	22.2677	37.6488	39.8387	41.3885	43.7364	35.2744	22.9449	26.1902	31.1376	25.6949	30.6541	28.4929	19.971	20.7219	21.0664	54.5567	47.6566	51.2635	47.5154	54.2361	43.9211	51.4905	51.046	63.01	41.6392	48.7563	51.6328	50.2619	53.0792	16.2083	22.5537	20.5643	22.2426	16.618	12.5924	13.5887	17.5771	19.4605	11.7242
AAEL000381	3.70438	5.47669	3.33662	1.67842	5.87882	5.85518	4.65508	8.47243	23.9454	17.3482	19.9445	4.5536	4.31969	4.08393	4.58253	8.71379	9.09647	6.12602	7.32109	6.62619	9.14444	6.63049	5.09336	4.62111	4.99487	22.6098	26.5316	61.3576	37.7178	30.2261	23.7817	39.5506	48.0387	25.0433	36.7133	30.785	28.453	57.5088	36.3891	9.68237	12.6183	11.5915	10.9819	6.90437	9.19924	7.29405	6.36896	8.914	5.86725
AAEL000382	14.3996	14.6678	16.9564	17.2147	14.7891	15.4859	13.6717	16.2956	4.63178	4.77635	5.95451	17.6777	16.6662	19.2085	19.8217	0.379419	0.141862	0.0906792	0.038851	0.0344457	0.0584761	0.0703724	0.0661936	0.0500303	0.0359521	0.336272	0.406884	0.444527	0.378786	0.549069	0.454177	0.596468	0.626317	0.692458	0.343141	0.452112	0.445929	0.541075	0.623485	0.917701	0.787141	0.752585	0.864749	1.20958	1.11892	0.819827	1.08155	1.17564	0.71826
AAEL000383	10.0531	10.2889	10.5016	9.94591	8.97966	9.74552	9.54923	10.9672	7.36541	6.80477	8.51664	11.1311	11.3891	10.3226	11.6328	10.11	9.91652	8.87109	11.6328	8.32124	8.9405	7.6016	5.71584	5.94304	6.07755	38.6548	42.2549	42.1539	42.9765	37.5323	35.1075	41.8371	45.8911	52.8801	42.3604	32.4215	40.475	48.1325	40.165	8.73186	10.5286	9.54692	10.5506	8.89778	8.26357	7.73881	9.35331	10.0316	8.64376
AAEL000384	0.0167345	0	0.026508	0.055242	0.0298772	0	0.0415159	0	0.0439005	0	0.0477823	0.0504921	0	0	0	0	0.0359272	0.0287062	0.03514	0.109044	0.105781	0.0636506	0.0419096	0.0791902	0	1.74583	2.10158	3.45412	3.28647	3.67692	2.95328	2.66069	2.36743	2.68843	2.38981	2.3377	2.06883	1.86401	2.4249	0	0	0	0.0414776	0.114303	0.044002	0.119325	0.12228	0	0.0234411
AAEL000385	67.2916	60.6281	73.1107	80.4695	59.7518	61.9527	66.3002	48.3484	19.4263	25.1127	32.104	71.6415	61.9602	71.9368	78.4547	30.4327	18.5781	22.6959	25.4288	27.5573	27.927	33.447	25.0107	24.2724	21.928	89.6101	85.2147	109.796	111.244	100.453	92.4448	116.074	108.515	151.393	92.9178	79.385	77.4298	126.471	93.9509	27.6686	24.292	17.8569	18.3752	23.7818	20.4091	18.9379	30.3747	23.2984	18.664
AAEL000386	22.1899	28.6901	27.9463	19.6307	26.1232	30.4998	26.5703	38.1871	33.0173	31.2756	37.813	26.841	29.8779	29.3021	31.946	26.347	24.3059	21.1698	23.7624	21.4262	23.6686	17.9336	13.0801	13.8092	14.618	42.2538	42.4544	62.3675	57.5212	44.9615	41.9705	58.4753	57.2261	43.7891	54.0881	43.7439	43.0951	63.5234	55.9682	18.7151	20.3018	22.3794	18.2596	15.7046	14.9618	13.6365	19.0818	21.1022	12.7507
AAEL000387	0.217615	0.0293004	0.409343	0.179592	0.0485654	0.124589	0.253065	0	0.0356801	0.0330352	0	0.0820748	0.0159645	0.019442	0.0971416	0.502051	0.554796	0.839913	0.48552	1.24076	0.881228	0.931175	0.442806	0.300355	0.431674	0.346079	0.41324	0.441895	0.974581	0.217339	0.315826	0.313907	0.240516	0.285733	0.0706296	0.465298	0.276943	0.286616	0.366667	0	0.106592	0.171357	0.0674218	0	0.0357626	0	0.0993828	0.0508372	0.0190517
AAEL000388	35.3334	43.4603	39.0316	33.484	34.6599	33.3848	31.9851	57.182	69.7657	59.6312	57.4953	46.5723	45.255	39.2128	38.8792	90.7965	100.168	78.5479	92.0595	122.838	113.873	91.6162	100.282	100.976	106.778	60.838	57.1641	61.4991	57.7533	50.7378	46.3408	49.7518	57.4878	49.5305	48.8226	59.2645	55.5104	58.0658	56.6479	107.599	101.713	104.573	99.8906	81.4979	116.864	104.17	116.054	118.637	122.611
AAEL000389	0.0501613	0	0.011351	0.0118276	0.0767627	0.0262569	0.0177776	0	0	0	0	0	0	0.0102434	0.0127952	0	0	0	0	0	0	0	0	0.0113034	0.0162454	0.0182338	0	0.0136953	0	0.0143136	0	0	0.0253441	0	0.0744249	0.0102146	0.0104223	0.0431454	0	0	0	0	0	0	0	0	0	0	0.0100377
AAEL000390	3.59408	5.87136	6.19195	2.49116	4.30369	6.74376	5.83203	9.06616	4.15882	3.8901	4.8986	4.69589	5.58238	5.80503	6.84402	3.6741	4.19608	3.9208	3.99014	3.96222	5.06195	2.5606	1.79476	2.1067	1.9939	6.46521	6.68614	8.48759	9.76888	6.74527	5.8496	8.3257	8.69828	8.49389	6.90739	7.01147	7.0277	8.85856	9.18432	3.31562	4.4676	3.62526	2.86623	1.98394	2.65524	2.47758	2.7373	3.77447	2.22064
AAEL000391	8.49858	6.85791	7.27863	7.65557	6.6093	9.50034	9.46982	7.0099	2.24837	3.70859	3.08468	7.83756	7.32095	7.41258	7.74171	0	0	0	0	0	0	0	0	0	0	0	0	0	0	0	0	0	0	0	0	0	0.0209502	0	0.0485409	0.0223271	0	0.0181479	0.0714046	0	0	0	0	0	0.0201771
AAEL000392	0.228152	0.728159	0.294475	0.181314	0.226298	1.0682	0.136262	0.220053	0.709363	0.513109	0.410171	0.110483	1.4481	0.181186	0.105617	0.0693151	0.344688	0.188438	0.283904	0.165186	0.307132	0.080351	0.253948	0.319897	0.28735	7.00947	9.75614	0.823631	0.201831	12.3721	4.27756	0.173357	3.78057	0.313275	0.175525	19.0795	2.60549	1.37369	4.67002	0.877556	1.32448	2.91706	1.27759	1.09663	0.755441	0.542278	1.26578	1.29497	1.00611
AAEL000393	44.946	58.8229	54.6198	31.996	60.5922	60.6058	48.73	57.7971	153.837	130.176	108.048	51.9045	64.7039	62.6137	61.7732	35.0628	41.9247	50.3454	41.8166	30.2749	35.0167	27.5681	20.7653	28.0973	20.8067	99.8885	112.121	150.707	127.326	123.816	110.808	138.87	147.486	91.5479	134.445	116.602	121.011	161.819	132.578	64.172	120.44	94.1622	130.394	69.6212	67.0976	72.4254	48.0517	78.7089	46.3379
AAEL000394	52.3638	48.4758	58.8153	56.4075	44.3687	48.5892	50.656	54.8464	25.4226	28.7986	32.3347	52.9971	52.9968	56.2244	53.4187	29.5465	32.1143	29.3905	26.3811	27.7465	29.5556	28.6571	24.6834	25.3323	23.9252	112.645	119.858	129.226	106.966	117.243	116.309	148.968	120.642	120.121	122.381	112.054	110.782	127.858	125.804	37.7519	35.5288	28.5812	31.4574	26.0131	35.23	35.3028	30.9131	30.9399	30.4915
AAEL000395	53.9846	63.8702	65.3388	57.9939	54.8781	55.9888	55.278	56.3221	64.7739	61.7663	66.9303	57.9793	59.6592	64.6593	64.051	42.6848	33.6507	32.4392	30.1976	23.7851	36.9442	30.0771	18.8584	18.3916	20.7175	89.0542	106.502	127.465	111.786	112.802	93.9986	119.28	126.764	97.5265	118.88	94.6857	93.1832	127.161	102.498	27.231	32.6457	30.2977	29.9812	29.5507	24.7628	25.22	24.2495	26.8208	22.0431
AAEL000396	7.48561	9.74644	9.23503	8.65697	7.47855	9.0469	7.97531	8.67597	4.37115	5.45106	6.07187	9.12192	9.74129	10.1292	10.5629	4.71209	3.73045	4.91473	4.28555	4.3244	4.79265	3.17561	3.02023	2.54388	2.78252	6.50041	8.06543	9.38298	9.90463	8.60929	6.66125	10.7968	9.37595	9.55043	10.0239	7.44583	7.49345	11.1494	9.08985	4.25844	2.93606	3.93784	3.10406	4.37451	3.52752	3.37098	4.24963	4.0809	2.99873
AAEL000397	0.460054	0.152476	0.896912	0.350464	0.168485	0.626736	0.599928	1.05597	0.990265	0.730622	1.43149	0.284738	0.235385	0.80939	0.484449	0.556389	0.227928	0.455291	0.56972	0.614929	0.111849	0.358942	0.0295424	0.372145	0.374396	0.420222	0.262832	0.924334	0.626122	0.164938	0.0821758	1.36128	0.146022	1.31199	0.122516	0.184964	0.188725	0.852293	0.795037	0.383974	0.462241	0.59448	0.146189	0.161145	0.310173	0.126169	0.129294	0.485009	0.13219
AAEL000398	0.208849	0.328322	0.295059	0.0279498	0.352717	0.279214	0.252061	0.900333	1.24385	0.671793	0.950906	0.164634	0.304771	0.12103	0.24189	1.26751	1.13306	1.22485	1.14379	1.04825	1.32016	1.34184	1.01781	0.934884	0.908548	40.6322	42.6806	78.1143	56.9845	58.9447	50.5151	69.9435	72.3276	41.2111	71.1554	51.5107	45.2761	84.5731	56.5128	10.4028	7.8963	8.93209	8.6601	10.1495	10.2484	11.5111	8.55838	7.74301	10.9587
AAEL000399	10.2821	11.8813	10.497	10.0556	10.2091	10.6133	10.0231	10.9944	11.1876	11.5136	12.6194	10.5025	10.0616	10.3435	10.1912	14.0389	10.2916	10.8907	11.0536	10.4818	11.8234	9.08605	7.28078	7.80596	6.95422	14.7133	18.8568	22.9193	21.8699	19.428	17.1996	22.5578	23.2859	19.522	22.8955	18.7397	17.2398	24.8726	18.0091	7.50489	8.08332	9.73596	6.68915	6.8077	5.50838	5.14434	6.48229	6.93139	4.64124
AAEL000400	53.1254	64.8675	62.684	45.795	61.6344	59.9672	50.2762	74.6048	49.0551	58.4622	55.9482	60.0534	59.806	62.69	63.5818	46.41	38.7731	56.2028	44.3001	26.0359	28.5906	26.0181	23.5353	26.1179	22.3193	94.9994	112.658	130.733	106.718	94.3679	74.0765	121.153	120.626	94.1717	123.499	104.615	109.067	154.736	99.3152	57.0772	133.773	93.7534	130.804	73.5775	69.2563	78.0639	48.8158	73.9563	57.5808
AAEL000401	0	0	0	0	0	0	0	0	0	0	0	0	0	0	0	0	0	0	0	0	0	0	0	0	0	0	0	0	0	0	0	0	0	0	0	0	0	0	0	0	0	0	0	0	0	0	0	0	0
AAEL000402	3.17261	2.37239	1.6198	0.389495	3.53433	5.78843	3.78904	8.53508	14.1696	9.25031	8.53476	2.88759	2.58521	2.47371	2.59837	1.78784	1.33692	1.21439	2.1335	3.20349	1.6574	1.32141	2.82359	3.30871	3.20985	4.33662	4.4081	5.86298	5.07972	4.3208	5.69274	4.80759	4.05709	3.48324	4.5954	5.8492	4.25206	4.53872	5.91997	0.975397	1.69527	2.42802	2.24209	0.873072	0.637725	0.373921	0.287386	1.34756	0.165276
AAEL000403	6.55139	8.42693	8.93689	5.62114	7.00822	8.4319	7.19342	11.3086	6.29698	6.75207	7.26383	7.66889	8.27584	8.88596	9.20695	4.9505	3.45756	3.3609	4.09981	4.63439	5.02524	3.12133	2.50047	3.20378	2.68209	2.67976	2.70112	3.62034	3.52091	3.14177	2.79485	3.4022	3.34983	3.89594	3.78212	3.0219	2.63577	3.97337	3.75638	1.4522	1.50065	2.42107	1.27972	1.58815	1.13284	0.999632	0.849492	1.52089	1.0154
AAEL000404	12.2321	12.4731	13.5249	12.0121	11.6979	13.0781	11.9184	15.0777	21.9663	20.8542	18.8025	11.8748	13.3426	13.7242	12.733	13.4215	8.44945	7.83867	10.2419	11.6288	12.4853	10.3142	9.10388	9.5375	9.07182	14.919	14.9936	20.184	17.2136	18.6945	16.4058	19.7907	19.8942	12.2813	17.6785	16.3601	13.1431	18.6217	16.177	11.7009	10.9132	11.4406	9.57316	9.26102	10.4834	9.27598	9.5057	9.88925	9.50647
AAEL000405	11.2017	22.3561	18.6659	4.12902	21.4668	29.6194	17.9791	35.2053	63.0589	50.0824	47.4629	20.8519	23.3733	27.0928	32.5132	10.5108	11.4044	7.17811	6.89052	15.3092	13.6679	9.95444	4.97417	5.48095	5.61585	92.2024	112.849	241.709	192.703	103.417	83.6522	172.509	206.005	118.263	155.96	118.372	120.385	250.035	177.182	9.77655	14.26	23.4059	10.0963	5.33018	6.67127	5.89309	7.46762	10.7456	4.61829
AAEL000406	0.301828	0.308002	0.415198	0.23598	0.694865	0.509315	0.285723	0.646387	0.302135	0.202569	0.204114	0.567184	0.512772	0.431452	0.652394	0.407214	0.20463	0.190751	0.15011	0.258784	0.238487	0.302111	0.377947	0.250578	0.252094	0.80843	0.386126	0.607208	0.505909	0.317311	0.424212	0.916597	0.66016	0.196313	0.494966	0.735936	0.727796	1.07603	1.04389	0.480153	1.12048	1.49106	0.679199	0.501836	0.480357	0.622999	0.667447	1.811	0.534051
AAEL000407	44.5501	45.8303	46.9402	48.9111	43.8801	42.4602	46.8788	31.8553	7.7476	5.89669	7.43218	51.8543	50.2354	47.7262	45.5832	34.0803	23.4812	19.2769	19.3404	25.9308	24.7593	25.8933	24.0692	24.1611	28.5968	34.6444	37.4133	26.3083	33.344	34.195	33.127	38.3812	37.2662	68.4158	23.3947	29.6826	34.072	29.8371	36.4356	24.4403	22.3608	15.388	15.2604	17.608	22.8359	22.8432	21.2143	26.1938	16.6177
AAEL000408	2.1042	2.30037	2.2138	2.61777	1.88774	2.35906	2.0842	1.38866	0.22657	0.387766	0.396061	2.2637	2.72177	2.21476	2.53284	2.53863	2.16885	1.84517	2.57747	3.22318	2.89511	2.82709	2.81839	2.94759	2.81235	3.08998	3.22313	2.53095	2.90331	3.12616	2.80771	3.00676	2.87871	6.24212	2.90846	2.82782	3.66946	2.74186	3.06919	1.38738	1.3127	1.43764	1.27791	1.40328	1.09418	1.21301	1.56815	1.3891	0.98983
AAEL000410	159.988	164.976	163.468	174.47	158.088	157.076	163.452	184.054	207.987	213.925	212.213	164.109	177	178.83	168.519	167.108	147.709	145.822	146.003	145.578	152.994	153.483	138.307	139.728	138.058	159.842	163.688	165.116	169.828	193.099	194.589	182.112	186.171	164.114	155.49	168.848	170.523	177.443	181.67	217.587	172.093	180.51	176.611	211.438	214.663	210.713	198.261	209.114	207.418
AAEL000411	1.25278	1.87957	1.75411	1.73545	1.15828	1.49597	1.73436	1.40183	1.92201	1.67087	1.59692	1.45123	1.29981	1.26316	1.31819	0.814316	0.720428	0.546847	0.880803	0.400878	0.866143	0.489267	0.336156	0.388167	0.202865	0.967706	1.29144	1.2399	0.979619	0.916053	1.01298	1.2908	1.38462	1.21642	1.24886	0.82911	0.943581	1.24593	0.603103	0.520137	0.876622	0.493241	0.526761	0.783115	0.676467	0.518429	0.326934	0.355378	0.391709
AAEL000412	20.6716	22.9435	21.9254	21.8883	20.5899	20.5527	20.1984	17.5308	6.73898	7.89839	11.3561	21.7144	20.9861	22.4989	21.1102	29.9097	25.992	26.3668	25.3717	31.6267	27.9676	25.9327	24.6133	25.0369	21.9244	29.1911	29.7506	30.0115	36.1886	29.3382	27.5095	34.2865	30.8902	29.1161	29.5049	26.5196	28.2017	30.6425	31.164	10.9803	17.29	19.1903	13.6779	10.8167	8.5187	7.86555	10.7324	14.188	6.29921
AAEL000413	0.0351037	0	0	0.0144851	0.0783414	0	0.0217718	0	0.0115112	0	0	0.0353055	0.0309029	0.0250897	0.03134	0.0359939	0.094205	0	0	0.0285926	0.124816	0.116829	0.175827	0.041529	0.0397907	0.200975	0.0711041	0.117407	0.0465809	0.122707	0.183406	0.202547	0.108634	0.260284	0	0.100077	0.114876	0.158518	0.0295737	0.0136029	0	0	0.0217518	0	0	0	0	0	0.024586
AAEL000414	0	0	0	0	0.369391	0.0473818	0	0.084187	0	0	0	0.0780332	0	0.0369693	0.046179	0.76903	0.86062	0.798554	0.162922	0.589831	0.735659	0.590215	0.388617	0.407949	0.410417	4.54071	4.92423	10.3798	10.9132	3.56448	2.34213	6.43324	6.08269	3.10015	7.45383	4.60818	4.47619	11.4451	8.27953	0.160349	0	0.0651676	0.0641018	0	0.102005	0.0922055	0	0.0483339	0.0724542
AAEL000415	149.324	157.125	153.361	138.67	116.447	101.232	103.02	91.8963	112.254	107.024	102.484	78.5522	88.6153	82.6345	79.2013	50.8764	99.7168	95.8191	97.1867	40.3319	69.2667	36.0505	28.8842	26.5788	24.6379	108.921	118.489	129.127	152.461	142.996	137.963	123.748	157.072	79.3244	87.5829	83.2506	72.7468	81.0865	69.8959	48.8981	50.1034	53.1319	39.4059	47.9057	38.5101	38.7745	46.8007	55.3281	36.0074
AAEL000416	0.646132	0.656788	0.741289	0.424517	0.474874	0.609119	0.532245	0.751464	0.437747	0.475387	0.542727	0.630919	0.730434	0.6833	0.862484	5.46224	0.899646	2.8753	4.04928	3.37232	9.06475	1.22641	0.342485	0.344351	0.295806	0.96092	0.686151	0.89918	0.77248	0.566371	0.509836	0.929826	0.738811	0.474437	0.729709	0.752917	0.62407	0.751625	0.722975	0.993742	0.860353	1.06855	0.768091	0.617007	0.785148	0.662009	0.925929	1.05045	0.736365
AAEL000417	64.0533	85.2645	76.4257	46.0734	77.9731	89.5738	74.0546	133.847	176.808	180.21	183.025	74.1202	86.8543	87.7138	84.814	44.4584	43.0449	39.1082	38.9723	30.4105	38.4321	31.5301	19.1138	18.9286	18.1324	78.0349	81.8922	101.691	93.5971	84.2076	69.8122	91.777	100.604	82.0047	88.5732	74.1109	77.1929	118.747	94.1884	67.9106	77.5154	84.8712	72.5997	55.679	59.5264	60.0007	68.6932	82.8928	51.8216
AAEL000418	43.4232	36.8298	45.863	46.0417	37.6749	42.7596	41.482	38.9031	6.1509	7.33835	7.95722	45.6941	47.8553	46.2714	45.7412	24.6458	20.5953	19.9722	18.8217	20.1672	23.4595	23.5947	19.3607	17.8793	18.1333	61.0584	57.4792	51.0587	59.274	62.3559	51.9252	70.9501	62.9521	102.307	59.9747	56.8173	64.5007	61.0261	69.7114	79.1237	71.4014	47.889	65.4865	76.6886	86.4702	86.5784	113.467	102.036	114.614
AAEL000419	29.3578	28.8743	28.2461	29.9645	32.8834	35.6242	36.0525	41.3861	26.5055	27.9244	27.7605	32.2108	32.7727	32.5749	32.1539	144.738	91.0162	82.2817	66.0506	68.0347	84.2595	96.1583	72.3481	62.5004	59.1085	4.10449	2.9109	2.52234	3.19123	2.10897	3.74568	2.78279	1.60778	3.84183	5.7875	3.92978	4.39359	1.41268	2.86616	71.963	69.9893	77.6703	58.6631	58.4446	62.0792	50.713	75.1139	88.0275	35.8648
AAEL000420	21.0087	18.4762	25.3588	29.5549	20.2634	19.4134	21.6507	6.24838	4.34025	4.20827	5.40117	28.4139	23.5002	25.1575	31.883	5.09785	7.34353	7.29375	7.92666	7.49016	7.64518	7.65118	6.42825	7.75437	6.00877	12.9631	11.6755	22.6831	15.2974	13.1632	10.1325	16.8565	17.801	23.7625	11.4893	12.8854	13.0582	26.3062	11.5832	4.65322	5.11651	2.98782	4.73	4.84039	4.0275	3.87932	4.75009	4.46334	3.7987
AAEL000421	30.9502	29.8592	31.2193	32.0176	27.6472	33.3011	30.3537	29.4328	16.904	17.7126	21.2656	34.8239	31.3471	33.6625	36.1894	16.5044	12.6338	14.7201	15.5196	16.1543	16.7341	13.8194	11.6656	8.58846	9.94985	38.6129	41.7031	44.3536	43.6517	44.7846	42.2801	48.2587	44.2612	44.9379	54.9364	40.252	38.2852	49.049	43.1145	26.217	19.1046	16.0279	19.255	25.4176	24.6865	24.6707	24.0904	21.9375	19.4875
AAEL000422	8.60319	9.26074	8.99159	8.43505	8.72604	9.38368	9.18966	11.1369	7.19066	8.38626	8.78132	9.94048	9.72247	10.1162	9.09446	17.0507	18.6911	17.3319	19.5899	18.7735	19.3137	14.7089	15.1035	14.9321	14.5144	9.32368	9.91148	9.72331	9.20867	9.9796	9.78293	11.1997	11.059	8.44884	8.56419	10.813	9.96031	9.8952	9.95925	7.76185	7.50399	9.25462	7.9202	7.86759	7.0194	7.21463	6.05666	6.47409	5.70122
AAEL000424	50.069	51.8395	56.0618	46.0977	50.9906	54.0773	53.6567	57.8837	69.2762	75.0751	68.2031	54.6967	57.4333	55.3508	50.4667	101.206	93.7507	90.6475	104.444	119.86	126.555	97.44	87.5564	88.3654	85.9609	73.9382	70.8349	79.215	80.6207	89.6715	82.2716	93.1885	85.986	79.1846	91.3232	77.1806	74.8396	82.6672	80.3165	40.5466	42.6663	49.0138	41.5958	35.6661	39.4605	33.4126	42.3325	44.9359	31.7235
AAEL000425	4.2109	4.32517	4.60959	4.35633	3.9201	3.96754	4.56107	5.75216	3.27455	3.68932	3.67145	5.28632	5.42809	5.13792	4.73956	4.17891	2.51839	3.99863	3.33954	2.76838	4.74128	2.74567	2.42928	2.00452	1.75583	7.13678	6.12287	9.88727	9.19968	8.29095	4.41759	9.58369	6.40928	8.55833	10.3674	8.6499	6.44162	8.19463	8.26072	3.03039	3.30012	2.31158	2.37629	3.0688	2.55057	1.94363	3.02198	2.5717	2.52792
AAEL000426	0.0621149	0	0	0	0.0443592	0.0682794	0.0154098	0	0	0	0	0	0.0145818	0	0	0	0	0	0	0	0	0	0	0	0	0	0	0.0237425	0	0	0	0	0	0	0	0	0	0	0	0	0	0	0	0	0	0	0	0	0
AAEL000427	74.9782	78.859	82.4414	75.4764	69.6157	74.4956	70.6149	79.0121	55.9995	54.9979	58.1415	73.5222	78.1279	73.5847	81.0463	64.2605	61.4171	59.7712	62.7039	68.3615	92.1021	75.3768	110.34	124.342	118.847	104.838	110.673	121.333	121.343	111.809	100.443	111.41	117.259	131.214	123.56	100.523	112.247	133.656	120.166	70.6397	86.1091	78.2576	84.8348	67.5627	62.2013	68.2606	69.9091	76.2285	63.1382
AAEL000428	1.45142	1.21454	1.78608	0.692952	0.685308	0.988923	1.04154	1.21045	1.33738	1.13627	1.096	0.86862	0.985578	1.01165	0.299855	60.55	116.942	96.2567	114.506	75.1924	52.394	48.1794	77.5049	106.847	90.2283	25.8217	21.9886	11.4854	18.8776	14.2801	15.3475	12.3966	12.6212	17.2842	9.53052	18.1415	20.1504	7.04168	13.3798	0.0557786	0.0940074	0	0.237848	0.122897	0.157702	0.0641486	0.131474	0.0896707	0.117617
AAEL000429	16.2949	17.1472	18.3351	20.7307	14.1701	15.1249	15.7562	15.7164	5.80269	6.77619	8.7543	18.5244	16.9613	17.311	19.946	5.62191	3.36755	4.09709	3.98121	3.46883	5.44342	3.44325	2.68065	2.53261	2.92999	31.93	36.4311	46.1586	40.0719	35.4484	36.4367	38.4434	40.7263	44.0522	40.9495	25.6378	31.0034	48.1467	36.4542	4.80085	3.79275	3.64399	4.15593	4.44305	3.71273	3.59288	3.93147	4.16045	3.74838
AAEL000431	93.9725	95.4997	108.923	113.367	87.4096	89.0215	91.6087	104.064	24.7006	31.0784	37.6048	99.7899	105.379	110.382	109.421	151.747	108.977	121.272	110.953	106.941	112.427	128.572	81.1814	85.939	84.3989	112.832	87.4748	77.3584	95.3114	98.9755	89.6851	88.8941	98.6005	113.4	99.5665	113.895	106.074	87.0556	102.9	594.808	515.303	393.921	530.176	709.188	631.686	687.298	801.058	687.259	962.917
AAEL000432	0	0.0378313	0	0.028985	0.0313527	0	0.021783	0	0	0.0426535	0	0	0	0	0	0	0.0377014	0	0.0368753	0.171644	0	0.0667938	0	0.0277003	0	0.0893682	0.0355704	0.0671239	0	0	0.0407779	0	0.0621086	0	0	0	0	0	0	0	0.137626	0	0	0.179921	0	0	0	0	0
AAEL000433	4.04494	5.13176	4.54516	1.76164	4.73623	6.71632	4.06769	11.0648	12.833	9.83412	10.9092	4.97051	5.5558	4.8313	5.96582	11.5464	9.01615	8.63019	8.45319	8.9706	15.0821	9.35465	4.91978	4.53827	4.50612	44.3579	46.7624	79.331	62.2541	48.6476	45.3651	59.9369	67.5362	49.6713	58.0358	43.6131	45.3999	80.8395	55.4359	5.61041	8.9707	9.84157	6.1055	3.3545	4.55532	3.70869	6.83814	9.00495	3.43427
AAEL000434	58.7583	60.1034	53.6088	46.0762	61.213	63.9258	72.2753	73.1638	54.3816	52.9591	61.5194	61.9078	75.1375	66.7887	57.4576	27.3039	23.8849	22.5509	24.9281	23.0517	25.7045	23.06	18.5405	18.7128	18.9951	22.0502	20.2929	26.9972	26.4359	24.6133	20.3701	24.6825	24.864	25.3288	29.3764	22.0874	20.7718	26.0386	26.6331	20.18	22.8094	25.606	20.3916	23.9813	16.7607	16.5	21.5364	23.9942	17.9152
AAEL000435	14.5806	14.7372	14.5176	14.9643	14.3077	14.2401	15.0537	13.8641	7.47747	8.22794	10.6741	17.0791	17.0629	15.624	16.1689	14.0286	11.0384	11.9415	13.2598	12.1083	12.6642	11.2584	10.3781	12.468	10.0407	12.3018	12.3464	11.0836	13.0925	11.9125	12.0156	12.9603	14.3072	15.4851	9.1942	12.6891	11.1135	10.198	12.2652	14.5118	13.1453	11.3397	10.4613	13.2164	14.3409	13.6212	14.0586	14.5262	12.7151
AAEL000436	22.9972	26.6338	28.2737	27.7658	23.2565	21.8404	24.5595	27.8875	42.1866	53.2528	50.9094	26.5289	26.429	28.3951	26.1374	62.3303	72.1333	62.9426	72.3818	78.9081	77.9642	74.5163	92.2676	91.7243	96.196	25.1402	27.333	27.8519	27.2214	30.8751	25.6593	31.4042	30.2997	22.9735	24.2359	30.4093	28.0781	27.3955	30.8852	23.4754	16.3522	17.6072	18.7692	20.5118	23.2785	23.1974	23.9857	23.0081	22.5806
AAEL000437	22.6748	25.4808	24.5519	12.4907	27.5224	29.0639	27.744	39.46	43.4918	44.3525	46.6972	24.0173	29.4445	24.7203	28.0759	1.35073	0.842431	1.10582	1.53024	1.55241	1.1959	1.4925	0.701935	1.10528	0.953115	16.2606	16.464	22.4445	18.968	14.1083	15.0344	19.4784	18.3884	12.2614	18.7032	13.1444	15.45	22.1914	16.9068	2.21566	1.75728	2.75437	2.53565	2.58448	2.46888	1.99854	2.04804	2.77622	2.86605
AAEL000438	1.37106	1.23642	1.36369	1.14027	2.67556	2.00561	2.32034	3.51163	1.36622	1.96196	1.36563	1.33618	1.13526	1.23062	1.06275	42.7525	144.837	114.468	102.976	93.6689	141.404	71.4119	65.426	68.854	66.9117	16.0101	8.71895	5.03756	8.71587	7.60027	11.8464	13.3008	6.12717	8.7475	6.78875	11.2566	17.0195	5.2794	11.7119	0.411856	0.916251	0.522233	1.11959	0.617063	0.51701	0.530498	0.194155	0.278085	0.282869
AAEL000439	5.24711	5.24436	5.3149	5.27884	4.79235	5.06158	5.60542	7.07614	3.22121	3.41592	3.96467	5.29164	5.61427	5.15344	5.46848	6.0097	2.91204	2.92681	3.29796	3.09347	3.65522	2.36234	2.05604	2.17334	1.845	5.41322	5.2346	5.63487	6.47954	6.11743	4.90685	6.3343	7.03175	6.57252	8.11886	5.05755	4.98388	6.40447	6.39923	3.80654	3.77652	3.00409	3.68927	3.53521	3.2662	3.21967	4.43399	3.81577	3.54998
AAEL000440	9.02162	10.1723	10.6389	7.93144	10.4177	10.7667	10.7707	13.6946	10.5862	10.2634	10.2509	10.6782	10.5295	11.265	11.5453	16.7506	16.1321	14.0673	14.3323	15.8829	16.1625	11.9879	10.3385	9.92115	9.92649	13.7144	12.6741	15.9477	15.6826	14.8425	13.7649	16.2244	17.8894	14.7829	16.2708	14.4466	12.6693	16.142	16.209	4.65166	5.32546	8.96444	5.19643	4.38792	3.43324	3.01798	4.08408	6.2067	3.09919
AAEL000441	0.120065	0	0.0316977	0.0660573	0.0357266	0.0366611	0.0496438	0.195416	0	0.048604	0.19998	0.0805032	0.0469763	0.0858139	0.107192	0	0	0.0343263	0	0	0.0316227	0	0	0.0315647	0.0453652	0	0	0.0382441	0	0	0.0464667	0	0.0353866	0	0	0.0285243	0	0.120483	0.0674337	0.0310172	0	0	0	0	0.0263084	0	0	0	0
AAEL000442	0.0357844	0	0.0377892	0.0984397	0.106481	0.0655597	0.029592	0	0.0625836	0.0869166	0.204352	0.0239934	0.0280019	0.136407	0.085194	184.695	66.8254	156.888	259.203	176.204	353.134	71.1165	1.61313	0.150522	0.108166	23.8259	2.73019	0.547123	0.253249	0.833911	0.692455	2.04945	0.9703	0.265331	1.33177	0.40807	0.555157	0.790004	0.482356	0.0369778	0	0.0300563	0.0886943	0.0814736	0.0940924	0	0	0.133754	0.0167085
AAEL000443	0.0814758	0	0.0215101	0	0.0969762	0.0248782	0.0505324	0.0884064	0	0	0	0.0136574	0.0159391	0.0388222	0.0484935	0.0556947	0.0291534	0	0.171087	0	0	0	0.0680157	0	0.0307848	0.138211	0.0275055	0.129762	0.252267	0.0542483	0.0945969	0.243761	0.240133	0.100687	0	0.0967828	0.0987508	0.12264	0.0457605	0.147338	0.585322	0	0.0841432	0.371006	0.107117	0.0726201	0.0992247	0.228404	0.114128
AAEL000444	52.1278	57.4666	55.6212	48.0912	55.0817	60.8803	56.7422	95.5714	37.151	38.8193	43.7838	60.4961	57.4972	60.0051	62.3757	57.7696	55.6513	45.1686	56.5088	56.5689	61.9928	41.5323	41.0787	43.1576	42.1205	85.2477	87.0336	111.078	105.513	76.8436	77.4335	90.1717	96.1825	87.1977	98.4123	85.7933	88.227	112.142	103.956	30.936	42.5901	59.9899	37.0747	27.038	26.4324	24.3292	32.8736	42.7338	24.7236
AAEL000445	229.579	188.428	183.572	188.586	155.182	151.061	147.533	114.498	51.8401	58.0832	67.9039	162.75	201.145	155.644	144.401	108.038	69.4109	63.4379	49.1787	88.4646	32.5944	79.7702	74.46	47.1451	47.6673	417.573	504.842	459.158	467.546	544.077	551.797	446.796	568.604	422.203	480.899	356.681	437.161	453.563	442.552	640.996	903.558	1002.53	826.879	650.397	400.047	372.937	563.906	764.568	154.066
AAEL000447	0	0	0.0370894	0	0.0418035	0.0214485	0	0	0	0	0	0.0117746	0.0137417	0	0	0	0.0502685	0.0602475	0	0.0381431	0.0740032	0.0890584	0	0	0.0265408	0	0	0	0	0	0.0543705	0	0	0	0	0	0	0	0	0	0	0.0294997	0.145086	0	0.046175	0.0208696	0.0427728	0.0656386	0.0327982
AAEL000448	54.6579	52.6585	60.2598	54.2141	51.1054	55.4541	50.9312	57.5675	22.7797	24.3119	27.1217	60.123	62.5679	61.4297	64.6891	54.8578	43.7846	44.7967	42.3423	45.1205	48.4637	46.9879	33.2088	33.9146	32.1627	85.0067	78.5769	93.4835	88.2837	85.0957	75.6432	97.6772	100.018	104.223	95.3505	79.2041	77.2231	97.7417	84.4233	82.4455	79.5849	64.3625	70.5539	68.6686	75.3816	74.1821	76.8473	72.2594	62.3572
AAEL000449	0.0521993	0	0	0	0.279585	0	0	0	0.136937	0	0	0	0	0	0	0	0	0	0	0	0	0.0992716	0.130727	0.0823384	0.118338	0	0.105732	0	0	0	0.121211	0.133861	0.276924	0	0	0.0744073	0	0	0	0	0	0	0.0646899	0	0	0	0	0.0975546	0
AAEL000450	32.068	35.8393	35.7128	28.3295	31.4329	38.819	31.1923	32.5807	21.9733	21.1999	24.8348	34.9019	37.9305	35.6407	40.9914	40.9913	42.6388	36.3519	35.6956	34.9293	32.3661	28.8607	23.4892	26.2224	23.4128	88.565	90.7408	124.224	113.039	86.2791	79.6404	105.537	104.342	117.135	108.013	86.1588	88.7312	126.281	104.417	31.165	48.9759	44.4474	44.2155	28.085	26.4538	26.4599	29.9671	35.4847	22.526
AAEL000451	57.5122	60.5698	64.4412	62.6156	59.4772	54.6514	56.5334	58.3716	43.3267	45.2546	51.1857	62.0773	63.0739	62.915	62.0414	61.0959	53.4078	55.089	54.5048	55.7541	53.4339	51.1794	53.6454	57.7519	55.6708	41.8038	42.4212	47.5127	42.8809	45.3445	42.9118	43.9674	44.8838	48.1819	40.939	44.2231	41.2398	49.1975	44.2469	50.7455	42.2238	49.5456	41.5945	46.4168	48.1634	44.3554	48.8435	50.923	48.1086
AAEL000452	34.78	40.6908	41.4059	37.0573	36.6142	37.8117	36.4038	45.6269	26.5975	29.1274	33.0137	36.847	37.475	39.8054	41.6461	29.4277	21.1582	18.7383	20.8058	21.4535	22.5835	20.3182	16.9431	18.2577	16.1282	43.7024	42.4987	54.172	51.9792	49.0396	44.4243	57.0961	58.1773	47.0839	55.578	44.7641	40.1292	53.3179	48.221	30.0207	24.9969	30.8059	24.7281	27.8281	27.4534	26.4522	25.1272	28.6754	24.6167
AAEL000453	0	0	0	0.109838	0.059405	0.060959	0	0	0	0	0	0.0334645	0	0.0475629	0	0	0	0	0	0	0	0.0632784	0	0	0	0	0	0	0	0	0	0	0	0	0	0	0.0483936	0	0	0	0	0	0	0	0.0437447	0	0	0	0
AAEL000454	131.976	144.499	144.228	154.786	122.213	126.934	130.25	142.535	141.055	154.136	162.015	147.103	147.563	153.84	152.457	222.132	182.832	199.03	171.535	151.624	172.527	185.328	115.878	107.319	114.937	183.402	156.802	158.463	164.464	162.663	149.441	170.395	170.022	175.767	193.246	184.29	172.316	171.25	187.644	319.828	315.518	269.387	346.754	343.324	340.943	344.332	411.912	391.289	481.98
AAEL000455	31.3628	30.0287	31.919	35.681	24.8426	28.5166	26.0872	21.9706	5.35674	5.61303	6.87778	35.22	32.9665	32.6146	35.8053	8.70088	5.72262	5.05484	4.51887	3.30648	5.06249	5.20877	2.84781	4.08884	4.24109	179.456	187.286	208.539	191.292	189.623	154.626	211.808	202.125	256.314	222.743	163.887	184.203	219.422	190.569	11.4662	19.6443	13.772	15.7743	13.1956	9.00214	8.13007	12.4636	13.4365	7.09076
AAEL000456	35.9818	31.8691	35.7264	43.2368	27.793	26.8522	28.5978	24.2997	1.91055	2.79159	5.23121	36.5778	38.4947	32.3378	35.7204	22.776	17.0525	20.1839	20.3587	16.4613	16.0047	18.3085	15.0472	14.647	15.3238	19.8633	21.4822	21.2697	19.5696	19.957	18.1798	17.8009	19.1573	28.8001	14.6552	17.0318	18.4043	20.6915	20.1707	30.5145	22.8305	22.2221	21.351	28.2145	28.9041	29.9815	29.5184	29.0931	25.217
AAEL000457	0.145579	0.15681	0.144127	0.090107	0.227424	0.033339	0.112863	0.59236	2.21983	2.45308	0.415675	0.109812	0.0427194	0.10405	0.0974781	0.0373178	0	0	0	0	0.0287571	0	0	0	0	80.0592	59.9707	20.5193	42.7404	30.0603	49.4818	23.9863	24.3924	148.062	21.404	52.1901	62.4883	15.4487	48.0159	0	0.0713074	0.114634	0.721658	0.403959	0.143546	0.0648781	0.0664848	0.0340089	0.0509806
AAEL000458	234.774	222.103	250.064	252.354	216.023	206.306	215.905	254.322	155.637	151.918	181.444	243.629	268.131	257.801	236.772	162.469	166.11	157.11	153.868	230.554	216.949	261.549	167.694	156.701	168.164	267.299	243.996	172.711	232.324	274.319	260.013	266.012	244.152	241.012	203.746	248.109	255.211	204.664	257.201	449.478	293.917	213.394	300.683	414.806	492.869	513.1	546.476	496.552	608.199
AAEL000459	85.9627	76.9172	81.3588	79.567	76.8329	80.8203	79.4101	62.3399	26.8858	27.0248	31.7017	75.6244	72.4978	72.0801	73.9821	113.794	92.5821	98.3301	96.8429	83.5542	100.53	74.8719	55.284	59.3128	52.9757	133.076	126.404	122.872	124.347	116.359	116.402	126.451	131.731	123.514	128.987	104.866	111.311	119.806	110.685	36.0552	42.4372	56.0423	39.0291	38.1	29.5055	27.2983	33.5866	36.8218	22.5806
AAEL000460	35.6559	36.9299	43.9142	41.5433	33.3522	36.7747	37.504	47.3873	21.6617	24.4027	29.1203	40.5553	43.2032	44.88	44.9417	46.7866	43.0717	41.7123	46.1276	45.5881	46.473	46.8716	34.3346	37.2587	33.9514	34.299	31.2887	38.6226	35.6623	38.0042	34.5814	39.0223	40.9558	33.4061	44.619	37.459	34.7807	39.4454	38.8645	55.5757	50.6056	44.1182	50.9191	58.902	54.2795	55.9118	56.9332	57.3659	66.1737
AAEL000461	101.739	87.7007	100.596	104.416	93.9579	101.261	85.1908	88.014	23.8703	24.1516	24.3181	111.818	102.678	103.692	126.19	30.0132	27.2769	28.1635	30.0702	23.6138	26.0177	22.5859	17.7946	16.856	18.4027	120.424	114.747	150.999	132.12	125.154	117.196	136.352	137.567	154.854	152.373	110.955	123.619	153.669	118.144	56.1791	70.2745	57.1339	55.8465	51.2421	49.4626	35.6502	37.6295	42.9172	23.746
AAEL000462	0.00860776	0	0	0	0.0614721	0	0	0.224159	0	0	0	0.0259717	0	0	0	0	0	0.00738283	0	0	0.0136027	0	0.0215572	0	0	0	0	0.016451	0	0	0	0	0.0304435	0	0	0	0	0.0518267	0	0	0	0.0216897	0	0	0.0113167	0	0	0	0.0120574
AAEL000463	0	0.0544771	0	0.125215	0.135443	0	0	0	0	0	0	0	0.0593641	0.0361478	0.0451528	0	0	0	0	0	0	0	0	0	0	0	0.0512213	0.0483292	0.134222	0	0.0587202	0	0	0	0	0	0	0	0	0	0	0	0	0	0	0.0450783	0	0	0
AAEL000464	16.381	14.6612	16.0829	17.207	20.9789	23.5824	21.289	19.5122	9.42823	8.60552	10.1649	23.448	20.3944	19.9667	22.1494	106.276	82.1748	78.4112	61.9533	48.5261	79.4187	67.8644	22.8102	28.1978	29.2776	2.52944	1.99633	0.876855	2.25485	1.08615	1.71645	0.762589	0.916511	2.26793	1.41189	2.616	2.50854	0.485982	1.86106	12.2214	13.4505	17.8979	12.1509	14.6824	10.9357	9.92047	12.1994	17.4348	8.60471
AAEL000465	20.9494	22.3334	22.0403	24.1625	17.6691	18.0236	18.0129	16.5861	8.02004	7.75873	10.184	20.518	22.7037	22.7189	20.7154	14.1463	7.95184	9.34549	9.50596	13.0891	13.3168	14.796	10.1103	12.9214	12.6619	22.0905	22.8247	19.2138	23.3001	25.4441	22.6167	21.9114	25.3677	21.4571	19.1324	19.7499	18.4698	18.466	22.6518	6.83464	4.45397	4.29612	3.59441	5.15346	5.38482	4.75107	6.73031	6.40937	5.27061
AAEL000466	1.65446	1.55235	1.05011	0.999058	2.43922	4.309	1.81627	5.09472	6.82037	4.17953	5.34126	2.34811	1.98256	1.7552	2.60418	0.673838	0.445541	0.375769	0.278414	0.469543	0.865433	0.274078	0.230991	0.336445	0.261374	6.73276	8.93259	21.0981	16.6452	6.67853	5.54183	12.5804	14.0985	7.82203	16.1803	8.22544	7.93156	21.6929	15.3467	0.973956	1.28758	2.38948	1.01446	0.45281	0.879149	0.657677	0.9267	1.27127	0.678295
AAEL000467	35.7001	32.1281	36.7594	36.3786	32.5169	33.4481	33.2057	25.7052	7.21304	8.06745	12.3101	36.923	41.4908	38.4233	35.0342	37.2144	26.8232	22.8281	25.5426	33.3963	29.1641	30.161	27.5988	26.543	25.5317	39.7949	41.7031	40.8198	38.1197	47.0564	43.2115	47.5519	46.7942	43.0575	42.4924	40.9178	43.3494	37.4801	36.6177	30.7877	25.5133	25.8285	27.0962	31.2506	31.5216	31.9963	34.637	34.4902	33.2458
AAEL000468	63.0868	57.0215	66.4993	77.8339	55.6988	58.1331	55.4899	44.3944	13.1802	10.3823	11.4641	67.8282	69.2778	64.0081	73.9044	61.8928	49.0725	51.9577	45.9085	50.9626	56.4316	59.4128	50.7992	50.4837	53.2403	101.796	110.06	107.317	106.822	102.947	91.8259	109.875	112.326	139.497	89.6882	95.8862	99.4086	117.268	107.074	62.5017	64.1747	49.0226	54.349	60.9777	58.5287	59.5193	61.836	58.008	56.9678
AAEL000469	71.2595	68.5092	72.6588	65.2827	66.0098	78.6158	66.3205	69.1015	69.5137	56.2251	53.8446	85.806	82.835	75.7168	92.701	79.5627	63.8291	63.0429	61.2275	50.082	65.1481	52.1487	34.754	33.9535	36.6967	79.6617	79.7403	106.806	90.1655	76.897	65.9053	92.629	93.8135	112.62	101.871	78.2694	84.5078	116.132	88.2069	185.236	180.121	141.226	173.004	164.282	179.142	191.834	192.825	166.436	177.441
AAEL000470	0.926666	0.758598	0.528433	0.550621	0.430154	0.679087	0.482774	0.180988	0.194478	0.0225077	0.238133	0.801514	0.804896	0.688809	0.860404	1.63429	1.8104	0.50867	1.96532	1.63034	1.14223	2.15002	1.5781	1.49094	1.63861	2.78235	3.07828	2.12523	2.60684	3.03561	2.53912	1.47334	1.73702	3.13774	1.01055	1.66435	2.31817	2.7897	2.12347	0.68945	0.435741	0.350249	0.689042	0.949419	0.487319	0.528605	0.609408	0.484913	0.752863
AAEL000471	1.61841	1.54092	1.33331	1.15079	0.664318	0.78759	0.757302	0.446859	0.492801	0.258846	0.226928	0.55226	0.597882	0.37697	0.48378	28.6552	51.9362	81.3558	63.2844	30.2015	26.6659	24.5885	23.0431	22.2349	23.7093	10.0194	11.6053	6.773	9.99955	4.05533	4.52145	3.49254	2.61921	2.73215	2.72017	2.87855	2.62708	1.14192	1.87476	5.18514	3.5248	2.59429	3.19654	4.15771	4.9489	4.81049	5.88651	4.44242	4.43788
AAEL000472	60.43	51.6455	63.4792	68.205	51.5797	53.9091	52.1743	41.2164	33.7844	31.8679	39.0267	64.5439	62.5284	61.145	66.4606	83.4613	58.4691	56.2225	62.297	64.7431	64.9796	64.5844	41.727	44.1243	44.6453	92.2463	92.9896	85.0126	88.842	91.3951	85.4247	95.2544	92.9871	111.325	83.6128	80.8376	83.8894	88.2769	81.2161	76.3718	76.0707	63.4246	62.4505	76.4787	76.467	76.3875	77.9999	71.8472	73.1571
AAEL000473	0.049723	0.0459077	0.0450073	0.0703457	0.139502	0.0780823	0.0969222	0.0231225	0.298151	0.189784	0.223103	0.064297	0.050026	0.142154	0.11415	0	0	0	0	0	0.0336756	0.0270177	0	0	0.0161034	0.289191	0.129492	0.570176	0.565543	0.340525	0.560811	0.255021	0.427084	0.526687	0.60864	0.516392	0.454574	0.491836	0.478743	0.0330308	0.055669	0.0178987	0.035212	0.048518	0.0466938	0.0253249	0.025952	0.0531009	0.0597001
AAEL000474	13.1614	21.9555	14.4105	2.21879	22.6747	37.6724	21.2797	54.5585	24.6856	21.4605	26.4444	20.9246	22.2371	19.8527	24.0867	3.91072	1.78698	1.10606	0.648256	2.21534	2.39606	1.35257	0.665488	1.15885	1.13396	125.108	150.741	257.154	223.741	164.231	138.962	242.333	227.685	190.453	297.963	165.416	175.555	283.189	233.666	2.968	5.42073	7.89709	4.57166	2.34886	2.97981	2.98148	3.88339	5.08302	2.84642
AAEL000475	20.3093	21.2827	19.7314	20.9914	18.905	19.793	20.2233	25.426	11.1211	11.1359	10.8781	21.9944	22.2603	21.8904	22.0083	24.6733	14.8848	12.4537	15.6567	12.1691	14.0773	11.0278	10.4063	10.8553	10.8384	32.8123	32.6641	32.7293	34.5449	39.0937	33.7384	40.4441	39.4648	49.3305	55.3273	32.1709	35.4462	35.5037	36.8474	12.8236	15.0018	15.9172	14.5691	15.7694	12.5586	11.3688	13.3391	14.4843	10.9216
AAEL000476	2.58266	1.55335	2.09743	2.51008	1.73205	1.72932	2.00022	0.938859	0.395509	0.413955	0.262032	2.76892	2.83142	2.62363	2.45792	3.18586	2.29388	3.32833	3.52372	3.28892	4.51641	2.49323	1.77295	2.06795	1.4266	1.90144	2.15094	2.25499	2.08756	1.85925	2.0092	1.84907	1.34464	2.9648	0.57868	2.03694	1.94489	2.56536	2.25312	1.21925	1.33567	1.32137	0.893585	0.917845	1.08586	1.05165	1.91591	2.00909	1.52421
AAEL000477	15.497	14.9507	17.2368	16.0885	14.6359	16.7675	15.8102	14.2198	6.14232	7.74633	7.98405	17.54	16.9774	16.8069	16.3219	10.4782	8.10064	7.64755	11.5546	7.97603	10.0266	6.98356	6.10282	6.09347	5.44806	27.4885	28.3874	28.3513	31.0841	29.1602	27.6671	32.887	32.1507	29.115	31.2573	26.2681	25.6752	29.0738	29.9336	5.69187	5.72054	6.73455	5.65024	4.06526	4.78349	4.24388	6.35936	7.45041	4.23142
AAEL000478	7.78312	7.23363	7.6901	8.28862	6.48468	6.67616	6.673	6.03781	0.954399	1.43412	1.6859	8.24774	8.6106	7.23808	7.46513	8.74491	7.00392	6.10262	6.96318	8.00574	8.29395	7.39521	7.33375	6.39719	6.51702	14.3562	14.7745	14.8977	15.6223	14.5339	12.3395	15.0497	15.6303	14.4753	13.4106	12.2761	12.9768	14.2919	14.4305	7.71912	6.23992	5.50782	5.12949	6.73175	7.88808	7.28269	7.60468	7.07782	7.41023
AAEL000480	0	0	0	0	0	0	0	0	0	0	0	0	0	0	0	0	0	0	0	0	0	0	0	0	0	0	0	0	0	0	0	0	0	0	0	0	0	0	0	0	0	0	0	0	0	0	0	0	0
AAEL000482	0	0	0	0	0	0	0	0	0	0	0	0	0	0	0	0	0	0	0	0	0	0	0	0	0	0	0	0	0	0	0	0	0	0	0	0	0	0	0	0	0	0	0	0	0	0	0	0	0
AAEL000483	20.1199	20.4772	22.3255	18.5437	21.0398	23.4748	20.729	27.4698	13.5394	11.5682	13.1744	24.3537	24.3266	22.8932	25.1118	20.1028	14.9885	14.9645	14.983	15.2462	16.1287	12.9751	10.3807	9.79946	9.75129	39.4297	43.6138	57.6696	50.934	45.1042	40.0225	50.3029	52.451	49.1483	56.9287	44.3065	46.0508	61.9974	51.5734	12.1228	14.5431	16.6452	11.6673	9.97979	9.26149	7.81146	12.012	12.9486	7.26833
AAEL000484	0.0353155	0	0	0	0.126103	0.0215669	0.0146021	0.0766392	0.123527	0.0857777	0.268899	0	0	0.0168274	0.0420389	0.0724223	0	0.0403866	0.0247192	0.0383536	0.0186029	0.0671623	0.0294813	0.0371375	0.0266872	0.179722	0.2146	0.35997	0.312414	0.30568	0.136676	0.211316	0.187354	0.0872848	0.183393	0.201362	0.154092	0.389826	0.515705	0.0182467	0	0	0	0	0	0.0209847	0	0.0220002	0.0164896
AAEL000485	57.8287	60.4592	62.5871	56.331	58.1035	67.2325	63.3882	68.3328	14.1641	14.3329	18.0488	62.3963	63.3806	60.5361	68.7323	104.377	114.334	99.6148	99.8356	75.6989	89.3752	80.319	54.8206	55.3944	56.8419	77.0553	71.1036	73.0903	83.7954	71.2687	63.6742	77.9288	76.3322	94.6523	78.0681	71.9806	68.1928	79.8329	79.1702	73.0023	94.8073	80.8188	85.8937	78.2669	65.846	72.6844	79.9927	82.0795	71.8709
AAEL000486	156.5	172.256	170.034	164.223	139.64	145.005	141.256	170.186	157.714	162.86	155.297	156.707	161.669	156.067	166.107	283.749	302.988	267.207	276.551	275.446	291.858	251.462	291.412	281.545	285.354	267.106	289.731	307.702	297.887	270.026	273.226	266.693	291.424	283.946	281.758	260.421	282.374	317.474	298.02	208.294	235.548	220.414	219.644	193.922	198.1	188.077	215.334	218.2	201.224
AAEL000487	30.0689	25.9352	24.8671	26.7275	23.9156	28.5797	25.0291	25.8039	21.2587	17.8124	18.7609	32.8993	30.1692	28.1769	30.0745	25.5287	19.8245	20.215	19.0044	17.2639	19.4268	16.0159	13.4118	12.9274	12.9736	34.5881	39.0965	31.8931	35.8125	37.3691	30.8427	37.2502	38.8554	43.6195	35.8083	36.2551	37.1156	37.3911	39.5218	21.683	24.5287	18.7637	19.8753	17.2036	15.3632	18.1862	21.2178	21.2845	15.8146
AAEL000488	65.6281	60.8993	53.1181	45.2826	63.927	65.0301	51.6347	59.6615	79.928	62.3874	67.2481	61.7135	56.9397	57.4002	62.5328	43.1349	45.5439	37.0491	32.8559	35.0509	35.268	34.172	24.0764	24.552	22.3876	87.0323	97.5634	126.239	111.384	102.84	91.0036	105.993	112.499	118.36	102.989	83.0849	92.2412	131.468	90.4688	44.5269	100.394	95.3937	99.3247	58.6294	35.1232	36.3735	41.6946	59.9201	24.0015
AAEL000489	3.21648	2.98428	2.26946	1.91059	1.9989	3.49398	2.49511	4.92627	1.02052	1.04858	1.01594	2.36659	2.97357	2.22432	2.5582	4.94222	4.25735	2.16469	3.03837	4.42057	4.30327	3.01341	2.8752	2.93343	2.94687	4.08014	3.68999	6.07474	6.04335	1.78151	2.02697	2.74947	3.05371	3.10721	2.8085	3.63818	3.91916	6.05552	5.4995	2.3678	5.98593	4.54253	3.45701	1.08553	2.10814	2.01274	2.35723	3.97203	1.28919
AAEL000490	0	0	0	0	0	0	0	0	0	0	0	0	0	0	0	0	0	0	0	0	0	0	0	0	0	0	0	0	0	0	0	0	0	0	0	0	0	0	0	0	0	0	0	0	0	0	0	0	0
AAEL000491	25.6699	31.5698	32.5925	20.6933	31.3016	35.5143	36.1502	47.8104	21.5649	18.8013	17.5683	31.2072	34.2465	36.3159	37.507	42.6019	24.9987	29.1952	26.0138	33.1952	36.2269	27.3031	17.4802	23.1155	19.8732	87.8759	96.6877	118.224	106.578	109.223	98.3221	124.192	132.556	106.287	169.722	98.4093	96.0802	130.059	108.353	16.4591	24.3694	41.7186	21.0716	17.6239	11.3075	9.49395	20.1833	27.6964	7.59927
AAEL000492	0	0	0	0	0	0	0	0	0	0	0	0	0	0	0	0	0	0	0	0	0	0	0	0	0	0	0	0	0	0	0	0	0	0	0	0	0	0	0	0	0	0	0	0	0	0	0	0	0
AAEL000493	31.5508	34.992	36.4757	31.2958	33.6581	32.5069	31.9889	37.1602	61.9769	70.6655	69.568	36.1279	42.4699	41.9303	37.0785	29.8315	21.0771	20.5522	21.9851	23.9453	27.3178	25.0183	16.8269	19.9963	18.0912	69.0501	72.8485	99.155	86.0411	91.9915	82.2512	101.987	101.513	72.7939	106.538	70.5139	79.443	110.889	92.0335	24.4354	29.1403	31.3402	20.938	24.246	15.866	13.6828	23.1179	34.2573	10.8737
AAEL000494	0	0	0	0	0	0	0	0	0	0	0	0	0	0	0	0	0	0	0	0	0	0	0	0	0	0	0	0	0	0	0	0	0	0	0	0	0	0	0	0	0	0	0	0	0	0	0	0	0
AAEL000495	1.25309	0.510723	1.12659	1.28569	0.604658	0.434333	0.840202	0.110245	0.0888463	0.164521	0.386809	0.47687	0.834808	0.774595	1.08851	0.312537	0.508969	0.406671	0.568934	0.220685	1.39153	0.450858	0.763354	0.213688	0.460672	1.12029	0.9604	0.517813	0.539285	0.744138	0.314572	0.347401	0.838466	0.669645	1.40699	0.289657	0.640352	0.815654	0.798902	2.04732	0.663555	0.896054	1.80477	1.61929	1.11315	1.63006	0.989885	0.886121	0.711604
AAEL000496	0.108906	0.015641	0.0230014	0	0.0518499	0.0133016	0.00900599	0.0236339	0	0	0	0.00730213	0.0170441	0.0103785	0.0518557	18.0604	20.0453	21.6271	14.5368	9.55658	10.2229	14.2771	8.87322	7.08905	10.2543	2.25386	0.735312	0.527284	0.655125	0.609099	0.944118	1.02403	0.911577	1.02284	0.301625	0.910738	0.654704	0.677572	0.489332	0.315106	0.341402	0.329303	0.359908	0.520707	0.14318	0.077655	0.13263	0.271377	0.0203402
AAEL000497	0	0	0	0	0	0	0	0	0	0	0	0	0	0	0	0	0	0	0	0	0	0	0	0	0	0	0	0	0	0	0	0	0	0	0	0	0	0	0	0	0	0	0	0	0	0	0	0	0
AAEL000498	0.554	1.64506	0.664095	0.247135	1.44354	2.0025	0.96579	2.53447	5.0474	3.09126	3.35608	1.34025	0.949045	0.599292	1.31003	1.61203	0.450036	0.449478	0.911791	0.341481	0.970124	0.626456	0.524973	0.401508	0.509164	14.8205	18.8643	48.1607	32.1868	23.0291	16.6889	32.6375	38.3664	27.644	28.6914	18.9954	19.1857	50.8904	31.8383	0.60342	1.34946	3.60308	1.52157	0.66476	0.629924	0.613895	0.984675	1.03536	0.776023
AAEL000499	0	0	0	0.0377155	0	0	0	0.0743821	0.0599445	0	0	0	0.0268211	0	0	12.4647	1.30002	6.07556	10.0043	6.70032	15.0579	2.99848	0.228904	0	0.0518025	1.91872	0.416559	0.305697	0.121285	0.0456426	0.424483	0.175794	0.121224	0	0.118661	0.0651437	0.166171	0.20637	0.0770026	0	0	0	0	0	0	0	0	0	0
AAEL000500	0.227111	0.154504	0.227211	0.157834	0.128045	0.131395	0.133444	0.11673	0	0	0.0341302	0.216395	0.182395	0.20504	0.149403	0.392203	0.256623	0.0820176	0.7279	0.116833	0.396679	0.136394	0.32929	0.207403	0.189689	0.0608304	0.0242118	0	0.0634453	0	0.0277564	0	0	0	0.558656	0.954164	0.0347702	0	0.0402808	1.16725	2.24828	3.70469	1.42209	1.38796	0.644316	0.554008	1.8342	2.77006	0.485565
AAEL000501	0	0	0	0	0	0	0	0	0	0	0	0	0	0	0	0	0	0	0	0	0	0	0	0	0	0	0	0	0	0	0	0	0	0	0	0	0	0	0	0	0	0	0	0	0	0	0	0	0
AAEL000502	22.2067	18.8936	21.3801	24.4103	16.9335	18.184	16.8178	18.0593	3.64847	4.46711	5.49007	21.2031	21.873	19.9891	23.2589	12.6395	10.0833	9.33424	9.0006	11.4395	10.5447	11.1867	8.03187	8.67919	7.822	29.471	30.9415	41.3079	38.5635	32.3645	29.2241	34.145	35.5874	37.8863	35.7165	29.1194	31.458	42.2804	34.8814	7.04438	7.44505	6.8365	5.48148	4.67185	4.17647	4.28103	7.10813	7.84016	3.64078
AAEL000503	62.0697	67.8611	75.3791	79.3979	71.8466	65.5763	69.0371	63.3928	108.825	107.794	114.682	81.7268	81.9023	90.2051	83.307	49.5361	34.5359	35.1807	40.3503	38.2548	46.3465	46.3318	35.3641	33.615	31.309	111.346	108.962	157.378	125.055	152.601	141.609	174.825	174.065	88.9776	167.073	109.933	125.785	182.655	137.004	62.2156	46.415	42.0331	44.2303	63.4172	43.25	34.9459	42.3311	60.0307	29.6338
AAEL000504	1.19048	1.70672	1.63746	0.31467	2.14814	2.70108	1.78676	2.79265	3.30087	3.59643	2.89113	1.56802	1.64102	1.89554	2.17863	0.434402	0.418393	0.63953	0.538221	0.75917	0.2678	0.684848	0.838193	0.427694	0.537851	26.4759	33.3816	57.4634	48.9766	33.5958	27.6735	47.8141	49.4389	34.4496	47.8181	34.2774	34.0317	59.1789	45.6427	0.584445	0.763656	0.987461	0.77705	0.520873	0.46787	0.551311	0.541746	0.791769	0.528166
AAEL000505	23.3857	18.4103	19.6901	18.1938	18.6749	20.1329	19.0921	17.1162	2.74697	2.42028	3.42387	20.7004	21.3966	16.9961	17.7923	23.3322	25.2363	17.3055	26.5156	20.5796	17.4905	16.3808	31.2149	29.4999	23.9173	22.3468	25.908	20.1199	24.8014	22.6026	18.7984	18.306	20.9661	25.5742	20.4644	21.3781	21.8291	15.8972	20.8305	12.5482	13.5449	17.8454	13.1024	8.51728	10.9245	8.42987	13.6984	17.2969	7.3023
AAEL000506	0	0	0	0	0	0	0	0	0	0	0	0	0	0	0	0	0	0	0	0	0	0	0	0	0	0	0	0	0	0	0	0	0	0	0	0	0	0	0	0	0	0	0	0	0	0	0	0	0
AAEL000507	0	0	0.0378156	0	0.0568294	0.014579	0	0	0	0.0193283	0	0	0	0	0	2.24385	2.68223	3.74706	2.17229	1.63338	1.08148	1.96738	1.03631	1.21757	1.56951	0.0809938	0.0967116	0.0152085	0.0633566	0.0476854	0.0923919	0.0204068	0.0422165	0	0	0.0226864	0.0231477	0	0.0536326	0.0123346	0.0623648	0.0200516	0.0394473	0	0.020924	0.0851128	0.0290735	0.0446159	0.0334404
AAEL000508	18.4011	15.7814	20.7339	19.8248	14.1263	14.7427	14.9775	11.7553	2.05902	1.90639	2.4335	16.1228	17.253	14.9934	17.1714	53.8719	41.7094	33.9722	33.7535	38.4355	40.1167	37.166	27.7176	31.9894	29.8716	18.0349	15.8499	17.2278	18.8311	16.2478	16.9738	18.3589	19.0951	15.96	16.3859	16.5335	16.1547	17.089	15.1216	28.6205	33.6761	32.5027	25.6241	28.6192	23.0143	22.1036	31.4565	30.5817	20.6116
AAEL000509	2.48706	3.11876	3.528	3.27788	2.45212	2.67495	2.63992	3.07119	1.91514	2.0136	2.34946	3.12359	3.11533	3.06876	4.02104	6.4705	2.40409	4.05403	5.6382	4.89811	9.58126	2.85909	2.43255	1.78587	2.11786	30.3668	31.6295	51.2449	41.2773	37.4687	35.3837	41.7101	44.7575	37.0193	41.5892	27.1091	31.9795	54.1241	36.9226	1.70694	1.11518	1.3017	1.02739	1.34168	0.959784	0.871257	1.28839	1.43372	1.48191
AAEL000510	48.4884	49.7966	59.6508	54.8509	47.9406	56.7459	53.8403	52.9838	19.6396	18.2391	24.8389	59.6501	58.026	64.7885	68.551	32.3926	22.481	22.4792	26.0501	29.8767	31.0551	30.8055	21.5071	20.6787	21.1447	69.6911	67.4667	87.6281	84.1227	77.4446	69.4308	88.545	86.1578	109.824	89.1266	67.1832	74.1464	101.507	82.6725	63.2597	61.6481	49.4348	52.0149	50.7546	57.6437	58.0484	73.7216	67.5955	61.4877
AAEL000511	29.4473	42.377	33.2326	8.49758	38.0055	52.6351	29.4369	91.378	81.2529	73.7649	69.1111	45.0632	41.8569	38.8255	55.8884	4.68877	3.57994	3.39462	3.83262	3.64757	5.48205	2.30906	1.3624	2.13905	1.82311	66.7443	77.485	160.776	117.613	83.4817	73.8898	113.101	115.594	87.4347	140.268	80.7368	88.2726	179.294	122.056	12.3306	18.6602	15.9129	15.6429	8.03735	12.9567	11.6371	14.4601	17.2984	13.9925
AAEL000512	1.1935	1.48418	1.88149	1.25981	0.87275	0.979376	0.787209	1.07479	0.144362	0.230869	0.342823	0.918599	0.934493	1.14214	1.52876	0.117247	0.042961	0.0367781	0.0510239	0.0791672	0.140043	0.100577	0.028637	0.0608747	0.061567	0.0581918	0.0347423	0.0273172	0.0531066	0.0114202	0.0497858	0.0439852	0.0429694	0.0847851	0	0.0285243	0.0311831	0.0387268	0.0529836	0.194965	0.235239	0.120654	0.201935	0.124477	0.140938	0.129946	0.156664	0.205688	0.144156
AAEL000513	0	0	0	0	0	0	0	0	0	0	0	0	0	0	0	0	0	0	0	0	0	0	0	0	0	0	0	0	0	0	0	0	0	0	0	0	0	0	0	0	0	0	0	0	0	0	0	0	0
AAEL000514	0	0	0	0.0459225	0.0745105	0	0.017256	0.181136	0.0364943	0.236524	0.158885	0.0279826	0	0	0	0	0	0.0477266	0.146059	0	0	0.0264562	0.0348393	0.0219435	0	0.106193	0.056356	0.106348	0.0738386	0.138937	0.0323033	0.428094	0.0492009	0.309445	0	0.158639	0.0404661	0.209398	0	0	0	0.0701069	0.0689604	0	0	0	0	0	0
AAEL000515	39.0459	33.0256	33.9062	30.9652	29.4965	31.6211	33.7026	32.4152	6.06213	7.55119	9.94826	36.1316	39.7073	34.1052	35.7316	24.3661	18.8216	16.285	19.9974	17.1146	18.033	19.1418	16.944	19.0333	18.3626	11.7902	12.2808	9.31088	12.4867	12.8243	7.05318	9.0722	6.25602	12.6887	8.44339	14.5342	11.9192	6.88496	10.5569	13.9766	17.41	22.7209	16.0017	12.1633	10.7429	8.7058	18.6261	21.8828	7.72525
AAEL000516	161.947	148.755	156.923	143.896	213.541	229.861	214.213	270.278	180.448	181.72	216.006	230.88	208.685	223.754	225.665	105.545	76.0091	73.6748	60.2178	45.5275	59.5389	56.7451	42.8032	42.1657	43.5335	132.774	131.109	107.565	115.098	144.639	143.655	151.531	122.616	120.675	128.913	113.351	107.938	123.939	115.303	167.04	201.525	191.834	201.699	215.942	148.236	148.749	157.684	161.258	116.855
AAEL000517	0	0	0.0399973	0	0	0	0	0	0.0331202	0	0.0360488	0	0	0	0	0	0	0	0	0	0	0	0	0	0	0	0	0	0	0	0	0	0	0	0	0	0	0	0	0	0	0	0	0	0	0	0	0	0
AAEL000518	0	0	0	0	0	0	0	0	0	0	0	0	0	0	0	0	0	0	0	0	0	0	0	0	0	0	0	0	0	0	0	0	0	0	0	0	0	0	0	0	0	0	0	0	0	0	0	0	0
AAEL000519	51.8964	41.0594	46.074	49.5878	107.277	98.5838	87.4933	65.0939	21.5861	19.2423	32.838	95.6134	73.9423	94.973	86.9243	6.35725	21.0343	14.6401	17.4392	5.11237	6.59234	6.0411	1.6294	1.69034	2.6029	1.7529	0.69769	1.53602	1.01569	0.993802	2.48837	1.47217	0.338394	2.36478	1.19247	1.80029	0.667963	0.115216	0.386912	5.75424	13.6472	22.8072	11.4305	10.7831	8.20155	8.52798	3.91515	6.15119	3.9135
AAEL000520	5.74243	4.33253	4.77851	4.69731	5.62299	6.99824	5.78161	7.18474	1.05351	1.39785	1.14667	6.09983	6.10192	5.32473	7.18196	19.1816	15.8653	14.5805	14.535	16.7106	15.411	17.9568	11.9263	11.2228	10.0218	3.95869	4.04798	2.39318	3.9778	4.4719	4.14131	2.75707	2.76237	4.75178	1.4122	3.09211	3.44013	2.81777	3.66565	11.2732	14.2	13.4179	13.7471	11.7496	8.8384	9.65032	14.4181	13.474	8.84108
AAEL000521	0.555443	0.690339	1.28592	0.669957	0.762823	1.83953	1.11298	0.764953	0.0560432	0.467	0.0609987	1.24619	1.20363	1.7712	1.56396	0	0.183458	0.0183231	0.0448596	0.139206	0.20256	0.243768	0.214007	0.235886	0.339018	0.217436	0.259632	0.612433	0.453567	0.256033	0.0496072	0.0547842	0.377782	0	0	0.334973	0.186428	0.0643131	0.431947	0.662269	0.418563	0.51139	0.397126	0.437755	1.68518	0.495071	0.936612	0.479104	0.508721
AAEL000522	10.8214	12.6755	12.6063	9.87172	12.974	12.5132	14.4013	15.1447	6.54015	8.53052	10.9115	12.3844	13.4424	12.4513	12.4989	12.5885	6.60249	6.91947	6.26676	6.28459	9.04891	10.0592	4.98269	5.62605	6.13313	6.23557	7.98627	7.58171	8.59637	8.40866	10.3668	8.21319	8.4955	11.2141	8.15842	6.26005	8.66349	7.45045	8.74874	6.31824	5.89474	7.18372	5.51768	5.63471	4.25853	3.37366	7.97817	7.82205	3.38171
AAEL000523	42.6654	39.3036	46.8407	42.5163	43.8213	54.926	42.7797	45.4021	41.1978	31.8537	35.648	54.1899	49.3334	52.65	65.0613	15.3363	14.7683	11.937	12.7174	14.1363	15.5179	14.6121	12.8055	12.4048	12.5618	41.4242	44.3272	73.7671	58.5821	46.2405	46.136	59.9758	58.8563	58.0834	50.4224	42.658	45.3046	78.3537	57.0133	20.3161	24.9953	22.8643	19.2081	17.5758	15.4889	15.657	24.3727	22.9131	14.4641
AAEL000525	0	0	0	0	0	0	0	0	0	0	0	0	0	0	0	0	0	0	0	0	0	0	0	0	0	0	0	0	0	0	0	0	0	0	0	0	0	0	0	0	0	0	0	0	0	0	0	0	0
AAEL000526	0	0	0	0	0	0	0	0	0	0	0	0	0	0	0	0	0	0	0	0	0	0	0	0	0	0	0	0	0	0	0	0	0	0	0	0	0	0	0	0	0	0	0	0	0	0	0	0	0
AAEL000527	8.32334	10.5765	7.91067	8.45203	10.1683	9.48996	8.38538	9.09094	5.14288	4.92585	6.03192	10.4364	10.9996	9.37337	9.95821	7.64199	5.7327	6.07349	7.0621	6.16695	7.57146	5.31924	4.57106	5.17167	4.36772	12.8794	16.5512	11.6762	13.8815	17.4189	12.7738	13.8902	18.1856	10.9228	18.5179	16.3212	15.8665	15.6702	13.4975	3.6412	5.06614	5.28051	4.08411	4.47308	3.23284	2.30468	3.79733	5.59046	2.74609
AAEL000528	0.517248	0.238779	0.526717	0.0609815	0.461739	0.541506	0.779096	0.360801	0.775386	0.942255	1.16043	0.55738	0.6505	0.422506	0.52776	0	0.0793198	0.0950659	0.387909	0.120374	0.116771	0.281055	0.277583	0.174835	0.251276	9.96513	8.68102	18.2176	15.198	14.1694	10.8098	17.0543	14.3737	13.469	13.7181	11.9023	11.392	15.5716	12.8239	0.0572676	0	0.186193	0	0.378535	0.0971474	0.131722	0.404953	0.0690484	0.103506
AAEL000529	38.5411	36.6261	53.1107	45.2787	39.6656	37.7249	33.188	827.387	1040.83	1227.57	1099.02	43.9401	50.5655	53.0598	38.3396	2650.1	2996.08	3289.56	3422.14	73.9295	55.0188	74.7137	141.475	107.699	109.333	54.4635	60.7796	48.2861	33.6154	65.4841	67.6331	52.9787	47.7925	664.288	1577.23	52.3314	47.189	39.5592	23.054	95.4365	2227.15	2238.17	2285.26	3176.46	109.177	108.429	97.5036	98.1063	113.857
AAEL000530	1.10775	0.922927	1.01793	0.707114	0.67746	0.784882	0.910997	1.1555	0.353219	0.579745	0.366976	0.566293	0.969802	0.673639	0.786815	19.6608	28.795	24.7187	24.6299	30.5281	26.5583	22.3939	21.7954	24.5112	21.2283	3.02115	2.55372	1.15798	2.74496	2.23714	2.40176	2.11879	1.83987	1.55802	1.11237	2.37292	2.83954	0.976503	2.0418	1.09094	2.47016	2.55997	1.34248	0.96147	1.23913	0.970985	0.693168	1.01797	0.805855
AAEL000532	0.65273	0.671976	0.466649	0.295559	1.0313	1.17468	0.42991	1.80511	2.3791	1.396	2.35855	0.917913	0.664456	0.619283	1.17581	0.0710743	0.0744076	0.0198175	0.0363887	0.0376397	0.118668	0.0329561	0.0723314	0.0273347	0.0654763	5.24723	8.00301	28.0739	18.0127	5.99981	5.21775	14.2502	15.8023	5.84631	13.1685	7.53402	7.77123	27.4234	16.429	0.385001	0.452699	0.735037	0.393722	0.0591821	0.288582	0.216238	0.379874	0.528974	0.36411
AAEL000533	0.110124	0	0	0	0	0	0	0	42.9489	7.84605	12.4727	0.0738379	0	0	0	0	0	0	0	0	0	0	0	0	0	3.26914	7.58406	0.140311	0.0974193	24.5631	0.511434	0.188269	0.714048	0	0	244.306	8.38209	0.442032	0	0	0	0	0	0	0	0	0	0	0
AAEL000534	0.008082	0	0	0	0.0577174	0	0	0	0	0	0	0	0	0.0115529	0.014431	0	0	0	0	0.184322	0.0255437	0	0	0	0	0	0.0163705	0	0	0.0161435	0.0750684	0	0	0	0	0.0230409	0.0117547	0	0	0.638892	0.633393	1.44591	0.540859	0.524428	0.265637	0.216107	0.67914	0.709904	0.0792468
AAEL000535	0	0	0	0	0	0	0	0	0	0	0	0.143061	0	0	0	0	0	0	0	0	0	0.0901717	0	0	0	0.120647	0	0	0	0	0.1101	0	0.0838466	0	0	0.135173	0	0.142739	0	0	0	0	0	0	0	0	0	0	0
AAEL000536	20.2426	21.9626	21.6415	24.1629	20.826	18.6459	17.9124	18.7745	37.0546	34.9589	32.9364	25.6727	24.4302	24.4121	25.4602	0.691571	0.194924	0.0815814	0.236047	0.591624	0.314289	0.345338	0.23821	0.204595	0.156825	109.77	121.501	180.53	135.464	151.752	129.169	172.607	177.469	147.155	149.238	121.015	127.261	198.048	128.679	1.34031	1.35535	1.39447	1.44667	1.31413	1.44378	1.21773	1.26368	1.89075	1.55039
AAEL000537	0	0.245147	0	0	0	0	0	11.4831	14.0306	19.9004	25.5062	0	0	0	0	18.3188	24.6748	26.9379	30.3469	0	0	0	0	0	0	0	0	0	0	0	0	0	0	9.70316	31.024	0	0.165506	0	0	0	28.0922	22.7956	28.7689	31.6733	0	0	0	0	0
AAEL000538	0.25148	0.677201	0.597528	0.207539	0.56123	0.806275	0.233957	1.58606	3.50477	2.82503	3.41076	0.632313	0.737952	0.359481	0.785809	0	0	0.0539232	0	0	0.0993524	0	0	0.049585	0	4.87921	5.53954	19.9458	13.6818	5.46274	3.64973	10.9633	11.5625	2.29196	12.0799	5.24263	4.61772	19.9677	12.0762	0.243625	0.739075	0.356441	0.350612	0	0.247967	0.224146	0.114848	0.528735	0.220165
AAEL000539	53.2446	58.2602	53.7425	27.7097	53.6758	80.6894	60.3825	81.0585	8.66087	7.42171	8.32356	39.9864	54.8294	51.611	49.041	110.414	67.1839	58.0786	57.3043	66.8267	92.578	68.6641	42.396	45.4284	40.7667	35.0323	25.8952	20.9427	29.4543	22.0285	27.4027	25.9393	24.595	19.7917	29.7291	24.0308	24.5194	16.0714	26.275	58.9036	104.596	133.191	94.7995	50.018	46.8214	46.3304	62.876	78.5038	30.7975
AAEL000540	52.923	47.6417	54.3321	47.9773	45.1762	53.7068	46.8587	49.355	49.901	41.9556	40.6486	47.8076	48.1134	49.8741	50.2714	67.3025	53.2192	47.534	39.763	42.9876	50.8228	47.546	31.0721	32.273	31.3987	20.7857	17.0981	12.7866	15.3856	11.8118	11.8334	11.7486	10.9925	9.83298	11.0964	14.2549	13.5027	10.8757	14.3335	60.1026	97.7493	88.208	91.8553	58.6821	48.6897	49.5498	62.4549	72.2402	40.6885
AAEL000541	22.3906	15.679	20.0782	17.2743	16.2161	18.5098	20.2107	18.2832	10.553	11.4197	13.7978	18.7619	18.6001	16.6965	17.7087	65.062	50.7229	46.6402	44.7238	62.5093	52.8289	67.9549	44.7965	38.9237	40.1304	17.8968	19.9008	17.3265	18.5989	20.3998	18.8193	15.3983	21.3858	16.8834	21.5907	18.8495	20.0055	19.4222	17.7337	30.8629	49.0411	85.5962	64.6627	43.9512	64.3073	46.8594	37.3745	78.5531	25.1148
AAEL000542	0.0116354	0	0.0368618	0.0576144	0.0830942	0.0213169	0.0144329	0	0	0	0	0.0234046	0.0136574	0	0.0415517	0	0	0	0	0	0	0	0.0291396	0	0	0	0	0.0222374	0	0	0	0	0.0205758	0	0	0	0	0	0.0392099	0	0.0455939	0.0146594	0	0	0.0305945	0	0	0	0
AAEL000543	5.06741	5.87331	6.47789	3.03256	9.41756	11.2927	10.5865	10.2734	19.7072	16.9868	14.5114	10.67	11.1656	11.0561	10.4769	59.191	71.5101	61.331	65.5563	74.633	66.2179	62.1621	60.6337	59.2249	50.7891	18.3987	15.3064	11.3838	22.4927	8.28699	7.77583	7.37143	5.03079	9.92436	5.07834	13.3484	10.2148	3.92533	8.5882	4.82301	16.3732	24.6788	13.6984	8.19764	4.12978	3.53935	3.35633	7.86433	2.20004
AAEL000544	0.040305	0.0868289	0.0319223	0.266101	0	0.0738417	0.0499955	1.312	0.105734	0.0489483	0	0.0608051	0.189236	0.0576145	0.0359837	0.123982	0.367756	0.0518541	0.105793	0.328292	0.0955402	0.191628	0.0504697	0.317883	0.13706	0.615342	0.122459	0.0770301	21.6071	0.281777	0.327571	0.103359	0.106912	0.697317	0	0.0574526	17.7621	0.0606685	0.135823	1511.02	2621.67	3573.48	2095.83	1092.52	1077.04	875.078	1148.37	2271.52	249.769
AAEL000545	40.1574	35.4239	33.5336	27.1541	38.7219	36.763	38.3117	50.3501	19.0411	22.1396	26.05	32.1897	36.2821	31.0617	28.9638	76.3404	118.025	144.707	104.511	59.6367	63.7465	67.3978	108.53	143.442	113.364	228.29	257.865	215.829	257.115	287.053	272.692	264.135	294.553	143.943	209.35	175.964	203.003	172.477	190.682	21.8374	29.2325	30.6552	24.4394	19.7548	19.2043	17.5551	19.7647	28.1456	14.0368
AAEL000546	0.769672	1.13338	1.04943	0.804037	1.11323	1.2673	1.38979	1.96628	0.843431	1.34884	1.11274	0.705506	1.05209	0.919168	0.904603	58.3502	55.3661	48.6752	55.1554	67.2621	61.1384	56.0855	63.0726	67.2655	57.5146	7.90816	10.9328	6.01426	8.92037	10.8396	10.6782	4.57214	6.28849	5.82729	3.08621	9.98523	8.14778	2.69836	5.67986	1.66115	1.8325	2.77409	1.52132	1.46401	0.730102	0.868374	0.961069	1.11069	0.450358
AAEL000547	0.00998198	0	0	0	0.0712861	0	0	0.0974796	0.0261863	0	0	0	0	0.0142689	0	0	0	0.0513689	0	0	0	0.0189835	0	0	0	0.0253994	0	0.0190773	0.0529824	0	0.046358	0.051196	0	0	0	0.0284575	0	0	0	0.185668	0.312918	0.276676	0.148446	0.0681805	0.196851	0.0711762	0.328225	0.167897	0.0838944
AAEL000549	22.571	24.798	30.1292	30.8478	21.0041	23.0765	24.3713	31.531	38.7908	41.2111	43.8802	25.1097	23.252	30.3511	30.7801	9.96093	5.80767	6.16904	6.9304	4.88877	6.635	6.72547	4.92226	4.45596	4.31203	1.54157	1.81219	0.700106	1.86958	0.928714	1.12872	0.686487	0.734998	0.565868	0.640199	5.9146	1.0041	0.699853	3.56093	7.05392	7.23244	6.66549	7.05411	7.42212	7.31672	6.51756	6.5374	7.60974	6.50294
AAEL000550	17.7272	19.6748	21.4684	20.3511	16.9819	17.8645	18.5759	17.753	10.5495	12.6331	15.4773	19.9617	20.3007	21.8248	21.9092	17.5225	15.3618	16.8236	16.4698	17.1732	20.8399	17.2675	15.4478	15.9367	16.7263	14.1056	15.9408	16.2857	16.2819	17.6848	15.0025	18.8693	19.7823	19.0896	15.6881	16.2776	15.9706	16.5684	17.8073	11.0961	8.56916	9.01079	9.39885	9.87463	11.1069	11.3867	11.098	10.0372	10.4745
AAEL000551	16.3954	18.386	13.3836	12.6039	26.8277	17.3602	17.8698	31.8201	63.2679	60.1237	49.2418	25.6326	25.3204	23.4825	21.6173	916.182	1337.39	1174.87	1001.47	752.931	769.474	907.161	920.927	978.566	892.153	164.234	154.697	154.363	144.188	213.991	193.536	225.966	221.223	149.586	189.554	229.576	180.393	247.047	240.427	5.91816	9.639	19.2955	10.7093	4.67524	5.03377	4.06086	4.84522	8.33487	2.77151
AAEL000552	0.00660316	0	0	0	0.0117891	0.0120975	0	0	0	0	0	0	0	0	0	0	0	0	0	0	0	0	0	0	0	0	0	0.0126198	0	0	0	0	0	0	0	0.00941245	0	0	0	0.665279	0.802118	1.30612	0.581008	0.631428	0.199669	0.188335	0.313623	0.789796	0.101744
AAEL000554	0.0688968	0.074212	0.0545674	0	0.0615031	0.031556	0.0427307	0.196238	0.0677778	0.251014	0	0.0519696	0.0404347	0.0246213	0.215285	0.229593	0	0.0590924	0.0723367	0.0561177	0.0816575	0.0327566	0	0.0271692	0	0.0876547	0.0697768	0.131674	0.0914227	0.0688094	0.119988	0.0441701	0.0609178	0	0	0.270074	0.0751542	0.103706	0.0580433	0.106792	0	0.303808	0.128074	0.0588238	0.0905794	0.153521	0	0.12876	0.168889
AAEL000555	1.75864	2.45147	1.47481	2.04898	0.738783	1.70574	1.41154	17.5109	20.0825	27.5138	33.0827	1.35258	1.69997	1.47877	1.66245	10.0769	20.7659	20.23	22.1574	1.01114	0.817399	0.393476	1.29539	0.815899	0	0.78969	0.628625	0.593132	0.274545	1.44646	0.480438	0.530577	0.91469	6.64775	10.7443	1.03223	0.752301	0.934294	0.348612	1.92419	26.3491	16.8132	20.769	21.1979	1.90409	1.29088	2.64569	1.74002	2.89817
AAEL000556	0.0374324	0	0	0.185352	0.0668307	0	0	0.12185	2.99506	0.454597	0.320644	0.0376476	0	0	0	0	0	0	0	0	0	0	0	0	0	2.57169	3.18448	0.07154	0	16.2251	0	0	0.264779	0	0	298.217	2.77659	0	0	0	0	0	0	0	0	0	0	0	0
AAEL000557	5.55574	5.10293	6.50371	6.70571	4.79292	4.39228	4.64775	4.69649	5.49846	4.89909	4.91888	5.48661	5.10574	6.05376	5.58809	11.776	9.63146	9.54257	7.08416	7.24976	9.18801	9.58292	6.32769	6.65757	5.79308	1.02281	0.785121	0.603607	1.02868	0.74556	0.800056	0.773107	0.710827	0.549965	0.1491	0.900397	0.897826	0.777924	0.580531	6.34182	11.3071	8.53701	9.09124	6.10399	5.66216	5.32295	6.18907	6.76105	5.30884
AAEL000558	142.434	151.558	135.497	96.706	163.971	178.156	172.251	191.747	179.902	159.929	176.598	156.362	178.841	159.12	146.821	70.2503	70.3811	52.0198	47.9732	36.7333	49.3132	44.2438	22.0547	24.7016	26.8248	30.4722	24.6774	26.415	24.2448	27.8505	23.9877	29.3896	28.6287	25.9297	22.773	26.2789	30.6318	28.3206	26.5426	94.9193	218.011	156.396	224.436	108.526	98.0691	103.641	93.8577	139.086	66.3084
AAEL000559	23.68	22.7969	24.8169	23.0289	23.2585	25.2486	23.6653	29.9394	19.2593	20.0212	21.2482	23.7865	22.8363	23.9618	24.3341	26.0145	25.2295	23.7871	25.4933	27.8735	24.2367	23.3855	30.1906	31.014	27.7835	32.2936	31.9011	33.9848	31.9148	31.9884	29.2106	36.3689	34.5921	33.1298	33.3816	28.5978	28.2623	35.4577	32.8407	23.5991	20.9871	24.4375	23.534	19.0961	22.2939	21.3005	24.2605	24.1703	22.7792
AAEL000560	1.26961	1.08536	1.75572	0.931353	1.29527	1.80912	1.54986	1.2464	2.53763	2.37399	3.42374	1.70254	1.60851	1.61321	1.69123	604.637	455.563	530.208	356.778	275.24	476.777	474.203	227.013	298.524	274.713	0.512785	0.326559	0.346635	0.37438	0.72457	0.374367	0.413436	0.463284	0.622604	0.418607	0.402168	0.175863	0.970695	0.611202	0.593501	0.789685	1.29489	1.02396	0.30971	1.77515	1.47289	0.883533	1.12988	1.4679
AAEL000561	22.4236	22.4966	26.3821	28.0758	21.7073	21.137	22.384	19.7409	5.19959	7.47272	8.10891	26.0039	26.3551	26.3027	23.2416	19.8074	16.6398	16.1879	19.0085	16.6742	19.3541	19.4096	15.7063	16.7987	16.7662	28.1524	28.6422	23.1804	28.1064	29.0724	27.5461	31.1794	27.9876	37.1427	25.2709	25.3011	25.1271	22.2644	29.3088	19.3045	18.4314	16.8092	16.0943	17.5287	19.0574	19.67	21.0758	21.8382	17.3212
AAEL000562	31.52	30.8933	32.9183	37.4734	28.522	28.1751	29.5875	25.9655	15.7087	18.2743	20.0945	33.8901	34.4168	33.7648	35.9228	31.9455	24.8337	28.4464	27.3171	23.4689	28.7026	25.087	17.9292	19.4311	20.6632	35.2524	36.1856	36.634	37.1196	36.7211	34.5309	39.6362	39.1327	37.9689	36.2879	32.6621	34.5956	38.0158	38.0122	47.5381	36.0623	34.2693	36.8716	47.541	48.3535	50.6343	48.316	45.0735	53.3756
AAEL000563	0.665303	0.358315	0.856263	0.274528	1.11357	0.914162	0.979997	0.609099	0.872663	1.16146	0.771734	0.669128	1.09816	0.713269	0.556848	47.198	47.6931	38.6065	42.0858	76.0694	77.9327	67.6518	56.8583	58.1782	52.1766	5.29025	2.77943	2.66223	6.01425	6.27083	6.08301	4.26529	3.60305	4.05947	0.431864	5.24558	5.95702	1.2518	3.57316	0.128904	0	0.0523881	0	0.142008	0.0273338	0.0370619	0.0759595	0.194277	0.0582458
AAEL000564	31.1125	33.7434	38.1362	30.3747	33.5789	34.9866	32.4748	39.7223	58.5396	56.6939	54.8219	33.7379	35.7894	37.5528	40.7358	38.7018	38.2795	39.5153	40.0002	28.3064	36.9616	30.4749	15.0461	15.3117	15.2166	54.8868	53.1705	71.1852	69.5279	56.6121	53.5031	68.7912	65.0681	56.1663	67.6757	51.3761	49.3555	67.8497	55.2782	41.0319	35.1363	38.9546	34.8905	36.9923	35.7422	34.2307	36.0115	36.4031	30.3923
AAEL000565	16.8765	22.7875	25.0069	12.9297	24.6503	28.107	24.5605	38.2499	74.8546	57.5733	56.5732	22.0722	24.9253	26.7267	27.2512	24.7032	17.0462	21.3818	25.888	24.57	33.2636	21.3801	11.6978	14.7986	16.1624	69.2999	76.9815	136.229	101.709	92.0925	79.6579	112.643	121.973	71.205	102.476	82.9192	85.5814	132.016	100.936	16.1279	19.9435	27.8171	22.1252	17.2455	16.6932	15.5988	15.6089	22.6742	12.7507
AAEL000566	1.44543	1.01909	0.686882	1.12781	1.64221	1.22777	0.912774	1.19767	0.861788	1.00536	0.619073	1.53303	1.03339	1.10823	1.03236	6.35949	6.31921	1.87087	3.33871	4.88056	4.46455	2.6989	5.03496	6.07307	4.02157	2.17332	0.479091	0.0502267	0.244111	0.262472	0.244102	0.303274	0.209132	0.0974311	0.341186	0.880343	0.324897	0	0.531371	0.142574	1.54472	0.927095	1.05849	0.381449	0.362788	0.351361	0.144025	0.221019	0.46016
AAEL000567	53.079	42.8378	52.6415	47.6727	42.8554	39.4989	37.0728	33.7205	32.5499	35.0976	31.5851	37.3212	43.8572	37.244	36.2229	299.765	371.2	372.651	365.404	349.893	389.407	377.126	303.847	354.711	297.852	121.754	89.9973	109.487	144.268	126.301	120.764	96.7818	119.039	67.6323	84.9126	86.0697	107.27	90.8873	98.4983	67.8759	98.3789	66.2815	104.979	64.8899	65.711	65.7835	57.6484	66.1643	52.5778
AAEL000568	24.1452	19.6325	21.9399	24.3931	17.5833	24.8453	24.7019	30.7247	15.1475	17.6407	21.4433	26.7815	24.0962	26.2607	26.3886	25.4991	21.9719	18.9412	22.7815	10.2506	12.8013	11.0498	9.72091	9.50729	10.7126	17.7596	12.648	15.2283	16.7316	12.4485	13.0161	21.6081	12.5983	14.6882	16.5887	16.7535	15.6565	15.4231	15.802	14.107	18.611	22.3254	17.5682	17.0643	11.379	12.5064	13.8731	14.621	9.47278
AAEL000569	23.4172	23.692	25.061	17.7546	24.044	29.7039	26.1719	30.6549	11.4431	11.1363	12.2831	28.533	30.0662	26.2987	29.5548	12.8809	8.37426	10.4458	9.63703	9.00492	12.0746	9.33414	5.81656	6.37782	5.92221	40.6992	41.4459	53.0101	49.8075	43.7564	37.3898	50.5745	50.7047	66.7742	53.4757	38.4571	40.6785	59.4518	48.9281	16.0998	13.7825	15.1644	14.2313	15.2701	14.0425	14.1689	16.3847	17.179	14.1811
AAEL000571	16.0882	15.3368	16.9155	19.8926	15.425	15.5718	15.9059	11.2678	6.38774	6.69713	8.82325	18.0905	16.8936	18.1596	21.0319	2.07639	1.57204	2.27175	1.41988	1.57524	1.98209	2.03886	1.22839	1.69108	1.47733	26.3343	25.6044	31.8589	28.8611	29.8682	26.5217	33.4224	32.2045	35.5374	33.0581	24.8905	23.4909	37.8857	26.8714	7.01627	6.75453	5.78242	5.49681	6.49709	7.23162	7.11981	6.70732	7.07151	6.5762
AAEL000572	55.2185	49.6539	55.358	42.7708	53.3096	58.3347	60.6049	84.1902	54.5004	67.2018	74.3485	60.1835	61.8482	59.5861	56.2436	66.3348	58.4474	59.6554	51.3656	35.4539	56.0817	44.1958	27.8376	29.4772	29.4564	40.2511	32.7252	39.0888	36.527	33.9913	28.2426	34.5742	40.1469	26.9755	34.4	32.0037	28.5514	39.5459	32.8504	52.7141	70.9046	84.3367	64.6083	53.4993	57.4934	49.425	57.8574	76.7226	49.4502
AAEL000573	0.193124	0.128014	0.258851	0.02452	0.344797	0.3266	0.257984	1.18477	1.3835	0.829906	1.50583	0.149411	0.261559	0.276063	0.159155	2.7266	1.21196	0.815465	1.02943	0.53241	1.73724	0.649801	0.446453	0.656127	0.774603	0.226804	0.180545	0.0567837	0.0788511	0.0296737	0.103489	0.0761925	0.0262705	0.367169	0	0.0847039	0.194459	0.0447225	0.150185	0.48356	0.931402	3.40641	1.21509	0.938595	0.390619	0.503158	0.705583	1.08278	0.166474
AAEL000574	111.975	103.951	106.164	101.627	104.68	113.673	104.944	95.878	36.3449	34.7012	38.8155	113.612	115.531	108.103	118.906	100.758	90.2833	85.9961	85.637	87.3842	95.0265	80.3539	70.7927	74.4714	71.4063	132.13	136.84	168.729	146.179	150.446	137.091	156.953	160.169	172.496	166.151	130.897	144.024	179.391	138.231	51.1	62.0273	64.2941	51.888	45.6683	40.5247	39.6653	51.5961	56.1189	32.4017
AAEL000575	3.76526	3.78536	4.58792	3.04362	4.58501	5.44783	4.34719	6.53687	7.83878	7.48048	6.34034	3.41792	3.07104	3.40879	3.17194	71.018	82.1835	69.6732	87.2858	117.516	108.919	94.0437	81.9656	76.7383	79.4941	21.7656	15.2534	10.1299	16.8081	20.2873	21.0062	18.742	18.046	21.1296	12.7345	23.3816	20.0377	11.0445	18.2193	11.2535	19.9751	25.3247	13.5919	15.3649	7.59035	6.26455	7.76007	10.1764	4.61158
AAEL000576	0.385744	0.955658	0.916548	0.28651	0.654261	0.848053	0.526337	1.41263	2.30217	1.63963	1.07389	0.523748	0.611249	0.82711	0.413263	3.50041	2.56727	2.18362	2.04527	2.19937	2.10307	2.42088	1.01436	0.54762	0.524698	17.6676	19.4945	33.5806	30.1488	26.5826	21.4976	30.6161	34.7551	29.1023	40.2636	20.8121	23.1989	40.9348	32.7577	5.05236	2.64522	2.50288	2.29463	2.40423	3.85428	3.71323	6.06011	5.11848	2.59362
AAEL000577	9.85235	10.7219	10.5749	6.84863	12.6125	16.188	12.748	11.3325	9.75185	8.96284	9.22518	10.8911	12.4806	12.0546	12.6593	25.6873	17.5279	15.1134	15.4707	16.4165	22.4364	18.9993	11.8734	13.4738	13.5215	3.3346	2.50006	1.02682	1.94611	1.34872	2.65533	0.921626	1.14268	2.63336	1.45157	2.62872	2.96201	0.797786	1.92063	17.2971	30.4986	41.9312	26.9211	16.9292	10.9771	9.47391	18.5152	31.2355	5.58847
AAEL000578	17.7588	16.7781	21.6537	24.5045	14.3539	13.5254	14.632	20.0968	5.46962	6.67998	8.594	20.4229	18.7689	21.431	24.5969	0.565656	0.226423	0.194831	0.15332	0.42291	0.858969	0.200572	0.121904	0.16636	0.147135	2.55974	1.95549	3.22501	2.56212	1.79874	2.14758	3.07906	3.19924	3.67939	2.97012	2.22034	2.21829	3.63904	2.89792	2.56528	1.43055	0.971009	1.47794	2.20266	2.68781	2.63206	2.84545	1.97103	3.27284
AAEL000579	4.03289	3.82079	3.91883	3.74776	2.80344	3.89089	3.74137	7.31775	1.27431	2.31853	2.91912	4.04471	3.92487	3.82709	4.33673	4.64482	1.91596	1.589	3.00074	0.84652	2.08867	1.28902	0.678986	0.748402	0.845125	8.39339	8.76373	8.00983	8.75419	7.76221	7.34488	9.53089	7.95072	10.4981	15.5751	6.73093	7.34427	7.5838	10.7352	0.910521	2.08051	2.3199	1.93196	1.71681	0.8317	0.785364	0.66036	1.01338	0.791194
AAEL000580	6.34365	10.9671	12.9237	4.61992	7.40866	9.02442	8.05078	14.4131	6.26867	7.96379	9.33577	8.19335	9.9639	12.8594	14.1315	0.187992	0.091844	0.0629007	0.0513324	0.0796458	0.183498	0.0929804	0.122443	0.0964005	0.110838	1.69502	1.46072	2.35936	2.28689	1.34281	1.19206	2.11575	1.83724	2.16754	2.09461	1.55064	1.20885	2.50216	2.20363	2.23559	1.72424	1.10876	1.02246	1.51319	2.6354	1.89561	2.25515	1.82745	2.4141
AAEL000581	8.75152	9.2288	10.9218	8.79331	7.59951	8.37834	8.60111	12.7553	12.4943	13.9083	13.0299	9.01804	9.63919	10.0739	10.2594	13.1536	10.6782	10.1445	15.6151	12.4291	11.9398	11.113	10.9243	9.61815	9.97761	18.7477	17.4732	20.4683	20.8295	18.1054	17.0906	17.3206	25.1805	18.9588	20.8965	17.506	17.9529	22.8043	20.1132	7.68223	7.97979	9.4255	7.57112	6.46083	6.86541	6.466	9.96775	10.1684	8.15794
AAEL000582	0.224594	0.200618	0.138835	0.207955	0.273843	0.311114	0.183464	0.267475	0.143705	0.199579	0.281541	0.231395	0.244334	0.415015	0.303217	0.269608	0.023521	0.140951	0.0402599	0.124932	0.354923	0.09376	0.0274376	0.0432039	0.0248373	1.39387	1.65327	2.58591	2.39875	1.72882	1.75539	2.07906	2.05365	2.11209	1.59302	1.67882	1.44207	2.62208	1.82753	0.348127	0.98741	1.03524	0.52273	0.561242	0.439314	0.361306	0.420288	0.604018	0.207178
AAEL000583	9.75736	10.4433	12.1131	11.1055	9.78518	10.9736	11.1409	12.4664	8.06828	9.15872	9.74759	11.3991	11.7371	12.0845	12.4794	13.6962	12.2197	13.075	13.0272	9.44404	12.006	10.1517	9.12472	8.7138	9.18866	11.261	11.5164	14.1284	13.8206	12.3982	11.2422	13.1636	14.1923	14.037	15.2783	11.8736	10.8873	14.6684	13.0102	15.8457	12.4773	13.9902	13.2768	14.4252	15.6679	14.8266	14.4908	14.5698	13.6765
AAEL000584	1.44384	1.34435	1.06602	0.626077	1.09229	2.60039	1.16869	5.8949	11.8928	7.16249	7.6688	1.53829	1.6373	1.64414	2.4033	12.2452	1.65497	5.62518	8.50464	7.73395	17.4994	2.44336	0.33708	0.308813	0.527049	11.3019	10.2112	32.5521	25.946	5.54808	8.35342	17.917	16.012	9.58673	15.3452	11.8604	11.3541	30.4634	24.0392	0.341389	0.623313	0.909543	0.879504	0.20894	0.209128	0.0654362	0.312931	0.548823	0.274235
AAEL000585	0.0438346	0.0188865	0	0.0144702	0.0626087	0.0160616	0.0108747	0.0570759	0.0229987	0.0106469	0	0	0	0	0	0	0	0	0	0	0	0	0.0439115	0.0138288	0	0.0446152	0	0.0335103	0.0232665	0	0.0203575	0.0224821	0.0155032	0	0.0455265	0.0374903	0.0127509	0.0791775	0	0	0	0	0	0	0	0	0	0	0
AAEL000586	22.4541	31.5189	32.0273	5.03097	33.5585	53.2368	30.3733	61.0205	22.7891	16.7811	19.7273	21.2548	30.2916	27.014	30.4782	32.3996	31.5197	22.8317	32.1092	27.8063	37.5712	20.0954	10.1781	10.257	11.9775	9.30706	10.7016	9.32064	9.16785	7.91492	9.43717	10.1615	4.49178	9.29133	11.8714	7.53108	8.27531	11.0113	15.065	12.5989	30.6562	52.4832	26.9457	9.02174	6.81246	8.87478	15.5907	23.5455	3.55802
AAEL000587	2.92316	4.38566	4.96113	0.430787	4.56656	6.78994	5.43896	9.17561	9.58562	6.71969	5.73826	3.30746	5.20798	5.07395	5.96515	5.83402	4.09043	5.28299	9.53616	9.18374	19.5501	4.66576	1.30727	2.88184	2.4851	16.47	14.8025	32.1234	29.6458	13.7631	10.909	23.5596	25.754	32.8986	20.4658	16.5928	17.3858	36.9289	26.3858	6.39191	4.90909	10.1279	6.14554	4.36762	6.24506	4.18731	8.58203	8.97503	4.09466
AAEL000589	70.1511	72.9083	67.4312	41.3123	86.3547	105.536	71.3949	138.104	137.987	108.579	106.244	76.2341	73.2977	72.9598	88.3582	60.2676	46.9631	45.7949	44.9626	43.0348	66.6666	45.5072	22.7323	23.2005	23.3264	72.2326	77.8732	89.6959	90.2401	68.5725	67.9741	81.2657	73.4872	82.2462	82.3856	82.3167	74.2922	93.2395	88.2436	43.3584	73.5124	80.5946	64.8546	33.5056	33.735	31.1956	42.3425	54.335	22.7814
AAEL000590	96.7579	110.644	102.528	93.9473	121.027	107.482	107.818	153.135	136.728	142.747	142.044	106.149	108.512	120.54	113.537	100.737	79.3409	75.5663	74.8435	49.5986	74.9855	59.059	31.7618	32.3541	32.2471	75.8418	88.2835	93.2598	99.1585	116.578	105.217	112.634	104.226	81.6514	122.106	94.1673	87.254	109.081	110.102	74.7782	66.0353	96.5823	60.2447	86.2363	57.0162	51.4486	62.204	71.999	40.367
AAEL000591	5.05037	9.02242	8.88264	2.07186	8.07425	11.3697	9.00038	16.4208	26.367	21.0502	19.7799	6.96131	9.52886	8.78726	9.08061	14.1821	8.84032	10.3638	12.5696	13.3776	21.3383	9.82778	4.03974	5.8383	6.44941	16.5672	17.109	32.9473	27.2889	20.3984	18.9191	28.8508	29.7387	20.8619	28.2217	19.5151	18.5384	34.2751	26.3885	6.89172	9.10205	15.8666	9.45006	5.98969	6.31588	5.73005	8.14359	11.05	4.36294
AAEL000592	0.0812818	0.0875525	0.0643766	0.0670796	0.290236	0	0	0.132294	0	0	0	0.245247	0	0	0	0.0416716	0	0	0	0	0	0	0	0	0	0	0	0	0	0	0	0	0	0	0	0	0.0591094	0	0	0	0	0	0	0	0	0	0	0	0
AAEL000593	33.6337	33.5491	35.261	33.2905	26.4522	24.8657	33.7607	30.774	12.8614	15.8263	18.8622	37.7246	46.439	38.9571	30.446	16.6704	9.3259	8.67278	10.5977	13.5655	16.8624	13.1972	8.89263	8.15985	7.39605	19.4003	17.2689	16.1906	16.3118	16.9575	16.1977	19.5983	21.515	20.4924	18.8138	18.3961	19.5304	19.1003	18.8902	27.7987	26.6274	28.3861	23.8564	28.9625	21.659	21.0135	37.9971	43.8588	28.5303
AAEL000594	15.0335	16.3358	17.1064	17.8751	11.9573	14.8062	13.4967	17.9247	5.11335	5.41417	7.6144	17.3106	16.0092	18.5508	17.7017	17.7734	9.19968	9.27122	12.5247	6.3671	10.9055	7.29761	6.19423	4.78446	5.88408	17.4042	17.8748	17.6825	15.6132	13.9471	15.5519	19.1587	18.7192	20.7416	22.3847	14.944	14.8778	17.7109	19.1393	17.102	17.2301	15.9014	18.1767	19.501	15.5629	14.8238	13.8336	13.2585	11.8623
AAEL000595	19.9523	23.1037	24.522	26.4306	22.9504	22.4404	23.4054	18.9197	32.0363	26.9407	28.4064	25.7094	24.0339	28.101	27.4615	4.73563	2.98646	1.95307	2.31368	2.24365	3.06162	2.49706	3.17332	3.43257	2.74768	45.0216	50.848	68.4909	61.066	59.5884	54.7315	67.2483	71.9303	62.8276	65.0139	49.1466	54.4728	73.085	58.542	5.20898	7.55574	6.94092	8.5684	6.16183	5.64949	5.41776	4.39458	6.09179	6.08358
AAEL000596	0.155503	0.335	0.269236	0.125348	0.0710217	0.0993812	0.179433	1.15365	1.42305	1.85776	1.08938	0.0872914	0.0933853	0.124066	0.180803	0.0741613	0	0	0.0683444	0.0589117	0.0628636	0.0068775	0	0	0	314.889	211.036	87.7414	149.442	87.9248	162.668	72.7441	88.9235	189.956	111.777	147.724	265.28	64.2654	209.098	0.0224217	0.085025	0.164023	0.779815	1.2721	0.0237723	0	0.0264249	0.0202757	0.0101313
AAEL000597	33.5127	36.6499	40.5471	32.1892	37.1178	48.4244	38.8132	35.758	39.5117	32.8239	31.8199	43.8078	43.3087	44.1946	56.8897	6.40173	4.49088	4.70066	4.24267	6.43083	6.32799	6.01157	4.08191	4.66009	4.81062	91.4181	114.024	240.606	170.48	103.677	79.2297	163.001	197.522	165.174	147.732	110.563	124.313	262.79	150.025	13.199	15.2826	13.5195	13.4253	11.8138	11.8134	11.5144	13.7344	14.2733	11.6026
AAEL000599	2.78827	2.89625	2.96621	2.47374	2.97584	3.2359	3.20766	7.13382	3.87775	3.79855	3.77506	3.57005	3.61096	3.37782	2.75571	14.7556	8.39385	8.08341	6.91362	5.45288	8.93178	8.64213	3.65036	4.59293	5.28704	0.200715	0.208405	0.15731	0.300361	0.226067	0.183169	0.211079	0.169816	0.245819	0.463059	0.175994	0.209502	0.185845	0.242704	2.5623	6.90769	6.58079	5.21083	3.5841	2.19586	2.30486	3.20773	4.16621	1.89281
AAEL000600	0.117617	0.158364	0.116443	0.218399	0.314985	0.215483	0.291791	0.670015	0.674956	0.21426	0.314845	0.04436	0.224341	0.0630484	0.183762	3.1356	2.38308	1.86627	1.72885	1.14962	1.83545	1.76149	0.883676	1.04359	1.03324	6.24746	7.0876	10.0592	7.17932	7.60604	6.99862	10.3305	9.90559	7.32198	11.5286	6.68531	7.82627	11.5077	8.02618	0.410196	1.61311	0.759446	0.747026	1.07952	0.753833	0.419333	1.02058	0.686916	0.350102
AAEL000601	0	0	0	0	0	0	0.0377417	0	0	0	0	0	0	0	0	0	0	0	0	0	0	0	0	0	0	0	0	0	0	0	0	0	0	0.0376004	0	0	0	0	0	0	0	0	0	0	0	0	0	0	0
AAEL000602	10.8559	10.4469	12.4389	12.5518	10.6256	10.0202	11.5692	12.5791	6.7222	7.67949	8.83105	11.9575	11.3033	12.3673	12.7915	8.5462	6.99493	8.23582	10.6313	8.79748	9.53567	6.9954	6.38285	6.45409	6.65242	40.0326	41.2995	48.4989	46.3237	43.864	38.6124	51.2623	51.3555	54.8542	57.3049	43.4976	42.0178	49.8517	46.8895	15.6098	11.0667	10.8308	11.4902	14.3501	13.4393	12.5493	15.0496	13.4141	11.4243
AAEL000603	0	0	0	0.014628	0.0474685	0	0	0	0	0	0	0	0	0.0126686	0	0.0181745	0	0.159628	0.0744399	0.0288747	0.0280106	0.0168545	0.0221951	0	0	0.0225508	0.0359028	0	0.0235202	0	0.0617385	0	0.0156723	0	0	0	0.0128899	0	0.0298655	0.0137371	0	0	0	0	0.0233033	0	0	0.016563	0
AAEL000604	6.2825	5.84438	4.77023	0.760576	7.56655	13.1033	5.3778	23.2711	18.5839	12.3668	17.1046	7.84604	6.69624	5.50154	8.01935	76.5166	32.7861	39.7678	47.2839	50.6223	81.2918	31.5608	16.7903	17.4754	20.6136	34.895	32.1424	60.531	50.8634	22.7387	22.576	33.7199	35.0396	37.9368	35.456	28.2538	29.3097	60.6865	44.3327	57.8748	47.2273	51.0649	41.9533	29.0253	43.4827	39.6834	60.1338	60.2832	30.3828
AAEL000605	8.68699	8.36255	9.01746	8.27151	9.18725	9.19763	9.56347	10.9434	1.38757	1.35004	2.08621	9.20579	9.52313	9.03457	9.2523	10.0931	9.29617	8.38118	9.90196	9.17141	7.55107	6.54692	3.92903	5.38776	4.75577	13.1166	12.0756	10.7085	13.2521	12.4812	10.9707	13.8629	13.9826	16.7731	12.8491	11.9739	12.1522	11.1193	13.5948	4.86354	8.92286	9.5554	7.92149	4.62313	4.98559	4.47468	5.5681	6.78553	3.15199
AAEL000606	0.512075	0.612867	0.811145	0.751292	0.40633	0.625439	0.352885	0.370423	0.895571	0.55279	0.974759	0.743916	1.06855	0.65066	0.406376	0	0.122153	0	1.19476	0.185376	0.179828	0.216412	0.284986	0	0.257977	0.579106	0.57624	0.869926	0.151	0.11365	0.13212	0.437726	1.00616	0	0	0.162208	0.496519	0.513862	0.383473	0.529153	0	0	0.141024	0.194314	0.299214	0	0	0.319004	0.0796997
AAEL000607	0.763256	0.44844	0.439645	0.343579	1.36269	0.635609	1.03283	1.0164	0.0910133	2.10667	1.28779	0.4885	0.651558	1.48779	0.74337	34.933	46.6265	57.6084	45.8963	14.6944	7.67558	11.7443	9.03613	9.08434	5.8202	0.353113	0.281093	0.132611	0.184146	0	0.322245	0	0	0	0	0.197815	0.201837	0.208887	0.233825	0	0.815687	0.524519	0.17198	0.710907	0.0912238	0	0	0.129676	0
AAEL000609	23.9582	24.3344	20.853	18.6902	40.1849	48.0832	42.3116	41.491	40.7543	33.5671	53.4365	50.9689	59.1568	49.3975	39.5917	23.4219	27.8137	18.7786	20.674	13.5397	20.9358	20.103	17.3925	20.9414	17.2617	2.12906	1.07339	0.74626	1.25833	1.83846	2.46107	0.786762	1.18372	1.93015	0.506929	2.10711	1.866	0.839644	1.5978	80.2808	137.926	114.554	129.203	100.158	143.373	108.536	90.0795	124.37	89.3105
AAEL000611	104.747	53.4501	55.5538	37.1027	48.4599	47.3351	76.1306	6.52794	1.71284	3.51157	4.12808	34.0532	39.3044	26.7997	17.9871	126.627	446.057	404.004	1236.38	970.942	47.905	676.021	243.406	583.809	154.152	29.43	100.133	4.63485	4.45573	69.4943	57.8297	25.833	88.7399	28.1251	5.81247	2097.14	299.404	0.842397	4.71483	34.4094	114.036	66.6312	125.072	48.8972	32.9871	16.9598	10.2234	17.9548	12.8042
AAEL000612	1.0408	2.39168	2.08831	0.687157	4.21196	0.889852	1.03283	1.24227	2.09331	1.7696	1.28779	1.18636	2.44334	1.78535	1.48674	119.597	124.089	143.247	120.132	73.472	117.327	127.076	60.125	64.4659	62.6065	1.58901	1.68656	0.530443	0.368292	1.80177	2.73908	1.4235	2.33134	1.11471	0	3.65957	3.22939	0.626661	2.8059	2.58123	2.71896	3.14712	0.945893	2.36969	2.64549	1.85535	1.26754	2.33417	1.55512
AAEL000613	10.0051	7.44992	9.22341	9.43993	10.0263	11.5341	10.9807	11.2089	3.25662	3.08701	2.97491	9.14103	9.08965	9.46414	9.94829	0	0	0	0	0	0	0	0	0	0	0	0	0	0	0	0.034317	0	0	0	0	0	0	0	0.0498017	0.0229071	0	0	0	0	0	0	0	0	0
AAEL000614	25.6179	20.4795	23.7588	27.7085	19.6125	23.1959	21.9592	18.2461	8.31285	9.28728	11.6416	21.9549	17.0598	20.4338	22.3808	0	0	0	0	0	0	0	0	0	0	0	0	0	0	0	0.0327031	0	0.0249049	0.139233	0	0	0	0	0.094919	0.0218297	0	0	0.0349069	0.0240488	0.0370314	0	0	0	0
AAEL000615	75.4804	69.7564	62.5862	64.2467	69.4511	61.2465	65.0641	88.1542	114.861	97.272	97.4062	70.6094	77.218	75.6776	63.0057	104.487	135.626	30.1181	82.7872	52.9872	69.2299	64.3663	24.9515	16.8712	27.2924	247.363	234.354	148.037	169.47	144.867	122.481	209.845	194.279	169.505	154.328	166.698	180.885	201.575	199.225	44.9288	156.834	135.831	142.779	38.9046	34.9939	28.9043	26.9436	53.3498	19.2921
AAEL000616	2.01625	1.61293	1.5917	1.50678	1.43052	1.5281	1.63747	1.23997	0.516874	0.47856	0.618835	1.57868	1.60345	1.32373	1.72385	0	0	0	0	0	0	0	0.0164478	0	0	0	0	0	0.0348595	0	0	0	0.05807	0	0	0	0	0	0	0	0	0	0	0	0	0	0	0	0
AAEL000617	0.18809	0.354551	0.223456	0.135822	0.545692	0.839949	0.349968	0.994937	2.62133	1.38483	1.76222	0.532045	0.317365	0.537735	0.671695	0.494204	0.365953	0.181489	0.370277	0.306406	0.575895	0.335349	0.088322	0.185432	0.133252	1.73492	2.40497	9.9754	6.11487	1.69066	1.99272	3.43669	6.61071	2.26628	4.76166	2.59734	2.274	9.41372	5.50648	0.200437	0.230325	0.148108	0.262235	0	0.29365	0.188602	0.386546	0.307579	0.148202
AAEL000618	0.308479	0.258438	0.162881	0.282866	0.581346	0.156988	0.191323	0.613652	0.517021	0.228941	0.0978674	0.103417	0.201159	0.146986	0.153003	5.9746	4.23119	3.45425	2.96891	2.84764	3.06032	4.1718	2.70393	3.35207	3.45782	0.130822	0.0347132	0.0655065	0.0454819	0.17116	0	0	0.030306	0	0	0	0.0498513	0.0515926	0.0577519	0.318767	0.26862	0.172733	0.212386	0.20485	0.112656	0.0611	0.125226	0.160142	0.12003
AAEL000619	0.0563339	0.12136	0	0	0.100577	0.103208	0.139756	0.275066	0.295568	0.273658	0.56298	0.0566578	0.0661234	0	0.301764	0	0	0	0	0	0	0	0	0	0	0.143343	0.228214	0.107664	0.149505	0.337575	0.130812	0.144464	0.298859	0	0	0.562107	0.245801	0	0.379676	0	0	0	0	0	0	0	0	0	0
AAEL000621	44.1631	37.5503	34.6203	28.3225	41.278	46.1634	47.9475	12.3474	6.75232	7.78731	7.73618	22.9806	32.0142	24.5288	20.1575	123.903	347.941	289.395	702.823	697.071	22.978	309.675	110.149	431.792	102.781	10.3412	97.6864	2.07125	1.19841	42.2129	26.8435	16.6753	53.023	10.9375	3.28297	571.332	108.893	0.271885	1.82606	22.818	63.3473	47.3344	80.809	44.2605	50.9376	15.1334	6.59923	15.3594	15.5604
AAEL000622	82.5035	89.9047	107.776	104.249	88.206	94.5102	102.352	84.1755	27.1883	30.1886	35.565	95.1019	92.1069	107.448	121.626	52.9047	35.7382	39.4071	43.3828	45.0695	48.6119	45.0381	33.9987	34.6273	33.1889	118.578	102.001	147.65	162.451	140.796	117.148	159.004	147.057	168.438	145.488	118.962	106.682	165.232	142.894	56.4851	55.3292	49.9342	50.0569	54.1376	52.0877	51.5272	58.262	56.6542	53.7275
AAEL000623	0.0164522	0	0	0	0.0587466	0.0301416	0.0306117	0	0.1079	0	0.0352323	0.0082734	0.0289668	0.0352767	0.0293765	0.6073	1.3687	1.27704	0.820498	0.884442	1.20896	1.37669	0.473831	0.869374	0.652712	2.03036	2.39938	3.00282	2.83807	2.76047	1.47083	2.74238	2.77845	3.92396	2.07183	1.9934	2.47661	2.5755	2.21767	0.267764	0.257875	0.248736	0.061167	0.224749	0.151409	0.117312	0.180326	0.338221	0.0691371
AAEL000626	0.0310914	0	0.0984997	0	0.222039	0.227847	0.2314	0.657854	0.244691	0.717418	0.443879	0.156351	0.25546	0.133332	0.166547	7.55553	8.71088	8.24008	12.829	18.0311	14.5435	13.5997	8.79874	9.2201	6.34369	0.316451	0.314885	0.178264	0.742622	5.77566	3.10447	0.717583	2.08929	1.3832	2.17967	2.92506	2.48712	0.467998	1.78116	0	0	0	0.154125	0.106183	0.0408762	0	0	0	0
AAEL000627	5.97421	1.43002	6.45912	3.13038	2.70887	8.68665	6.11667	2.1608	0	0.230329	0.270766	4.67332	5.23146	2.71108	1.18526	13.4182	29.622	52.2979	143.67	2231.92	14.8358	504.601	529.836	257.729	80.4027	4.102	22.0892	1.44988	0.251666	13.2592	9.02823	12.6454	19.2847	0.468752	0	414.982	122.888	0	0.319561	9.11319	4.45909	2.50895	3.05552	1.29543	3.74017	3.71896	1.03938	1.94947	1.06266
AAEL000628	18.0691	14.6239	17.7354	19.6889	15.3128	17.1067	17.8888	13.6616	5.98525	7.83347	9.85214	16.2608	14.0347	17.3939	16.8736	0	0.0302358	0	0	0	0	0.0267837	0	0	0	0	0.0285267	0.026916	0	0	0	0	0	0	0	0.0200752	0	0	0.142379	0.130978	0.110373	0	0.139628	0.192391	0.0925786	0.27616	0.205818	0.105282	0.0789105
AAEL000629	11.7718	9.84566	10.5301	8.17201	10.1686	10.1174	10.651	8.34014	4.47331	4.0366	4.74528	7.57381	9.73322	7.47335	6.86222	21.2297	31.9071	27.4985	27.8454	17.3155	24.5941	18.2721	12.7463	12.6431	10.4002	26.0333	14.1664	10.8189	19.9853	20.298	18.5719	18.6455	16.7455	11.3385	5.66362	12.8812	13.7474	7.45256	10.9675	3.864	5.01986	5.49628	4.20497	3.63601	2.79944	2.22191	4.30088	5.56477	2.49769
AAEL000630	0.0317271	0	0.0251284	0	0.0849669	0.116253	0.0196776	0	0.0416157	0.0385309	0	0.0319095	0.0186203	0.0226763	0.0849763	0.227722	0	0	0.0333112	0	0.0250689	0.0905069	0	0	0	110.52	67.0923	116.603	104.325	63.0885	51.5343	54.7564	163.099	69.1823	52.0637	50.7427	98.6116	133.862	133.806	0.0245889	0	0.059959	0.0196595	0	0.041712	0.0282786	0	0	0
AAEL000631	0	0	0	0.0171371	0	0	0	0	0.0272375	0	0.029646	0.0104424	0	0.0296834	0	0.361965	0.312069	0.356208	0.915692	0.101483	0.426599	0.473895	0.208019	0.327551	0.376608	1.77008	1.72451	1.68667	1.98394	1.67987	1.66356	2.23656	1.9095	2.10425	1.02443	1.6428	2.25004	2.06295	1.92436	0.0804673	0.16274	0.0523243	0.102937	0	0.0273005	0.0555252	0.151734	0.0582123	0.0145437
AAEL000632	0.0236743	0	0.0187505	0.0390755	0	0.0216865	0.0293663	0	0.0621061	0	0	0	0.0277883	0.0169208	0	4.34517	0.749688	1.17771	0.869971	0.964158	1.72096	1.91349	0.978279	1.30702	1.10025	4.27703	5.63452	5.99507	3.92683	4.42148	3.54581	4.7051	5.56806	6.97764	7.31496	3.71211	4.97552	5.27403	4.74687	0.0733915	0.0927688	0.134222	0.146696	0.20213	0.108937	0.0422022	0	0.0221223	0.0165811
AAEL000633	0.0254006	0	0.00670589	0.0279498	0.21163	0.0232678	0.00525126	0.0551224	0.0222116	0.0308476	0	0.0340621	0.0049691	0.00605152	0	0.0260447	0.0545324	0.00726198	0.0622271	0.0827569	0.0468302	0.0402552	0.0106021	0.00667774	0.0479867	0.0215441	0	0	0	0.00845611	0.0393215	0	0.0149726	0	0	0.00603452	0	0.0127446	0.0142661	0.0393715	0.0331777	0.0426692	0.0524643	0	0.0389601	0.0377329	0.0154669	0.0712062	0
AAEL000634	28.4203	28.1827	21.9137	16.1359	28.0682	31.5579	29.6212	50.5983	44.4808	49.3685	54.3693	30.8669	31.577	28.8416	29.7181	27.0896	34.681	26.0553	30.3755	24.3161	22.1758	19.5904	16.1681	17.5693	16.4693	40.5085	41.2134	65.3801	61.9438	43.4478	39.7679	45.9558	49.7058	46.1329	50.1041	40.7138	40.4066	63.4318	53.6001	24.8522	30.6354	32.8032	28.8202	19.2134	21.3031	21.5752	25.9197	29.5934	18.9808
AAEL000635	42.8126	40.2359	45.6445	47.0442	33.9801	36.1713	39.2075	39.696	18.149	19.4244	24.5502	42.5906	39.7827	43.7792	44.9844	48.506	44.4582	40.5743	39.7168	45.1353	45.2423	43.1483	42.2392	41.7686	39.9819	49.8714	46.9163	49.1194	52.6665	52.7907	47.1428	53.1478	51.8992	63.3024	50.3847	45.8396	48.2487	45.5011	56.1806	44.2972	37.8702	36.5707	35.8678	45.491	43.0129	42.5869	43.5024	42.8132	41.9875
AAEL000636	0.814128	1.00729	0.766793	0.508448	0.54998	0.604679	0.552697	0.39394	0.346337	0.541121	0.518322	0.337482	0.54237	0.290941	0.353598	9.865	12.105	5.75132	3.91002	13.8539	11.0313	9.31067	4.91814	4.12156	3.65391	8.55221	6.78563	2.12365	4.35043	4.26325	3.29556	2.75077	3.92995	1.77425	2.32812	7.74709	4.69637	1.29169	3.11425	3.01837	4.54818	9.33536	3.25178	2.19801	1.69953	1.53953	1.76859	2.80657	1.01711
AAEL000637	0.0186243	0	0.0221262	0.0153701	0.191195	0.0170605	0.0173266	0.0606256	0	0.0113091	0.0132946	0.00468284	0.0218608	0.0266227	0	0	0.0199922	0.00798699	0	0	0.00735793	0.00885483	0	0	0	0.0118475	0.0282933	0.0177972	0.0123568	0.0186007	0.0324354	0	0.0082337	0	0	0	0	0	0	0	0	0.0117323	0	0.0159013	0.030607	0.00830001	0	0.0174034	0.0130441
AAEL000638	166.7	128.245	155.1	136.382	100.521	121.509	118.822	81.6865	18.3792	19.2858	26.5513	153.31	171.248	146.763	151.026	103.358	123.246	110.566	119.565	97.1146	97.6975	114.828	83.7943	72.8707	88.7516	210.25	214.327	160.027	253.319	123.828	125.613	89.0696	133.354	156.367	119.069	143.808	152.908	120.668	141.942	281.952	263.885	186.7	246.687	301.913	286.375	303.219	319.26	279.485	362.693
AAEL000639	2.36572	2.46128	1.88844	1.78326	4.78905	1.49022	1.35557	1.34411	1.37642	1.5911	1.24992	2.20446	1.81477	1.95269	2.82719	55.6513	39.2452	36.0066	33.4177	30.0013	37.0809	41.826	14.0575	16.2488	16.4555	0.69518	0.6037	0.42721	0.609712	0.533317	0.432551	0.414	0.329408	0.42203	1.1608	0.690372	0.70441	0.317776	0.523108	5.92867	6.30176	5.42913	4.93251	5.70432	3.74698	3.6416	7.93996	6.85817	2.46144
AAEL000640	8.27861	6.45595	9.97861	7.72863	6.77713	8.0296	7.93023	8.59668	6.55136	6.63438	6.39975	6.83176	6.66869	6.66665	6.75559	27.0149	57.3344	62.4696	82.4949	85.087	82.6195	81.5938	66.3733	57.4636	63.0269	15.8544	14.5683	15.5475	21.573	21.4123	22.1377	15.5141	18.5149	17.0047	10.0831	13.9811	13.4027	10.093	14.8957	8.56438	6.14062	10.9178	6.96351	11.0768	5.94269	5.08614	7.20798	7.86424	3.61185
AAEL000641	336.386	329.749	292.723	277.751	361.129	403.594	362.183	365.858	185.728	178.913	187.846	392.093	392.592	344.759	376.462	373.732	429.936	408.431	507.083	411.717	366.942	341.011	631.266	713.812	783.644	414.987	433.399	494.751	490.909	499.319	472.616	503.501	545.854	438.5	570.481	483.598	494.848	579.19	534.258	238.897	376.801	445.227	334.963	264.501	183.889	162.944	237.352	297.277	130.57
AAEL000642	11.7722	9.2027	13.5191	8.75781	9.29658	7.10127	6.80484	27.2548	13.4005	18.7637	15.3686	7.3264	6.52364	7.76472	7.16189	18.8207	18.3615	11.6473	15.2493	62.5862	77.3696	64.8039	13.6487	11.8451	10.4998	69.7719	78.8034	100.685	111.508	157.703	139.269	134.939	101.273	65.4931	99.2414	100.081	96.1645	95.8144	121.042	6.24501	9.86731	11.8744	7.85737	4.1924	3.88994	3.54297	3.71285	5.9498	1.20935
AAEL000643	22.8679	22.5422	28.1777	25.6787	21.3414	24.6421	24.9228	25.0497	17.8047	19.7942	23.0929	26.7778	26.5006	29.9154	30.556	10.6398	8.21371	8.25807	9.36888	8.97284	9.08326	10.3369	8.22564	7.32433	7.80849	29.5285	31.2627	42.8158	34.539	32.2372	27.4534	37.6045	37.8434	28.3855	38.4522	27.8944	28.3982	37.3201	34.013	18.0439	15.0914	11.6361	13.445	15.8827	16.4415	16.2049	17.761	14.857	15.9705
AAEL000644	59.2525	50.8917	62.9633	64.1364	48.7124	49.5665	47.1498	66.6474	32.0392	36.617	42.4285	58.6971	56.2234	59.8204	57.4911	3.44614	1.73286	1.8461	1.23181	1.86813	1.72858	2.23122	1.41388	1.39146	1.1199	310.136	346.548	340.148	358.771	432.012	414.448	431.89	409.327	380.387	384.588	292.465	315.514	321.33	339.686	4.85399	5.08128	5.0568	4.89758	5.63361	4.01271	3.58529	3.86746	4.38527	2.87907
AAEL000645	12.4609	12.6048	14.3379	15.067	11.487	10.5583	11.7734	16.4327	3.02948	3.51281	4.96172	14.5789	14.536	13.1589	14.5125	5.3679	3.73069	3.92416	4.80368	4.51494	6.70878	4.2878	3.88366	3.88603	4.08906	24.9348	25.5075	15.8697	21.2198	25.9228	20.7375	16.725	22.1718	19.9114	12.4507	19.1263	18.5875	16.8528	18.3459	15.4279	9.82608	10.6141	11.2856	13.8599	15.2981	13.1553	14.2647	14.0797	11.7701
AAEL000646	0.100947	0.0790797	0.0436099	0.015147	0.0819215	0.0336258	0.0341501	0	0	0	0	0.0369189	0.0538586	0.0131181	0.0491583	0.733957	0.384189	0.582458	0.59738	1.07637	1.24719	1.72781	0.666499	0.665879	0.478505	0.0700531	0.0185884	0.0175388	0.0730644	0	0.085239	0.0235336	0.0324567	0.0113408	0	0.091569	0.0266946	0.027627	0.0309252	0.142245	0.215762	0.138744	0.0341187	0.0156705	0.156846	0.0654362	0.335283	0.0857537	0.167112
AAEL000647	4.69846	4.65293	3.51062	3.60482	3.6259	3.61739	3.28893	4.04002	3.31928	2.87748	2.57727	3.46102	3.56626	2.98373	2.90679	26.8894	13.7465	14.3637	12.4553	7.85089	11.1183	9.62512	5.77237	7.7545	6.19363	21.1013	6.44801	7.7936	14.0092	23.5832	24.1223	20.7496	15.8905	8.34591	9.91865	37.4732	7.79474	9.6804	13.8235	42.3097	80.9709	97.5861	71.1911	45.0832	31.9027	31.3329	33.213	46.7511	15.8045
AAEL000648	2.36573	1.41927	2.94099	5.04156	1.06929	1.42644	2.22875	0.779837	1.1391	0.654619	0.684041	2.80098	2.00354	3.03927	2.88741	3.00913	2.08945	3.44172	1.82358	3.12211	1.94025	1.99327	1.9499	1.18091	1.56144	7.61981	2.97218	4.97918	4.53	2.93098	3.05963	6.29711	3.7069	12.1012	2.25488	3.1161	3.74567	3.8765	5.34844	1.62459	0.469378	1.13186	0.742232	0.920437	1.14174	1.4947	0.984675	1.39914	1.34231
AAEL000649	15.63	19.1497	17.2991	9.05637	18.8838	21.3747	16.7823	24.5178	20.8555	21.5842	24.1197	19.413	19.4143	19.0826	22.391	26.9367	24.4741	23.2264	23.6378	26.2376	24.7667	22.5904	18.3394	19.2712	17.3091	50.2858	54.2301	84.3162	66.3491	53.0344	51.1117	60.8556	59.0689	70.8337	58.3607	48.6171	47.3278	80.4721	57.4496	15.8779	24.7558	24.2118	21.4224	12.9834	11.2483	10.3187	16.6249	21.7449	9.07924
AAEL000650	2.26812	1.40985	2.37152	0.799037	2.43286	4.48385	3.95883	4.87347	1.2935	1.89441	1.53586	2.6328	2.89377	2.62707	2.01694	123.057	144.543	134.376	130.514	189.796	154.932	157.586	94.2069	104.786	99.4239	16.1049	7.68118	6.44221	12.348	17.7459	26.5837	6.82797	12.7144	13.6933	7.63497	15.5137	11.9827	4.29118	10.0903	0.3335	0.281035	0.361434	0.199981	0.214317	0.235725	0.111867	0.196521	0.184298	0.0753463
AAEL000651	0.0168169	0	0.0133193	0	0.0450366	0	0.0208602	0	0.0110292	0	0	0	0	0.0120196	0	0	0.0180521	0	0	0	0.0132878	0	0	0	0	0.0427911	0.0510952	0	0.0446305	0	0.0585755	0	0.0297387	0	0	0.0239716	0.0244591	0	0.0850063	10.3354	12.4547	10.6997	13.0673	6.92066	9.27489	8.39388	8.14095	10.0415	2.48522
AAEL000652	8.569	9.21772	6.17808	5.49079	10.4245	10.9704	9.61896	9.80201	5.37162	5.65606	7.07486	8.92977	11.1891	8.69077	7.25085	10.1625	6.21845	5.39167	5.38365	4.48489	5.85528	4.07954	3.13139	3.70938	4.42097	0.204322	0.209119	0.153465	0.426209	0.114567	0.133186	0.0588341	0.0811418	0.0567039	0.11914	0.163516	0.316998	0	0.347909	12.9621	60.5033	56.3213	37.4737	10.4013	13.0604	11.983	17.6443	31.7289	7.02193
AAEL000653	0.367703	0.875525	0.61311	0.287484	0.449175	0.886393	0.672161	1.00795	0.152308	0.705089	0.745989	0.506066	0.567897	0.774595	0.656559	0	0	0	0	0.126106	0.0611659	0	0	0	0	0	0.1176	0	0.0513605	0	0	0.0496288	0	0.0239159	0	0	0.084442	0	0	0	0	0	0	0	0	0	0	0.0361682	0
AAEL000654	4.45446	5.30211	4.92142	2.40957	4.99559	6.58357	5.56026	8.24008	9.72165	10.2739	8.9914	4.77183	4.81113	4.38767	5.06299	10.3631	7.36331	8.10666	9.69761	7.4699	9.92307	6.86966	5.17943	4.886	4.77341	19.502	20.6612	23.1432	25.4564	22.6926	20.1657	23.0862	25.3029	18.3993	27.1412	19.5557	19.1231	23.9746	23.4625	3.80039	6.05057	8.08807	4.8245	3.53154	2.11615	2.33547	3.93186	3.91759	1.73032
AAEL000655	38.3376	30.5619	39.0112	40.0123	24.9026	28.2362	27.9023	22.3879	14.6781	17.6974	22.9917	34.0949	34.5957	35.1233	35.8889	26.4626	20.6498	23.4106	18.827	35.9042	23.3154	34.2964	31.0661	21.554	22.4615	79.704	83.9073	80.3843	74.8775	90.2249	80.669	87.487	82.4462	89.2841	80.3006	70.7287	70.4007	72.4668	69.4535	17.873	18.7228	17.6589	17.3983	14.6123	13.2647	12.0376	15.8809	19.4075	8.10774
AAEL000656	2.91296	4.6943	4.17078	1.586	3.91741	5.43378	3.88549	7.96753	8.52499	7.11202	8.96554	2.98297	4.66249	4.63984	4.41771	5.87281	6.8792	5.97027	6.79202	7.37065	7.31746	5.59736	4.58554	4.70227	4.57977	3.40764	2.60534	2.545	2.97181	2.72035	2.68809	2.8328	2.04711	1.72977	1.90561	2.71785	3.19128	2.0272	3.13611	5.79347	8.62762	8.37906	7.74507	5.05166	5.34168	4.70714	5.88797	7.3812	4.34533
AAEL000657	433.837	388.658	456.842	471.035	415.689	421.676	420.199	335.597	96.9957	98.9357	135.507	450.234	472.288	464.208	455.873	208.303	152.671	136.641	112.053	149.03	174.168	155.284	119.087	128.532	118.669	160.298	140.149	76.2968	105.353	119.314	130.778	98.596	99.1644	151.484	104.479	135.643	137.614	68.2903	106.681	260.644	411.771	426.698	322.09	243.052	236.256	210.235	325.309	426.872	176.045
AAEL000658	0.166181	0.170478	0.137886	0.143675	0.33908	0.217468	0.186504	0.386394	0.0415193	0.115325	0.090381	0.159178	0.241502	0.147055	0.169559	6.19915	6.1501	7.20808	9.01471	10.8028	13.1682	8.60832	7.94709	6.75301	6.9607	1.18801	1.36246	0.650327	1.34409	0.948402	1.61705	0.365279	1.07753	0.273819	0.287659	0.823448	1.26604	0.309699	0.453341	0.735957	0.86825	0.5982	0.45112	0.594564	0.478576	0.239811	0.549324	0.458466	0.232781
AAEL000659	10.8622	11.4822	11.355	12.9175	9.84709	9.91927	11.3607	13.2045	12.0353	14.5025	13.533	12.0951	13.2249	14.0564	11.1432	12.8325	16.5485	11.3128	12.6442	17.0355	15.4595	13.761	13.9395	14.2871	12.4272	8.02565	10.9326	11.0245	8.41541	10.3431	11.319	10.2511	12.4974	7.67048	9.37203	10.3383	11.5544	9.74916	10.4015	9.8824	8.98867	7.3101	8.13118	7.71882	8.51518	8.17823	8.19589	7.2816	7.72583
AAEL000660	12.1277	9.45464	11.5158	12.6075	9.95888	10.9252	11.1164	10.4965	7.84393	10.3343	13.9422	13.4609	12.1313	13.3851	11.4256	12.4867	7.71395	6.46523	7.56252	8.29551	9.63553	10.0667	7.9287	6.73777	8.20259	4.9869	3.59655	3.07334	3.55642	3.51323	3.34515	2.44852	3.31766	4.55412	4.17539	4.58448	4.11735	3.2274	3.6127	18.8241	14.8344	15.2795	14.2616	15.5318	16.7372	16.2142	17.0136	16.0284	16.683
AAEL000661	0.388543	0.415323	0.239608	0.298624	0.746646	0.706404	0.353191	0.48274	0.213972	0.230529	0.27947	0.504131	0.536134	0.343419	0.407788	1.14653	0.35022	1.11423	1.17711	1.3722	2.61071	0.558422	0.193127	0.332172	0.282407	0.679229	1.13546	2.94195	1.46408	0.515425	0.564754	0.699753	3.48266	0.403184	0.739309	0.870934	0.759229	3.61623	1.10944	0.353995	0.25569	0.381154	0.356542	0.0506467	0.288556	0.290796	0.357597	0.399101	0.27836
AAEL000662	0.83465	0.202601	0.409669	0.310451	0.629644	0.538429	0.568699	0.650536	0.215874	0.142766	0.134264	0.319227	0.303567	0.336085	0.209905	1.68753	6.12025	2.30895	5.27028	10.0348	2.82374	2.41451	1.03042	0.797356	1.14597	4.63643	1.16677	0.269605	1.52872	1.15059	0.873523	0.361757	0.789959	1.01692	0.610469	5.52981	0.701008	0.495459	2.61459	0.728861	0.875234	1.18486	0.83041	0.8431	0.5873	0.607718	0.816041	0.988648	0.57634
AAEL000663	71.287	69.0545	83.3153	44.9901	57.5832	63.6954	59.8673	92.8749	39.4849	41.4592	54.3579	69.3679	82.4713	72.3008	71.4701	57.3566	80.6775	63.5258	70.9563	65.5281	56.3008	67.3142	38.5228	38.7172	45.9708	125.753	127.778	99.1944	137.831	90.9862	75.5083	72.6998	80.6097	90.1393	68.6274	87.6111	78.1825	74.988	89.6256	121.828	136.884	113.528	143.566	137.771	123.295	123.657	132.702	130.816	130.995
AAEL000664	0.0309224	0	0	0	0.0828119	0.028326	0	0	0	0	0	0	0	0	0	0.19024	0	0.092827	0.146098	0.40299	0.171032	0.117615	0	0	0	0.157366	0	0.0590983	0	0.0926496	0	0	0	0	0	0.0661174	0.0224873	0	0	0	0	0	0	0	0	0	0	0	0
AAEL000665	0.296621	0.464734	0.128143	0.40057	0.433291	0	0.100346	0.614445	0.636662	0.523971	0.615961	0.244085	0.411469	0.462554	0	0	0	0	0	0	0	0.0512825	0	0.042535	0	0.0686144	0.382339	0.154608	0.500947	0.269313	0.125233	0.345755	0.0476853	0.133294	1.68038	0.269065	0.274536	0.162358	0	0.167189	0	0.203842	0	0	0.141808	0.0961385	0.0985193	0.100791	0.0377723
AAEL000666	17.4552	15.3469	19.7339	20.8984	14.448	14.2473	15.5316	17.2379	9.52833	10.1261	13.2566	18.1626	17.9676	18.982	18.9987	15.2639	12.7627	12.762	11.8567	11.9137	11.6348	14.5891	11.267	12.4881	12.2836	23.6274	24.765	25.2178	23.1902	23.1459	21.7738	23.3622	25.0836	28.1193	22.725	20.3093	22.3148	23.8549	23.9355	13.1092	13.3113	11.3451	10.7508	14.3818	10.5561	11.3604	13.0264	12.7234	10.8047
AAEL000667	15.3732	15.2687	13.5792	16.6422	12.8648	11.1608	11.2093	7.05872	5.22379	4.0578	3.42105	5.42259	4.85286	5.05363	4.7608	5.96956	12.5896	9.33554	7.10478	4.89325	6.3202	4.38066	4.71219	4.47192	3.94042	1.78197	2.71741	3.22513	5.01591	1.98874	1.39108	2.20702	2.70066	0.187686	0.744875	3.48791	2.19666	1.09224	1.59228	179.07	227.473	260.572	217.988	136.99	149.755	136.271	153.826	188.674	45.9406
AAEL000668	2.40055	3.72892	2.02136	1.16781	2.14293	2.40732	1.66125	2.54991	1.29264	1.99471	1.33479	2.52871	3.98928	1.31842	0.699351	69.0884	102.722	105.569	103.628	81.1755	66.547	63.9625	87.3625	140.542	79.4266	9.80536	16.737	7.46134	11.5346	8.35341	11.2659	6.38283	11.9979	3.5911	9.05428	16.3168	14.6457	7.83535	6.51421	0.430842	0.495087	0.700395	0.469732	0.302043	0.498321	0.270269	0.507765	0.519473	0.194677
AAEL000669	0.408091	1.04821	0.596704	0.181346	0.280228	0.0431337	0.155756	2.70792	2.0382	3.00222	1.43413	0.110502	0.119752	0.100964	0.154142	0.128751	0.0336973	0.161546	0.131836	0.153414	0.0868134	0.1194	0.0196542	0.0247583	0	359.285	358.604	166.951	242.849	191.309	307.449	155.066	168.924	261.04	194.967	292.578	324.906	135.187	218.394	0.085151	0.123009	0.3164	1.92571	2.81421	0.0309532	0.125908	0	0.0146668	0.0659583
AAEL000670	58.104	57.0284	57.0344	39.2319	84.6392	69.2065	70.6718	84.3316	54.0608	69.5297	87.3728	71.8984	93.7549	61.7487	57.8851	72.4941	40.1275	34.0152	74.7471	99.6438	98.2409	55.5776	87.4649	52.3506	79.9554	410.987	593.074	435.141	449.696	940.232	862.447	549.468	928.602	858.653	840.72	671.91	898.761	739.922	834.44	48.091	51.8016	36.3237	33.4154	30.35	27.7175	21.8426	76.9659	59.3004	36.5762
AAEL000671	8.80223	14.2817	10.0616	2.15309	13.4146	20.4557	11.7694	32.8605	29.0826	24.2495	23.5708	12.9602	13.4547	12.8488	16.4957	3.45569	2.27706	1.64595	1.42788	2.37694	2.79454	1.85496	1.30081	1.53855	1.34831	39.7908	46.9826	93.3049	73.2586	42.3317	35.539	65.969	69.127	63.1639	69.9238	44.8304	46.3994	96.3864	68.4639	2.93769	4.81643	5.9995	4.07348	2.15303	2.63767	2.26883	3.70845	5.33525	2.23826
AAEL000672	23.8146	23.4122	22.8637	21.6389	21.5395	22.6345	21.8629	19.9017	15.7216	16.4427	17.5691	22.7965	24.2354	22.5248	23.2256	73.8879	32.8826	51.7486	62.5346	54.2342	95.8042	36.508	22.2822	23.1396	22.4451	25.2385	20.6296	24.0046	23.0831	24.0018	23.1164	25.2188	24.2739	21.5569	24.1532	19.3857	21.1073	23.3822	22.9758	12.4699	13.0267	13.3799	11.0937	12.0036	9.94907	8.49048	13.3603	14.4478	7.70468
AAEL000673	26.1821	27.7867	23.3739	25.2616	28.0343	25.5998	24.8976	34.304	16.1521	15.721	18.8146	25.4043	28.2909	24.8507	25.7218	31.8415	21.9724	25.1117	29.1944	25.8079	33.8239	22.5966	22.7052	18.6132	19.2555	24.5555	24.6825	22.284	23.2856	25.1337	22.0562	23.1896	26.0114	26.7391	24.8144	23.8316	25.4377	23.2135	23.6619	16.5881	20.3268	21.8144	17.5194	14.9227	14.1005	11.4339	16.4764	16.376	8.9028
AAEL000674	13.1022	13.1199	12.9161	13.5841	10.7069	10.7701	11.1007	14.1524	4.8817	6.93384	7.41454	13.169	11.9637	11.9581	11.5841	20.3034	15.1813	14.8433	18.9249	20.0624	23.2849	13.9628	13.2819	13.2889	12.004	13.9252	12.4728	12.4314	12.7729	12.5195	12.0205	12.147	13.6564	10.0138	12.9578	12.1776	12.1915	11.2296	13.0548	11.1966	13.0259	12.8627	14.9794	8.53616	11.0092	11.6555	9.24007	10.9391	9.36017
AAEL000675	0	0	0	0	0	0	0	0	0	0	0	0	0	0	0	0	0	0	0	0	0	0	0	0	0	0	0	0	0	0	0	0	0	0	0	0	0	0	0	0	0	0	0	0	0	0	0	0	0
AAEL000676	25.7425	29.4475	24.1805	11.9107	27.2539	44.4926	27.0258	52.1754	11.7407	7.584	10.0051	23.5876	30.949	27.5737	31.4693	28.5298	17.1311	22.3173	22.0011	31.6495	33.3339	24.5443	18.246	18.6065	20.2921	55.9684	55.0942	101.315	97.2292	61.676	51.7203	70.8191	77.5478	146.628	76.9295	46.9809	53.2849	122.617	90.2564	42.913	34.8026	35.3176	36.4599	19.4314	32.3844	27.5829	40.3076	41.4964	24.2015
AAEL000677	35.6687	34.3882	36.2871	37.3832	33.3751	34.5933	35.6876	37.9747	24.9524	29.9936	36.0661	35.6133	39.9326	38.5684	33.547	34.0143	30.9594	29.3813	34.6069	47.4817	46.4328	37.1184	35.1417	34.4636	33.1455	32.9491	32.6668	29.0225	34.7404	36.1172	31.8729	36.8897	36.2217	39.1036	29.4652	33.0569	34.5851	27.2878	36.9721	19.4874	18.2669	19.5772	18.0316	16.1214	19.4076	18.1308	19.526	20.3282	17.8417
AAEL000678	0	0	0.0434232	0	0.0652565	0	0	0	0	0	0.026091	0.0275706	0	0	0.0163159	0.0187388	0.00980882	0	0	0	0	0	0	0	0	0	0	0	0	0	0	0.0234329	0	0	0	0	0.0132901	0	0	0.254945	0.286451	0.218737	0.203836	0.0624136	0.180201	0.114023	0.200309	0.18785	0.0767984
AAEL000679	81.3635	80.5505	84.181	96.0599	74.1033	76.5079	77.7078	71.9119	17.4703	21.3073	25.3008	81.4863	91.2045	83.8257	86.0816	69.8041	61.7136	60.1546	59.6064	73.9219	80.6428	85.2043	82.5036	80.4948	84.9918	78.0836	81.2935	58.3099	76.4492	82.3982	77.3456	75.3184	72.7721	112.892	57.1594	73.577	82.0237	60.6111	73.6626	97.1028	89.1239	64.0002	84.7789	85.4203	98.9558	93.4329	106.781	95.1015	101.265
AAEL000680	0.0762017	0.0820804	0	0	0.0680241	0.0698035	0	0	0	0	0	0.0383199	0	0.0544637	0.0680316	0	0.0408993	0	0	0.124135	0.0602102	0	0.0954193	0	0.0863761	0.0969485	0.077175	0.0728175	0.101116	0	0.176947	0.390827	0	0.282507	0	0.108621	0.11083	0.229403	0	0	0	0	0	0	0.150275	0.135838	0.417608	0.284825	0.266852
AAEL000681	0.269655	0.116183	0	0.0890156	0.866582	0.0494028	0.133795	0	0	0	0	0.108482	0.126606	0.115639	0.0962975	0	0.173677	0.0462564	0	0	0.0426132	0	0	0	0.122264	0	0	0.0515359	0	0.0538626	0	0	0	0	0	0.0384379	0.0392195	0	0	0.0835945	0.316997	0.0679472	0.434434	0.276277	0.0354519	0	0	0.100791	0.0377723
AAEL000682	38.5741	44.3119	45.017	32.1408	43.5641	53.4327	43.9116	57.674	58.4877	48.1678	47.2912	45.3869	46.9187	48.9868	56.3827	25.3922	20.8371	21.8135	21.234	21.7172	29.746	21.3564	13.4123	14.0064	14.293	46.2223	46.5379	65.5204	58.1647	44.3225	41.0517	56.1076	54.7335	66.6088	50.5265	47.66	46.7859	70.5111	56.7731	34.4729	40.1171	37.7353	37.9201	28.9874	31.6052	30.0561	33.0276	38.911	27.3855
AAEL000683	0.353155	0.147933	0.233088	0.1943	0.57797	0.287558	0.2312	0.510928	0.617635	0.464629	0.252093	0.325587	0.322409	0.434708	0.315291	0.160938	0.231669	0.0168278	0.061798	0.25569	0.294546	0.14925	0	0.123792	0.111197	0.574113	0.337796	0.581201	0.546724	0.568251	0.455588	0.276723	0.398994	0.521284	0.101885	0.615271	0.38523	0.64971	0.628102	0.288905	0.768808	0.506734	0.741592	0.368527	0.219252	0.139898	0.250885	0.385004	0.0549653
AAEL000684	0	0	0	0	0	0	0	0	0.05395	0	0	0	0	0	0	0	0	0	0	0	0	0	0	0	0	0	0	0	0	0	0	0	0	0	0	0	0	0	0	0	0	0	0	0	0	0	0	0	0
AAEL000685	9.6331	11.0004	11.3966	10.5501	10.0002	9.71996	9.21643	10.6981	4.50477	5.00648	6.25597	10.9329	11.1796	11.2163	11.8981	11.078	7.08813	6.07763	8.21926	9.02624	10.1487	7.71369	5.54754	6.58835	5.51439	9.19955	10.7587	12.4237	13.1351	10.8144	10.1193	11.2991	13.2886	9.76373	14.6845	10.1265	9.58625	10.866	11.7971	8.37326	5.48714	8.03027	5.33328	6.44165	8.91135	7.76835	8.46792	8.47142	8.05733
AAEL000686	0.0164443	0	0	0	0	0	0	0	0	0	0	0	0	0	0	0	0	0	0	0.0535767	0	0	0	0	0	0	0.0333087	0	0	0	0.0381851	0	0	0	0	0.0234404	0	0	0	0	0	0	0	0	0	0	0	0.0307325	0
AAEL000687	10.8784	12.6728	7.71663	6.85372	16.4199	14.1452	12.2666	16.0337	19.3894	15.7196	18.4485	13.6599	12.9529	10.5807	10.4265	3.64788	3.62163	2.95864	3.56498	3.18844	3.16137	2.75571	2.3967	2.73767	3.13788	3.48069	3.08837	1.62233	2.3389	2.14917	2.58633	2.39869	1.97917	1.89758	3.08851	2.37377	3.05115	1.75791	2.67836	1.82698	4.23733	4.08716	3.96002	2.06809	1.50697	1.65777	2.29144	2.84951	1.0906
AAEL000688	0.0125324	0	0	0	0.13425	0	0	0	0	0.1522	0.0715682	0	0	0	0	0	0	0	0	0	0	0	0.0313861	0	0.0284115	0	0	0	0	0	0.0291014	0	0	0	0	0	0	0	0	0	0	0	0	0	0	0	0	0.0468434	0
AAEL000689	32.1324	26.8719	31.5445	27.5112	42.4889	51.3849	52.9101	52.9218	41.6928	36.1661	45.6918	45.8528	35.4472	39.6496	40.1817	13.8371	7.08641	7.21059	6.47162	9.92234	9.6254	8.25418	6.39391	6.21338	7.19358	8.02767	1.95774	0.941026	2.41987	2.87768	3.3877	1.59003	2.83788	1.80289	0.284103	4.34114	1.56488	1.75679	3.37997	29.3126	35.2296	46.7097	25.99	20.4591	20.7628	19.8301	27.3836	37.592	7.76561
AAEL000690	45.48	31.8609	46.3144	44.0411	37.7314	64.6991	66.3068	57.6761	26.8586	31.2225	33.1946	62.7292	48.3078	60.6051	65.9105	16.9863	10.3719	10.0895	7.93005	5.52426	9.38455	9.01031	7.27363	7.10227	8.49704	0.247716	0.0821635	0.124039	0.258365	0.162049	0.131869	0.0832178	0.0286927	0.260665	0	0.092514	0.719763	0.0732693	0.355405	33.9774	50.578	33.4027	33.3491	27.0553	23.5503	21.8664	43.482	39.8451	20.7962
AAEL000691	2.11252	1.75972	0.892349	0.976307	3.41961	5.72803	2.16622	9.94823	15.8129	9.78328	11.2998	2.57793	2.04983	2.2145	2.11235	11.1482	4.38419	6.25709	9.13814	18.354	27.7309	8.24937	2.7511	2.97682	2.55422	9.10228	7.58811	22.125	12.1099	6.97654	5.3633	14.2297	11.6555	7.93629	10.4584	6.06272	7.08727	21.5381	10.1563	3.31812	1.76597	3.37129	1.98969	1.20244	2.96251	3.26371	3.70472	4.36919	1.93331
AAEL000692	10.3558	12.1548	10.9171	13.291	12.4322	8.47221	8.94762	8.1369	2.66985	2.7972	4.43536	12.3008	13.4128	11.7915	10.1381	14.0602	7.34065	8.74427	7.96715	10.8782	13.0921	10.2207	9.3455	12.7582	11.0099	8.08688	9.8009	9.17927	7.86589	14.1944	13.8063	8.65379	18.2498	9.59814	23.6899	10.0277	8.02428	6.18139	11.9133	6.44836	4.9675	4.90393	4.29268	5.3965	7.93418	8.08438	10.372	9.10962	8.9287
AAEL000693	30.6664	43.96	43.3335	30.9912	36.5507	39.5729	35.2141	50.3387	57.0025	58.0585	66.7524	36.5963	41.4284	46.9748	46.4922	19.2935	18.6803	17.1154	18.9423	17.8143	21.9259	18.4199	12.3868	12.5186	12.5214	33.8414	34.8487	51.532	45.5003	34.268	30.5583	42.6909	47.0025	34.4129	46.7179	35.9762	33.7147	52.9367	43.1875	44.7464	38.1884	39.3243	39.5533	31.8538	39.2842	38.4216	37.6577	40.2686	34.8589
AAEL000694	0.187013	0.146502	0.188513	0.308673	0.0607067	0.218032	0.189799	0	0.0446001	0.0825881	0.145631	0.136791	0.0997779	0.267328	0.151784	0	0	0	0	0	0	0.0323325	0	0	0	0	0.0344366	0	0	0	0	0	0	0	0	0	0	0	0	0	0	0	0	0	0	0.151533	0	0	0
AAEL000695	5.05753	4.71692	3.29734	1.42521	6.27665	13.2207	5.31718	20.3532	80.031	44.4741	45.1938	5.35024	4.6152	4.80501	4.51528	19.6681	12.0497	14.045	19.1356	23.2096	31.5308	13.3718	6.41024	5.25359	5.73281	10.1226	10.2755	26.139	17.0233	8.90106	6.83875	12.5742	13.1973	4.21114	9.56865	10.0006	8.9481	23.581	15.1726	5.95118	7.37139	15.9104	7.56714	2.39602	4.80445	4.61777	6.02783	8.78917	2.59186
AAEL000696	30.4093	29.9369	17.8677	7.32816	57.7494	66.6015	32.456	120.097	152.928	105.525	119.448	39.1937	33.7349	28.9204	30.4046	72.5327	66.7674	60.6546	52.6178	50.3434	66.5157	47.4095	27.6558	33.018	33.0683	20.1569	18.5078	28.1138	26.245	17.099	17.8925	18.888	19.2731	13.7485	25.3563	22.5544	18.9079	24.9953	24.3344	51.3824	81.1758	116.975	75.7164	28.3204	43.8257	42.9332	45.7653	66.7655	31.9761
AAEL000697	6.02987	5.43587	7.36202	7.51802	5.59809	4.89474	5.10916	4.54472	1.27765	1.38573	1.24494	6.47506	6.99061	5.59603	6.74164	3.93796	2.54927	2.23581	3.17521	2.65974	4.54456	2.06415	1.62628	1.74132	1.66143	4.74457	5.5056	5.88619	5.46554	6.65224	5.08376	5.68568	6.93921	6.13326	6.93705	4.48276	4.61439	5.58546	4.78299	1.71112	1.67216	1.50771	1.35659	1.09302	1.65869	1.37256	2.30471	1.73372	1.98816
AAEL000698	0	0	0	0	0.106882	0	0	0	0	0	0	0	0	0	0	4.03599	0.401641	2.14371	3.88913	1.34095	3.25204	0.384248	0	0	0	0.3237	0.0151576	0	0	0	0	0	0	0	0	0.0106669	0	0	0	0	0	0	0	0	0	0	0.0273401	0.0139853	0
AAEL000699	0.738626	1.19341	1.17001	1.06674	0.8242	0.84576	1.01642	0.788933	0.80232	0.532607	0.477823	0.766087	1.30047	1.3198	0.865506	1.34904	1.17693	0.781996	1.13902	1.91768	1.95148	1.18522	0.867096	1.23792	0.968066	2.52551	2.45457	2.75712	2.94036	2.74328	2.78712	2.69324	2.89806	3.53703	2.15757	1.90833	2.65213	3.16169	3.11134	1.03755	0.949704	0.6834	0.657921	0.551806	0.955906	0.76121	1.01197	0.733342	0.662817
AAEL000700	0.574059	0.798371	0.733794	0.314837	0.801115	0.708911	0.65349	1.16201	2.20175	2.04957	2.1293	0.591976	0.752713	0.745288	0.677941	1.25919	0.440716	0.562483	0.774382	0.509013	0.855503	0.611509	0.391264	0.512932	0.415958	0.0647149	0.103031	0.0729105	0.149457	0.0798309	0.0970233	0.065221	0.0803128	0.0493896	0.0377353	0.103581	0.103045	0.0492205	0.110193	0.470245	0.398641	0.958995	0.425503	0.328821	0.398856	0.333553	0.570795	0.706181	0.307907
AAEL000701	0	0	0	0	0	0	0	0	0	0	0	0	0	0	0	0	0	0	0	0	0	0	0	0	0	0	0	0	0	0	0	0	0	0	0	0	0	0	0	0	0	0	0	0	0	0	0	0	0
AAEL000703	66.953	69.7846	83.7767	56.1996	54.382	58.9108	56.7793	73.7187	61.1006	65.5183	68.6904	55.8249	64.1854	61.1446	57.7695	276.378	205.304	237.738	220.002	234.807	420.384	335.743	80.877	69.2158	63.389	347.653	274.426	288.986	447.197	270.532	247.51	230.877	251.885	212.378	258.763	220.239	222.482	229.275	239.239	90.6384	95.9099	106.421	93.0193	97.3886	84.8432	78.7606	91.3071	99.3331	83.5492
AAEL000704	191.016	192.449	225.658	203.395	195.551	231.402	198.802	143.843	48.0822	37.4218	36.4699	245.029	237	246.412	311.216	17.7802	9.3413	9.5145	8.30171	8.13654	10.8056	9.35211	6.36089	8.09669	7.4523	563.457	665.732	958.686	791.458	711.619	622.895	868.7	889.599	1001.6	895.447	626.86	767.616	1157.31	815.725	34.5499	47.2936	34.8146	39.0145	34.8286	32.8574	31.3239	37.9054	41.7269	33.3949
AAEL000705	34.7338	31.4985	28.9245	27.1906	41.2532	50.6351	46.3059	47.4604	36.5778	32.0586	36.0812	44.8479	43.9536	37.2143	38.7179	17.7734	11.5938	10.441	8.78705	7.92157	8.52091	8.74455	5.71628	8.427	7.12435	10.5215	4.18779	1.80181	2.8093	3.70024	2.41965	1.56937	2.04742	2.33013	1.37427	4.10235	1.70799	1.19503	2.22949	630.061	604.18	555.929	554.626	348.636	521.276	517.008	517.937	622.923	195.45
AAEL000706	85.9415	86.9257	88.9186	81.1075	77.1137	80.3	75.1296	103.953	76.0744	80.521	83.6028	84.51	90.7885	88.5616	85.2356	63.5867	61.8557	51.0873	50.3336	58.7176	66.1715	56.6868	71.1967	70.8148	69.8119	148.205	159.825	216.322	171.399	162.98	145.207	158.79	167.957	147.583	160.158	127.878	139.946	205.98	159.917	63.9547	64.819	61.5356	55.5625	57.7713	58.5749	54.8338	60.5596	67.013	54.5899
AAEL000707	17.0889	20.7454	20.2343	20.3457	18.9543	17.9076	18.5703	24.2166	18.7915	17.2307	18.9411	20.5081	18.4835	21.3063	20.9648	16.5713	16.5647	16.2762	17.0996	18.0661	20.9868	15.1238	15.633	17.4102	16.4479	21.4403	20.9178	26.4246	24.5091	26.3169	23.1096	26.3479	30.3476	21.2889	27.9071	23.4217	21.6498	25.4654	24.2275	22.4915	15.3362	16.3092	15.2844	17.9151	23.5739	23.1814	20.7395	20.8858	23.7717
AAEL000708	15.1142	13.2945	15.6914	17.1208	12.9713	15.5291	16.3594	13.9146	2.7556	2.72851	2.66601	16.8738	16.7133	15.912	15.9685	24.9517	26.1219	18.344	28.2454	32.1793	31.4007	25.803	26.1602	29.0648	28.3443	15.6656	15.721	13.4671	16.9972	19.204	14.9059	19.0804	17.9819	19.0025	19.016	17.011	18.1633	15.4159	17.2071	15.3319	12.9199	14.7412	13.8131	11.8083	15.095	15.3439	14.4447	14.2052	11.8936
AAEL000709	244.822	284.607	195.88	161.415	246.477	229.627	229.163	233.231	271.614	265.119	292.237	218.782	295.596	242.001	214.859	322.668	398.75	420.767	345.81	239.197	264.835	237.968	148.445	171.999	154.921	132.038	129.812	103.602	113.861	124.422	111.147	109.984	112.779	73.5806	109.778	155.305	119.117	95.6168	110.086	412.246	535.614	576.432	586.888	428.76	491.164	475.59	322.397	447.216	309.351
AAEL000710	0.0875343	0	0.0277315	0.0866875	0.25005	0.0320738	0.043432	0.113976	0	0	0	0	0.0410982	0	0.093779	0	0	0	0	0	0	0	0.0438439	0.027615	0	0	0	0.0334587	0	0	0	0	0.0619175	0	0	0	0	0.0527038	0	0	0	0	0	0	0	0	0	0	0
AAEL000711	6.8902	7.43523	8.20059	9.39115	6.34054	6.2773	7.10423	7.75445	8.46363	8.24628	7.28391	6.04943	7.41236	7.77574	6.29659	90.4209	75.6943	80.2795	61.7993	57.8535	71.4766	74.6027	33.5406	29.2719	31.0989	9.80025	7.14284	4.20624	7.13516	9.61655	9.00161	7.24733	8.95592	12.1772	9.48092	12.4954	9.36656	7.90557	12.2206	50.2404	44.5909	34.9914	43.3455	59.2552	54.4832	57.98	45.1387	41.4354	53.2499
AAEL000712	13.7675	16.0822	7.63121	2.60484	24.9508	36.3318	16.395	83.3451	59.0238	38.2943	46.1143	18.2638	16.5621	12.4967	13.756	50.6751	49.1285	38.1855	32.9649	39.5445	50.9786	31.7312	17.2916	22.4208	22.62	14.4512	12.8287	21.0338	22.402	12.2568	11.7655	14.3779	14.7803	9.77707	16.7413	15.1996	12.8962	18.5665	19.3136	33.3295	51.9142	87.1985	44.7134	15.7969	27.478	26.7817	33.0401	49.6745	15.6054
AAEL000713	457.417	383.879	405.747	439.249	356.03	401.299	374.125	278.536	165.237	149.496	136.385	482.548	458.645	404.132	487.288	413.133	305.832	309.063	268.254	240.282	284.138	311.171	185.425	184.688	196.301	733.053	775.241	897.578	810.172	787.505	735.818	904.266	886.711	959.561	977.5	734.018	840.939	1030.03	804.197	922.677	937.046	718.671	885.946	1073.93	930.188	1013.88	1253.77	1043.53	1265.51
AAEL000714	123.574	136.219	145.824	139.301	114.11	139.453	137.567	191.384	192.482	216.251	203.571	149.793	143.791	187.77	175.464	12.2478	9.69763	9.79503	6.48944	4.40218	6.72367	6.219	3.67181	3.96784	4.20366	353.023	328.202	373.034	391.01	373.825	390.637	383.89	381.434	310.261	361.054	260.636	285.472	333.956	326.017	28.9307	29.3455	28.0067	30.3454	31.2212	29.4899	33.477	28.3061	26.0441	38.4773
AAEL000715	10.4129	10.6152	10.5596	10.0655	9.28654	11.4646	11.7299	13.2583	18.7035	20.064	16.6016	12.1263	10.4329	15.4902	13.3264	10.5339	5.53002	5.96973	4.84914	3.23027	6.22784	5.73245	4.29225	4.58175	4.12266	0.114097	0.0706424	0.0856976	0.27767	0.0298556	0.0694153	0.0127766	0.0792945	0.0615699	0.0776183	0.0710192	0.268114	0.0449967	0.151106	23.5076	27.4495	28.8683	22.6169	27.0118	11.4432	9.56531	26.212	15.6708	5.26213
AAEL000716	29.3158	29.8675	26.8278	27.0577	23.147	24.5598	23.9358	26.1018	18.7791	23.691	25.4806	26.1273	28.9479	25.6335	24.874	60.5393	54.1393	55.3561	47.1609	57.7168	56.1326	55.7636	39.3316	43.6526	43.7456	16.4947	14.0596	14.2578	18.7575	17.1319	15.3751	14.7663	16.5974	17.0138	11.8166	16.5363	16.8111	13.6279	14.8074	43.5971	53.4759	42.8813	44.0949	42.6179	28.8052	26.7804	51.0281	48.2228	17.4336
AAEL000717	0.18778	0.101133	0.252832	0.0154969	0.385545	0.223617	0.0465854	0.779355	0.615766	0.319268	0.509362	0.0755437	0.209391	0.201318	0.268235	0.327321	0.171336	0.257692	0.216871	0.45885	0.756701	0.33926	0.235137	0.370251	0.276708	0.047781	0.0380356	0.0538321	0.0249175	0.0187542	0.0436041	0	0.0166033	0	0	0.0401505	0.0273113	0.0282652	0.126559	0.130978	0.367911	0.283898	0.314162	0.0320651	0.111094	0.133896	0.102909	0.333392	0.0263035
AAEL000719	15.4724	20.1752	18.4034	13.7156	17.4493	17.4518	16.7677	22.2627	26.8671	24.1845	24.1987	16.9504	19.8307	20.0511	19.6715	42.8283	30.548	31.9722	29.0741	27.8811	32.7388	34.0413	32.6699	33.7571	33.2977	23.1526	18.7464	20.7484	19.0576	17.7808	15.9823	18.9093	19.044	21.3263	20.1942	22.2316	18.2658	21.0794	20.8591	208.781	144.884	135.981	147.222	176.442	215.832	232.683	195.135	171.164	228.86
AAEL000720	7.89946	6.6489	7.3569	7.48562	5.9355	6.12712	6.4381	6.29934	1.2236	1.55472	1.85601	6.83698	7.79284	6.52551	6.50319	7.41802	5.69927	6.16248	5.62649	6.07859	6.10056	5.96391	4.94583	4.77443	4.94955	8.45932	8.98532	9.06595	9.98179	7.82997	7.95027	8.93266	8.45875	10.2771	9.32783	8.00666	7.83749	7.43905	8.76191	4.81468	3.42209	3.58838	3.59119	4.45681	4.0968	4.19267	4.45966	4.74796	3.55868
AAEL000721	8.17131	8.40504	8.1351	8.03313	7.69422	7.96842	7.80256	6.10711	3.64234	4.13383	4.71749	8.49857	8.35295	8.69285	9.29451	0.530675	0.352569	0.495119	0.668787	0.194563	0.613407	0.473204	0.149555	0.282591	0.225635	15.2712	17.5594	22.6929	21.633	20.5564	18.1425	25.5744	26.0839	17.2933	27.1864	17.5213	17.8776	22.4421	22.237	0.709651	0.585011	0.614437	0.752402	0.237936	0.588832	0.709687	0.363631	0.595225	0.529782
AAEL000722	35.5682	25.9265	31.5681	29.5502	25.4222	24.9957	27.7874	23.1272	3.36034	4.08804	3.82759	30.26	33.3224	30.7019	27.4995	31.3082	22.384	21.8197	26.7101	27.6607	25.1382	28.6094	21.262	20.9571	20.6651	35.7772	30.592	26.1319	36.8408	30.5249	28.2226	30.2512	32.8187	45.0591	29.0826	26.3269	28.9853	29.2354	28.5095	29.0434	26.9646	25.5587	28.131	29.8593	25.6133	24.5334	42.0105	44.538	29.9604
AAEL000723	32.3845	38.7812	45.2494	34.176	36.8525	37.9777	38.7082	49.1669	74.9694	73.8644	77.4029	38.417	40.9245	48.5144	47.6339	3.54251	3.6142	3.78833	3.85526	2.6373	3.32774	4.19438	1.49838	1.91526	1.7553	1.13433	1.21189	1.1883	1.02742	0.855305	1.10327	0.902528	0.902431	1.31927	0.959506	0.994987	1.11759	0.900583	1.52203	5.45518	6.80355	6.13381	7.2402	5.33864	5.72208	4.9772	4.86472	6.58836	6.35954
AAEL000724	24.4896	23.8882	25.6896	27.9653	21.9178	21.8557	21.7989	23.505	15.1927	16.9002	17.5565	24.7361	24.9826	25.3763	25.411	26.7919	17.5331	16.6775	18.9808	18.9371	25.2135	21.9077	18.3205	18.0548	16.9893	24.8723	24.4192	28.2431	28.3125	28.4265	26.9447	31.1853	31.7832	27.3804	26.2536	23.9566	21.9826	27.2752	27.9104	35.9557	24.2175	22.5647	25.7386	31.5881	38.0282	35.7302	37.1719	30.8003	41.1651
AAEL000725	0.0772361	0.0665557	0.0244689	0.076489	0.082737	0	0	0	0	0	0	0	0.0543947	0	0	0	0	0	0	0	0	0	0	0	0	0	0.031289	0	0.0819909	0	0	0	0.0546331	0	0	0	0	0	0.0520551	0	0	0	0	0	0	0	0	0	0
AAEL000726	0.0496197	0	0	0	0.118119	0.0909069	0.0205166	0.161522	9.24208	1.24538	2.59747	0.016635	0	0	0.0885993	0	0	0	0	0	0	0	0	0	0	1.26259	1.84263	0.0316107	0	5.88074	0.192035	0	0	0	0	103.667	2.57401	0.0497928	0	0	0	0	0	0	0	0	0	0.0309112	0.0231685
AAEL000727	10.1311	16.9638	11.7508	2.10013	13.33	21.2438	12.2691	37.5502	43.7709	35.978	32.9033	13.6662	14.7941	13.5211	17.7468	25.1577	20.0753	17.9965	17.14	19.3979	24.5082	14.6557	9.61977	9.69439	8.21824	51.1299	53.2961	99.1973	88.4337	53.1806	56.0257	74.8628	71.2377	57.2293	95.5593	51.0236	60.4761	104.001	83.6521	17.7129	21.3547	29.7929	19.1305	11.9294	13.6035	15.5349	18.7702	21.6707	10.4585
AAEL000729	112.883	172.564	173.745	58.1883	154.93	185.997	146.297	280.934	288.817	244.171	253.644	145.772	168.271	188.899	217.564	1.14393	3.89212	3.49258	3.10404	7.45137	1.35165	6.22361	5.96048	2.55168	3.4144	150.69	159.954	281.482	215.989	191.571	167.741	243.896	256.834	215.442	184.619	174.241	175.269	298.353	218.053	9.56856	7.06751	6.93417	9.03291	8.73145	9.09376	10.1426	7.81232	9.62571	8.15228
AAEL000730	30.7834	33.7448	35.3715	29.942	31.6587	34.9889	32.2145	41.233	34.7849	33.9396	34.6633	35.9069	37.8647	38.3102	39.464	22.0678	17.3094	18.3237	19.3369	16.6251	17.2796	15.3665	12.6583	12.6276	13.1013	71.7923	68.5439	91.0687	84.6912	77.5494	68.9426	88.1308	89.1565	79.323	94.4096	73.6258	73.2962	95.8054	85.2825	18.5551	23.7982	21.4666	20.9903	17.0369	16.1654	15.4057	18.4345	22.0849	17.0574
AAEL000731	87.4231	80.7428	79.3978	67.2287	77.235	91.8304	77.7467	104.218	17.0585	24.1297	28.7528	88.0165	91.4844	80.0415	86.5967	59.2662	79.9808	82.651	72.1598	67.6768	73.3583	80.2098	63.3301	61.3996	56.5092	81.1208	70.7952	103.39	104.022	81.3591	79.0625	84.766	83.048	87.3887	117.952	77.8855	89.4522	122.076	102.868	111.43	91.3051	64.6297	65.5873	114.738	105.319	108.188	94.039	86.7555	81.8503
AAEL000732	0.13934	0.0333533	0.0245244	0.0383312	0.0138208	0.0283646	0.0480115	0.176392	0.548309	2.95197	1.3041	0.0389281	0.00908635	0	0.0414669	0	0	0	0	0	0	0.0147219	0	0	0	0.433344	0.87808	0	0.0821768	1.76274	0.0359511	0.0198515	0	0.0956636	0	8.33109	4.53735	0.442784	0.234779	0	0	0	0.0191869	0	0	0	0	0	0
AAEL000733	0.236945	0.29449	0.230972	0.225628	0.471847	0.267139	0.214783	0	0.382518	2.26886	0.884725	0.366627	0.299515	0.429894	0.34172	3.32661	4.3924	4.97906	3.62638	3.47394	4.27727	5.14744	1.23245	1.29376	1.36357	0.185512	0.110756	0.209005	0.145115	0.182034	0.105809	0.0701109	0.128926	0	0	1.29905	0.861552	0.164611	0.0921318	0.26839	0.642794	0.401861	0.383995	0.435729	0.35944	0.227437	0.332956	0.255475	0.165952
AAEL000734	0.19964	0.344066	0.252989	0.131806	0.213858	0.219452	0.420985	0.779837	0.759402	1.18801	1.08307	0.261023	0.468664	0.256839	0.285176	0.491286	0.214303	0.0856149	0.125764	0.390264	0.25239	0.151868	0.299985	0.157454	0.181036	0.0507987	0	0	0.0529824	0.159509	0.046358	0.153588	0.0353038	0.0740134	0	0.0284575	0.0290362	0.0601008	0.134552	0.309446	0.234689	0.176067	0.445339	0.238632	0.209975	0.249117	0.510572	0.671587	0.223718
AAEL000735	2.24808	1.62328	2.74229	1.87069	2.01238	1.93952	2.03157	1.59129	1.41311	1.20248	1.72477	1.29021	1.54231	1.61122	1.41216	12.7706	13.6569	12.5411	17.7645	18.4632	23.0181	17.1132	11.1665	9.61665	11.0682	7.43161	5.23472	5.70086	8.37909	7.68725	7.24469	6.2441	7.16902	5.58706	5.65926	4.57153	5.63361	4.68681	5.3093	2.24904	3.00146	4.58194	2.21492	2.79668	1.38363	1.24331	2.41169	3.15396	0.898475
AAEL000737	19.4693	23.2023	22.297	11.3686	22.2307	30.2229	22.1705	42.469	39.9097	33.8243	32.9848	24.7931	24.1445	25.735	29.695	32.0809	23.5019	22.2476	21.5543	22.7717	27.0127	20.5985	12.2355	13.3951	10.9009	58.2206	56.1926	109.897	90.255	58.8693	53.9987	76.7973	77.4405	71.4571	84.1585	54.6945	61.5835	113.299	82.6479	20.9433	24.221	30.2241	22.2659	15.3399	17.9827	17.802	21.6185	24.4015	15.0297
AAEL000738	17.411	20.5552	17.2329	9.88585	19.8079	23.9339	19.8918	33.4904	41.9031	41.3238	40.0173	18.7966	20.1575	19.8746	18.7088	20.0851	26.1163	25.3733	26.964	22.831	26.2578	22.1876	15.7629	17.1019	16.6612	22.4255	22.8489	34.9372	28.5565	29.0335	25.0034	28.9848	28.0296	29.6342	30.8716	27.6149	23.2156	38.7242	29.2488	26.043	19.83	22.8347	21.0339	22.3331	23.3496	23.8839	16.8328	19.4291	15.0829
AAEL000739	0.00671486	0.0144658	0.0106366	0.0332495	0.0599425	0	0	0	0	0	0.0575192	0.00675346	0.00788174	0	0.0119898	16.0493	2.13359	8.47769	12.7255	10.72	25.149	3.83105	0.15135	0	0.0152228	1.94782	0.0680063	0	0	0.0402381	0.06237	0.103318	0.0712465	0	0.209221	0.028715	0	0	0	0	0	0	0	0	0	0	0	0	0
AAEL000740	0	0	0	0	0	0	0	0	0	0	0	0	0	0	0	0	0	0	0	0	0	0	0	0	0	0	0	0	0	0	0	0	0	0	0	0	0	0	0	0	0	0	0	0	0	0	0	0	0
AAEL000741	3.65768	5.50542	4.46272	1.02325	4.78398	6.73899	4.63962	10.3593	21.7207	17.5842	17.7211	4.20523	5.32822	5.19898	4.56312	11.0041	8.69561	9.56513	8.89562	8.41596	12.2244	11.0826	7.14189	7.82314	7.71431	7.88733	8.63662	12.5855	11.3158	10.4432	9.80506	10.846	10.7194	5.85656	9.10368	9.50468	9.44748	13.4583	12.2795	10.3674	11.3906	14.3716	12.3097	7.26915	8.70292	9.22167	11.9289	15.77	12.2348
AAEL000744	14.3335	25.9509	26.6012	23.696	22.1635	19.2265	16.7816	7.16525	3.09077	3.44796	3.98765	5.75712	8.6078	6.14512	6.19825	493.299	439.873	460.953	405.591	331.878	409.408	503.344	202.081	213.747	200.179	14.1267	10.6401	5.77754	11.3479	7.53076	11.317	3.77299	3.80104	3.48013	0.656593	10.1093	11.6189	4.56766	8.13427	2890.51	1162.25	1084.26	1134.76	2271.24	2656.1	2801.98	1100.57	1089.81	673.502
AAEL000745	24.6555	21.8501	21.1603	17.2852	19.8749	17.3733	20.8662	23.0843	7.24677	8.01144	10.7129	23.3873	25.262	24.0461	19.8771	26.1263	24.6961	27.8658	15.5838	15.045	23.0649	21.4844	21.2707	22.6323	23.3674	23.7098	20.2102	22.5361	20.571	16.3063	20.2968	18.6086	20.9981	16.712	32.3301	15.8682	18.9493	24.576	19.7294	29.9086	25.8498	23.7909	26.7741	25.627	25.8018	26.459	38.2612	35.4448	43.4305
AAEL000746	229.884	243.747	237.202	209.165	185.935	188.899	215.279	230.815	315.91	335.237	353.507	187.091	205.311	218.384	190.446	189.375	137.697	140.101	132.183	149.051	178.536	166.892	115.936	104.443	110.222	137.151	110.218	120.416	125.778	132.257	118.86	130.243	137.972	96.8322	129.042	110.439	100.995	116.715	124.929	102.81	111.067	153.785	109.871	130.473	77.6689	66.2165	105.354	119.729	53.456
AAEL000747	3.28084	4.66015	3.88979	1.5538	4.71319	6.24558	3.95039	8.89979	11.2918	7.92989	7.28038	3.83958	3.60176	3.68201	5.01413	7.21688	2.77789	4.66245	5.13122	4.78992	10.4326	2.55977	1.63527	1.93357	1.94345	18.5311	18.6057	32.1016	28.6195	18.3398	17.0135	24.9733	24.4751	18.5246	27.4387	20.2769	19.2793	31.8134	27.6603	5.09159	11.5846	12.5973	8.33038	4.30265	4.00789	3.27058	7.14222	11.0876	3.74276
AAEL000748	0.0351761	0	0	0.0145149	0.0157006	0	0	0.114505	0.161489	0.76895	0.627743	0	0	0	0	0	0	0	0	0	0	0	0	0	0	0.246142	0.374066	0	0	1.05394	0.0204205	0	0.0155511	0.13041	0	17.8629	1.39414	0.105896	0.118539	0	0	0	0	0	0	0	0	0	0
AAEL000749	2.31296	4.12038	2.88877	0.844286	2.73975	4.52272	2.88285	6.44318	7.43878	5.5369	7.89015	2.67295	3.09341	3.958	2.91876	0.05701	0.393912	0.362427	0.221829	1.08689	0.140582	0.909353	0.529126	0.280648	0.226885	6.25321	7.6807	11.1999	10.3585	11.2169	5.78403	10.437	10.1861	6.71979	9.58584	87.5606	8.31305	11.2481	11.2044	1.22377	0.915057	0.742528	0.606357	0.930431	1.11109	0.911844	0.934425	1.30927	0.934589
AAEL000750	23.5502	24.6397	25.9685	25.5537	22.3714	22.9821	23.7031	32.3591	11.7608	12.36	15.3449	24.8408	24.7991	25.156	26.4384	24.3544	16.1259	18.2703	18.5792	18.2578	17.5024	16.403	16.2484	14.5604	15.0241	51.7227	50.6912	67.892	65.9916	52.4636	52.374	58.3754	58.9046	58.5586	67.1308	49.1585	49.4393	68.6965	59.7964	17.1996	16.6943	19.9792	15.1664	15.3106	15.5586	13.6627	16.6335	18.0448	13.9929
AAEL000751	0.0194854	0	0.0154327	0.0482422	0.0869714	0.0178493	0	0.0634285	0	0	0	0.0293961	0.0114357	0.0278536	0.0173962	0	0.0209165	0.033425	0.0818329	0	0.0307924	0.0185284	0.0243995	0.0307359	0.0441741	0.0991619	0.0592027	0.20482	0.103425	0.0389213	0.158363	0.124922	0.344575	0.0601993	0.0505937	0.083326	0.0708503	0.20531	0.131326	0.075507	0	0.0490989	0	0	0.0256176	0.0521024	0	0.018208	0.0545888
AAEL000752	102.31	92.695	98.1817	98.1657	90.8922	97.5422	94.8058	93.0623	28.7024	29.4282	33.4557	105.949	104.55	97.4862	105.429	98.3603	91.7368	91.172	84.5169	73.2933	84.4831	88.0153	54.2307	59.3255	54.7157	127.443	131.745	135.985	138.529	136.118	123.794	139.142	139.994	141.698	133.324	112.446	119.705	132.226	130.552	92.5542	93.3729	80.8299	85.8638	86.8577	76.4517	76.9682	87.8908	86.6241	62.3106
AAEL000753	15.5106	15.9262	19.0244	19.2729	14.9844	18.0028	16.7069	20.9312	12.3972	15.6889	19.1335	18.7684	16.8559	19.5627	19.5251	10.4602	8.38308	9.8578	8.53192	7.0602	8.78505	8.08375	7.1803	6.66543	6.65096	18.6202	18.7222	21.0261	22.4951	22.5081	18.0762	23.2542	24.3483	20.826	20.1474	18.4504	16.486	24.2629	21.795	15.0245	13.7169	9.80759	13.3036	13.2358	13.5216	14.4859	14.2509	11.5421	16.1345
AAEL000754	0	0	0	0	0	0	0	0	0.04181	0.0387108	0.0227535	0	0	0	0	0	0	0	0	0	0	0	0	0	0	0	0	0	0	0	0.0370085	0	0	0	0	0	0	0	0	0	0	0	0	0	0	0	0	0	0
AAEL000755	5.72048	5.36673	5.33456	6.12963	3.87112	4.98661	4.6638	4.61777	0.242046	0.476221	0.526897	6.05495	6.49797	5.5394	5.39546	6.64605	4.35787	5.26254	6.27249	6.31279	6.96225	5.22021	4.91022	4.87555	4.44487	3.87375	3.78449	3.83532	5.20337	4.33099	5.67761	4.31811	4.20139	6.6132	7.00736	3.7812	4.29422	4.37477	4.19747	2.64576	2.98277	2.70269	2.2297	2.36328	2.78997	2.50824	3.96088	3.44869	2.32637
AAEL000756	0	0	0.0281062	0	0	0	0	0	0	0	0	0	0	0	0	0.145547	0	0.304369	0.0745173	0.115619	0.0280397	0.0674881	0	0	0	0.0451486	0.287521	0	0	0	0.0412018	0	0	0	0	0.0505846	0.0516132	0	0	0	0	0	0.0879568	0	0	0	0	0	0
AAEL000757	2.84022	1.55966	3.37426	1.4937	1.78971	2.04058	1.95152	2.26604	0.292193	0.270533	0.397536	0.952183	1.87934	1.17421	0.870095	35.0327	22.5673	24.8978	27.1745	44.6806	34.6968	38.6576	20.4674	23.1253	20.3267	9.24632	5.27358	3.83165	16.4055	9.20511	8.17939	4.21302	5.58886	5.16162	2.60281	6.4301	5.52813	1.25741	3.89416	0.0431609	0.109113	0	0.103525	0	0	0	0.101734	0.0260199	0.0195024
AAEL000758	196.872	201.084	193.922	188.051	177.18	196.279	181.379	221.772	213.959	206.335	200.34	200.491	202.779	189.37	209.645	252.071	224.136	199.595	205.825	194.283	232.248	189.935	160.883	164.825	166.718	222.187	206.488	238.097	226.559	186.415	185.401	207.403	220.849	211.482	212.944	194.592	208.026	232.862	216.494	201.881	239.403	249.178	227.788	188.611	184.378	176.057	189.33	215.365	155.751
AAEL000759	77.5916	72.105	68.4165	67.364	74.6699	82.0767	70.4797	73.6293	62.5483	59.1579	61.1818	83.3802	86.659	75.2389	82.9037	77.5099	72.7924	68.0396	62.248	46.785	60.4259	53.3882	32.3085	30.7855	32.4692	57.9559	52.3271	53.3558	49.3562	45.9013	43.2597	50.9812	53.792	60.5143	54.6855	48.609	46.5273	57.0815	47.706	39.0321	64.2268	59.318	61.0368	48.2653	35.3759	35.8675	34.0515	45.094	28.4463
AAEL000760	0.8941	0.595357	1.08153	0.617133	0.754614	0.893485	0.62511	1.2171	0.383816	0.23691	0.371337	1.32433	1.04947	0.697136	0.696644	22.1526	26.4373	26.0316	32.5999	33.8443	28.644	27.6389	33.4655	31.1044	34.0898	4.17783	4.116	1.92627	4.27114	3.37703	4.2656	2.20947	2.1848	3.15403	1.68838	3.70761	3.94851	1.51712	3.013	0.0503955	0.127402	0	0.16117	0	0.170979	0	0.118786	0.0607626	0.0455427
AAEL000762	330.547	268.634	312.736	301.82	288.542	364.026	347.989	311.407	124.867	139.476	200.164	391.606	384.089	416.676	404.643	15.9508	14.51	5.92376	5.11054	12.2155	10.0049	7.44307	6.0127	4.40963	6.97133	36.5288	12.5574	11.9112	12.787	9.65698	10.0809	17.7536	11.9227	15.1193	16.8228	28.2926	20.5687	16.4852	25.7126	103.307	112.701	138.355	96.9846	104.514	97.5472	87.8537	142.93	154.369	99.9931
AAEL000763	14.5477	14.4972	15.6458	13.4989	12.6796	14.7136	13.2116	13.118	6.89933	6.08963	7.31654	15.6646	15.9034	14.8739	17.6803	12.3774	7.42582	7.98362	8.76301	8.26855	11.2425	8.1894	5.5767	6.23077	6.1339	40.027	44.6897	66.2615	54.3817	47.5859	42.0029	55.4558	56.7503	59.2853	58.7958	43.096	46.3179	69.5993	51.1067	14.8721	21.8784	20.6595	18.81	16.7124	10.5586	9.81425	14.1625	18.2681	7.08123
AAEL000764	0.0640735	0	0	0	0.0915159	0.0234774	0	0	0	0	0	0.0386651	0.0300832	0.0183181	0.045763	0	0	0	0	0	0	0	0	0	0	0	0	0	0	0	0	0	0.0453225	0	0	0	0	0	0	0	0	0.0322902	0	0	0	0	0	0	0
AAEL000765	0.145671	0.0553796	0.0407201	0.0848598	0.290673	0.0784939	0.11692	0.0836798	0.0899167	0.0832514	0.293602	0.0861812	0.100579	0.11024	0.0765014	1.31793	0.975013	0.455667	2.05125	0.97713	0.636439	1.15702	0.364816	0.297361	0.233111	0.545092	0.260349	0.491299	0.72771	2.77279	1.91017	1.12068	1.22739	0.360035	0.622973	0.427506	0.348959	0.593314	0.462016	0.0531278	0.0671549	0.0863667	0.106193	0	0.0450623	0.0916501	0.0939198	0.0480427	0.0240059
AAEL000766	609.835	601.947	667.105	684.7	572.187	571.234	613.891	395.174	217.651	271.118	332.304	649.86	690.553	692.953	619.723	783.562	723.143	782.849	772.25	807.563	827.208	1060.81	774.902	724.192	758.451	796.797	720.824	585.816	617.727	953.008	829.236	846.535	833.648	946.793	775.735	786.118	787.358	681.101	693.04	1238.38	1068.15	809.903	1147.42	1538.97	1465.88	1495.02	1424.14	1232.71	1883.38
AAEL000767	78.4969	77.0809	85.4918	81.9605	83.5372	95.8077	84.3076	90.4996	78.3871	72.0818	77.5665	99.7865	98.0734	95.3059	107.16	50.2927	46.1267	44.8207	38.6323	32.2161	42.5259	39.2128	20.3617	21.0633	21.7064	94.2003	99.8647	145.423	112.003	106.666	94.3177	124.127	126.706	118.266	127.453	89.4868	96.1595	148.98	103.544	35.17	36.4511	36.9119	37.6828	31.6564	32.3393	33.8571	30.0939	33.2647	26.8021
AAEL000769	0.0458849	0	0	0.0378675	0.122882	0	0.0569169	0	0.0601862	0	0	0	0	0	0	6.93966	1.10824	3.87649	5.08255	4.70914	8.81011	1.96342	0	0	0	0.700531	0.185884	0	0	0	0	0	0	0	0.11914	0	0	0	0	0	0	0	0	0	0	0	0	0	0
AAEL000770	294.312	263.717	291.566	281.428	265.465	311.33	257.667	212.962	159.127	139.723	135.379	342.254	339.374	298.373	370.764	116.108	89.2792	83.1095	79.991	78.6345	92.2355	88.9472	61.066	63.0209	63.6934	335.887	381.559	511.229	407.928	356.546	319.872	427.095	438.004	479.593	426.1	339.853	381.019	543.697	384.592	262.041	254.272	208.374	228.245	234.732	248.784	255.293	268.492	251.478	226.409
AAEL000771	5.18295	8.60165	6.20309	1.02656	6.3472	11.1836	4.78133	19.4334	38.6147	27.8819	23.492	6.0854	8.16557	7.11248	8.73351	1.38568	0.865453	1.02738	1.32214	1.55105	1.58957	0.890765	0.596124	0.763047	0.696293	0.273532	0.264402	0.249473	0.346423	0.245398	0.14264	0.0590723	0.162941	0.094889	0.119622	0.175123	0.390872	0.184926	0.595133	2.99925	5.11501	10.622	4.87208	1.67829	2.06946	1.83416	3.50668	5.02255	1.1401
AAEL000773	85.8125	89.0477	94.7086	91.1034	94.9782	112.063	105.097	103.947	53.3765	56.2648	64.8313	105.343	98.5509	104.322	113.125	1.74198	0.751387	0.712933	0.696646	0.783946	0.944845	0.790398	0.474773	0.483057	0.628136	2.43046	2.6732	3.45592	3.36702	2.81091	2.23493	3.40308	2.5659	3.75742	3.04807	2.16185	2.65121	3.22673	3.58738	5.87696	8.45722	6.93571	8.14156	5.81449	6.05841	5.62804	5.80738	7.95806	5.31104
AAEL000774	1.74318	1.412	1.19286	1.47312	1.49386	1.78843	1.34927	2.6783	2.96329	3.15009	3.30494	2.18799	2.12794	2.15292	2.16634	32.2587	60.6871	57.209	63.5449	73.9685	52.7804	63.2793	65.7981	64.65	66.1065	4.54201	1.97729	1.57248	2.77573	3.59335	3.46492	2.57486	1.60295	4.01541	2.96915	4.15459	4.88811	1.51136	2.72567	0.15131	0.109291	0.210836	0.483906	0.0952522	0.128339	0.323171	0	0.208499	0.0390685
AAEL000775	0.214034	0	0.0847591	0.176636	0	0	0	0	0	0	0	0	0	0	0	0	0	0.0917878	0.11236	0.348669	0	0.101761	0	0	0	0.272307	0.216767	0.102264	0.142006	0	0.124251	0	0	0	0	0.0762733	0	0	0	0	0	0	0	0	0	0	0	0	0
AAEL000776	0.0103827	0.0223674	0.148019	0.0342743	0.0741479	0	0	0.101393	0	0	0	0.052212	0.0365609	0.0296834	0.018539	77.3646	8.13607	41.9435	56.1843	48.678	126.454	15.5595	0.598054	0	0	7.66153	1.13566	0.0992161	0.0275547	0.269608	0.144657	0.825396	0.293769	0.0769848	0.862677	0.0887999	0.0302019	0.0312568	0.0349884	0	0	0	0	0	0	0	0	0.0388082	0.0290875
AAEL000777	0.167345	0	0	0	0.149386	0	0	0	0	0	0	0	0	0	0	0	0	0	0	0	0	0.159126	0	0	0	0.212906	0.169482	0	0	0	0	0	0.147965	0	0	0	0	0	0	0	0	0	0	0	0	0	0	0	0
AAEL000778	0.101489	0.0546593	0.0703334	0.0523475	0.101922	0.0929675	0.141626	0.0929154	0.0166401	0.0770331	0.0543344	0.0510362	0.0595627	0.0362687	0.0792817	0	0.0544716	0	0.239751	0.309993	0	0.229199	0.49245	0.180098	0.230079	0.0161401	0	0.0242454	0.0336678	0.0380101	0.0294583	0.0325326	0.0448677	0	0	0.0180834	0.0276766	0	0.0213753	0.639074	1.09364	0.735224	0.63673	0.368266	0.567072	0.57667	0.625713	0.699413	0.435372
AAEL000779	0.0593367	0.0852191	0	0.0652919	0.0353126	0.0724727	0.0245343	0.064384	0	0	0	0.0397852	0.023216	0.0282732	0.0353165	0	0	0	0	0	0	0	0.049534	0	0	0	0	0	0	0	0	0.0507214	0	0	0	0	0	0.0595437	0	0.0306578	0	0	0	0.135097	0.0260035	0	0	0	0.0277056
AAEL000780	0.825766	1.21489	0.941151	0.99729	1.13269	1.19922	1.01181	0.950642	2.29837	1.44312	2.53035	0.941923	1.30023	1.28117	1.33061	0.123908	0.0432398	0.328216	0.179743	0.164049	0.143226	0.153212	0.22698	0.158848	0.136979	95.2962	105.845	165.517	117.967	117.754	102.048	141.518	145.599	121.685	185.987	109.44	105.646	184.02	122.27	0.468277	0.276227	0.3045	0.34944	0.343919	0.450145	0.269273	0.147169	0.564608	0.43729
AAEL000781	0.0568657	0.0408351	0.0750643	0.140789	0.118447	0.0173637	0.0822941	0.0617028	0.149179	0.0230201	0.108246	0.133449	0.0333738	0.121931	0.0846146	1.04954	0.0406949	0.195094	0.61695	0.24703	0.539184	0.234316	0	0	0.0644583	0.168812	0.0959867	0.0181134	0.0503053	0.0757247	0.176063	0.121523	0.10056	0.25767	0	0.0405295	0.0689227	0.228256	0.127753	0	0	0	0	0	0.037381	0	0	0.0354252	0.0132759
AAEL000782	19.0072	21.5173	21.6305	22.3173	18.6043	17.3976	20.5074	18.052	14.7437	14.1577	15.5791	22.9997	23.8325	24.3784	19.6977	23.173	17.4107	21.0204	23.603	20.3023	25.49	19.1085	17.2858	16.2018	15.3096	25.946	25.1834	24.4168	28.446	31.6533	28.8357	29.8571	31.5556	24.7968	29.5725	29.1124	30.7885	25.5809	29.0368	14.3726	10.8654	13.523	13.191	14.2045	14.5426	14.0845	15.3592	14.7661	13.4898
AAEL000783	6.88952	7.19453	8.40534	8.51328	6.31579	6.05044	7.13441	10.0658	2.57963	3.99571	5.33292	7.02864	7.85446	7.95644	8.6134	8.73835	7.24949	6.95938	8.05165	2.86123	4.84753	4.30472	3.25255	3.37534	2.69193	4.87834	6.78961	7.56458	7.8126	7.5355	7.29534	7.42231	8.0274	13.8486	10.8552	6.24148	6.87211	7.33556	7.96123	8.32074	9.74213	9.98905	9.88701	11.2364	6.50465	6.08556	7.18527	6.8424	5.54432
AAEL000785	31.352	29.1686	30.5691	33.1472	26.3845	28.2469	30.4155	26.0684	2.4907	3.40898	2.94667	30.951	31.7611	31.9823	32.4683	18.2428	16.7941	17.508	17.293	17.0805	19.6354	16.1328	15.3003	16.6366	15.3008	43.8531	43.8137	38.8548	47.1076	53.6781	45.3395	52.9294	57.1211	42.0856	46.1422	40.6893	42.5673	38.7105	49.5918	25.6898	21.1901	17.1106	15.9611	20.477	23.6079	25.9391	27.3732	27.3101	23.1871
AAEL000786	9.67981	5.08112	7.99051	3.44292	6.64506	9.79122	8.32041	12.5595	2.50359	4.50356	4.39887	7.62382	8.44943	5.88556	4.60094	303.001	495.171	392.852	489.876	552.928	424.132	387.727	397.466	432.601	410.826	41.3862	29.4379	14.7738	32.8171	33.1964	37.5783	25.9069	22.2287	38.4474	19.3281	47.1465	42.7117	13.0518	35.3304	0.443778	1.06847	0.58401	0.506875	0.651854	0.197166	0.21873	0.199242	0.713427	0.0190974
AAEL000787	9.12284	9.94477	9.09695	8.55735	7.7433	9.46196	8.31093	9.46071	3.47871	3.43879	4.27026	9.40592	8.55483	8.72234	8.93694	7.21755	6.31454	6.13997	5.27593	4.64522	5.27824	5.1954	4.94397	4.04184	3.6843	12.0506	13.9954	14.2532	14.659	14.3789	13.4513	15.5198	17.931	16.4611	17.3449	12.7483	12.587	15.4879	13.5067	4.62082	4.14132	4.19554	3.55855	3.45612	3.36878	3.09255	3.9341	3.27948	2.08094
AAEL000788	4.72239	5.51296	4.56905	3.61421	4.88287	5.63894	4.65786	7.29967	8.46663	7.77494	7.34459	4.67878	4.33532	5.01571	5.84126	4.22899	3.53997	4.58589	3.37007	4.58425	3.68272	4.01382	2.66486	2.23332	2.93065	49.139	55.3262	80.6228	68.8485	70.7196	58.6476	78.2314	80.2283	60.2712	65.0301	58.5026	54.0389	86.1996	65.8187	2.27637	3.17029	4.95253	2.90985	2.05727	1.88454	1.66169	2.0884	2.92543	1.56443
AAEL000789	33.5139	36.1741	33.8527	18.8968	37.4121	46.1452	39.2477	47.0934	2.91242	3.5392	3.96243	35.3116	39.745	37.889	37.1685	58.6959	46.4031	47.1937	46.4791	51.7695	56.58	46.5814	25.892	28.1286	29.8875	68.504	64.9324	62.7249	80.656	60.0128	58.4874	66.5486	76.6889	113.444	89.1806	58.0586	64.6887	68.9327	75.5255	51.6247	47.8536	50.179	44.285	32.9387	35.8509	36.9834	58.5601	56.5389	21.1884
AAEL000790	0.958192	0.9121	0.98834	0.478139	1.35267	1.22475	1.27149	2.46626	0.701491	1.08249	1.84517	0.918877	1.59551	1.05116	0.795775	2.21632	1.53089	1.29965	1.1698	2.25064	1.33814	1.52562	1.39516	1.23024	1.26294	1.75773	1.986	1.23505	1.95156	2.09199	1.24186	1.94291	1.49742	0.715979	0.520732	1.74702	1.36121	1.74418	1.42676	1.10528	1.48442	2.27406	0.994164	0.646869	0.73241	0.913629	0.976962	1.20772	0.561851
AAEL000791	84.1267	79.7096	86.0749	89.5195	71.1919	69.6448	77.624	69.9556	39.7957	43.9686	58.6504	95.1946	99.1225	97.0853	89.1429	76.3906	54.8584	61.4666	58.2783	66.2752	66.178	76.3462	59.172	56.0154	57.1719	80.5632	77.3635	69.2425	76.3968	87.0321	79.9577	82.7401	84.9259	93.0825	82.2753	78.1342	84.9868	73.2929	87.8384	72.2711	74.8322	60.9586	69.5683	73.1747	73.0937	76.7559	89.9336	87.2343	98.1924
AAEL000792	4.27768	8.05227	5.49316	0.616937	5.04206	8.67397	3.81219	16.8988	31.1325	22.394	26.0291	4.90793	7.0197	5.93668	5.82126	0.511009	1.29286	1.51388	1.26453	1.89435	1.7064	1.54016	0.364033	1.01541	0.894444	0.158514	0.33649	0.119059	0.440876	0.0829563	0.0482191	0.213005	0.257048	0	0	0.2072	0.0604037	0.250054	0.559814	2.54277	3.17344	6.82832	3.39693	1.41835	1.61073	1.59172	2.20014	3.37632	0.843536
AAEL000793	2.45897	0.116	0.0284313	0.0296251	0.12818	0.0328832	0.022264	3.564	11.536	95.4739	24.4971	0.0902592	0.0421354	0.0769708	0	0	0.115602	0.0769724	0	0	0.028364	0.0682688	0.0449504	0.0566239	0	1.78116	6.18049	0.102909	0.47634	12.7991	0.333427	0.0920559	0.0634801	1.77445	0	5.37282	30.6474	3.45817	1.5726	0	0	0	0	0	0	0	0	0	0
AAEL000794	38.7677	48.7183	46.4443	31.6364	37.9719	44.7819	41.5593	61.713	42.3756	44.1838	47.0459	44.3997	54.785	50.8475	52.0383	54.375	76.7096	60.6255	77.3486	73.1151	77.607	57.6262	53.985	51.9652	55.5964	66.1179	62.7679	71.2828	70.9557	56.4398	49.3942	63.3972	69.2783	62.8417	78.9421	60.2986	70.4362	77.1445	74.4039	44.9339	51.1348	52.3987	48.6655	41.3429	41.9041	40.0703	53.7816	59.1973	51.669
AAEL000795	0	0	0	0	0	0	0	0	0	0	0	0	0	0	0	0	0	0	0	0	0	0	0	0	0	0	0	0	0	0	0	0	0	0	0	0	0	0	0	0	0	0	0	0	0	0	0	0	0
AAEL000796	0.0166204	0	0	0.0548655	0.0890208	0.0304498	0	0	0	0	0	0.0334319	0	0	0.0593538	0	0	0	0	0	0	0	0.041624	0	0	0	0	0	0	0	0	0	0	0	0	0	0.0483465	0	0.0560087	0	0	0	0	0	0	0	0	0	0
AAEL000797	2.30759	1.4489	1.46947	1.37805	1.53202	1.40214	1.56784	3.20848	2.64656	1.91524	2.68191	2.65907	2.21859	2.90078	2.56745	0.832299	0.784199	0.25859	0.608744	1.77568	0.384822	0.793903	1.36491	0.621901	0.946381	25.3752	14.727	15.7571	21.0189	34.4888	28.8385	26.1387	24.8737	27.5137	31.7647	17.2897	17.1016	12.4276	22.0002	3.19936	5.86164	4.00302	3.17591	1.98011	3.0643	2.45986	4.32133	4.65936	1.33194
AAEL000798	20.5606	28.375	26.7382	15.8171	26.3439	29.8843	25.8648	43.8374	49.2794	43.3157	45.8171	23.684	29.923	29.1595	29.6535	25.1971	24.3512	21.6829	22.5618	22.2992	25.7408	19.0854	13.0696	13.8047	12.658	24.0432	24.1721	35.4467	30.6167	25.4052	23.0674	31.2661	31.026	29.2038	32.0769	23.4095	23.6908	35.9119	29.025	27.5314	35.3795	36.4822	33.8023	25.4486	26.9402	26.7396	28.1105	37.6918	25.2943
AAEL000799	0.12046	0.155704	0.181272	0.0596474	0.204312	0.176553	0.104595	0.303893	0.0395012	0.102405	0.0171976	0.109037	0.176741	0.129145	0.172072	0.2038	0.226288	0.170475	0.290891	0.235481	0.161807	0.148907	0.226259	0.247015	0.245779	0.168582	0.170798	0.402886	0.351658	0.120307	0.125873	0.247128	0.181066	0.446588	0.265858	0.171709	0.140161	0.290113	0.263858	0.11203	0.590034	0.637419	0.320961	0.133703	0.237555	0.0322101	0.286068	0.382714	0.118115
AAEL000800	39.6135	36.6445	35.8868	24.8639	59.6022	71.653	71.9628	71.2907	128.435	103.423	101.395	43.9712	34.3129	39.947	38.5898	7.42718	4.30473	5.60984	8.38974	7.5693	11.9846	5.06556	3.61328	1.85567	2.01282	3.12521	2.18806	2.1635	2.45448	4.8475	4.86217	3.85168	4.13454	4.89172	5.91702	3.15346	3.45432	2.42787	4.13891	1.43355	2.66733	5.41594	2.64993	4.33354	0.680916	0.619899	1.2705	1.53487	0.207281
AAEL000801	0	0	0	0	0.0736106	0	0	0	0	0	0	0.0207335	0	0	0	0	0	0	0	0	0	0	0	0	0	0.0524552	0	0	0	0	0	0	0	0	0	0	0.059966	0	0	0.159768	0.403903	0.181808	0.0510956	0	0.0542054	0.0367486	0.0753173	0.038527	0.0288767
AAEL000802	25.8426	30.6179	29.0385	22.3264	29.3939	33.6635	32.0676	40.8681	35.1503	33.9922	38.8931	29.2924	32.7706	31.8163	32.2094	24.3545	22.1865	19.8285	22.5048	20.5716	20.5838	15.5428	16.4879	17.808	16.8339	32.2046	30.6466	34.9543	36.9529	31.242	29.3015	36.18	37.1434	34.9635	35.9571	33.4191	29.2766	34.6704	37.3272	29.0015	29.6902	28.5069	26.7746	24.8425	26.3087	24.0708	28.5462	30.9988	21.0744
AAEL000803	14.6611	21.7682	15.4076	3.89674	23.52	26.1248	22.8423	44.9579	83.1778	64.8266	50.8277	17.8321	19.1209	21.3624	19.8129	7.62538	5.47406	3.21962	3.22238	3.46137	5.93208	4.08579	2.89716	3.38886	3.42541	57.0695	58.2457	113.839	89.2841	82.196	75.5992	112.065	111.638	49.6566	93.9119	71.3782	73.379	122.673	98.4937	12.2591	16.5597	26.9783	16.209	10.5623	10.3359	9.5955	13.2833	17.6489	8.10225
AAEL000804	180.794	194.328	195.174	176.21	179.247	185.886	189.974	175.089	132.961	149.385	152.185	186.235	173.269	190.988	194.072	305.478	249.954	224.138	235.586	263.683	294.604	259.616	246.518	252.433	254.735	188.615	169.413	184.98	214.742	186.353	172.826	201.007	209.397	175.097	211.682	164.456	171.7	205.818	194.595	288.892	204.15	219.174	192.402	202.889	278.973	278.123	281.28	303.855	239.324
AAEL000805	3.6619	6.23471	4.61551	1.68976	4.85066	7.2499	4.64001	12.1765	17.8959	17.1432	19.1129	4.61359	5.31504	6.41654	4.74574	16.089	10.3555	12.445	11.9063	17.832	22.8363	8.64899	5.71943	6.76998	6.20393	16.7319	18.7029	31.0043	26.4903	16.202	14.2635	22.3154	20.7498	19.4394	27.4508	18.1291	19.185	32.6572	26.2725	7.04927	6.86607	8.95434	7.24639	4.50487	5.09906	4.49223	5.61049	7.80032	3.30933
AAEL000806	3.09261	1.76682	2.51707	3.18679	1.67779	2.28514	2.5857	1.22362	0.963702	0.705512	0.902555	3.04165	3.18882	2.36914	3.20341	1.08621	0.586919	0.527573	0.609938	0.779357	0.729032	0.877346	0.68465	0.862451	1.58814	1.78253	1.21132	1.76336	1.54174	1.33104	2.02347	1.66502	1.60139	1.85812	1.50839	1.3152	1.26739	1.80032	1.78493	1.29772	0.468673	1.37772	0.359971	0.758585	0.741296	0.609166	1.06123	0.957969	0.933419
AAEL000807	44.5122	38.5348	34.8712	32.5187	48.7038	51.151	44.6056	49.6805	17.9842	17.2127	19.097	49.0545	48.4558	38.7507	45.0503	39.6003	35.1946	37.885	37.7702	38.1105	32.8435	30.2968	31.1833	32.7495	29.8894	42.926	45.2249	44.2895	43.6571	44.6121	42.0979	46.4548	48.2654	47.3754	48.4398	42.0801	45.1607	49.287	43.4944	26.0606	46.1429	38.0892	40.2791	25.1742	23.8723	21.1435	29.6086	37.7113	26.1524
AAEL000808	0.0174531	0.0375992	0	0.0288072	0.280443	0	0	0.0852199	0.137357	0.0847837	0	0	0	0	0	0	0	0	0	0	0	0	0	0	0	0	0	0	0	0	0	0	0	0	0	0.0248785	0	0	0	0	0	0	0	0	0	0	0	0	0
AAEL000809	10.9375	10.8665	13.0269	15.8476	8.95012	8.42521	8.54375	10.4856	5.33919	8.32706	8.65039	11.0004	11.0875	13.029	11.4663	21.6652	13.9868	14.2493	12.4188	7.32278	9.31329	10.3807	6.19947	5.94695	5.84674	1.68672	0.54547	0.356311	0.824635	0.103444	0.336715	0.132805	0.18316	0.793579	0.161359	0.457686	0.52725	0.405352	0.69807	26.6824	28.1263	26.7511	32.0898	38.4148	27.8607	24.9811	21.7588	23.7704	26.9422
AAEL000810	3.73507	5.02698	3.7923	0.812816	5.64047	8.92493	4.21958	15.981	19.1993	15.1907	15.7593	5.29573	4.49974	4.9276	5.92518	11.1476	7.89681	8.03161	8.70218	9.79948	12.5951	9.04838	5.2747	5.62872	5.70228	60.9372	59.8031	115.126	102.443	69.9001	63.9315	101.747	93.8769	69.7697	99.1251	70.3153	68.0757	121.999	103.093	50.8015	48.7768	46.5519	44.4761	30.3244	39.2444	38.6662	47.4433	51.6523	26.4781
AAEL000811	1.00831	1.16367	0.969723	0.832127	1.15727	1.45144	1.1465	1.34806	1.90513	2.28871	2.34778	1.03825	1.22579	1.11532	0.900199	12.1973	14.2511	12.6325	9.33879	6.76582	7.5118	8.01272	6.01235	6.60809	5.06157	0.335979	0.364709	0.137647	0.318565	0.191815	0.278735	0.277042	0.42454	0.118671	0.249339	0.804195	0.803089	0.144546	0.606761	0.148848	1.12888	0.83178	1.02644	0.737903	0.220939	0.320969	0.350845	0.493536	0.437171
AAEL000812	36.903	39.2493	31.818	31.256	27.883	28.478	28.2139	35.3875	58.2998	54.0574	56.9813	27.5103	38.6253	30.3336	26.8086	20.2699	26.9722	22.0616	20.9183	12.8603	18.9322	15.5717	8.9458	9.28791	9.76194	15.0864	17.0972	15.072	15.6266	16.2412	17.8959	14.326	15.9937	15.2484	19.7566	12.0435	15.0166	18.2908	18.0835	31.9565	52.921	55.0733	49.5437	37.1407	45.311	43.2502	34.3248	48.4526	42.5306
AAEL000813	0.00578224	0	0.00915927	0.00954385	0.0412937	0.0105935	0	0	0.0151689	0	0.0495304	0.0174464	0.0135741	0.0082655	0	0.0474311	0	0	0.0485675	0.131873	0.0182752	0.0109965	0	0.0182416	0.0131086	0	0.0117122	0.0221018	0	0.0230996	0.0268537	0.0296562	0.0102252	0	0	0.00824227	0	0.0174072	0	0.00896262	0	0	0.0143317	0	0.00760198	0	0	0.0324191	0.00809956
AAEL000815	25.2073	26.1705	23.537	19.7585	27.9545	32.9206	27.9924	36.7936	20.379	19.1348	21.3339	28.0475	29.4161	27.1613	29.5342	25.2756	25.5826	24.6157	29.7135	25.4792	26.5209	19.1883	16.8034	16.2346	17.4294	21.373	20.2149	27.4199	24.9859	19.8504	18.0746	24.4824	25.0429	24.8782	23.6714	20.2426	21.3618	28.9524	24.5151	23.097	31.2724	41.0337	27.9353	19.4715	18.4445	17.8306	22.1814	29.8192	14.1529
AAEL000816	38.2436	33.5913	39.4164	36.0192	30.5069	29.0618	30.6206	26.1113	25.4123	25.8245	26.7339	37.3407	35.9919	36.2393	31.3141	59.8541	75.1857	88.2115	93.2367	80.3685	66.5534	74.9909	76.0262	74.27	84.1281	25.3359	16.7766	15.0723	23.9402	15.6449	15.637	12.6977	11.5899	8.63334	12.6228	18.1971	17.1006	7.37186	12.4386	20.9875	16.9332	19.2368	18.3644	21.307	16.1443	14.5078	17.63	19.0796	12.6864
AAEL000817	26.7051	30.2884	33.2562	27.4583	26.2086	31.291	27.0915	34.7282	39.5751	36.6352	38.1221	31.7148	31.3489	34.9066	40.6793	15.8234	12.4353	12.4082	11.46	10.8875	12.5625	11.5262	7.62821	5.70497	9.10506	50.5826	52.2426	92.4123	77.8823	57.4418	49.4021	75.8485	79.465	87.3956	71.0441	51.1587	52.7273	96.0943	68.5198	12.4708	13.5318	12.9444	10.8999	11.9398	11.3996	11.0537	12.0574	13.2712	8.05355
AAEL000818	0.229888	0.417864	0.284492	0.106718	0.705435	0.434333	0.311893	0.210467	0.508847	0.802662	0.882042	0.281787	0.193945	0.225924	0.128275	2.5266	1.23386	1.08446	1.36523	1.21711	1.80509	1.74878	1.11547	0.963214	0.99347	0.456996	0.116412	0.205948	0.324116	0.215247	0.150137	0.165805	0.139744	0.390627	0.373064	0.317452	0.22987	0.194645	0.338928	0.545633	0.647468	0.60642	0.49857	0.294416	0.415575	0.294545	0.734914	0.939825	0.301893
AAEL000819	4.35839	5.52486	4.08458	1.68856	5.32933	7.4457	4.84999	11.4959	8.56601	7.87997	7.74285	4.69352	6.49752	6.19008	5.70527	14.5994	13.6745	10.5294	13.2866	18.4006	18.1378	8.23538	6.70348	8.6212	8.73689	19.5056	20.8071	40.0948	32.134	20.5186	20.7292	25.516	26.7153	24.4882	27.3634	22.5333	24.6425	37.0419	30.7439	9.64466	10.5437	11.9886	7.39855	5.43219	7.5172	6.69512	8.80656	9.97868	5.24133
AAEL000820	0	0	0	0	0	0	0	0	0	0	0	0	0	0	0	0	0	0	0	0	0	0	0	0	0	0	0	0	0	0	0	0	0	0	0	0	0	0	0	0	0	0	0	0	0	0	0	0	0
AAEL000821	0	0	0	0.0366842	0.238084	0	0	0	0	0	0	0	0	0	0	0	0	0	0	0	0	0	0	0	0	0	0	0	0	0	0	0	0	0	0	0	0	0	0	0	0	0	0	0	0	0	0	0	0
AAEL000822	27.7708	31.6765	29.9739	13.8546	30.964	40.2162	29.9125	69.1549	56.2806	48.9996	45.6597	33.8414	33.8409	33.9968	38.6804	20.3192	13.09	12.8898	13.9162	12.1704	16.0341	13.056	7.38651	7.54163	6.3268	103.38	99.8378	153.257	138.962	113.607	103.57	145.206	140.607	146.632	147.64	107.388	103.866	161.605	139.951	22.2101	25.7711	24.1946	24.63	16.7963	21.2654	20.4909	21.2882	25.054	18.3643
AAEL000823	1652.96	2166.78	2017.5	2035.29	1733.71	1531.05	1755.74	1552.63	2776	3047.1	2657.84	1724.96	2009.67	2092.71	1653.73	2990.4	3377.21	3866.1	3940.47	5003.46	4529.02	5161.18	7343.28	7378.05	7558.25	2363.52	2575.92	2587.24	2707.95	3255.54	3103.27	2836.17	2775.63	1851.01	2214.93	2745.57	2873.86	2477.85	2940.77	2982.37	1738.34	1815.46	1956.88	2644.88	3173.66	3002.81	2691.66	2563.72	3398.85
AAEL000824	53.6919	55.3419	53.0202	43.0953	57.2013	63.6564	57.4002	70.7946	58.7139	53.4844	52.2168	58.2235	63.4043	59.601	63.8263	55.1716	39.1635	36.7518	34.0886	36.7734	56.3629	44.6887	28.0877	28.7651	28.0619	54.632	55.3062	72.4728	68.9347	55.5937	52.2153	65.4401	67.5701	66.6901	62.5592	55.5018	54.639	73.501	66.9094	44.8076	59.0329	57.0958	51.711	41.0609	32.8502	29.2322	57.7519	65.6846	31.9429
AAEL000825	29.4404	28.1384	32.9897	35.5546	42.9745	30.4885	31.5096	38.7393	28.1428	28.4531	34.7044	33.1733	31.8171	36.0844	36.7287	28.6961	23.2872	21.934	25.4068	21.8549	23.431	19.426	18.0538	17.8663	17.7832	39.1269	35.0446	44.9636	46.6781	42.6371	38.4587	49.8042	45.1691	60.3598	47.6195	41.2515	36.1282	50.0988	43.0892	32.0825	32.4856	29.9643	32.3664	26.6018	29.7099	30.1229	30.3555	30.2106	26.4686
AAEL000826	0.0437671	0	0	0	0.468843	0.0400923	0	0	0.0574084	0.0265764	0	0.033014	0.0128432	0	0.0195373	0	0.117454	0.0375388	0.0459523	0	0.0691646	0.0416177	0	0	0	0.0278416	0.0221631	0	0.0290384	0	0	0	0	0	0	0	0.0159141	0.0329399	0	0.01696	0	0.0413563	0.02712	0	0.0431559	0.019505	0.0399761	0.0408979	0.0153269
AAEL000827	0.0190292	0	0	0	0.0339741	0	0	0	0.0499203	0	0.108669	0.0382772	0	0	0.0339779	0	0	0	0.159834	0	0	0.0361893	0.0476565	0	0	0.0484202	0	0.0363682	0	0	0.0883748	0	0	0	0	0	0.0830299	0.0572867	0	0	0	0	0	0	0.0250179	0.0678435	0.0695237	0	0
AAEL000828	1.05666	1.13818	1.01393	0.620487	0.544193	1.09824	0.806594	1.52138	0.47977	0.197425	0.348128	0.807272	0.787105	0.508328	0.725671	1.43767	1.30878	1.62087	2.21884	2.54891	1.73405	1.42986	1.67938	2.69247	2.04999	0.568764	0.57624	0.524286	0.862856	0.588546	0.471858	0.781653	0.664783	0.351564	0.580382	0.854488	0.650203	0.489392	0.75325	0.0157486	0	0.128008	0.0503657	0	0.0534311	0.0181118	0.0371207	0.0189883	0
AAEL000829	13.7103	13.0132	14.3382	14.6079	10.85	10.7314	12.227	14.2707	5.0661	5.77984	6.9775	12.8502	13.6434	13.9595	13.0411	29.2233	23.4611	29.1076	28.0977	19.7701	20.4078	22.8364	21.0874	22.9401	22.056	19.3294	19.1503	17.3344	22.2978	20.0366	19.8499	17.6264	21.4935	19.6122	15.8269	17.9777	17.7309	15.5123	20.8494	33.6502	27.5435	23.2465	23.2746	29.5379	31.0444	28.0458	42.1325	40.8804	27.5124
AAEL000831	0.112002	0	0	0.073946	0.119979	0	0.0555724	0	0.0587645	0.0544084	0	0.0450585	0	0	0.0399976	0	0.0240458	0.0384256	0.0470378	0	0	0	0	0	0	0	0	0	0	0	0	0	0.0396126	0	0	0	0.03258	0	0	0.0347213	0	0	0	0	0	0	0	0.041864	0
AAEL000832	9.7488	12.9463	12.8928	7.47695	11.1245	13.4243	11.0508	21.015	12.7227	13.3503	14.0986	10.8511	11.8018	11.9763	13.1087	11.0915	9.01997	7.78879	8.85186	10.1218	11.9682	8.54152	7.34027	7.02913	6.4295	28.1236	27.221	36.5245	35.1338	26.991	22.4662	29.0285	31.235	29.8276	31.9192	24.9223	23.4203	37.114	29.6428	10.0884	12.036	12.0965	9.32901	7.72337	8.38132	8.02513	9.98933	11.6055	7.9995
AAEL000833	0.123578	0.0332779	0.122345	0.229467	0.524001	0.113202	0.134128	0	0.121571	0.112559	0.220534	0.201968	0.145053	0.220812	0.165492	0	0	0	0	0	0.024411	0	0.0386858	0.0243662	0	0.157223	0.156445	0.177134	0.163982	0.0925657	0.0358698	0.277292	0.136583	0.534504	0.401086	0.0880767	0.224669	0.13951	0.0520551	0.119718	0	0	0	0	0.0203086	0	0.169311	0.0288691	0.0865517
AAEL000834	21.3551	24.8573	18.5371	8.59967	7.86489	9.5318	9.41232	14.5338	11.048	9.9484	9.9817	9.70065	12.2137	8.5772	6.46829	18.5415	29.8207	38.8635	46.3609	66.7595	21.9798	26.8341	15.9604	23.0564	18.5033	66.7236	80.4572	17.8639	38.8709	34.0355	27.7799	11.0292	22.2629	15.1986	10.3736	36.688	37.9869	7.67427	21.9534	1.4673	4.58565	4.3668	5.62556	0.890962	1.90112	2.33856	1.36163	2.34029	1.73321
AAEL000835	0.0405926	0	0.0643	0.1005	0.108709	0.111553	0	0	0	0	0	0	0.0238233	0	0	0	0	0	0	0	0	0	0	0	0	0	0.041111	0.0775796	0.0538644	0	0	0	0.0358915	0	0.210797	0.0578625	0	0	0.0683959	0	0	0	0	0	0.0266838	0	0	0	0.0284303
AAEL000836	10.7213	11.4487	12.6699	11.7506	9.92875	11.0222	10.8209	12.6417	5.07881	5.67652	7.13561	11.7681	11.4798	11.3895	11.8717	9.83848	8.16374	7.39615	7.79051	8.77036	8.3982	7.42235	7.03128	7.06879	7.72881	13.9739	15.5452	19.0014	15.5162	16.1154	14.9732	18.7908	17.0497	17.2907	17.3836	14.491	13.5965	19.087	15.5954	8.35693	7.61651	6.82183	7.236	7.57326	7.61556	7.31478	8.51041	7.95707	7.97357
AAEL000837	0.102109	0.146648	0.161744	0.280892	0.121535	0.0935353	0.0422195	0.221589	0.200901	0.206676	0.510218	0.205391	0.0599264	0.121634	0	0	0	0.262734	0	0.110893	0.0268935	0.0323647	0	0	0	0.129909	0.068942	0	0.0451645	0.101979	0.118553	0.0436417	0.0300945	0.546799	0	0.0970336	0.0742551	0.0512325	0	0.0263785	0	0	0	0	0	0.0303368	0.124352	0.0636099	0.0715151
AAEL000838	53.974	62.3198	59.1305	39.7716	69.5438	72.8496	71.2976	82.9699	53.7294	61.5057	67.1694	62.4645	64.2843	66.081	68.5471	119.678	106.898	99.1038	122.497	87.6703	110.301	98.2272	61.6622	64.4243	66.0621	49.1817	50.1898	62.2484	59.3721	65.2798	64.5184	63.5424	70.1702	56.4098	63.116	59.5069	62.8092	79.5639	70.6659	53.5156	74.4024	89.0419	72.4891	53.3184	42.3603	32.0388	43.125	63.9041	20.1122
AAEL000839	18.6807	17.4183	17.3261	18.4817	13.0795	15.2542	13.7171	14.2752	5.95265	7.26605	7.0079	16.2172	17.9699	16.2312	16.2065	12.5924	6.69088	7.99131	8.39185	10.2293	13.4359	8.63065	4.56936	4.74797	3.80036	43.7393	39.1893	40.4636	38.5652	37.351	32.8616	31.4697	39.9297	33.3747	27.6549	29.0311	30.3757	35.7166	32.3029	9.9916	11.178	8.76315	8.65427	7.74938	8.48693	7.8092	10.1513	10.195	6.92777
AAEL000840	40.5785	53.2857	54.7384	30.8544	46.5347	50.7103	45.6099	76.1407	61.3992	63.8615	58.2442	41.213	49.6704	52.2483	51.7467	65.08	60.2198	55.5706	56.1079	48.2472	60.8683	54.2656	36.6818	42.2823	39.364	82.8779	84.1176	107.18	101.036	79.1187	70.3613	85.8157	90.9238	104.917	90.9338	76.3244	75.1962	97.9969	84.1208	41.917	58.9954	65.1502	47.4043	35.3594	36.7149	34.6271	42.4774	49.8654	24.9078
AAEL000841	5.34273	8.21187	8.53582	2.4257	7.05156	11.8357	7.95652	14.0777	3.61441	2.54705	2.79751	7.05168	9.75715	8.7095	9.78582	9.27688	10.7637	8.27201	12.5209	13.2672	14.2975	8.53032	5.29076	6.54402	5.89991	12.1145	12.9925	18.2568	17.8762	11.4364	9.20695	16.0958	15.0247	22.4749	11.9644	11.02	12.2014	19.1719	16.9725	12.8373	19.0161	19.7116	13.451	9.04477	11.8344	12.5259	15.7165	21.3146	10.5075
AAEL000842	1.58421	1.32174	1.56659	1.48122	2.05999	2.01322	1.82879	1.90776	1.1531	1.29004	1.62111	2.15512	1.79502	1.80642	2.25643	0.131453	0.0589792	0	0	0.11934	0.13024	0.156736	0.0917336	0.115556	0.145319	0.116505	0.315324	0.472532	0.558959	0.530449	0.382752	0.117416	0.113355	0.362126	0.190215	0.509075	0.253054	0.303245	0.0308589	0.525179	0.430598	0.207669	0.136182	0.437833	0.565842	0.587662	0.669128	0.359392	0.705496
AAEL000843	0.0207654	0	0	0	0.0370739	0	0.025758	0	0	0	0	0	0	0	0	0	0	0	0	0	0	0	0	0	0	0	0	0	0	0	0	0	0	0	0	0	0	0	0	21.6296	31.4903	34.9526	25.1939	18.3677	16.2438	13.104	18.6633	21.0729	5.52662
AAEL000844	33.5913	32.3877	33.2431	40.2736	24.2235	27.9844	26.9007	26.0721	17.567	21.4206	23.3692	31.6054	30.0531	31.532	30.9471	33.0744	29.0112	30.7819	27.1578	31.4425	32.1961	38.0802	40.3912	40.4905	44.6002	29.0666	30.8067	30.2801	31.2454	32.3466	31.0483	30.6408	32.7776	36.8601	21.7055	27.1074	28.1997	29.1847	29.2029	41.5521	29.2413	25.1722	28.1234	42.3008	43.7313	42.2089	35.9785	34.2315	43.5896
AAEL000845	1.27311	1.57702	1.50744	1.1925	1.31832	1.66185	1.59894	2.38292	1.07709	1.2369	1.63581	1.07876	1.38227	1.89265	1.77879	6.02765	5.00864	4.65165	3.82956	4.12714	4.39091	3.83755	2.19199	2.64578	2.61921	1.7574	1.74065	0.918508	1.39371	1.51943	1.13816	1.37937	0.996215	0.700112	1.07433	1.69225	1.40725	0.8336	1.36214	2.15588	3.13042	4.42697	2.99377	2.09786	1.87462	1.95741	1.74425	2.14731	1.89478
AAEL000846	0.0797625	0	0.0631733	0	0.24921	0	0.0247349	0	0.104623	0	0.0569369	0.0601658	0.0468117	0.0855131	0.0356053	0.695175	0.385294	0.17103	0.125617	0.389808	0.378143	0.113768	0.249695	0.31454	0.180825	0.304436	0	0.11433	0	0.0796613	0.138912	0.102272	0	0	0	0.0852728	0.0580045	0	0	0	0	0.100492	0	0	0.0262162	0.0355465	0	0	0.0558642
AAEL000847	31.7832	31.3321	36.6919	40.3165	25.3595	27.2684	26.8654	30.1923	41.4026	46.708	43.6076	29.9146	32.7748	32.452	32.0823	40.8298	38.7309	37.3397	43.8221	68.9027	67.8767	67.7865	92.2453	97.5109	98.31	45.9042	48.2468	38.0515	43.689	52.0398	47.5859	45.0179	50.0646	43.1478	36.2504	44.8898	49.1928	36.4016	41.8111	41.1731	20.2657	23.8302	19.7393	33.9567	43.5094	36.574	41.1612	37.7994	37.3783
AAEL000848	15.5873	13.7084	14.8622	17.7882	11.2052	12.5146	12.2183	11.8272	5.73764	5.81276	6.40336	15.0632	14.8731	13.899	14.7438	10.0105	8.79566	7.72108	10.0839	10.0691	11.1453	9.94651	8.87107	9.12488	9.84479	15.6875	15.9549	13.7516	15.2472	15.9712	14.2241	17.0294	16.5778	15.9428	15.1231	15.7125	13.992	13.3117	16.4765	7.03818	5.27886	5.44122	4.91031	6.40047	6.24057	5.89062	8.94618	7.03467	5.78322
AAEL000849	5.62525	6.42382	5.61699	1.33019	7.85611	11.3099	6.09801	21.4069	29.4929	29.2642	31.6636	8.75387	12.1083	12.3496	12.2028	0.908983	0.813197	0.580629	0.558458	0.892743	1.32451	1.07286	0.726592	0.584766	0.767352	5.6188	3.4607	10.104	6.88696	6.18154	6.47502	7.72944	6.81224	6.39388	8.28647	5.90474	5.41529	9.12238	8.03881	2.72321	3.97907	8.12287	3.27591	1.37616	2.11908	1.12057	2.29664	9.03693	0.745068
AAEL000850	25.4052	30.688	28.1121	25.3263	27.5455	31.2426	29.0999	29.8515	33.0867	34.7848	35.01	24.9339	26.7641	28.6202	27.7491	30.8497	32.9683	28.8777	26.3914	20.0885	22.4732	25.2752	17.5814	17.2938	16.0697	3.06225	2.07203	1.10402	1.92698	1.86701	2.35674	1.3785	1.57486	1.16004	2.29152	2.13291	2.29297	0.893673	2.12239	25.0462	44.9734	51.3853	41.8647	29.4486	24.0391	23.4341	21.6621	28.2717	15.0427
AAEL000851	24.0889	26.1081	26.8804	22.0692	29.6621	34.1776	33.1888	32.7245	87.5514	76.9759	70.7513	28.8554	31.5641	34.7696	29.8559	19.6169	24.4305	13.9691	14.0384	12.5824	12.824	13.0118	14.6055	11.6225	11.0285	1.88209	1.26773	0.951482	1.51	1.39221	1.91575	0.911929	1.33316	1.5293	1.84667	3.59899	2.47225	1.19901	2.20497	8.1688	20.2331	25.7168	18.7121	11.1609	11.8751	11.3978	8.78275	15.0596	8.20906
AAEL000852	37.6364	36.6325	36.3245	41.4315	37.0671	37.2059	35.3554	31.5246	2.719	3.6975	3.88424	44.2376	40.565	39.9563	41.2352	35.7348	42.313	34.4474	39.6856	43.1605	47.6015	44.7197	47.4525	48.4337	49.7107	56.6194	56.8805	48.0358	57.506	61.2676	55.5056	58.7234	59.6822	99.7454	42.3017	54.849	54.5511	50.6061	62.76	28.8172	29.4452	21.6277	23.281	25.0544	27.9342	27.5409	35.7373	32.203	25.1803
AAEL000853	6.24482	5.85463	6.3199	7.65417	3.9642	5.02131	5.04941	5.94784	1.39554	1.896	1.60148	5.79222	6.25767	5.24032	5.80242	5.56129	3.77382	5.40575	4.37108	6.02847	5.48256	5.12439	5.03938	5.3448	5.26964	6.06178	6.5354	5.94538	6.65995	7.16088	6.01524	6.07953	6.54412	6.14522	6.75611	5.04427	5.29822	6.23179	4.94929	3.71052	3.53464	2.68088	4.18486	3.02135	3.55773	3.71071	4.94339	3.95513	3.661
AAEL000854	38.7423	39.2672	42.7932	40.3126	37.7898	38.1948	39.6704	49.8374	72.7699	68.4481	63.7024	41.1491	39.0172	41.3906	39.526	80.6371	66.5156	73.4863	71.412	62.1692	64.9073	72.6605	53.3351	52.3192	53.5646	54.5582	52.6974	40.757	50.3333	58.9361	54.6635	57.4353	59.9087	49.38	57.7401	54.3789	44.9773	49.9479	48.9343	32.9655	33.6417	34.0911	27.7921	30.2349	28.6651	24.75	27.9812	28.6806	22.8148
AAEL000855	6.49643	6.99761	7.37302	5.98583	6.32183	8.00437	8.32401	8.70284	6.1334	6.67578	8.61221	7.86924	7.85997	7.80669	7.16384	15.4085	10.7669	7.91095	7.54033	6.88471	9.38625	7.58935	5.59602	5.36016	5.47027	0.835598	0.535028	0.559394	0.966248	0.427792	1.19356	0.402759	0.492349	0.432287	0.963882	0.814092	1.26674	0.408339	1.03446	8.68643	14.099	17.0981	10.767	8.65516	5.80971	5.44672	9.59828	12.0744	5.25998
AAEL000856	39.3592	37.1778	40.5013	37.5095	34.426	38.2596	34.848	41.4235	30.8895	31.6734	32.4948	42.344	42.9172	40.5877	44.6242	103.063	72.9188	70.1415	65.8828	65.412	86.1685	78.2105	44.7231	44.1936	44.4076	33.9675	37.543	39.6529	38.2238	29.2512	28.1553	33.9313	33.5988	34.3102	37.183	30.0364	26.5124	39.3016	33.4415	53.7273	59.2059	53.2071	49.6088	52.0026	42.5064	41.5287	53.9975	54.2306	34.2901
AAEL000857	32.7228	31.5908	34.244	31.9768	28.6672	33.7143	28.6399	34.0598	30.934	24.6519	24.9053	35.468	35.1023	33.9344	38.5517	23.5334	14.4773	17.8542	18.6766	14.6569	21.7401	13.8002	10.1535	10.5863	10.0843	51.5926	50.9893	65.7873	60.3878	53.6498	47.6889	61.6998	64.3553	61.0283	62.4477	51.5095	52.9633	68.3632	57.7371	24.3416	23.1571	19.5602	20.0692	23.3662	19.5983	17.6148	26.9636	23.1933	19.8222
AAEL000858	50.2462	53.1213	60.4703	56.1052	55.6526	53.8773	52.8577	61.6151	116.631	108.388	107.12	57.5594	57.1693	68.0845	67.4817	40.4551	34.5203	38.8092	34.6931	25.9291	39.7821	37.7288	18.8307	20.4772	20.7844	17.4639	16.1846	24.0803	20.2591	21.009	17.1643	20.621	20.6824	16.4675	19.8043	20.1293	16.4827	24.4377	19.2237	38.6355	45.0566	44.3101	51.3572	42.1933	42.5384	43.6613	34.403	40.6935	46.4553
AAEL000859	5.70834	5.72778	4.15632	4.57271	3.92459	4.94777	5.64385	4.40691	5.82158	5.84768	5.68875	4.34446	4.70168	4.00012	4.01225	3.23423	2.0675	1.6759	1.06972	0.841238	1.63213	1.36695	0.891308	0.737511	0.933398	1.29624	2.14853	2.85411	1.83348	2.39753	1.71767	1.87904	2.28299	1.86274	1.73946	2.49678	2.4765	1.89074	1.83427	0.216334	0.656284	0.509938	0.709156	0.214493	0.247714	0.298556	0.356941	0.508632	0.175952
AAEL000860	33.6595	38.5817	32.7332	10.7453	44.4224	63.2672	37.0008	95.1988	126.16	98.1392	91.5396	43.535	43.3246	41.5708	48.0121	71.6792	68.792	59.771	63.0954	49.5095	61.3556	43.0215	40.2234	44.1103	45.7426	159.646	189.547	230.748	209.379	171.683	160.124	179.571	190.972	167.131	227.904	157.075	177.789	217.633	186.122	36.1058	76.8271	120.163	69.124	30.223	27.9077	26.4447	37.6877	56.9246	19.1679
AAEL000861	0.0703594	0	0.111452	0.0464525	0.200988	0.0257807	0.0872757	0.13742	0.073831	0.0683581	0	0.0424583	0.0330344	0.100576	0.125631	0.303003	0.0604217	0.639677	0.827369	0.32093	1.33425	0.374662	0.105724	0.355148	0.0638029	0.358062	0.912103	0.0537877	0	0.224864	0.522818	0.180431	0.174191	0.243457	0	0.220646	0.225132	0.29654	0.0948408	0.0654352	0.0551412	0.0709161	0.122074	0	0.148004	0.0250848	0.154236	0.184091	0.0591341
AAEL000862	0.011048	0	0	0.0364705	0.138073	0.0404815	0.0411128	0	0	0	0.0315456	0	0.0129679	0.0473781	0.019727	0.24922	0.0237189	0.0568549	0	0.287962	0.192049	0.189098	0.249017	0.121989	0.0500925	0.0281119	0	0.0211147	0.0293204	0.022068	0	0.0283318	0	0.273059	0	0	0	0	0.0372304	0	0	0	0	0	0	0	0	0	0.0154757
AAEL000863	0.120545	0.103876	0.133663	0.0198965	0.150652	0.265017	0.16448	0.0392397	0.142305	0.0146396	0.137678	0.0969904	0.183941	0.103389	0.150669	4.15303	3.75257	4.66293	4.74614	6.40174	7.41028	5.54785	5.97745	6.48397	6.17613	0.276057	0.463922	0.230383	0.159957	0.842745	0.951715	0.463693	0.639508	0.327729	0.0625989	0.96225	0.806492	0.217738	0.528088	0.0373696	0	0.151874	0.0896339	0.102921	0.0475446	0	0	0.0675855	0.0168855
AAEL000864	0.070563	0.045604	0	0.0465869	0.100785	0.0129276	0.00875283	0.0229696	0	0	0	0.00709686	0	0	0.0125995	0	0	0.0121043	0	0	0	0	0.0353434	0.022261	0	9.85724	9.27606	13.0003	12.1349	11.7268	11.2731	14.6572	13.2893	11.7895	12.7152	9.24364	11.4123	13.9352	10.9145	0.0218749	0	0.0177803	0.0174895	0	0.018554	0.0251574	0	0.0131874	0.0197684
AAEL000866	0	0.14948	0	0	0.123881	0	0	0	0	0.0842667	0.0990609	0	0	0.0991859	0	0	0	0.0595128	0	0	0	0	0	0	0	0	0	0	0.184146	0	0	0	0	0	0	0	0.100918	0	0	0	0	0	0	0	0	0	0	0	0
AAEL000867	17.5379	22.455	22.4353	18.0397	20.2663	20.5389	21.0917	24.5169	20.4221	20.3653	21.4383	21.3059	21.4987	25.3243	23.1473	15.2819	14.7408	15.2994	15.589	12.9488	17.968	13.2806	9.71862	9.31496	9.43506	26.4509	25.7077	34.0375	31.2199	30.9121	29.8414	32.6672	33.9143	29.8279	34.3413	27.9655	26.6937	33.298	32.0298	23.3339	18.4387	18.9072	19.1672	18.8392	20.7281	18.915	18.5958	20.3034	16.5308
AAEL000868	1.77577	2.42024	1.72218	0.717795	3.42922	5.51077	1.88805	4.9547	20.0125	11.179	11.7447	2.91589	2.29705	1.81314	3.94728	2.71263	1.32267	1.70957	2.05468	3.66028	4.98249	2.20547	1.63368	1.94361	1.06806	9.77471	11.378	30.6136	22.9866	10.2792	7.40547	21.4681	20.764	15.2718	15.9966	10.7966	11.0689	32.8392	20.3949	0.280867	0.426027	1.36976	0.763506	0.0618836	0.809974	0.452218	1.05924	1.21912	0.812226
AAEL000869	1.29651	1.3262	0.975147	0.46186	1.48211	1.52088	1.56195	2.04947	1.56603	2.46943	1.99746	1.10696	1.59845	1.53332	1.33238	0.0191279	0.1602	0.0320003	0.0587587	0	0.01474	0.0886934	0	0.0294259	0	0.522144	0.396755	0.213916	0.173279	0.0931559	0.259909	0.191356	0.329888	0.219007	0.339061	0.226027	0.271322	0.0561598	0.314322	0	0.0730998	0	0.0231187	0	0	0	0	0.0348638	0.0130655
AAEL000870	0.0226082	0	0.0358121	0	0.0807279	0	0	0	0	0.219651	0	0	0	0.0323175	0	0	0	0	0	0.0736591	0	0	0	0	0	0.0575271	0.0457939	0.0432083	0	0	0.0524982	0	0.0399798	0	0.234808	0.0322267	0.131528	0.136122	0.0761867	0	0	0	0	0	0	0	0	0	0
AAEL000871	0.432131	0.336172	0.45634	0.396251	0.750083	0.417839	0.655145	0.371204	0.283408	0.174933	0.222782	0.313889	0.394508	0.463286	0.4501	0	0	0	0	0	0.0189692	0	0	0	0	0	0.0486278	0.0458822	0	0.0479537	0.0278735	0.0615648	0.021227	0	0	0	0.0349169	0.0361366	0.0809015	0.148848	0.0940736	0.0907397	0.0297519	0	0.0789066	0.0427958	0.0877113	0.0448669	0
AAEL000873	0.0268278	0.0144487	0	0.0332103	0.0838206	0.0983008	0.0665559	0.0873295	0	0	0.0191505	0.114674	0.0236174	0.057524	0.119757	0.330098	0.129592	0.0575251	0.0985854	0.0874069	0.19078	0.127551	0.083984	0.116374	0.167254	0.017066	0.0271704	0.0640908	0.0177996	0.147366	0.109019	0.103197	0.0711625	0.0497301	0	0.0286812	0.0585287	0.020191	0.0226015	0.0207919	0.157689	0.0507001	0.116366	0.114527	0.0793593	0.0358678	0.049008	0.025069	0
AAEL000874	3.97874	5.11306	5.13081	3.06554	4.12135	4.6759	4.69337	5.80108	5.2828	5.19721	6.83492	4.4962	5.35708	6.3846	6.3351	7.93427	4.86429	4.86262	5.29108	7.07075	5.58109	5.03931	3.36894	3.46815	3.37212	15.3877	11.7965	21.4763	20.2771	12.9236	14.9862	18.9681	17.4281	20.6971	16.6095	12.183	11.3431	23.393	17.0372	5.19704	7.10269	12.043	6.46192	3.94181	3.44096	2.59361	4.39509	5.95473	1.80463
AAEL000875	26.9187	29.7953	32.0524	33.8202	30.1705	29.153	28.558	38.72	44.1397	36.2251	27.2543	31.8489	29.4243	34.3372	32.2825	16.2787	15.5784	16.6868	17.1544	16.6997	19.6246	16.4161	14.7575	15.4788	14.8217	30.7934	27.0529	31.5984	31.9232	33.4384	30.9851	35.3116	37.0312	27.8192	27.5657	28.826	29.7132	31.1543	34.7505	25.2687	20.8006	18.4375	20.8669	21.5797	25.6103	24.0471	22.3296	22.5942	20.9254
AAEL000876	0	0	0.0402354	0.0628871	0.158723	0.0232678	0.0157538	0.45476	0	0.0308476	0	0.0255466	0.0298146	0.0181546	0.0453544	0.0520895	0.0408993	0.010893	0.133344	0.248271	0.140491	0.0966125	0.0318064	0.0801329	0.115168	0	0	0	0	0.0253683	0.0294912	0	0	0	0	0	0.0369434	0	0	7.42153	23.2908	22.9134	15.4717	5.20485	3.5899	2.35453	8.90896	11.1794	1.28089
AAEL000877	0	0	0	0	0	0	0	0	0	0	0	0	0	0	0	0	0	0	0	0	0	0	0	0	0	0	0	0	0	0	0	0	0	0	0	0	0	0	0	0	0	0	0	0	0	0	0	0	0.0773783
AAEL000878	0.101723	0	0	0	0.108968	0	0.0252361	0	0	0	0.0580905	0.12277	0	0.0872458	0	1.20992	0.939075	0.959724	0.897139	0.265138	0.932361	0.657748	0.509509	0.48137	0.230611	0.0517675	0	0	0	0	0	0	0	0	0	0.0580004	0	0	0	0.189208	0.0797214	0.512641	0	0.694807	0.133737	0.145067	0.0743298	0.114066	0.0284981
AAEL000879	0.0405444	0.0873445	0.160559	0	0.253353	0.0742802	0.125731	0	0	0	0.0289418	0.101944	0.04759	0.0579566	0.108592	2.61907	1.08806	1.72135	1.38348	0.792579	1.89011	1.42647	0.456925	0.223839	0.367663	0	0	0	0	0	0	0	0	0	0.105273	0.115588	0.117938	0	0.0683147	0.471336	0.158875	0.383111	0.150738	0.692332	0.426433	0.325238	0.88878	0.644069	0.340759
AAEL000881	0.10345	0.371435	0.0546226	0.227664	0.0615652	0.189527	0	0	0.180923	0.083756	0	0.0693628	0.121427	0.0985848	0	2.33361	1.99886	0.946434	0.868917	0	0.544933	1.04927	0.518156	0.707112	0.312699	0	0.0698473	0	0.0915151	0	0	0	0.0609793	0	0	0	0.0501534	0	0	0	0	0	0	0	0.0453354	0	0.125985	0.0644452	0
AAEL000882	0.948288	0.928587	0.838846	0.833414	0.681615	1.08301	1.06935	0.761692	0.565385	0.852516	0.808783	1.13953	1.0408	0.492924	1.01154	0	0	0	0	0	0	0	0	0	0	0	0	0	0	0.0245996	0	0	0	0	0	0	0	0	0	0	0.096517	0	0	0	0	0.0658611	0	0.0460323	0
AAEL000883	60.7201	57.0402	57.8976	54.9694	60.8448	71.6102	54.1216	58.3755	24.6299	23.1921	27.1242	67.9676	73.0014	63.6649	73.448	58.797	50.7484	51.2909	45.4402	38.4913	45.6748	40.4843	25.7336	26.9144	28.1725	62.1134	59.0459	69.7303	64.4201	57.3287	53.7162	64.9566	64.3012	74.0057	61.4522	60.9581	71.3295	69.5617	66.3095	103.526	108.071	80.6983	96.0719	75.7292	94.7873	93.8404	110.743	104.109	83.7212
AAEL000884	9.0006	10.0822	9.8915	9.31789	9.12817	11.1476	9.47999	10.792	5.78069	5.80494	6.672	10.8066	11.4633	10.3442	11.1262	12.7102	13.3634	13.4982	13.6438	13.7296	14.7811	8.73582	8.53623	7.85477	8.76859	15.8215	14.5498	16.0694	16.6783	14.3215	13.4645	18.0451	17.647	15.5078	17.1818	13.8358	16.1891	17.0953	17.678	6.09847	7.09558	6.57572	6.75694	6.7184	5.33019	5.09108	6.12925	7.15394	4.61599
AAEL000885	10.8454	13.7197	12.1285	6.30217	11.0084	15.0433	11.1207	18.2549	6.65052	6.99952	9.33803	11.8685	13.6508	12.1678	13.9688	1.09082	0.357353	0.368704	0.261382	0.396122	0.587837	0.379863	0.192117	0.294521	0.331412	0.0699759	0.14952	0.0746884	0.0691426	0.0173468	0.0470538	0.0742349	0.145894	0.168135	0.067647	0.0887171	0.113678	0.0653602	0.468245	1.5727	2.20062	2.52564	1.76504	0.936723	1.30159	1.0011	1.62345	2.17484	1.02995
AAEL000886	785.221	777.695	848.539	847.982	608.307	478.69	607.415	526.323	403.88	452.343	535.894	574.632	611.447	647.936	519.737	56.119	16.5158	21.5909	11.6736	34.439	50.6075	43.5554	28.041	26.0601	27.7798	12.3525	24.9792	6.35984	12.6757	12.5901	11.4545	5.12019	13.3616	13.6916	5.28588	22.9919	14.7475	5.77505	21.1086	299.53	320.011	511.935	283.439	392.818	177.058	123.247	323.542	441.264	104.853
AAEL000887	0.101906	0.0274418	0.201777	0.12615	0.454848	0.116686	0.126406	0.165861	0.200501	0.0464096	0.618317	0.0640571	0.104663	0.273131	0.136469	0	0	0	0	0	0	0	0	0	0	0.0324126	0	0.0486899	0.0338059	0	0	0	0	0	0	0.0363152	0.0185268	0.0383479	0	0	0	0	0	0.13051	0.0334941	0	0.0465393	0.0238062	0.0535296
AAEL000888	81.1187	98.2233	98.5532	49.105	108.462	102.043	98.5756	178.922	147.033	146.109	160.05	95.5723	111.176	110.372	106.53	52.9878	33.3993	37.3766	37.8394	37.1	49.1509	39.3245	24.7306	28.0269	27.9705	132.806	147.301	227.983	160.708	180.589	174.186	201.648	212.448	147.798	190.517	160.929	160.969	230.755	170.054	50.3583	48.616	61.1097	50.2433	39.0259	41.418	38.5351	42.9005	49.2208	29.3979
AAEL000889	0.0303048	0.0326427	0.0480038	0.0250097	0.0405789	0	0.0187955	0	0.0198751	0	0.0216325	0.0228593	0.00889276	0	0	3.16948	0.439164	0.97471	2.52952	1.55508	3.41218	0.518697	0.0379475	0	0.0171755	0.269889	0.0306919	0.0289589	0	0.0453995	0.0175926	0.0194286	0.0401928	0	0.0786863	0.0215989	0.0220381	0.0228079	0	0	0	0	0	0	0	0	0	0	0
AAEL000890	0.101121	0.174275	0	0	0.288861	0.0370521	0.200693	0.526667	0.10611	0	0.0577464	0.0203404	0.0712159	0.0289096	0.0361116	0.0414741	0.173677	0	0	0	0	0	0.0506491	0	0	0.0514608	0.0409649	0.0386519	0.0536729	0	0	0	0	0	0.420095	0	0.0294146	0	0.0681528	0	0	0	0.0751905	0	0.0531778	0.0721038	0	0.0377966	0
AAEL000891	0.450137	1.39641	0.713032	0.386345	1.09298	2.37509	0.781707	3.95625	13.0604	7.25974	7.55747	1.2133	0.993316	0.952311	1.8004	0	0.0386559	0.0308864	0.0378089	0.117326	0.0569075	0.0342424	0.0450927	0.0852046	0.122457	5.6811	6.20005	18.0661	13.4275	6.07813	5.26809	12.0051	12.9591	4.04966	7.29317	6.85277	6.23267	16.3699	12.3779	0.418634	0.564441	0.884712	0.223139	0.122984	0.23672	0.417259	0.263134	0.572053	0.3531
AAEL000892	1.56189	3.6051	3.18096	1.28898	4.382	8.38007	1.93741	11.4395	7.46309	3.79365	7.00807	3.92716	2.88091	2.87056	5.3785	1.14393	0	0.0956872	0.3514	0	0.881509	0.424337	0.279398	0.351956	0	11.9228	14.4625	37.7395	27.5353	15.8219	11.6577	23.7459	31.1712	19.7152	40.844	18.4472	13.6299	47.6918	22.5572	1.03755	2.18583	2.24892	0.829553	0	0.586694	1.19325	0.815199	0.833996	0.781369
AAEL000893	44.1028	48.285	60.489	59.651	38.2131	41.8651	43.5988	39.2144	28.18	27.947	29.651	48.3291	51.62	50.8434	52.1001	2.52909	2.12968	1.70163	1.61387	1.68876	1.97716	2.51536	1.25334	1.38147	1.09404	57.0313	50.7212	61.504	55.8304	55.6231	52.6475	64.8568	63.151	66.8155	56.6647	52.191	55.9818	68.0127	58.0028	1.57915	2.17118	1.05838	1.88278	1.9228	1.62139	1.84797	1.69783	1.28604	1.52723
AAEL000894	0.0852393	0	0	0.0527593	0.494597	0	0	0	0.111807	0.0258797	0.0304232	0.0107162	0	0	0.0190251	0.0437005	0	0	0	0	0.0336756	0.0607899	0	0	0	0.135558	0	0.0814538	0.0565543	0.170262	0.395866	0.109295	0.207261	0.0395016	0	0.15188	0.201459	0.0320763	0.0718114	0.0165154	0	0	0	0	0	0	0	0	0
AAEL000895	18.6161	21.7472	23.7373	19.8293	20.1489	22.3315	20.7972	27.2539	20.1092	20.8587	22.2895	21.7117	22.3316	23.07	22.4481	28.2726	23.7153	22.9519	24.6971	19.467	23.7064	21.3312	21.0744	24.8116	22.7768	17.6518	18.2509	22.6253	21.9375	19.9197	17.3308	22.452	21.6868	19.596	18.0676	18.0722	16.6383	22.4845	20.4754	41.5692	31.0789	30.299	34.191	32.2698	39.7104	40.9653	32.0068	32.8044	39.6438
AAEL000896	0.216614	0	0.0686248	0.0357531	0.270715	0	0.0537388	0.0705119	0.340953	0.263066	0.0618502	0	0	0.123857	0.0386779	0	0.0930096	0	0	0	0	0	0	0	0	0.496061	0.57039	0.538184	0.344924	0.302875	0.201199	0.222196	0.306444	0.428301	1.57482	0.494034	0.25204	0.782531	0.802957	0.0671514	0	0	0	0	0.0284785	0.19307	0	0	0.060685
AAEL000897	67.6495	75.4261	62.0246	75.1662	58.67	55.5262	53.1828	73.647	36.5809	36.2632	39.3357	61.8203	55.873	69.0045	68.7559	96.3532	56.0026	43.7667	39.5118	57.2913	70.0904	69.1411	67.9365	60.7748	69.7755	13.2807	8.89315	1.71245	4.7559	4.07172	5.14957	2.87222	3.12939	7.11432	5.4673	9.48341	10.1324	2.02308	5.737	56.5957	90.5862	134.507	80.1172	63.9937	35.9292	32.0251	68.5826	93.7753	22.0586
AAEL000898	0.185974	0.24387	0.0384247	0.0800761	0.173234	0.0888829	0.0401195	0.131604	0.042424	0.117838	0.0230876	0.0406615	0.0379638	0.0462335	0.0144378	4.89162	0.763815	2.33022	3.34488	3.18765	2.7217	1.03029	0.324001	0.216826	0.0549926	0.370342	0.0655128	0	0.128754	0.113058	0.037552	0.124413	0.171586	0	0	0.126785	0.0235206	0	0	0.238131	0.443585	0.264869	0.320661	0.0828437	0.308285	0.172967	0.295418	0.332453	0.067958
AAEL000899	20.0638	22.6152	22.6636	21.7754	21.6086	21.2137	23.0613	19.6313	18.0031	20.9822	20.2125	20.9404	22.5838	28.2167	26.661	9.18602	7.197	7.11317	7.58953	6.85673	7.92662	7.08718	7.14547	7.01983	6.27969	32.4689	33.5803	46.8507	44.6598	40.4588	39.3464	47.207	48.7781	43.6782	52.1603	38.4058	39.211	51.261	46.981	7.41381	8.60525	8.16405	7.96868	6.53397	6.84605	5.84238	7.99288	8.75239	6.05904
AAEL000900	2.84053	2.55595	2.64757	2.81591	2.89132	2.76069	2.56741	2.96	0.545248	0.946557	0.939646	3.03106	3.16134	2.78536	3.47924	3.3832	1.9801	2.22833	2.65502	2.31367	2.68236	1.67991	1.23624	1.3114	1.41357	1.69677	1.40332	3.02885	2.11446	2.35258	1.82998	2.17641	2.41968	2.08691	2.72082	2.30844	1.82636	2.32033	1.86775	1.7182	1.79857	1.65845	1.74938	1.8485	1.12718	1.01889	1.77185	1.66704	1.52849
AAEL000901	0.0437671	0	0.0693286	0	0	0	0	0.427411	0	0.106306	0	0.0440187	0	0	0	0	0.0939635	0	0	0	0	0	0	0	0	0	0	0	0	0	0	0	0	0	0	0	0	0	0	0	0	0	0	0	0	0	0	0	0.0613074
AAEL000902	57.0207	69.111	62.209	56.3299	66.1481	51.0078	52.4031	56.9701	96.1024	85.405	71.1974	48.946	40.7471	46.814	49.1619	312.431	334.473	333.705	404.199	306.791	406.97	316.204	232.292	243.896	227.91	70.1105	89.0723	55.3339	97.1533	57.8732	58.0565	49.762	48.161	34.2155	32.7792	53.2969	51.4925	38.2222	48.9223	25.1499	42.0106	58.1641	50.353	55.3427	21.9676	21.404	20.4869	21.8438	15.4211
AAEL000903	43.4593	43.7959	51.3421	55.2706	40.6787	34.0829	46.2477	38.2076	20.2258	18.3539	20.6999	45.0593	47.6797	50.2251	42.8749	33.1163	23.3051	20.9897	25.7746	30.9931	39.7036	36.0362	25.1684	25.1095	28.0006	54.462	53.4543	52.2689	59.348	58.1531	52.284	54.8879	62.4045	76.791	56.5703	44.8897	47.6993	50.5779	50.4116	40.0729	23.7484	22.4235	26.6203	28.0992	47.7566	46.5648	46.1064	38.2804	38.6857
AAEL000904	0.188186	0.0450454	0.143526	0.126545	0.0995501	0.102154	0.155621	0.272258	0.146275	0.118503	0.238814	0.0841191	0.122716	0.139484	0.174232	2.05822	0.493798	0.251076	1.93191	1.13542	1.71824	0.954369	0.663298	0.648654	0.300218	0.124145	0.112942	0.146527	0.240465	0.250597	0.194215	0.160863	0.308134	0.0258397	0.253361	0.129157	0.172332	0.230808	0.164413	0.0540172	0.0546234	0.1405	0.0691012	0.0476067	0.00916335	0.062123	0.0509291	0.0521035	0.0488156
AAEL000905	0.019093	0	0	0	0.0511322	0	0.0118418	0	0.0250439	0.046375	0.0272584	0.0096014	0	0	0	1.62491	0.461146	0.401212	0.821899	0.653169	0.135776	0.653593	0.0478164	0	0.0432847	0.0485827	0.0193369	0	0	0	0.0221678	0	0.0168819	0	0	0	0.0138848	0	0	0.044392	0	0	0.0236617	0.0652062	0	0.0340356	0.0348785	0.0356827	0.0267449
AAEL000906	48.4953	71.3961	69.8486	35.715	68.4376	67.5716	60.1209	112.377	254.759	220.644	202.311	57.5647	65.6089	71.4013	69.0822	78.0464	64.1988	66.0337	60.4391	60.9325	87.0806	70.7949	40.8808	43.583	46.525	79.4175	84.2496	132.43	98.0528	80.1033	73.5902	96.424	103.301	66.1471	86.2768	82.8186	83.3452	129.939	96.8547	91.1272	69.8256	88.4933	72.0311	70.0094	82.2718	74.8466	72.7231	85.8797	69.513
AAEL000907	0.696701	0.416917	0.306555	0.351369	0.345519	0.354557	0.432104	0.062997	0.0507693	0.211527	0	0.311425	0.522465	0.387298	0.622003	0	0.166194	0	0.0406381	0	0.030583	0.220829	0.193868	0.183161	0.307115	0.246218	0.2744	0.66576	0.462244	0.309252	0.224695	0.446659	0.479123	0.0956636	0.200998	0.0551728	0.197031	0.699132	0.130433	0.239979	0.455009	0.0731473	0.143902	0	0.0763301	0.206992	0.919178	0.253177	0.21687
AAEL000908	0.788104	1.36653	0.883003	0.348995	1.61297	3.23989	0.929899	6.06943	10.4382	7.54016	6.20201	1.6046	1.39887	1.34638	2.09366	0.0197095	0.247607	0.0989199	0.0807271	0.250507	0.364516	0	0.0481395	0.151603	0.217886	6.30951	7.9817	22.5564	15.8652	6.48881	5.75795	12.5698	14.6505	5.22595	20.6627	8.357	6.96133	21.6424	16.3883	0.536304	0.150645	1.25932	0.357324	0.0656468	0.480157	0.30839	0.491598	0.46701	0.24233
AAEL000909	0.0615475	0.132591	0.0974934	0.270898	0.183142	0	0.0508968	0.333915	0.0538203	0	0.146448	0.0412676	0.024081	0.0586532	0.0732648	0.126217	0.352363	0.140771	0.258482	0.0668421	0.129684	0.312133	0.154139	0.0647227	0	0	0	0	0	0	0	0	0	0	0	0.0292442	0	0	0	0	0	0.0516954	0	0	0	0.0365719	0	0	0
AAEL000910	0.707587	0.867708	0.500068	0.952291	0.583064	0.319102	0.418601	0.549256	0.228462	0.237967	0.341912	0.361302	0.281109	0.544637	0.388752	63.6236	80.2444	75.0588	63.5936	45.9301	60.7263	67.7392	24.6727	20.2965	21.4213	0.193897	1.43325	0.062415	0.144451	0.0217443	0.151669	0	0.154004	0	0.113061	0.155173	0.0949972	0.0655436	0.0366843	2.32854	5.92933	9.0794	3.2243	3.40174	1.71743	1.08671	2.4261	4.19099	0.640444
AAEL000911	5.6202	5.61691	6.86509	7.21072	5.9791	6.30534	5.87902	8.6193	3.29835	3.82787	3.80507	8.84588	6.9777	8.5308	8.46271	0	0	0.079512	0	0	0	0	0	0	0	0.029486	0.0938884	0.0442936	0.0922606	0	0.0538169	0.0594332	0.0409841	0.114563	0.0601766	0.0330362	0.067416	0.104656	0.117151	0.251464	0.181633	0.0583986	0.258496	0.237452	0.213289	0.103285	0.592721	0.238224	0.178553
AAEL000912	0	0	0	0	0.0672733	0.092044	0.0155799	0.0408855	0	0	0.0717262	0.0505292	0.0294855	0	0.0448538	0.746961	0.781992	1.44355	1.80665	6.38379	5.61714	5.61334	1.73004	1.52553	0.968124	0.0319595	0.0254411	0.0240046	0	0	0.0583313	0.0644188	0.022211	0.248345	0	0.0179037	0.0365356	0	0.0423259	0.350432	0.0984346	0.712096	0.311311	0.17158	0.5119	0.447797	0.367109	0.305154	0.950062
AAEL000913	0.0487691	0.0525315	0	0	0.130606	0	0.0302473	0.0793763	0	0	0	0	0.028622	0	0.0435402	0	0	0	0	0.158893	0.0385345	0	0	0	0	0	0	0.13981	0	0	0.056623	0	0.0431211	0	0	0.0695177	0.0354656	0.0734088	0.0821728	0.0377966	0	0	0	0.0832776	0.0961759	0.0434683	0	0.0911439	0.068314
AAEL000914	0.0718702	0	0	0	0.352866	0	0	0	0	0.0436413	0	0	0	0.0256839	0.0320823	0	0	0	0	0	0	0	0	0	0	0	0	0	0	0	0	0	0	0	0	0	0.0261326	0	0	0	0	0	0	0	0	0	0	0	0
AAEL000915	0.0283071	0	0.0336296	0.0350416	0.0631733	0.0518606	0.0351129	0	0.0371298	0.0343775	0.0404129	0.0284698	0.00830655	0.0606959	0.0631803	0.261225	0.0607724	0.0121394	0.401226	0.13834	0.0111833	0.0942092	0	0.111628	0	0	0.0143343	0.0405749	0	0.0282712	0.0164329	0	0	0	0	0.0302627	0.0102927	0.0639132	0.0238478	0.0329075	0.0554613	0	0.0350806	0	0.0372157	0.0126152	0	0.0132257	0.0198258
AAEL000916	0.139625	0.0751984	0.110586	0.115229	0.186962	0.0639508	0.0865975	0	0	0	0	0.175535	0.0409722	0.0997945	0	0	0	0.0598779	0	0	0	0	0	0	0	0.26646	0	0.0667121	0	0	0.243166	0.447572	0	0	0	0.0995141	0.101538	0.210168	0	0	0	0	0	0	0	0.186674	0	0	0
AAEL000917	0	0	0.0568029	0.0197293	0.23475	0.0437983	0.0296542	0	0.0313575	0	0.0682604	0.0240438	0.0280608	0.05126	0	0	0	0	0	0	0	0	0.0299355	0.0188548	0	0.0304152	0	0	0.0317227	0.0238761	0.0555128	0.0613061	0.105689	0	0	0	0	0.0359847	0	0	0	0	0	0	0	0	0	0	0
AAEL000918	2.81349	2.47851	3.33007	2.17516	2.96905	1.93534	2.37419	3.94936	3.19651	2.42608	3.70313	2.61928	2.7254	2.39213	2.01694	10.4347	11.6202	11.1954	11.8707	19.5258	25.7015	14.8982	8.82722	7.44058	7.84837	3.85893	3.07187	2.59859	3.60845	2.65323	2.23439	2.60168	2.84832	2.48163	2.41696	2.47486	3.42269	2.07812	2.8549	3.37205	2.99185	4.82288	2.79974	3.23262	2.61262	2.27463	3.6684	3.79208	1.96319
AAEL000919	0.0383793	0.0206701	0.0455956	0.0316733	0.102782	0.10547	0.0119017	0	0	0	0	0.0289499	0.0337865	0	0.0171322	0	0.0308986	0	0.0402955	0	0	0.0182472	0	0	0	0	0	0.0733496	0	0	0	0.0738155	0.0509018	0	0	0	0	0	0	0.0297444	0	0	0	0	0.0126144	0.0513117	0	0.0179316	0.0134401
AAEL000920	12.2059	14.7225	12.8394	7.2401	24.9133	18.868	16.3234	23.5912	36.8985	23.8564	14.6123	12.2121	8.87975	10.0416	10.6134	68.6068	68.4123	62.132	81.998	97.7623	126.583	84.0259	51.9024	50.139	47.704	14.4776	18.9934	10.1451	17.3776	9.46027	9.81677	10.2707	9.49949	21.4081	5.44716	11.1461	8.41401	7.17684	7.81942	13.8447	15.8185	17.0601	14.6145	14.4922	11.2414	9.97262	7.20017	9.38595	5.92182
AAEL000921	0.120417	0	0	0	0	0	0	0	0	0	0	0.12111	0.0353358	0.0430331	0	0	0	0	0	0	0	0.0572518	0	0.0474862	0	0	0	0	0	0	0	0	0	0	0	0	0.0437847	0	0	0	0	0	0	0	0	0.0536646	0	0	0
AAEL000922	10.9198	11.2822	12.3222	12.0004	8.92733	9.46707	8.96681	10.3147	8.70541	8.03473	9.56465	11.1787	10.9945	11.7071	11.7386	9.333	6.48141	7.28722	7.86027	10.7323	10.5762	8.02605	6.34852	7.42598	6.12576	7.76158	6.62993	8.98409	8.22459	8.56897	6.74348	8.17946	8.81774	7.93493	7.61271	7.57433	6.18876	8.02975	8.16699	8.46299	8.95092	7.67733	8.42346	6.87355	8.06632	7.7342	7.7858	8.31674	7.91143
AAEL000923	0	0	0.0218755	0.0911762	0	0.0253009	0	0	0.0362286	0	0.157728	0.0138894	0	0	0	54.8001	5.98903	26.6981	40.7147	36.7152	70.4253	9.82258	0.311271	0	0.0626157	7.94162	0.531483	0	0.0733009	0.16551	0	0.141659	0.170949	0	0.358576	0.0590563	0.0401714	0.0415746	0	0.0214059	0	0.0695964	0.0513437	0	0.0544686	0.024618	0.151366	0.103237	0.0386892
AAEL000924	12.7194	15.7087	16.283	13.4493	11.8026	13.9122	13.4868	18.9135	13.2116	13.7288	16.0488	13.8906	14.0849	15.0955	16.1355	9.39539	6.70432	7.00692	7.59688	6.943	9.17632	6.00229	5.05553	5.85896	5.00619	11.7381	12.4801	16.6198	16.2677	12.6997	11.5762	14.6569	15.856	13.1066	16.481	11.6752	10.973	17.0054	14.3507	14.7688	9.62987	10.3325	9.65443	11.8159	14.2714	12.6793	13.2755	12.1185	11.9451
AAEL000925	18.0505	21.8448	22.0468	17.2226	18.7754	19.746	19.6989	29.5297	25.2281	23.7156	26.8518	20.1007	21.9935	23.3165	23.4013	18.6704	13.4013	13.0924	14.0635	13.5879	15.4987	11.9542	9.55717	9.79469	8.79971	72.0229	81.6159	102.43	88.6178	86.7567	76.9429	100.868	94.4587	76.3447	105.909	84.2227	81.0827	104.069	92.1327	10.5036	9.86952	13.7095	11.1477	10.7801	8.31415	7.82319	10.4768	11.9308	8.21688
AAEL000926	1.90899	1.86568	1.9176	1.92127	1.91195	2.43966	2.48348	3.7891	2.29633	2.12611	3.46989	1.98553	1.60677	2.04995	1.84565	2.50166	1.84928	1.87694	1.31991	1.33495	1.8542	2.0189	1.81906	1.7186	1.81555	1.23214	1.20718	2.38482	1.80409	0.595222	0.929816	0.907451	0.988045	0.230156	1.01552	0.70352	0.623019	1.00922	0.753138	0.938214	0.985232	1.61906	1.03864	1.09719	0.648868	0.5478	0.748489	0.817958	0.339147
AAEL000927	113.885	142.613	155.219	48.5955	173.819	212.947	166.808	249.447	79.4878	69.0987	74.912	145.967	187.633	166.796	185.772	100.938	77.848	72.0388	79.3662	106.517	117.174	86.7366	60.616	61.5421	58.5566	289.093	312.633	487.953	417.766	348.888	321.703	431.704	474.172	495.872	392.08	309.869	348.351	544.313	430.037	119.129	126.695	137.793	103.753	71.7113	88.2206	77.921	115.487	129.121	52.8801
AAEL000928	0.181412	0.0710571	0.0783715	0.190545	0.235554	0.151072	0.265942	0.107369	0.0216321	0	0.0470898	0.0331735	0.0387157	0.117873	0.058895	1.6572	0.230142	0.636528	0.415569	0.214928	0.443054	0.0627281	1.03256	0.520283	0.822534	0.167857	0.0668104	0.0315191	0.306377	0.0658842	0.306366	0.0845847	0.14582	0	0.428213	0.188067	0.431755	0	0.0555758	5.75166	4.52371	8.72679	3.65845	4.50584	2.49345	1.46994	2.28965	3.97599	1.10886
AAEL000929	0	0	0	0	0.0906988	0	0	0.165367	0.0666347	0	0	0	0	0.145237	0	0	0	0.130716	0	0	0.0802803	0	0	0	0	0	0	0	0	0.101473	0.117965	0	0	0	0	0	0	0	0	0.078743	0	0	0	0	0	0.090559	0	0	0
AAEL000930	44.7216	41.4418	42.7521	40.4642	43.595	54.1263	45.4568	47.186	34.5874	32.6171	34.5086	49.8861	50.1434	46.1323	50.8779	36.7866	38.0556	33.8262	34.2185	34.2455	33.5095	33.6096	24.4608	26.2408	26.1991	90.2401	102.062	157.263	118.427	88.9562	92.0928	115.099	128.969	115.979	123.271	95.2467	102.685	174.823	114.154	25.5024	29.1961	28.4399	28.1697	27.5214	23.4133	22.0935	26.4141	27.3965	21.4689
AAEL000931	222.881	269.417	190.348	221.459	323.618	304.608	282.084	327.447	504.157	397.127	397.472	244.193	207.065	231.554	232.175	2882.46	2928.62	2881.94	2423.79	2114.18	3318.05	3378.01	435.211	388.878	360.834	161.386	195.528	157.194	199.51	268.555	273.414	344.589	208.129	141.712	212.179	342.499	138.146	157.666	180.303	56.0758	141.73	176.352	229.265	128.853	85.1469	107.276	33.1121	50.6113	24.5278
AAEL000932	0.0821423	0.0353918	0.130116	0	0.175985	0.150491	0.0407567	0	0.0861954	0	0.093817	0.132183	0.0385667	0.117419	0.176005	0	0	0.0281812	0.172487	0.10705	0.0519233	0.0312433	0.0411433	0.025914	0	224.731	254.3	302.454	251.831	161.91	189.597	64.1212	163.242	121.792	220.235	86.6228	123.413	218.107	158.446	0.0254645	0	0	0.0407192	0	0.0215987	0.0292857	0	0	0.0460248
AAEL000933	11.5784	12.1502	14.0233	13.0524	12.094	13.4674	12.6101	13.9556	8.4025	10.3286	10.6224	12.6054	12.2244	12.2852	12.7525	13.8405	9.47109	8.72778	11.4776	12.3476	14.4931	11.8989	8.91826	8.37865	8.56915	29.5374	27.2001	30.0368	29.8568	30.618	28.7108	32.1662	32.278	24.5603	27.558	26.217	25.5782	29.9154	26.414	9.3126	7.75663	10.5897	7.82782	7.6265	6.47338	5.86924	9.885	9.49947	5.4898
AAEL000934	242.271	214.243	218.838	234.466	216.29	229.463	220.028	212.103	102.262	109.115	119.232	268.5	261.3	230.527	246.285	177.339	155.784	147.574	131.81	123.013	124.267	127.887	94.9513	96.0694	102.022	254.121	267.904	242.486	231.775	274.462	259.698	289.147	284.012	300.746	319.525	268.737	279.357	268.297	239.866	143.569	185.617	161.323	158.737	150.082	129.434	125.742	137.751	140.594	105.746
AAEL000935	0.0573433	0.0823562	0.242223	0.157746	0.170632	0.035019	0.16597	0.155553	0.0501439	0.0464269	0	0.173019	0.224361	0.24591	0.238911	0.274388	0.389849	0.11476	0.662269	0.0622762	0.332269	0.145406	0.0478699	0.211056	0.173333	0.34046	0.193586	0.32878	0.558006	0.0381803	0.399468	0.441157	0.676031	1.37004	0.595566	0.245219	0.528211	0.460347	0.322066	0.177767	0.149801	0.505724	0.4027	0.424315	0.17591	0.204442	0.27934	0.250059	0.214198
AAEL000936	15.5081	14.0031	13.3772	15.4173	11.331	14.3467	12.761	14.0366	15.3402	15.2597	20.0944	14.3361	15.4996	16.1689	15.1705	8.68543	9.75206	8.03343	6.90525	9.00475	8.73527	8.51696	9.22892	9.32473	9.57259	7.81402	5.9611	6.21143	7.40284	7.66755	7.7846	7.74388	6.06411	6.95749	8.57164	6.74853	5.1364	6.47142	5.08806	24.7916	10.3288	12.9612	10.8147	22.199	27.3195	26.3677	20.9434	17.8393	23.0496
AAEL000937	0.0225783	0	0.0357648	0.111799	0.161242	0	0.16804	0.0734966	0.414616	0.0274201	0	0.0227081	0.0795055	0.0645496	0	9.53816	3.46584	3.2921	2.20462	6.98836	8.45619	9.40362	3.44923	3.52585	3.58301	382.968	410.685	447.65	458.992	420.641	444.071	354.407	383.458	667.33	367.634	323.354	347.596	531.127	412.994	0.0349969	0	0.113785	0	0	0.0890518	0.0804969	0	0.168785	0
AAEL000938	10.0324	12.2371	11.8031	11.3969	10.1414	11.7011	11.5097	12.8176	13.2952	14.0714	14.1749	12.127	11.4993	12.146	11.7405	9.54306	8.55472	6.4798	10.563	9.91329	9.61662	8.2946	7.66724	8.84115	8.54227	10.7144	12.1545	15.465	13.775	14.0746	12.1402	14.3493	17.158	12.6656	16.7301	13.4815	13.2076	14.6048	14.3802	9.18425	7.86246	8.21284	7.49482	6.88465	8.22343	8.26186	8.50088	7.20047	7.6005
AAEL000939	12.2293	17.7188	14.4432	4.44594	14.4273	24.1203	13.901	28.4616	13.6792	13.9072	13.9222	18.2973	20.3397	16.2253	21.1418	7.90177	7.01991	7.27683	6.00405	8.02512	9.9702	6.43757	4.0403	4.68057	4.60439	11.9486	12.1083	17.9491	17.8906	11.0198	9.59963	13.7043	15.1561	26.5408	15.2596	12.0732	13.3453	20.4677	15.7272	23.957	21.1665	16.0428	16.6016	14.5121	22.157	21.6718	28.9974	27.9431	17.5743
AAEL000940	0.0600323	0.0862181	0.253582	0.0330287	0.142906	0.109983	0.173753	0.195416	0.603696	0.24302	0.371391	0.201258	0.211393	0.0858139	0.285844	0.0410365	0.042961	0	0.0840394	0.260786	0	0.152224	0	0.0315647	0	0.101836	0.243196	0.267709	0.531066	0.239825	0.185867	0.205264	0.21232	0.296748	0.519579	0.171146	0.174626	0.240967	0.269735	0	0	0.0756341	0	0	0.0789251	0.107015	0.14622	0	0.0560607
AAEL000941	98.5765	103.222	105.745	102.82	101.791	88.1755	100.62	133.2	69.5192	75.7719	91.9122	109.882	116.484	113.726	102.046	80.5574	94.3754	90.8324	95.8264	99.9885	105.587	110.8	108.09	106.838	112.379	94.7988	95.119	77.9806	86.6698	120.928	102.574	103.135	104.062	97.6192	81.1016	99.9912	102.563	81.8894	92.4537	62.9728	56.044	50.67	55.2505	67.3446	61.2261	60.543	67.2749	70.9382	68.2633
AAEL000942	8.20518	7.91352	8.82298	7.67768	7.30682	7.02247	7.8749	5.52385	0.235676	0.242452	0.256516	7.46928	9.25612	7.44834	6.27387	8.8022	7.09342	6.88344	6.28821	9.10617	8.17113	7.66934	7.24963	7.11693	8.23715	12.6997	15.0429	11.3701	12.186	11.8435	13.1657	12.0823	12.2504	22.1794	10.8856	12.2937	14.9827	15.8666	12.3115	6.99348	6.57129	6.11203	6.77905	5.52262	6.35173	5.30263	7.80446	7.49938	4.33454
AAEL000943	5.53365	6.81643	6.2707	6.69793	6.53574	7.33058	6.98729	7.34379	3.1639	4.20451	4.05137	6.50731	6.72843	6.79461	7.14451	8.40914	5.23946	6.5473	5.54178	6.65688	5.53834	6.82696	5.47229	6.15485	5.62916	6.02934	6.49527	7.61999	6.85336	6.74532	6.06238	7.42278	8.0292	7.3995	5.52619	6.57326	6.33546	6.79169	5.2596	2.94707	3.11358	2.8781	2.21559	1.88984	1.62292	1.36584	2.07357	2.62522	1.35152
AAEL000944	106.71	96.7344	105.342	110.589	104.308	111.285	107.841	89.6307	30.6154	32.9309	36.5564	120.582	121.651	110.362	121.132	126.051	115.881	110.957	113.273	105.673	114.704	109.077	98.4223	101.334	106.38	108.756	109.097	136.025	120.679	121.587	107.766	131.265	135.529	133.446	131.139	104.041	115.08	145.004	115.195	74.57	96.3117	103.81	81.664	77.7117	55.194	47.5577	70.7139	92.5473	40.3584
AAEL000945	0.360616	1.12215	0.507759	0.330674	1.50228	2.78952	0.94434	2.34775	5.62359	4.23351	7.37934	1.57165	1.08172	0.801869	1.50244	0.246508	0.215057	0.171833	0.0841381	0.391638	0.126639	0.304806	0.200694	0.18961	0.27251	6.32122	6.33052	17.9958	11.4845	5.36237	5.21038	14.1799	13.817	1.88161	13.4209	7.7677	7.63427	20.5062	12.4224	0.558964	0.31402	1.91831	0.645532	0	0.316071	0.571414	0.439174	0.374417	0.16838
AAEL000946	0.377833	0.271321	0.222971	0.122281	1.25656	0.542916	0.358399	0.91641	1.25357	0.944709	1.40672	0.402359	0.260878	0.349475	0.476221	1.23821	0.596448	0.794279	0.637828	1.03791	1.58052	1.14124	0.705042	1.09849	1.0917	0.113107	0.225094	0.169907	0.196614	0.118386	0.223641	0.113991	0.0524041	0.0183106	0.153889	0.26401	0.35558	0.22303	0.374485	1.20575	1.3354	4.19092	1.23029	0.594582	0.428562	0.435815	1.10975	1.41226	0.197174
AAEL000947	92.1594	80.7685	84.4029	90.1726	92.7232	90.0125	87.2234	83.9227	62.3501	65.1625	69.7378	92.1716	90.1593	89.1783	83.2288	101.046	92.5286	87.1865	94.5438	85.2111	89.3344	84.4277	85.2735	88.2188	97.1837	104.248	100.848	104.106	103.173	111.854	100.244	116.302	117.507	111.982	113.242	101.321	98.5554	102.398	95.7885	66.0616	70.5018	82.1315	70.6073	76.2008	61.6079	60.6975	60.2235	65.7904	57.165
AAEL000948	0.194854	0.0839544	0.246924	0.385938	0.208731	0.0713972	0.193362	0.697714	0.51117	0.946557	0.166911	0.235169	0.3202	0.222829	0.278339	2.6373	3.59764	3.40935	3.2324	2.53939	2.64815	3.85391	4.09911	1.65974	1.94366	0.198324	0.315748	0.22344	0.206849	0.155685	0.0904934	0.299812	0.13783	0.0963189	0	0.0555507	0.170041	0	0.262653	0.181217	0	0.0981977	0.0965918	0.33273	0.153706	0.0694699	0.142381	0.0728319	0.109178
AAEL000949	22.2039	23.9833	25.2734	20.974	23.0176	26.7228	23.2996	25.1454	26.6115	24.4841	27.0219	26.6068	26.4147	26.6152	30.2286	26.0086	21.2487	20.4793	21.2277	19.8636	25.3695	22.3839	16.6585	17.0225	16.8785	44.2698	45.6995	71.9779	57.1923	50.5103	45.2875	60.3138	63.9972	60.0808	58.2181	46.8692	51.5114	79.4555	54.3069	43.4142	37.6316	32.0456	35.1082	35.6196	41.4284	40.8269	40.1633	38.7844	38.3814
AAEL000950	63.7439	66.5116	74.0902	72.9491	62.8806	63.8229	61.4215	74.4633	39.6068	39.071	46.7587	65.574	66.5461	71.0488	70.4895	202.02	194.153	194.243	203.484	244.747	233.616	237.143	271.779	281.918	276.069	84.0387	85.6592	95.9688	98.4282	105.27	98.2912	102.245	102.187	89.2478	109.115	86.1823	88.6784	98.0659	98.2097	129.499	102.641	101.32	97.8719	118.1	128.803	122.518	115.816	107.278	123.792
AAEL000951	202.129	243.182	228.776	237.275	179.508	164.671	174.662	190.938	228.384	256.173	214.986	183.372	211.439	216.267	182.869	714.236	1017.37	986.34	1023.41	1365.93	1106.11	1178.59	1560.45	1472.78	1664.63	309.825	292.148	256.457	295.832	318.526	306.596	269.335	290.954	257.663	255.929	362.779	342.352	239.448	333.824	407.946	298.81	316.041	313.41	396.426	425.753	401.823	425.253	407.084	483.44
AAEL000952	3.18602	3.96688	3.71724	3.36442	4.32733	4.06394	3.83517	4.02856	6.24608	6.66717	6.39487	4.65145	4.76507	4.33392	4.28193	19.2057	25.2365	21.2073	27.9477	23.5789	27.3667	20.1319	24.2374	24.8442	22.8334	4.27138	4.68394	4.27215	4.20496	4.48214	5.62821	4.94171	4.92225	4.07482	5.42604	6.53145	6.41513	5.1051	4.61784	11.5097	8.96068	9.59268	8.46993	10.135	10.6406	10.6871	6.53979	6.4505	6.77827
AAEL000953	14.9098	13.6272	18.4928	19.5463	14.3996	13.616	14.6801	14.9279	10.8093	13.2236	15.4689	17.4282	16.7395	17.9644	17.6983	12.706	8.86248	9.92153	9.29318	10.9137	8.74219	11.0576	9.0961	8.91872	8.87407	7.53329	8.02151	8.63315	8.07988	9.63258	9.10727	8.9228	8.04207	6.82697	6.65692	7.50493	7.00276	8.26957	6.65978	9.03605	8.4019	11.5073	10.0142	8.97738	6.86172	5.98491	8.22396	9.81111	4.95941
AAEL000954	509.188	491.514	570.088	675.115	552.97	535.919	575.623	510.02	546.623	566.365	641.385	595.068	533.468	639.531	641.193	0.262478	0.0549577	0.122953	0.0752549	0.100083	0.177994	0.233678	0.0256436	0.145364	0.139279	2.78784	2.94515	3.85518	3.53269	3.41564	2.61546	3.85997	4.59924	4.31494	2.68526	3.07971	3.36572	3.51411	6.97014	9.09432	4.8951	6.21809	5.79916	8.67246	10.2176	9.18128	6.77124	7.3101	10.3414
AAEL000955	62.4856	61.1528	64.307	59.3603	59.4074	64.4501	60.1954	79.6228	80.9953	73.1079	76.6102	62.9534	68.8508	67.6711	63.4976	57.3673	48.1305	49.6199	50.2809	53.2462	58.8034	53.2194	39.9209	41.7882	38.385	99.7783	98.5937	104.526	103.703	116.205	98.3039	125.78	130.563	110.988	125.544	96.6671	97.4907	115.39	108.856	49.4769	40.0395	45.3108	38.0862	44.7516	43.8239	44.6006	42.9976	44.7229	33.7131
AAEL000956	47.6278	52.7383	60.2123	59.8296	55.7767	52.8123	56.3574	56.4006	128.167	121.509	125.472	58.7658	57.9375	71.5936	64.7614	66.3916	68.0178	84.1583	83.49	46.9595	86.2145	78.1399	17.851	16.7244	17.1826	31.0121	31.1722	41.8712	36.9978	42.6922	39.4411	43.3957	43.1052	30.2786	38.9504	37.8286	31.376	55.9054	30.6354	25.6603	16.4542	23.5685	16.1839	22.8015	17.514	12.9122	32.9073	36.04	24.4834
AAEL000957	0.154612	0.199848	0.0979644	0.102078	0.165624	0.113304	0.115071	0.0503292	0	0.112661	0	0	0.072592	0	0	1.01461	1.85884	0.769138	1.07139	0.503738	0.928459	0.882114	0.309767	0.731648	0.490716	0	0.0626348	0	0.0820651	0.0617664	0	0	0	0	0.16058	0	0	0	0	0.0479305	0	0	0	0	0	0	0	0	0
AAEL000958	47.9163	41.4487	48.946	53.8041	40.9144	40.4771	39.61	29.0639	1.86003	1.55206	2.47439	45.9555	49.3179	47.0727	47.796	71.175	60.3809	58.1702	51.4299	50.9355	56.7149	66.4884	47.0445	44.1288	47.4677	60.8952	56.4183	43.764	52.9661	52.4889	47.7666	52.2128	56.0043	105.491	30.8195	58.32	57.698	43.4279	59.9988	194.945	213.419	131.26	221.212	221.19	208.506	216.084	255.591	215.614	275.368
AAEL000960	0.019871	0	0	0	0.0709541	0	0.0739456	0.517471	2.2676	0	0	0	0.0233241	0.170429	0.070962	1.10025	1.21584	1.09077	0.584167	3.56076	3.67401	3.8546	1.29388	1.47318	1.48659	620.297	647.938	744.881	679.394	1052.1	1221.38	883.605	894.544	726.522	860.191	645.697	698.074	984.952	693.532	0.0924015	0	0	0	0.067863	0.0522492	0	0	0	0.0278346
AAEL000961	0.0992827	0.0588182	0.0353851	0.0286773	0.0886281	0.0773045	0.0492612	0.0646368	0.100926	0.114545	0.138198	0.0649047	0.0786616	0.102893	0.0487509	1.61099	0.0879243	1.56258	0.419565	0.25069	0.600123	0.127449	0.0621606	0.0117455	0.0112539	1.43366	0.140771	0.0806424	0.0988075	0.0347049	0.0691629	0.114571	0.0526708	0.0122692	0.0837808	0.0459947	0.0505399	0.0896662	0.066914	0.0230836	0.0389043	0.0125085	0.0522919	0.0423836	0.0293688	0.0398212	0.0181366	0.0231935	0.0417215
AAEL000962	60.8141	66.8825	71.797	69.0726	61.7961	67.0005	69.3751	82.5846	70.8092	75.5746	89.0684	66.4784	65.2602	76.0577	75.1157	3.68501	1.7777	1.63847	1.29144	1.65674	2.35644	2.07787	1.20465	1.55001	1.55783	3.35713	3.46579	3.5065	4.08502	3.32166	2.40944	4.19399	3.80347	3.80436	3.10454	2.79162	3.24816	3.43402	3.82084	8.32926	6.86635	7.43682	7.05972	8.38979	7.85979	7.72945	6.80366	7.39719	7.3058
AAEL000963	118.259	110.023	126.705	138.694	120.845	94.9803	106.203	113.27	60.7368	60.3143	79.264	118.756	134.759	150.616	117.535	105.617	103.261	101.78	104.287	110.19	116.362	128.898	127.334	118.511	129.263	91.6019	86.1601	62.7284	86.1422	104.733	87.7054	99.0704	101.312	122.916	79.2103	92.9891	97.2569	80.4959	98.2139	157.268	109.046	93.4565	124.896	171.937	169.74	176.093	180.454	170.277	224.346
AAEL000964	23.4749	22.5368	24.2763	24.67	21.6775	21.064	22.1604	23.525	29.3165	27.0666	27.5436	23.9148	27.1686	25.7182	24.1389	14.7297	12.3012	12.5595	12.0714	12.4727	13.9363	13.9603	11.8973	12.416	11.8868	15.7207	16.6858	16.5647	16.7653	23.1422	20.6249	21.9997	19.3933	19.6886	19.716	17.7576	17.935	16.0891	18.7337	11.0452	9.80273	11.1426	9.86437	10.5499	10.1325	9.14411	12.0017	11.334	7.61011
AAEL000965	29.8319	33.6712	35.1652	32.8099	29.2935	32.7181	31.1153	39.089	26.3175	28.2151	30.2106	30.9607	33.4491	33.8577	35.7427	46.7753	42.8946	37.7677	43.7463	36.325	38.7232	35.0336	29.9715	30.1563	30.6572	40.1692	42.592	50.2367	48.8118	45.5721	42.4663	47.4042	50.7424	48.0259	49.8205	39.8019	41.9787	48.049	49.3651	36.3714	36.593	35.9835	29.9934	30.8815	29.6442	29.0828	36.2599	36.0438	26.7066
AAEL000966	0.682767	1.34831	0.811145	0.65738	1.11741	1.87632	1.62327	1.5743	8.43329	6.28798	6.49839	1.54506	0.8682	1.95198	2.03188	0.11668	0.549686	0.146401	0.179214	0.556127	0.899139	0.216412	0.142493	0.179498	0.128988	5.06717	7.60637	19.8996	13.59	7.61456	4.62421	11.3809	13.6838	4.99221	11.3755	8.75923	10.0959	20.3832	14.1885	0.0881921	0	0.430106	0.35256	0	0.448821	0.304278	0.415751	0.319004	0.0796997
AAEL000967	5.57996	7.93509	7.33189	1.83193	10.4413	17.4292	10.8778	24.4566	34.4118	30.2686	29.288	9.54352	9.81369	10.8966	12.9905	9.95473	8.16969	6.66888	6.8894	8.28527	9.21305	7.58486	3.68068	4.37682	4.54846	42.6105	37.8107	72.657	60.3028	40.3683	40.4574	58.5042	54.6755	55.0595	61.8961	42.8034	39.7534	71.7828	60.4391	51.28	42.2251	45.5	42.5264	34.0623	46.1569	44.734	53.3837	53.0305	45.0094
AAEL000968	0.620763	0.492692	0.839552	0.569221	0.583312	0.751538	0.522348	0.460862	0.0904713	0.0881736	0.217673	0.573217	0.392015	0.576004	0.674124	0.859842	0.0623492	0.118317	0.31635	0.248376	0.126208	0.262345	0.0818227	0.080167	0.0329192	0.35101	0.0808844	0.30527	0.452807	0.152275	0.497348	0.446849	0.205426	0.565254	0.706934	0.238034	0.195355	0.448072	0.391465	0.0787765	0.0284501	0.0503101	0.11697	0.0743867	0.0954532	0.142368	0.0928411	0.0542754	0.111871
AAEL000969	0	0	0	0	0	0	0	0	0.0455066	0.0842667	0.0495304	0	0	0	0	0	0	0	0	0	0	0	0	0	0	0	0	0	0	0	0	0	0	0.0428736	0	0	0	0	0	0	0	0	0	0	0	0	0	0	0
AAEL000970	8.30939	11.5643	8.38664	3.18601	11.7009	15.4086	9.85113	22.0668	49.6856	33.3661	28.2402	10.2708	11.3933	9.64427	11.7514	15.2118	9.73866	10.0281	11.9959	15.7824	23.1249	10.7332	6.23838	7.72797	7.23085	22.8976	25.1162	58.7446	43.7875	18.4888	19.7434	36.8897	37.3693	26.8643	34.8212	25.5235	26.6842	57.3633	40.6704	13.7916	14.5154	20.2083	15.2757	7.76944	11.9758	11.8631	13.8024	17.6079	8.93563
AAEL000971	2.04709	2.68266	2.0014	0.651699	2.92818	5.35296	2.65229	6.02102	8.99554	6.0861	6.93779	3.71449	2.84488	2.81335	4.13245	0.86576	0.717266	0.547052	0.440063	0.593729	0.729551	0.496746	0.334681	0.488668	0.481985	12.5971	15.3801	38.8797	23.8752	15.6158	13.7104	25.3601	28.3586	17.393	24.7309	16.4777	16.1855	40.8895	24.3389	0.71558	1.09494	2.24237	1.19695	0.477142	0.734725	0.552249	1.13185	1.45311	0.442461
AAEL000973	29.3743	24.0849	25.3886	27.2251	37.5272	37.8071	36.6743	21.8006	29.6273	30.4112	33.9217	31.7703	32.3573	30.3542	29.5164	52.6903	52.9513	57.4107	39.2109	61.6965	37.2834	36.6732	38.9707	42.8227	43.2825	42.8542	44.5394	51.5184	48.0637	61.089	58.259	48.2542	60.8352	31.2266	37.1717	39.5851	50.3831	45.4043	40.6196	36.2169	29.9253	30.2673	31.4189	39.8168	27.4926	21.978	29.1697	29.5962	17.136
AAEL000974	0.618777	0.552719	0.621567	0.498204	0.80835	0.663596	0.505458	0.491277	0.554288	0.274928	0.689485	0.53126	0.779449	0.388325	0.40422	2.2748	0.712827	1.81222	2.07578	1.37679	3.67288	0.430528	0.264575	0.190448	0.205286	0.537631	0.183419	0.461499	0.320424	0.180876	0.105136	0.15481	0.613837	0	0.11756	0.279669	0.263405	0.272606	0.254292	0.304111	0.413974	0.931706	0.299255	0.23194	0.357152	0.403552	0.220558	0.451287	0.338248
AAEL000975	1.0931	0.543429	0.998947	0.902105	0.75061	0.616196	0.730106	0.410567	0	0	0	0.887964	1.13501	1.20196	0.675624	2.50029	1.62469	1.44238	1.85394	0.547908	0.265755	0.959462	0.315871	0.198951	0.667181	2.8884	1.95865	2.16946	3.01256	1.5116	1.95252	1.40159	1.33824	12.5732	3.60237	1.37837	2.87394	3.41731	1.70013	0.521333	1.31796	0.42375	0.937844	0	0.110547	0.224836	0.921617	0.628579	0.353348
AAEL000976	0	0	0	0	0	0	0	0	0	0	0	0.0132464	0	0	0	0	0	0	0	0	0	0	0	0	0	0	0	0	0	0	0	0	0	0	0	0	0	0	0	0	0	0	0	0	0	0	0	0	0
AAEL000977	148.138	125.979	154.679	162.761	122.39	123.371	125.205	82.8849	138.765	124.299	133.908	153.945	142.874	152.888	176.739	51.8849	35.8913	37.6639	34.0956	31.0041	40.6081	43.3541	29.9215	31.2188	32.1402	221.502	227.327	333.139	270.535	249.912	233.277	293.544	299.248	303.32	266.612	229.102	248.013	354.28	261.281	50.123	58.4345	47.1631	53.4797	48.8039	45.7848	42.5817	54.8662	59.1357	39.6047
AAEL000978	17.131	18.5859	19.5439	19.2161	17.915	20.8905	18.2388	21.4654	19.2053	17.9506	14.0607	19.2277	19.0191	20.2226	20.4982	37.2394	37.625	31.3424	37.1252	45.1349	49.8192	41.0771	44.8388	45.6061	44.3222	17.0545	16.9114	18.7046	19.2443	18.2211	16.2458	19.8245	20.4239	21.6479	16.9613	19.4385	17.5176	18.2924	21.388	36.5231	28.5054	26.979	27.63	26.2958	38.7535	36.2984	30.673	27.6528	28.772
AAEL000979	0	0	0	0	0	0	0	0	0	0	0	0	0	0	0	0	0	0	0	0	0	0	0	0	0	0	0	0	0	0	0	0	0	0	0	0	0	0	0	0	0	0	0	0	0	0	0	0	0
AAEL000980	2.3309	2.51072	2.54861	2.05981	2.26489	2.85321	2.67382	3.27337	1.71809	2.0667	1.78166	2.35467	2.20329	2.34414	2.35722	3.43696	2.33603	2.96341	2.46893	3.22587	4.07465	1.72607	1.08484	1.6106	0.935262	2.09948	1.8384	2.10911	2.0255	1.81291	2.01174	1.37533	2.48044	2.5491	0.964062	1.32315	1.66506	2.17343	2.29389	1.63062	1.98032	1.62427	2.04506	1.12714	1.99325	1.65469	1.80871	2.27447	1.63252
AAEL000981	24.4373	26.3703	28.4337	23.2991	25.2902	26.6551	25.1293	29.7364	21.1239	21.9251	22.3171	26.3846	27.6151	28.7197	28.325	25.0419	19.3584	22.4921	21.4251	19.612	24.2752	20.1529	15.8147	16.9017	17.0831	21.9544	21.4146	27.3451	24.9489	24.1064	22.721	26.4933	26.7555	24.1472	27.6809	22.9771	22.4063	26.8192	24.0832	27.8919	26.1528	27.3591	26.5823	23.785	26.5695	25.1108	25.7147	27.1999	23.9719
AAEL000982	28.5329	31.1427	30.2872	31.2574	27.4649	25.9956	28.1611	29.7253	19.6436	22.0945	25.8732	30.1099	32.9801	31.9908	30.3778	17.5453	16.6791	15.6885	17.2872	14.83	18.4268	15.7366	11.8568	12.6092	12.0708	49.4027	50.5953	48.4635	48.9165	52.0265	50.1079	54.7968	56.2952	42.9168	57.4154	48.1017	49.5497	53.7969	49.6621	15.0471	16.2949	16.9564	14.7814	15.2093	13.2245	13.1228	14.8336	14.8606	11.2957
AAEL000983	15.2362	13.8964	13.704	12.5644	16.1233	17.3899	15.0471	17.6058	8.16243	8.38684	9.1342	17.8836	16.5134	15.2039	17.7303	16.1254	12.0502	10.6146	10.4807	10.9742	11.9465	10.9908	7.96771	7.68881	7.04054	19.3101	20.2788	20.1713	20.7909	18.7266	18.8556	19.8803	19.9959	25.6315	19.4923	18.3898	19.2987	20.8251	20.931	18.0064	21.5253	20.7772	18.5564	14.5038	17.7287	15.8071	17.6168	18.1212	13.4841
AAEL000984	2.70622	3.19013	3.06196	2.60369	3.37102	3.28846	3.49816	3.91584	4.27864	4.00758	4.74567	3.27724	4.14483	3.76481	4.04321	9.37926	6.14345	7.27419	6.12843	6.2754	7.8386	5.21883	3.3109	3.28867	3.40404	8.5197	6.4744	6.21439	6.95302	9.08052	8.09555	8.29422	8.24664	8.7404	7.80642	9.88009	8.33388	7.85601	8.35188	5.16847	6.16788	6.61467	6.69044	5.38147	4.94202	5.66714	5.18323	5.85754	5.35253
AAEL000985	82.3005	67.2027	78.1966	71.6864	67.1305	96.7667	88.6537	81.3714	42.3016	38.5027	43.3329	82.1312	74.1875	82.6204	91.7981	52.677	38.2157	38.1247	32.1788	37.6682	35.2829	30.3141	25.1062	23.3182	22.5799	90.5167	75.7487	111.188	115.313	87.6413	67.8586	129.229	102.291	132.729	87.4864	83.9188	96.4496	125.261	106.557	45.2535	55.134	44.8416	47.2744	40.2749	41.4989	38.8433	50.0187	50.7223	37.356
AAEL000986	172.386	167.049	182.665	193.537	162.036	167.201	169.486	176.121	90.0411	100.86	120.928	185.858	185.035	199.398	183.601	194.835	191.239	190.099	175.34	204.017	216.204	243.996	183.86	177.392	185.52	194.596	184.138	149.059	161.288	212.923	190.818	196.048	195.996	216.697	176.89	193.072	189.226	156.997	185.412	257.84	238.734	191.791	246.239	255.767	276.264	276.53	287.897	274.103	344.865
AAEL000987	1306.88	1599.8	1459.29	1636.11	1227.29	1154.65	1278.43	1180.79	2760.18	3039.01	2462.75	1292.6	1305.69	1530.85	1306.86	3618.11	4268.54	4676.91	4706.98	5273.94	4823.12	5233.46	7155.72	7391.99	7270.7	1804.72	1936.04	1912.35	2058.5	2366.08	2251.09	2048.57	2164.58	1777.55	1881.5	2199.16	2283.32	2000.14	2253.37	2276.94	1679.11	1760.84	1837.64	2316.17	2350.63	2291.32	2139.15	2080.83	2617.55
AAEL000988	10.5831	11.1326	12.4608	10.4719	10.0793	11.267	10.5152	15.1366	13.0343	14.3033	15.6143	11.3826	10.6772	10.9919	10.586	15.4062	18.9878	14.7995	18.5253	22.7467	19.7447	15.8691	18.4598	17.8102	16.8708	9.65927	10.0551	10.4851	10.2858	11.6301	10.582	10.824	11.2195	8.46378	11.1202	11.5538	11.5056	10.4158	11.212	13.5237	11.5465	12.2967	10.3081	11.9067	14.0416	13.6444	10.6686	11.5761	10.6349
AAEL000989	4.51831	6.84969	9.80796	4.00505	6.27422	10.7306	7.36906	9.53294	17.67	16.5634	19.8297	6.1432	6.58025	8.73128	10.9064	0.343178	0.269454	0.358827	0.5271	0.545222	0.793358	0.477379	0.419096	0.791902	0.948443	8.51626	6.60981	11.8336	11.547	8.6909	6.21743	14.1617	10.2096	13.2353	6.08314	8.82602	7.66683	15.1136	9.30486	2.59389	1.3115	2.53003	1.24433	0.714391	1.21006	1.49156	3.057	2.50199	1.05485
AAEL000990	12.3138	14.1624	14.1138	12.6133	11.4094	11.8302	12.9977	15.3709	18.8	23.4652	18.1993	14.0963	13.4744	15.3602	15.4327	4.46533	3.58219	5.18058	5.62343	5.65368	5.51085	4.60113	3.00865	2.39506	2.87481	16.9826	13.5526	18.3361	17.3141	14.0313	14.4519	17.6716	12.7762	16.3926	17.936	11.2975	11.964	15.873	13.0448	6.07776	4.05371	4.77195	5.23154	5.81234	6.91	7.19798	5.36454	5.61297	6.42739
AAEL000991	0.196596	0.14948	0.183185	0.209965	0.165175	0.127122	0.157794	0.376446	0.121351	0	0.0330203	0.186095	0.190038	0.16531	0.24779	0	0.0124139	0	0.0728513	0.037678	0.0182752	0.0219931	0	0	0.0262171	0.0588522	0.0936975	0.110509	0.153455	0.0230996	0	0	0.184053	0	0	0.115392	0.0168197	0.348145	0	0.107551	0	0	0	0	0.106428	0.0412301	0.0422512	0.0216127	0.0485974
AAEL000993	18.7036	27.2875	22.1677	5.90108	27.2103	34.3411	24.5182	62.9785	58.2174	54.6711	51.7859	23.6294	27.4812	26.517	25.9548	90.5268	65.7255	48.6603	56.6707	57.8758	76.9676	51.461	28.8567	30.8884	33.7639	90.2188	99.254	144.291	140.996	113.875	110.156	136.033	136.726	99.5488	149.67	108.493	113.492	158.495	147.675	79.8479	92.7442	153.33	92.653	54.6837	65.0132	63.6417	76.2833	101.447	41.896
AAEL000994	29.3423	52.6134	46.2909	8.9361	41.6684	56.03	44.0384	79.0668	92.1882	84.1365	88.2264	36.0461	49.0089	51.6397	50.8988	34.9554	23.1702	20.7718	22.2583	21.3097	30.2192	24.7599	17.2253	18.9545	19.8385	124.517	130.566	222.478	199.39	150.869	141.149	211.269	210.73	124.108	204.198	139.415	145.838	232.504	199.297	17.5132	22.0905	32.4825	22.1315	12.2157	14.592	13.9471	18.1479	24.8647	11.8584
AAEL000995	0.130966	0.235115	0.103727	0.14411	0.311763	0.319918	0.270756	0	0.114523	0.0530169	0	0.329296	0.435552	0.156009	0.233848	1.96954	0.0937232	0.898628	1.37504	0.142232	0.0689877	0.166045	0.10933	0	0	0.388786	0.353702	1.20978	0.231713	1.0464	1.11508	0.615727	1.54398	1.18687	1.02015	0.217798	0.761921	1.24851	0.0735562	0.1015	0.171065	0.110002	0	0	0.143485	0.116731	0.0797477	0.163173	0.183452
AAEL000996	14.2085	15.9789	18.2388	15.9702	15.0393	15.215	15.8651	18.6243	13.3774	12.9151	15.5672	17.6296	17.217	19.5515	19.5406	22.9136	23.5288	22.6739	27.3397	29.2005	29.2784	26.2528	26.3552	27.9246	27.648	17.5627	17.528	20.582	21.8298	20.9097	17.2971	21.5205	19.1282	17.8328	17.7363	21.2474	19.0517	22.6634	22.3247	23.0061	18.3829	19.8879	20.8688	24.4246	24.1913	24.7491	26.4332	25.1915	33.4672
AAEL000997	0	0	0	0.0217388	0	0.0241296	0.0163373	0	0	0	0.0188032	0.0264928	0.0154594	0	0.0470342	0	0	0	0.110626	0	0	0	0	0.0207752	0	0	0	0	0	0	0	0	0.0465814	0	0	0	0	0	0	0.0612445	0	0	0	0	0	0	0.0481194	0	0.018449
AAEL000998	0.0415309	0.0894697	0	0.102823	0.0370739	0	0.025758	0	0.0544751	0	0	0.0417696	0	0.0890502	0.0741561	0.383257	0.0445812	0.391829	0.239824	0	0.0656306	0.236947	0.156014	0	0	0.0528381	0	0.119059	0.0551094	0.124434	0.0964382	0.0532513	0.0367211	0.333601	0	0.0592	0.120807	0.125027	0.139954	0.41843	0.325481	0.104649	0.0772029	0.106377	0.218404	0.407185	0.379335	0.155233	0.145437
AAEL000999	2.85465	3.17764	3.08044	3.37936	3.73401	3.30735	3.52278	4.7537	2.69518	2.69146	3.26875	3.92649	4.34129	3.95473	4.10132	27.5699	4.3956	11.8959	19.6473	20.9205	40.2757	6.54539	2.90377	3.28745	3.27739	16.5068	11.9212	20.0698	16.7879	14.0719	12.5418	17.031	15.2741	13.9023	12.8425	12.6572	13.3309	22.1584	14.9119	1.11472	1.35153	2.40386	1.25503	0.801986	0.87796	0.784897	0.93839	1.42633	1.00738
AAEL001000	76.4891	71.979	70.7876	76.4186	67.4912	71.2473	66.9436	56.5093	55.0285	59.6801	55.4119	83.6954	82.6701	77.1816	87.8137	3.87351	2.67859	2.86084	3.36938	2.8609	4.60218	2.73919	1.29731	1.43492	1.41782	126.184	134.561	166.987	143.143	156.683	146.134	164.771	156.789	177.221	178.97	117.469	134.595	174.888	138.714	5.43449	5.74301	5.80213	5.33929	5.37205	4.91676	4.11035	4.45448	5.18292	4.33599
AAEL001001	8.12376	9.53561	9.99237	9.44948	7.57138	10.5858	9.25501	9.40436	6.15357	3.86266	5.16516	9.84987	9.06882	10.0213	10.6484	6.19638	5.46272	6.11522	5.17606	6.77887	8.71216	6.75447	5.94089	5.89499	5.64824	13.4885	12.858	13.6517	14.9476	14.6916	12.2786	18.7257	18.303	17.2943	17.7555	14.2625	13.7429	13.9237	17.2831	4.10833	3.68706	3.43951	3.64604	4.45807	3.57175	4.15784	3.77662	4.68103	4.00973
AAEL001003	0	0	0	0	0	0	0	0	0	0	0	0	0	0	0	0	0	0	0	0	0	0	0	0	0	0	0	0	0	0	0	0	0	0	0	0	0	0	0	0	0	0	0	0	0	0	0	0	0
AAEL001005	112.143	110.962	109.964	90.1096	107.9	121.413	122.078	180.683	141.342	133.483	138.998	120.045	154.629	119.936	106.562	184.329	123.223	102.095	133.604	145.505	152.781	119.7	120.373	128.01	120.169	194.844	159.267	198.074	168.78	176.353	159.691	193.628	223.745	208.352	263.065	166.596	165.912	203.984	171.173	87.6143	142.856	166.17	112.636	86.588	65.3928	49.3394	90.394	114.862	57.5343
AAEL001007	144.648	155.464	193.864	197.77	161.333	163.54	172.381	180.556	239.283	256.653	280.257	168.045	158.694	206.1	210.506	53.2421	63.4166	69.6678	72.2033	58.4594	65.458	62.8109	54.5797	54.883	54.4156	110.401	85.2034	150.456	129.159	133.151	123.357	149.755	113.896	163.097	107.827	106.443	91.3613	154.215	118.428	70.0958	70.8481	67.2758	67.2429	74.8129	68.4226	70.2677	71.1642	72.2103	69.9813
AAEL001008	11.1584	12.5498	13.249	12.5389	11.9227	12.2693	11.832	15.1705	20.4262	17.6926	21.1775	12.442	12.9752	13.757	12.9727	8.81902	8.01245	8.74184	9.12978	7.43765	9.14607	6.37707	5.33755	5.69273	5.19675	10.8703	11.5504	13.6499	14.1028	14.0013	12.7135	15.4006	16.3152	9.34122	15.1997	12.8272	12.3165	13.4311	12.7044	9.73442	9.5764	10.1201	9.39116	8.66975	9.41478	9.6079	8.58266	7.7007	6.47504
AAEL001009	1.57972	1.82682	0.920771	0.406348	1.83142	4.1721	1.69656	6.32212	9.03285	6.75207	7.38099	2.37976	1.91845	1.69117	1.83162	16.9762	8.38331	9.68971	11.1506	15.5742	25.3315	8.14146	3.42531	3.57054	4.0929	8.5787	7.59085	16.7424	14.2107	6.5021	5.90731	10.9256	9.84391	4.93542	13.2641	9.29966	7.23095	14.7612	12.1909	4.14461	7.77124	12.6309	6.25455	1.56479	3.65926	3.71814	4.72218	7.01655	3.05579
AAEL001010	0.324285	0.317548	0.0933961	0.243294	0.894769	0.810154	0.475389	0.719733	2.24279	1.61111	0.968025	0.296499	0.449845	0.210706	0.263197	0	0	0	0	0.288148	0.0465875	0	0	0.046502	0	2.40044	2.68713	13.6349	7.90207	2.06101	2.12214	6.72843	7.66349	2.29518	5.58785	3.8661	3.2158	14.2	9.04042	0.0456954	0.11552	0.445706	0.0365347	0.201362	0.116275	0	0.215415	0.110191	0.206476
AAEL001011	9.07357	7.86274	8.32254	8.61595	7.80433	7.41757	7.58062	5.49832	2.91695	2.59764	4.09583	9.42452	10.0625	8.0928	9.1389	8.84241	4.85634	5.35083	5.04402	6.49874	7.16271	6.84426	5.37802	5.3287	5.715	11.9435	14.0808	13.594	12.6146	13.5465	13.2449	13.5388	14.5295	15.1674	11.5704	11.3368	11.592	14.2328	11.7845	8.69642	6.31944	5.88161	7.216	6.69617	7.16417	7.03577	9.11718	8.47081	7.02673
AAEL001012	0.01953	0	0	0	0.0348682	0.0357803	0.0242255	0	0	0	0	0	0	0	0	0	0	0	0	0	0	0	0	0	0	0	0	0	0	0	0	0	0.0345363	0	0	0	0	0	0	0	0	0	0	0	0	0	0	0	0
AAEL001013	84.1588	80.8338	92.6344	101.321	68.4526	66.9935	69.5615	108.64	69.7987	77.6822	91.8658	82.0627	78.9404	80.2207	79.9351	107.335	91.6144	80.0469	65.941	45.1214	53.668	54.8036	38.6132	37.9227	38.2944	64.2293	64.8373	63.5495	55.8374	61.6218	57.3472	65.1515	61.9379	66.4683	84.6722	55.8003	55.7641	65.3931	54.9461	101.495	123.667	111.687	115.288	143.895	95.4507	92.9131	87.4873	86.7761	72.7618
AAEL001014	20.8697	25.604	24.1073	20.3735	21.5169	23.515	22.6928	25.9775	27.2541	29.4648	30.2113	23.4793	25.0149	25.2218	23.6622	17.8866	14.9231	14.2112	12.391	12.8713	14.3169	11.9037	9.78942	9.84696	10.9212	49.6255	48.2657	58.9048	52.732	57.5687	49.6419	59.5889	58.3209	49.6962	66.9562	48.8168	50.0762	60.2182	56.5941	8.48763	10.6469	12.7268	9.11009	7.37219	7.7689	6.8938	8.28255	9.67291	6.73633
AAEL001015	0.0269655	0	0.0142381	0.0890156	0.0320956	0.0329352	0.0334488	0	0	0.0218321	0	0.0180804	0.0316515	0.0128487	0.0481488	0	0.0578922	0.0308376	0	0	0.0142044	0.0341883	0	0	0	0.0228715	0	0	0	0.0179542	0.0208721	0.0230503	0	0	0	0.0256253	0	0	0	0.0139324	0	0.0113245	0.0222787	0	0.0472692	0.0480692	0	0.0167985	0.0125908
AAEL001016	15.5148	19.1764	18.7034	19.9668	14.5134	15.5829	16.8738	22.1405	22.7438	26.0058	28.3248	18.9539	18.0523	19.3763	19.5315	9.97855	5.84508	6.57482	7.58214	6.88867	6.91137	6.44462	6.1172	5.72606	4.96838	18.3755	15.4099	16.6617	19.6522	17.6261	16.3656	20.7969	19.7533	16.5124	20.305	17.464	14.8141	18.7757	18.9676	8.00613	7.15018	5.91152	7.60955	6.13278	7.24764	7.14228	7.26625	6.69402	6.36966
AAEL001017	8.43368	11.1209	9.07722	5.11049	9.88961	15.2857	8.97254	21.9211	26.973	19.8524	18.6066	9.40623	9.6499	8.66214	10.5355	30.3209	30.7282	25.9277	26.8933	36.5618	36.2313	21.1699	18.2882	19.8207	18.1563	26.3111	28.647	49.0958	37.8862	19.8905	19.2754	30.2758	30.0908	26.6987	27.3036	27.859	24.3548	42.7206	34.2191	41.4234	47.3032	56.4531	44.8872	28.6575	34.4366	35.0195	39.001	42.868	24.8249
AAEL001018	1.38346	1.55316	0.987696	0.385938	2.36562	4.85501	2.19949	7.104	27.1943	14.4587	12.4905	2.44967	1.55526	1.9219	2.40068	0.319672	0.292831	0.0501375	0.0613747	0.444393	0.523471	0.222341	0.243995	0.122944	0.22087	19.0391	24.3915	82.7845	55.8493	20.5894	18.7774	46.5708	59.7493	32.9892	43.3082	24.9422	24.6276	89.1046	46.8178	0.815475	0.839896	2.67589	0.869326	0.199638	0.461117	0.416819	1.06785	1.23814	0.354827
AAEL001019	4.00711	4.80022	5.13456	4.0637	4.96863	5.42618	4.45869	5.04443	4.34194	4.59916	4.47714	4.98004	5.0963	5.41998	4.93643	6.79774	6.47674	5.09633	7.01356	8.20074	8.36105	5.85062	5.23584	5.59032	4.85395	4.17647	4.24402	5.01207	4.74536	4.70719	4.23722	5.39662	5.64292	5.04258	5.88077	5.12373	4.34104	5.20349	5.70111	6.87913	5.69513	6.40596	6.50574	6.08309	7.08252	7.15131	4.72369	5.74087	5.84421
AAEL001020	65.0561	54.9979	75.1692	69.0842	48.0343	52.1502	50.4589	61.9544	50.2377	52.7417	51.8327	48.188	45.9884	62.2742	56.1347	94.7372	124.138	134.534	131.354	144.682	169.714	167.256	111.926	100.665	119.347	58.2152	29.7069	41.1447	57.792	51.0436	45.0149	32.3053	31.4333	32.0694	25.7301	40.0635	26.9338	20.5097	35.314	24.4608	29.8998	39.031	26.4343	28.0261	17.1321	14.0657	25.7959	29.1224	9.21347
AAEL001021	0	0	0	0	0.0763779	0	0.0176885	0	0	0	0	0	0	0	0	0	0	0	0	0	0	0.0271193	0	0	0	0	0	0	0	0	0.0331129	0	0.025217	0	0	0	0	0	0	0	0	0	0	0	0.0187477	0	0	0	0
AAEL001022	67.0637	45.506	70.9362	52.2886	50.4531	49.2503	51.0214	75.3236	53.2641	58.9507	55.15	45.4901	41.3791	55.8289	46.3807	300.863	317.612	378.629	308.221	258.303	314.209	289.351	87.4388	81.1532	95.2052	73.4912	31.9182	41.5192	89.0628	47.0608	45.65	33.3199	26.7643	26.7657	16.6839	37.7118	22.8074	13.0275	30.9332	11.0438	13.5742	20.5691	12.2155	12.0731	8.72069	6.99333	12.5364	14.1734	5.21977
AAEL001023	0	0	0	0	0.0787462	0	0	0	0.115707	0	0	0	0	0.0630484	0	0	0	0	0	0	0	0	0	0	0	0	0	0	0	0	0	0	0	0	0	0	0	0	0.148633	0	0	0.0555692	0	0	0	0.0786249	0	0	0
AAEL001024	26.4421	26.5189	30.1066	30.7003	25.1384	27.2461	27.6452	30.0192	27.4299	26.9649	27.5508	29.1813	33.1275	29.7144	31.1476	21.058	18.7812	20.071	20.48	17.5422	18.2351	17.7064	18.3354	17.216	18.1087	23.2932	22.0441	26.671	24.7367	26.315	22.8772	27.695	27.5144	24.4143	26.2838	23.3514	22.6902	29.7532	25.3036	24.1008	25.7506	17.0048	22.1474	23.2608	23.509	22.7234	30.097	27.9493	29.6284
AAEL001025	1.11849	0.838109	0.616254	0.802662	1.73646	2.76191	1.50805	4.51156	7.9096	7.61857	6.04017	1.46729	1.14162	0.834179	1.56298	0	0	0.0834197	0	0.158441	0.384248	0.184968	0	0.0767084	0.110246	10.2705	13.1993	51.3963	30.8453	13.7934	13.0991	32.923	36.3765	18.2693	28.9154	14.5571	15.5604	55.7782	28.5147	0.150756	0.762237	1.28664	0.1808	0.166081	0.127869	0.346756	0.710686	0.817958	0.136239
AAEL001026	2.63743	3.6389	2.44095	0.929332	4.49715	3.52895	3.41857	2.84569	7.77405	5.68625	6.13455	2.65259	2.08702	2.54164	1.26992	2.18776	2.25855	2.33836	2.17795	0.868948	1.49857	1.63436	0.964795	1.02837	1.54517	0.150809	0.12005	0.0566358	0	0	0.137625	0.0759941	0.157212	0	0	0.0422416	0.258604	0	0	14.8824	17.3022	18.1451	16.0488	12.6001	11.6491	11.5161	13.2088	20.4916	9.79642
AAEL001027	0	0.0304909	0	0	0	0.0259303	0	0	0	0	0	0.0569396	0	0.020232	0	0	0	0	0.0891612	0	0.1342	0	0	0	0	0	0.0286687	0	0	0	0	0	0	0	0	0	0	0	0	0	0	0	0	0	0.0186078	0.0252304	0	0	0
AAEL001028	0	0	0	0	0.040633	0	0	0	0	0	0	0	0	0	0	0	0	0	0	0	0	0	0	0	0	0	0	0	0	0	0	0	0.0402464	0	0	0	0	0	0	0.0352769	0	0	0	0	0	0	0	0	0
AAEL001029	12.5865	15.7475	14.0329	15.3891	12.3766	12.9487	14.0633	15.3485	21.2844	23.434	24.6454	13.3599	14.66	15.9574	13.2251	14.8812	10.2059	10.812	13.1742	12.7439	16.9832	10.6058	9.38367	7.84984	8.25291	14.2888	14.8456	17.3751	16.419	17.8308	16.5919	18.1248	18.4567	8.23174	20.262	13.4698	14.8843	18.2752	17.1617	8.38901	8.04305	8.89243	8.33905	8.72927	8.8975	8.47423	7.18073	7.96152	8.02873
AAEL001030	28.7992	26.7512	31.9503	30.065	26.9844	24.158	24.8357	27.8256	15.7751	13.1975	14.7446	26.8629	29.5625	27.8882	25.6151	29.101	28.179	24.1343	27.8306	37.734	41.0152	34.0516	28.6674	28.1582	28.9459	32.8663	27.9654	27.1852	27.5879	31.9136	27.6764	30.2536	35.8116	26.5422	23.7354	23.8699	23.5709	25.409	22.5358	16.8652	15.7442	20.0954	14.6872	14.2282	15.9179	14.0362	17.0931	19.5535	12.6915
AAEL001031	12.7936	9.75005	15.3714	7.27442	14.9139	15.5455	16.221	42.2033	21.4474	25.49	29.8522	19.5261	18.6048	18.58	15.6214	0.256688	0	0.0565039	0.0691679	0.107319	0.114518	0.037586	0.0164986	0.0623496	0.0448049	339.283	382.84	371.712	406.126	519.505	442.208	444.331	498.019	350.055	351.687	326.767	371.651	310.261	345.348	0.15317	0.309778	0.083	0.130628	0.0899951	0.164562	0.117437	0.120345	0.147744	0.175333
AAEL001032	18.6015	26.227	25.8611	17.3988	22.0504	20.9121	21.1679	30.7334	25.6105	30.3959	30.9557	20.6801	24.6624	27.6762	27.4274	21.0705	19.1295	19.0329	20.0327	26.589	30.6428	20.8136	18.0096	19.475	18.8343	17.3475	16.8365	23.1308	19.8424	17.4333	16.9423	20.0777	21.2986	17.452	18.7701	18.2753	16.9373	21.611	20.2582	22.0394	18.1774	19.9979	18.5939	14.8245	20.846	19.5169	18.2211	19.1434	16.1359
AAEL001033	56.4113	60.3707	63.3136	77.6023	59.0336	53.9747	61.9872	55.6623	41.7774	49.2543	61.9486	65.7571	65.3824	77.5987	74.5865	22.5679	16.9101	18.5303	16.9435	18.8014	22.6225	21.2561	16.8862	17.0555	15.8366	58.7349	51.8001	68.2242	61.8508	70.8595	58.5843	67.6061	68.2469	87.1778	61.985	53.3381	51.9195	77.2926	54.9281	24.7315	17.3762	19.1073	18.8952	24.7215	23.4792	22.126	26.7797	21.8345	22.8605
AAEL001034	1.73832	2.00531	1.52778	0.620112	3.36384	6.64683	3.02572	7.30137	14.7619	8.6555	8.71007	3.52482	2.01407	2.84557	4.54569	1.72491	1.78173	1.44766	2.13715	1.80869	2.53437	1.429	0.533646	0.937587	0.902579	7.93321	10.4382	27.7246	19.1677	9.97986	6.96627	15.2859	20.0009	14.1988	15.9139	10.5989	10.5861	25.5243	14.607	5.59748	25.3351	39.9303	15.4899	2.61405	2.85305	3.40864	6.04369	16.4742	0.934717
AAEL001035	0.0180055	0.0387891	0.0285213	0	0.0321464	0.0329873	0	0	0	0.0437334	0	0	0	0.0257381	0.03215	0	0	0	0	0	0	0	0.0450927	0	0	0	0	0	0.0477848	0	0.0836205	0	0	0	0	0	0	0	0	0	0	0	0	0	0	0.0320969	0.0657835	0	0
AAEL001036	9.27622	10.4399	10.2186	8.9054	9.20549	10.9488	9.79803	13.9483	8.57483	7.98686	8.66079	10.5214	10.4875	10.4835	10.4607	11.6198	11.4992	9.06006	12.2319	13.3598	13.3569	10.2684	8.923	9.74858	9.11814	12.5806	12.4786	13.7388	13.5796	12.0783	10.9068	13.5947	14.5373	14.7075	15.0586	12.8648	12.1162	14.4236	14.3075	10.3641	11.8089	12.6313	10.6497	7.76588	9.04864	9.07938	8.90282	10.9488	7.48077
AAEL001037	12.4203	15.413	14.9193	13.4674	14.999	15.6942	14.7123	21.9024	12.0872	10.4961	10.6047	16.5021	17.3779	16.9907	16.897	64.0807	75.7628	64.7952	80.6063	98.6897	101.706	74.9984	82.0714	87.8863	83.2753	17.59	16.6431	17.3442	18.2955	19.4357	18.8434	19.7988	20.2994	22.3041	21.7472	23.2071	23.9565	20.1409	22.9955	40.3765	41.1685	36.5045	41.3772	35.3806	40.3086	43.3971	34.0625	34.4201	36.3281
AAEL001038	11.3672	11.5426	12.7112	12.9407	9.60976	10.7167	11.6307	11.2007	3.44946	4.83542	4.77204	11.6426	11.3375	12.2614	12.1123	13.8857	8.86463	9.35958	11.6379	9.32883	12.3704	9.67544	10.2484	8.25767	9.44428	13.8523	16.0053	17.3093	14.3499	15.6852	13.3547	16.1035	16.6462	16.5531	15.6349	12.5072	12.9045	15.094	15.0739	7.60014	8.18623	8.91796	8.01065	7.3445	7.85194	6.72523	8.84482	7.83155	7.79783
AAEL001039	11.3405	9.73871	13.5602	14.4512	7.74625	7.71089	8.99131	11.84	6.42371	7.38315	8.40118	10.9092	9.17908	11.7542	12.015	12.3873	11.5599	14.3059	14.7845	13.1625	13.2613	11.3394	10.7683	11.1879	11.6325	16.8245	16.6557	23.4364	19.4093	19.3569	18.4908	20.154	18.3773	18.9748	18.551	19.2576	15.8894	18.6148	20.7496	4.40961	2.85056	4.3207	3.02654	4.61386	4.1159	3.54297	3.9392	4.32136	4.00318
AAEL001040	0	0	0	0	0	0	0.0224054	0	0	0	0	0	0	0	0	0	0	0	0	0	0	0	0	0	0	0	0	0	0	0	0	0	0	0	0	0	0	0	0	0	0	0	0	0	0	0	0	0	0
AAEL001041	53.6632	67.2619	58.6087	33.8914	67.7413	76.1815	63.2201	112.269	174.067	152.11	137.496	56.4746	65.7552	67.4636	59.4491	91.6245	93.5914	90.6617	90.079	83.1868	94.9553	81.0398	62.1313	59.2446	56.4914	46.7525	40.8586	38.6355	44.8635	42.3506	42.3091	41.2424	42.1075	35.0209	45.7148	44.1149	42.7478	40.1321	43.8519	51.335	102.928	123.079	91.1086	50.8812	39.1457	39.0461	53.3908	74.2703	28.1483
AAEL001042	0	0	0	0	0	0	0	0	0	0	0	0	0	0	0	0	0	0	0	0	0	0	0	0	0	0	0	0	0	0	0	0	0	0	0	0	0	0	0	0	0	0	0	0	0	0	0	0	0
AAEL001043	8.53459	8.32402	9.28176	8.12965	7.88402	6.92339	6.89969	20.2488	21.4425	18.4607	21.0349	10.2064	8.27332	9.22577	8.49143	8.01089	5.97089	3.49615	4.3689	2.49012	2.9524	2.34177	3.40281	1.27256	2.98406	8.10316	9.63267	12.9028	11.156	10.008	10.3527	13.502	10.8125	22.0908	14.5529	10.2893	8.89287	12.527	10.0161	2.89586	11.9796	7.27542	4.94636	7.83058	3.5727	1.7409	3.41289	4.12642	3.1523
AAEL001044	55.8714	58.4267	58.5144	57.5564	49.4523	52.6727	49.7674	59.4079	27.7717	28.7492	27.1997	52.2562	51.8896	53.5562	55.461	133.687	155.606	129.218	152.024	154.423	142.868	136.553	172.459	179.824	180.369	92.3279	89.5791	94.9999	90.7372	92.5732	90.1822	92.8509	101.119	98.3207	100.19	87.0884	87.2043	94.3637	91.8882	101.849	87.2562	78.8853	87.6165	90.1501	105.7	100.857	95.0559	93.6711	104.817
AAEL001045	1.21923	1.64161	1.44847	0.419248	2.85701	1.44261	2.30005	4.50626	5.83054	4.04104	3.15491	0.97077	1.13295	1.37975	1.36063	1.66686	1.14518	1.37251	0.906738	1.48962	2.00701	1.73902	0.636129	0.801329	1.03651	0	0.1029	0.048545	0.134821	0	0.0589823	0.0651378	0	0	0.659525	0	0.22166	0.0764675	0	10.3153	14.5318	22.4014	15.9596	8.935	6.34494	5.38826	10.8578	18.6085	5.01681
AAEL001046	62.7298	67.5354	82.0136	65.1576	60.8004	64.7257	59.6492	65.2887	80.5456	76.8797	74.6977	70.1576	67.8391	73.1395	84.2471	39.9812	38.6492	41.7104	31.3021	23.9491	32.1797	30.3162	17.9468	17.5708	19.0246	22.1772	23.4657	26.7659	26.3187	24.7053	25.0172	28.2263	24.532	22.1395	22.7929	25.8302	24.0815	28.8274	29.0186	31.2235	47.7019	40.6635	41.3535	31.698	24.8216	23.724	31.3849	42.3256	20.9346
AAEL001047	32.7791	33.7905	36.2249	29.5604	24.724	30.0344	27.7028	33.7617	48.9171	50.8336	44.3158	27.9217	30.1014	29.063	30.2869	161.556	240.833	239.803	256.427	256.833	260.447	277.367	239.363	241.607	246.485	98.9399	95.5969	89.5537	110.145	81.0416	86.0249	71.6797	72.898	70.7845	67.8918	78.8063	82.6253	69.3912	72.7895	33.0082	32.5393	30.8153	33.1086	29.7099	30.7048	28.2838	35.8766	33.1628	27.5795
AAEL001048	46.4815	44.4079	46.7443	45.6786	40.997	41.3564	42.7427	46.9665	63.2296	67.6244	74.8532	48.8317	48.3264	48.72	43.6572	33.6929	26.6338	30.8659	32.2381	37.7695	35.0357	31.0872	26.9785	28.0648	26.9426	99.3864	103.019	130.887	111.073	121.498	105.868	125.436	129.121	104.439	135.053	106.598	104.297	132.859	110.732	21.89	21.6781	25.4281	21.3086	22.8573	16.6663	14.421	20.1612	20.9898	14.2914
AAEL001049	1.77478	2.24905	0.826855	0.258472	3.63461	5.25981	2.46048	4.24797	10.3388	6.6563	7.15419	2.93997	1.59303	1.49234	2.51655	2.03388	1.73703	1.65653	0.931694	2.04083	1.97976	1.09199	0.522909	0.658707	0.591689	4.38314	8.2471	24.342	14.5459	8.23703	5.57572	14.9924	17.4462	8.19241	21.4146	8.48243	8.80676	24.6717	10.7302	2.99368	12.8864	38.144	7.6981	1.42616	2.74508	1.11662	2.47925	7.60926	0.731189
AAEL001050	0.417393	0.441706	0.37118	0.350506	0.379137	0.254898	0.299748	0.595918	0.32657	0.320148	0.397263	0.250403	0.395379	0.37683	0.326879	1.20134	1.24196	1.11795	0.684258	1.12132	1.19191	1.14194	1.06365	1.22437	1.21186	0.782575	0.207654	0.167939	0.15547	0.40955	0.238055	0.0187785	0.233087	0.307675	0.22816	0.647162	0.436664	0.0440894	0.296118	30.5551	24.6484	20.1491	25.8998	20.0817	31.3751	32.3467	41.0668	38.4146	36.9367
AAEL001051	0	0	0	0	0	0	0	0	0	0	0	0	0	0	0	0	0	0	0	0	0	0	0	0	0	0	0	0	0	0	0	0	0	0	0	0	0	0	0	0	0	0	0	0	0	0	0	0	0
AAEL001052	54.0275	50.996	53.5824	54.9147	48.3869	53.5771	49.8804	53.092	37.6118	37.2441	37.7051	61.715	63.9891	58.0439	58.8986	140.698	176.301	179.577	206.687	161.979	148.283	141.476	171.399	158.96	174.457	79.3108	75.108	78.5369	75.7758	71.5752	59.8477	82.782	90.5783	122.374	83.4301	89.0533	99.2446	85.6709	89.4567	35.6201	56.4735	34.4016	52.2875	37.0417	28.1805	28.4219	56.3692	51.0558	41.0779
AAEL001053	0.0208288	0.0897426	0.0329935	0.0343788	0.0185935	0.0381598	0.0516732	0.0339008	0.0273206	0.0252954	0.0594728	0.083794	0.0366725	0.0446609	0.0371912	0	0	0	0.0874749	0.0339308	0.0493731	0.0990293	0	0	0	0	0	0	0	0	0	0.0267069	0	0	0	0	0	0	0	0	0	0	0	0	0.0136919	0	0	0	0
AAEL001054	121.381	197.237	76.3818	65.2663	50.3275	18.8489	74.1219	3.72114	26.7853	8.32971	25.4075	16.3311	37.3567	12.4413	35.4883	0	0	0	0	0	0.0410566	0.0494091	0.195196	0	0	0.066108	0.0526246	0	0.137899	0	0.120658	0.0666249	0.0918866	0	0	0.0740675	0	0.0782134	0	0.0402704	0	0	0	0	0.0341568	0	0	0	0.0363925
AAEL001055	0	0.0523818	0.0385159	0	0	0	0	0	0	0	0	0	0	0	0	0	0.0522019	0.0417098	0	0	0.0384248	0	0	0	0	1.17553	1.67454	1.95176	1.9359	1.26278	1.69385	1.62121	1.71993	1.89304	7.32354	1.80231	1.90969	2.78159	1.96653	0.0753779	0.476398	0.306343	0.301333	0	0.0319673	0.086689	0.0888358	0.181768	0.102179
AAEL001056	69.0564	72.0641	76.1608	62.7955	71.6195	83.1448	73.1595	87.4678	119.476	108.935	104.853	75.6506	81.8285	77.3984	80.2667	72.5147	63.4741	66.7302	68.9731	48.637	66.7961	58.4393	32.615	34.55	34.588	59.4227	63.7962	72.7275	68.9566	68.308	64.6705	75.0295	80.202	53.2815	70.2774	61.1043	66.1289	77.3711	68.315	54.7249	71.7913	76.6385	59.5121	56.3872	43.58	38.5644	49.1511	60.2877	32.9838
AAEL001057	0	0	0.0265862	0	0.0898961	0	0	0.0546346	0	0	0	0	0	0	0.0299687	0	0	0	0	0	0	0	0	0	0	0	0	0.0641539	0.0445427	0	0.0389736	0	0.118721	0	0	0	0	0.0505272	0	0	0	0	0	0	0	0	0	0	0
AAEL001058	0	0	0	0	0	0	0	0.257636	0	0	0	0	0	0	0	0	0	0	0	0	0	0.0250864	0	0.0208073	0	0	0	0	0	0	0.0306307	0	0.0233267	0	0	0	0	0	0	0	0	0	0	0	0	0	0	0.0246525	0.0184775
AAEL001059	173.221	298.205	88.1244	75.7379	43.4078	8.49362	75.086	3.51559	69.7246	4.70255	31.1757	14.0147	39.3597	5.27155	52.7253	0	0	0	0	0.085822	0	0	0.131938	0.0415504	0	0.0670261	0.106711	0.050343	0	0.105232	0.122334	0	0.0465814	0.130209	0.341976	0.0375481	0	0	0	0	0	0	0	0	0.0346312	0.093913	0	0	0.073796
AAEL001060	3.66384	4.25602	3.18632	0.509873	4.7713	10.5688	3.92985	15.6331	11.6469	10.4259	10.964	5.78746	4.88236	4.79574	6.86272	1.03127	1.7197	0.924252	1.07106	1.59161	1.83915	0.942704	0.647695	0.634588	0.765461	15.5927	21.478	39.2675	31.4774	11.8673	12.3279	22.0337	24.2774	17.0544	25.9839	16.1184	16.7074	35.2091	25.807	4.78821	7.68517	17.6405	8.63594	1.71743	3.12626	2.843	5.61684	8.36445	2.18369
AAEL001061	1055.61	1106.07	1009.95	1093.56	1007.86	795.093	956.267	844.372	1073.28	1049.42	1066.51	927.252	971.68	1030.67	859.076	487.658	243.342	288.144	258.897	225.406	373.436	274.945	177.213	149.5	166.68	136.961	107.126	103.816	90.7914	173.131	154.236	106.762	160.876	58.3902	74.2682	94.2393	132.3	91.7256	117.3	333.82	323.122	486.505	341.268	446.078	298.523	254.613	313.81	369.204	239.922
AAEL001062	12.9034	19.4706	13.1975	12.0762	17.7745	16.6328	17.4965	14.0759	60.7663	40.9168	36.6578	13.7616	16.3657	15.0206	13.9921	21.4155	32.2786	25.2267	22.4657	12.6994	17.4139	16.4008	13.646	15.1659	13.402	4.93838	6.20102	4.67141	4.07312	4.89853	4.78952	4.72711	3.71925	2.08731	2.31932	6.88728	5.2203	3.20247	3.33851	8.98704	33.7614	34.2427	36.2993	14.3933	10.5373	12.6372	8.06977	12.0195	9.33874
AAEL001063	0.0092216	0	0	0	0.131712	0	0.0228775	0.0600361	0	0	0	0.0185492	0	0	0	0	0	0	0.0387281	0.0300447	0.0145728	0.0175374	0	0	0	0	0	0.0176241	0	0	0	0	0	0	0.0957754	0	0	0	0	0	0	0	0	0	0	0	0	0	0
AAEL001064	0.0167839	0.0361574	0	0	0	0	0	0	0	0	0	0	0	0	0	0	0	0	0	0	0.0265233	0	0	0	0.0380496	0	0.101989	0.0320769	0	0	0.0389736	0	0.0296802	0	0	0	0	0	0.0565594	0	0	0	0	0	0	0	0	0	0
AAEL001065	46.7496	41.9109	41.9974	47.4075	38.5037	36.7884	41.9096	28.0045	14.721	16.0518	18.3954	46.6447	44.8444	43.6009	42.9417	35.1645	25.8367	26.3959	28.5962	22.296	23.8535	27.8881	20.4191	20.047	20.2569	28.2588	26.4555	23.8408	25.3742	26.245	25.4252	25.9727	25.5862	28.1251	26.6022	25.9198	24.4278	24.7807	27.278	30.943	26.5093	33.0585	27.4779	28.2457	24.8574	25.7573	29.7169	31.6446	21.3628
AAEL001066	20.8344	17.459	21.4431	23.7343	14.181	19.6435	22.7077	16.4589	9.73651	10.3648	13.8227	18.0689	14.2479	23.4258	21.45	17.1711	14.2041	9.44228	16.3401	17.0577	8.24526	11.6617	11.0462	8.59779	11.6659	22.2639	15.7619	24.1925	25.8857	18.4085	12.7402	26.8061	20.1972	22.1131	19.553	17.7628	18.1761	19.4857	20.3619	16.4527	5.33966	7.31903	11.2434	11.5731	19.9659	18.2823	21.7483	20.0047	23.0057
AAEL001067	0.00881672	0	0	0	0.0314822	0.0323057	0	0	0	0	0	0	0	0	0	0.488177	0.1325	0.0907447	0.370277	0.172353	0.292592	0.13414	0.0220805	0.0278147	0	0.0448687	0	0	0	0	0	0	0	0	0	0	0	0	0	0.0273323	0	0	0	0	0	0.0314337	0	0	0.0123502
AAEL001068	0.804307	0.866357	0.813976	0.774401	0.837658	0.491183	0.692837	0.909087	0.49819	0.325596	0.510345	0.898812	0.891627	0.766484	1.117	7.51397	3.42954	4.73314	6.23965	2.98445	5.01353	5.5236	4.19645	3.52417	3.59614	0.852741	0.316781	0.811286	0.770811	1.38344	0.933835	1.54694	1.14576	1.24244	1.16021	0.668789	0.454926	0.807113	0.978759	673.215	448.331	387.067	507.16	570.506	788.726	712.824	497.269	424.392	517.818
AAEL001069	35.7762	36.3067	40.7999	35.7062	35.0958	36.5175	36.8361	36.9933	65.8284	63.0188	63.3335	38.6205	35.7558	41.4111	42.7788	16.9946	11.1303	11.989	13.8142	16.3792	17.8628	16.8509	12.8952	12.2047	10.9696	69.1569	72.331	99.7808	87.7231	77.1807	67.4708	86.7898	81.0182	70.3726	78.9929	66.3985	64.8011	98.7405	70.1475	17.3016	14.1745	15.889	15.9066	14.1578	15.2791	13.6736	14.6795	17.4402	14.1831
AAEL001070	0	0	0	0	0.0352717	0	0	0	0	0	0.0282048	0	0	0	0	0	0	0	0	0	0	0	0	0	0	0	0	0	0	0	0	0	0	0	0	0	0	0	0	0	0	0	0	0	0.0519469	0	0	0	0
AAEL001071	0.925601	1.58348	1.42306	1.39295	1.11789	0.598506	1.48583	0.132927	1.57118	2.01676	1.04938	1.47852	1.4699	1.51769	1.21524	2.42852	1.5196	1.58777	0.971815	1.77393	1.76386	1.96738	2.5226	0.944725	1.60464	0.277084	0.496283	0.416233	0.361244	0.870049	0.189646	0.488689	0.529557	0.201855	0.282744	0.620891	0.395948	0	0.55044	1.35031	0.96009	1.47484	0.775969	0.836761	1.00215	1.11617	1.79032	0.814044	0.838944
AAEL001072	0	0	0	0	0	0	0	0	0	0	0	0	0	0	0	0	0	0	0	0	0	0	0	0	0	0	0	0	0	0	0	0	0	0	0	0	0	0	0	0	0	0	0	0	0	0	0	0	0
AAEL001073	0.0371271	0.0799827	0.102919	0.16852	0.364571	0.170049	0.0460535	0.0302139	0.146096	0.0901777	0.132512	0.0560108	0.0435789	0.0265359	0.0994394	0	0	0	0	0	0	0.0176519	0	0	0	0	0.0376013	0.0532174	0.0738988	0	0	0.0238024	0.0492411	0.0229405	0	0.0529226	0.0134997	0.11177	0.0312784	0.014387	0.072742	0	0	0	0	0.0330917	0	0.0173466	0.0130016
AAEL001074	0.0973712	0.0139844	0.0257066	0.0750006	0.214407	0.0891955	0.0402607	0.264135	0.208609	0.0591261	0.143647	0.035908	0.106673	0.0510358	0.040568	1.11821	0.174205	0.161462	0.644067	0.729658	1.62594	0.388875	0.0568996	0.0511973	0.0147163	0.396421	0.328716	0.341172	0.4996	0.278777	0.309009	0.399522	0.367337	0.112308	0.455083	0.286848	0.306843	0.390844	0.568756	0.0352165	0.0763107	0.0899632	0.0965367	0.0387964	0.0640075	0.0578586	0.0592914	0.0909879	0.0727436
AAEL001075	3.4384	3.35093	4.79814	3.00652	2.48475	2.99971	2.76723	4.13061	5.55705	5.19483	5.96076	2.79946	2.71463	4.44696	2.85048	5.14149	0.834856	0.438853	1.35378	0.666818	1.00264	2.45215	1.23015	1.96931	0.69598	33.1736	34.9475	57.3432	45.7345	46.523	43.7233	51.5929	53.6739	35.2828	56.1706	40.056	33.8454	55.7608	38.0024	3.29927	2.08518	2.32072	1.6233	3.35507	4.00925	3.02819	2.54237	2.18024	3.03891
AAEL001076	0	0.0352223	0	0	0.0291904	0	0	0	0	0	0	0	0	0	0	0	0	0	0	0	0	0	0.0409462	0	0	0	0	0.0624947	0	0.0653162	0.0379656	0.0419278	0.0289126	0	0	0	0.0237796	0.0492205	0.0550967	0	0	0	0	0	0	0	0	0	0
AAEL001077	168.447	254.326	240.233	216.344	168.292	187.07	184.577	143.032	342.854	247.84	232.763	139.746	133.94	166.437	135.86	879.678	689.908	444.709	407.618	396.03	565.114	468.204	349.404	263.743	277.673	19.7199	17.4559	6.85285	16.7054	5.60371	7.81729	5.93527	9.28643	6.52208	2.68606	15.5835	11.5523	3.8797	9.51296	79.1691	173.107	347.299	159.798	161.934	68.8676	50.463	69.6976	103.598	25.4449
AAEL001078	0.156419	0.210607	0.247772	0.290448	0.314173	0.250749	0.291039	0	0.128232	0.189962	0	0.235977	0.275401	0.307442	0.139648	0.761831	0.0839536	0	0.123171	0.191109	1.39042	0.260289	0	0.0925246	0.0886517	0.149254	0.0396041	0	0	0	0.0454022	0	0.0345759	0	0	0.0278708	0.0284375	0.176585	0	0.121226	0.4597	0.123169	0.0484619	0.133549	0.0257057	0.0697086	0.214305	0.0365411	0.0273882
AAEL001079	5.70734	9.33532	7.81289	3.08192	5.84965	9.87536	9.26459	11.2962	17.3754	19.2963	18.0315	7.54724	7.19537	9.66925	10.0965	3.12472	1.90982	2.02454	1.35012	0.803485	0.77944	1.10551	0.838193	0.639079	0.878558	18.8702	16.5201	32.5886	29.1247	15.4818	14.2346	25.9293	20.8085	20.6585	29.6839	17.1247	16.6275	28.3181	20.7764	10.2117	4.55572	5.23762	7.37865	6.55736	10.4447	9.42038	9.07445	8.46067	8.68554
AAEL001080	11.6092	12.5485	13.1016	14.8117	12.4022	13.1971	14.2663	13.5279	9.25352	10.9311	9.60867	14.0818	12.7383	14.6437	12.838	27.133	25.8377	20.7257	27.8967	32.2756	29.7506	24.6226	24.6739	25.006	24.6028	11.2107	11.251	10.7708	9.86341	14.2265	10.4504	14.4522	13.7182	10.5219	10.7379	13.1962	12.4621	9.4798	11.3402	12.7784	12.2334	12.566	11.1546	10.385	11.0695	10.239	9.08531	9.79995	9.14369
AAEL001081	0.0324201	0.0698424	0.154064	0.107022	0.0868228	0.029698	0.0603222	0	0.0850494	0	0.0925697	0.0163032	0.0761079	0.0463433	0.0289441	1.26321	1.02664	0.834197	0.782892	0.264068	0.128083	0.832354	0.32477	0.383542	0.587981	0.123741	0.0328342	0.0619606	0.12906	0	0.0376411	0.0415694	0.143327	0	0	0	0.0235764	0.0487998	0	0.0502519	0.508158	0.326766	0.160711	0.166081	0.0426231	0.0577926	0.296119	0.0908842	0.0454129
AAEL001082	10.9471	10.5511	12.0788	12.2659	12.099	11.9713	12.0151	10.6944	1.90818	2.06118	1.47114	12.2537	13.3474	13.1183	15.0659	61.5804	35.0451	25.5059	44.218	38.1547	48.9099	67.575	25.1994	43.3892	29.627	152.077	33.1502	22.0803	34.2324	38.0421	30.0367	14.767	16.0785	44.7045	26.1262	81.4092	46.2665	15.0363	36.4408	478.887	332.341	318.226	308.38	395.226	544.705	552.131	535.31	378.681	547.55
AAEL001083	0	0	0	0	0	0	0	0	0	0	0	0	0	0	0	0	0	0	0	0	0	0	0	0	0	0	0	0	0	0	0	0	0	0	0	0	0	0	0	0	0	0	0	0	0	0	0	0	0
AAEL001084	9.06336	11.7866	12.28	9.95375	10.564	10.9044	9.98485	7.1268	12.576	9.88186	10.4813	8.20128	7.66331	9.22018	8.42714	46.9231	36.5144	25.802	24.0145	27.5073	26.0074	21.824	16.6789	12.4077	12.9781	1.9348	1.80573	0.835183	1.71643	0.960178	1.52212	0.515499	1.34464	0.712848	0.453866	2.21759	1.65252	0.263114	1.1192	10.7565	20.994	26.02	23.3199	15.1183	11.6629	12.1057	10.4417	13.7859	9.12077
AAEL001085	34.854	32.5321	38.545	45.302	28.6859	29.174	29.3405	35.062	22.0138	26.4226	31.1126	37.2858	40.0708	44.0935	38.2095	27.8125	28.5023	32.4723	31.4846	38.0078	33.7601	36.477	37.1915	36.5204	36.8306	35.3291	36.8214	33.1694	36.4679	41.0999	32.49	39.0007	44.4229	27.904	42.0901	38.7157	40.5959	38.4588	38.2267	32.3371	19.3508	17.0419	20.2223	28.5972	29.1687	29.7261	32.2926	29.4259	34.7871
AAEL001086	8.31205	8.38997	9.90577	9.58705	6.73465	7.68548	8.03307	7.17181	3.06502	3.27025	4.54337	8.40459	8.69855	9.14593	9.23882	5.65907	3.20113	5.00094	4.08898	5.58302	7.36778	3.89372	3.3719	3.52794	3.30459	5.26631	7.00954	7.95353	7.73702	7.66805	6.76966	7.98978	9.28762	9.95563	9.1876	6.67759	6.4897	7.77158	7.76195	4.89829	3.92423	3.98142	3.72325	5.20621	4.60817	3.76877	5.12236	4.6582	4.34867
AAEL001087	2.73817	2.89479	3.70482	2.47943	3.21383	2.28763	2.66531	3.63132	3.20916	4.98804	3.89107	2.08456	2.80481	2.20168	2.97652	10.3206	22.1127	19.4405	21.2089	23.5419	29.9691	19.9737	18.4928	16.4667	18.0909	5.64483	6.25241	4.74858	5.95477	5.98847	5.99031	4.29111	2.35381	3.43078	3.78523	6.51422	6.38855	2.48058	4.46412	0.501055	0.745113	0.862448	0.926894	1.49362	0.808311	0.802219	0.301045	0.402752	0.390656
AAEL001088	43.0527	43.6356	52.6386	46.2194	54.5256	54.1957	51.4277	55.1941	17.366	20.8421	27.4829	54.2777	53.5401	54.6049	62.0974	16.2485	11.6221	13.1428	12.7482	15.4496	13.6627	13.6065	15.9	13.5938	14.4351	72.7613	65.5188	93.3708	89.6782	84.6456	77.4872	101.083	76.9114	111.592	75.5822	68.9472	67.123	93.3065	76.4189	44.5674	37.653	31.7037	31.6615	40.8029	42.1485	36.9658	50.5196	43.4108	37.2725
AAEL001089	27.4747	25.3981	26.4698	27.6658	22.879	21.7871	23.3349	28.7828	3.8324	4.23307	4.68353	26.8078	31.106	29.6754	25.2612	31.798	27.2917	31.5664	34.9817	36.2401	32.8874	32.4618	29.7823	30.9674	33.5834	31.6943	40.2849	33.406	38.6342	37.3715	33.0896	38.5146	39.2493	66.2587	51.6402	39.8213	42.644	34.2575	45.9477	26.2987	26.7143	21.7636	30.3646	21.8823	22.9128	23.2092	29.7768	26.9189	23.5509
AAEL001090	293.476	344.717	274.374	233.792	296.909	283.494	294.328	327.841	497.812	471.039	546.503	347.684	371.92	334.243	287.71	5.35451	3.09565	2.60715	2.10038	2.45474	2.66868	2.66809	1.62663	1.76219	2.47375	11.4367	11.4722	9.33483	10.5493	12.1953	15.4442	11.3929	6.79961	8.34764	11.0631	16.8874	7.97302	6.25707	9.10529	9.42327	17.1033	15.7116	15.5191	10.3812	8.4709	6.39123	6.45459	10.2936	5.09496
AAEL001091	133.724	145.939	147.99	125.474	130.263	141.496	129.867	165.255	170.029	166.907	160.942	150.73	150.064	157.311	159.406	88.615	71.0486	67.0077	60.8254	47.8655	61.6012	68.0177	27.3357	26.8646	27.4588	309.402	288.487	358.033	343.829	312.496	287.586	356.878	311.46	315.237	390.729	304.772	278.546	344.551	312.67	245.119	294.112	240.761	310.068	254.743	249.899	257.371	338.532	334.267	372.154
AAEL001092	201.963	194.579	249.008	257.403	161.167	170.204	179.03	202.323	250.618	273.705	289.249	200.24	186.119	246.553	210.004	88.2367	68.3668	67.8481	74.4482	86.1117	97.3416	105.437	83.0879	86.5473	90.1643	77.4239	67.0648	60.8605	65.3537	78.331	74.4548	82.9603	81.3676	69.9515	68.6698	71.1663	69.1299	66.8224	79.1765	83.7913	62.1276	60.9883	65.3002	80.4715	87.3028	83.3157	77.2139	73.3519	79.8808
AAEL001093	0.372977	0.315099	0.312781	0.482835	0.744243	0.375156	0.281219	1.76165	0.460448	0.426316	0.542925	0.433964	0.360534	0.303167	0.3134	0.17997	0.0628034	0.250902	0.153568	0.190617	0.300484	0.0834494	0.0549458	0.0576792	0.0331589	0.241914	0.251827	0.279539	0.213496	0.189904	0.254731	0.300069	0.297451	0.415731	0.417755	0.208493	0.15955	0.308229	0.0985792	0.136029	0.171944	0.0921392	0.108759	0.0999046	0.211527	0.247699	0.293912	0.136677	0.194639
AAEL001094	60.0827	54.8591	52.8855	50.7838	44.8339	57.58	55.4831	44.7808	23.8916	25.5581	26.5804	49.9592	53.3488	54.7642	58.9923	213.382	161.83	141.031	142.465	97.2523	121.388	132.476	61.1207	55.4252	65.9087	71.2541	37.9777	34.8112	42.0059	32.2507	29.0798	30.0573	28.7126	57.2645	31.8481	47.1664	48.8226	30.4398	40.467	306.363	304.458	277.954	361.018	230.162	300.483	283.618	328.921	320.456	251.941
AAEL001095	6.34879	6.07657	6.42192	6.16762	5.73224	5.35046	5.55765	6.55424	3.40241	3.71194	3.75505	5.98393	5.85519	6.4435	6.76933	11.0481	7.39925	5.70981	6.91336	3.93012	5.90508	6.6062	3.65696	3.54799	3.65992	19.6394	18.4078	22.8633	21.8316	23.0622	20.2814	22.5841	22.7428	17.171	21.0768	17.867	18.0852	22.3347	19.0718	32.0809	22.8167	21.0025	23.0981	31.4548	33.3515	33.0793	26.0784	26.3746	23.6431
AAEL001096	0	0	0	0	0	0	0	0	0	0	0	0	0	0	0	0	0	0	0	0	0	0	0	0	0	0	0	0	0	0	0	0	0	0	0	0	0	0	0	0	0	0	0	0	0	0	0	0	0
AAEL001097	1.78119	2.85939	2.23321	0.340533	2.86085	4.46022	2.83218	8.57405	8.16369	5.56242	6.88262	2.25485	2.8818	2.32987	2.39454	8.13754	6.53334	4.0051	5.16992	4.43646	6.24905	3.23049	1.72231	1.78991	2.24508	6.73718	7.57795	8.79302	9.28996	7.00583	6.10032	10.8285	10.7507	8.05679	16.5709	7.61697	7.78186	11.3869	9.75677	2.46242	5.4975	10.3801	4.3722	1.8672	1.89872	1.2995	1.88445	3.47022	0.828465
AAEL001098	191.704	252.29	350.372	318.488	162.337	208.43	194.671	114.369	201.808	169.416	160.901	132.412	136.564	188.645	163.33	1297.28	955.69	572.686	556.982	658.328	703.485	627.335	449.553	332.975	332.338	38.121	48.2549	10.17	37.5146	10.6564	12.7368	12.2465	18.2894	12.0392	6.02271	36.6038	27.0684	4.18976	11.587	135.968	335.661	475.867	315.224	269.244	75.4851	62.6555	126.47	186.736	13.2833
AAEL001099	17.1654	20.847	19.7719	14.7956	20.6495	21.5097	20.3154	28.0834	44.7458	39.3339	39.0748	19.6228	22.6	23.8953	23.013	21.4016	15.6523	18.2964	18.6661	19.3233	24.3269	17.0748	13.2823	13.0885	13.5264	24.4418	22.2073	32.2748	26.4573	28.6202	25.9054	31.5795	32	27.855	26.7642	25.073	24.9607	32.6945	28.6944	17.1651	18.4918	17.1584	17.1384	15.1609	15.22	14.8486	15.0926	17.6854	14.6635
AAEL001100	135.201	132.618	88.5123	97.4712	48.18	49.1601	43.4698	61.1542	78.2467	69.6035	76.7178	52.4839	50.0125	55.4249	47.2191	21.8323	45.1948	54.3835	37.4608	24.491	21.6388	17.7186	29.8734	30.5616	38.2965	400.176	296.515	172.419	240.767	207.32	199.382	254.702	131.993	168.62	163.382	202.011	157.014	140.595	173.712	18.0882	18.3004	26.9743	19.5499	17.2754	13.4863	17.0488	18.8249	22.183	13.7264
AAEL001101	15.0288	19.1998	17.2921	13.732	19.393	21.3259	18.9059	23.6067	17.4759	15.9552	16.8639	16.2072	20.1947	19.0063	18.7166	39.0259	50.3066	41.7747	50.0118	54.1387	59.0744	43.3541	45.3311	45.6356	43.8656	23.1842	19.6102	21.6069	23.3283	22.1577	21.231	23.3307	25.9607	25.9857	25.5137	24.602	23.3849	22.6083	26.4965	48.1329	45.4713	40.5027	47.9586	37.1891	51.2522	52.3555	46.7596	47.9393	46.8312
AAEL001102	110.462	109.239	117.524	119.354	76.8883	81.1021	84.2199	112.018	67.5113	77.2662	80.1423	92.0019	97.1172	103.792	94.9414	172.604	167.219	159.173	192.699	198.522	199.993	187.029	210.43	200.358	210.456	120.728	114.115	122.8	127.339	119.856	109.455	108.668	108.53	105.66	110.089	105.299	105.813	107.717	114.159	96.0888	89.5082	81.2822	88.5678	102.381	97.6983	89.3738	113.723	104.599	112.797
AAEL001103	99.2541	97.4179	102.056	105.604	73.0333	82.8468	84.4386	102.593	14.4872	14.994	22.7762	97.3188	107.139	106.689	103.287	87.3959	85.4469	81.2863	77.3666	83.9036	88.4447	88.6865	73.7144	75.8172	78.4468	59.6611	63.537	51.1011	66.5189	63.4361	62.2175	68.7582	65.8935	81.618	54.4586	60.9605	68.988	54.5768	78.9503	45.9118	59.8916	49.8276	47.2384	46.0386	44.1732	45.5754	45.3794	50.9433	34.9532
AAEL001104	49.3975	48.5922	50.515	51.4705	46.4295	46.8262	46.021	54.2952	26.3284	27.7479	31.6924	48.9223	51.8653	48.6371	53.4491	16.9944	14.5938	13.2548	11.8027	17.4004	13.4037	13.0125	10.2652	10.8185	10.0283	67.1011	71.434	70.9685	73.1951	70.4436	60.1233	70.1652	78.8851	81.0854	71.97	62.0486	67.0643	70.714	66.2462	14.0025	13.7398	15.7174	14.7361	14.5528	12.0902	11.3435	15.1829	17.2775	11.8128
AAEL001105	59.5548	55.4847	63.0608	72.1264	51.3963	52.2833	55.0456	47.6092	33.0575	43.5603	59.6365	62.4086	60.4412	62.9498	60.9882	23.0069	18.4952	19.6885	17.5656	19.816	22.3798	23.2694	18.1354	18.7938	19.3685	50.8306	48.1946	54.9499	62.7667	60.1384	53.4694	62.48	58.9817	65.5297	64.975	46.0691	50.1448	59.0109	55.8981	32.374	23.2739	20.3143	22.8777	29.7259	28.1627	28.4565	31.8656	31.067	28.2821
AAEL001106	75.5056	70.3773	77.0601	73.8732	71.3548	76.4848	73.902	65.9499	5.8752	6.63684	9.38218	77.679	81.5219	78.3412	78.8665	4.53954	2.00494	2.19528	2.85072	2.47919	2.21369	2.59826	2.42541	2.45514	1.45063	9.37306	8.79247	13.7165	8.67446	12.9886	15.0593	12.9056	13.6703	20.3458	12.618	8.99785	10.7151	14.6818	13.6372	7.55933	7.6577	7.42989	6.68685	5.84715	7.59403	6.22738	9.85672	7.53068	6.51648
AAEL001107	129.612	151.256	117.165	48.6461	146.076	298.334	225.705	134.463	10.0005	13.6815	17.7081	146.494	117.007	134.199	156.251	761.806	931.902	817.408	781.612	926.878	1168.88	987.488	550.592	573.316	568.322	434.329	482.428	314.696	545.713	338.223	357.782	389.284	295.811	777.378	234.01	279.16	363.783	284.337	432.941	242.881	320.162	378.063	305.458	203.642	197.481	201.838	363.367	445.754	139.953
AAEL001108	2.41256	2.50855	1.72302	0.425824	3.73466	6.34892	2.69853	10.316	11.0026	7.40101	8.84968	3.24692	3.12644	2.58151	3.02541	18.6102	15.1942	12.1822	12.0355	16.8565	20.1645	14.149	8.06761	7.67705	9.57928	67.3317	81.5634	143.162	120.374	60.6831	57.6408	80.9471	105.104	69.8389	124.342	75.3591	78.22	144.23	113.797	6.89542	15.2735	28.6122	10.6891	3.31001	4.38187	4.25095	8.81434	14.8816	2.76409
AAEL001109	86.5097	83.8116	94.6336	96.0001	73.5649	74.6263	81.0833	69.9954	67.9674	74.2362	91.1463	80.1791	100.209	98.312	86.2888	76.7704	77.2179	70.9192	80.6463	89.3775	89.8118	99.2298	73.4902	70.4587	71.6136	71.6361	65.5005	54.2821	68.9795	77.1013	72.1943	72.4095	72.4238	82.3207	57.9902	70.0707	65.6517	53.4717	75.8231	87.3188	68.8408	72.2662	73.9689	80.6279	91.3307	93.6545	110.147	110.098	101.462
AAEL001110	45.7929	46.8204	56.5127	46.6874	44.2722	45.2699	46.8445	56.9881	61.4434	69.2202	71.7501	52.7722	50.9325	59.185	64.6182	1.02576	0.966482	0.622072	0.630203	1.263	1.10663	1.14151	0.657659	0.749551	0.62368	140.799	144.225	219.202	164.275	166.679	143.735	183.428	209.06	195.47	214.1	145.167	134.588	220.528	149.597	3.29509	2.54805	2.34746	2.10761	2.34886	2.84418	1.80561	2.69553	3.17835	2.04942
AAEL001112	28.5126	32.6404	32.7192	28.6905	32.1298	33.0288	32.846	36.8342	27.1942	27.2746	29.763	29.0751	31.3513	34.0408	31.8023	41.9263	34.0174	34.7635	35.7757	36.4502	45.1186	31.9512	24.2718	25.3818	25.3484	43.3353	39.3656	48.298	46.1822	41.3099	40.2151	48.0843	48.7591	42.6064	50.7606	41.4633	40.9582	46.8057	46.2968	27.1414	27.5812	32.5399	29.9953	25.6539	25.7862	23.1685	22.8196	27.5275	21.2323
AAEL001113	292.318	300.034	282.345	283.627	342.798	403.001	359.448	294.636	593.892	488.413	411.704	360.817	258.413	330.78	373.008	829.109	1127.25	1203.83	970.517	577.602	731.232	724.854	507.764	494.337	499.225	396.714	434.697	420.848	427.398	377.912	402.149	392.527	320.376	240.288	324.36	310.042	338.645	309.826	307.874	345.642	512.49	570.652	505.304	426.046	293.99	313.642	341.214	411.42	251.352
AAEL001114	60.7592	57.0938	78.7371	92.126	60.3502	57.6837	65.1932	42.6743	62.8505	72.046	94.6565	74.6807	59.7971	89.4783	96.7473	22.7264	17.9696	20.1507	22.3378	22.8842	22.1057	21.3825	17.2277	18.0363	17.8634	51.3892	44.1214	66.1251	66.1593	57.0661	54.0353	69.7863	63.3729	71.4652	50.2852	49.9948	45.8988	80.6761	55.6354	30.1207	21.9515	20.6262	20.9578	29.6193	32.9043	36.6824	32.2997	26.8809	44.2882
AAEL001115	0	0	0	0	0.0410159	0	0	0	0	0	0	0	0	0	0	0	0	0	0.434166	0	0	0	0	0	0	0	0.0465335	0	0	0	0.053346	0	0	0	0	0	0	0.0691604	0	0	0	0	0	0	0	0	0	0	0.0321802
AAEL001116	3.863	4.66152	3.19667	1.8647	5.61185	6.06744	3.47517	6.17618	4.49339	3.60707	3.73306	4.21967	5.13851	4.34989	5.41726	7.28669	9.61866	8.49027	8.58525	9.69177	8.68904	8.11762	6.02371	6.18685	6.07247	11.8116	11.5248	16.4896	14.556	11.1193	11.4032	11.3783	15.5636	10.7862	13.6497	10.8377	10.1172	19.8715	12.5266	9.10166	9.44298	8.68936	8.18594	5.67853	7.92354	7.32477	9.35358	10.1567	6.08117
AAEL001117	0.817685	1.61474	0.782542	0.253055	1.21656	2.09104	1.24672	1.82993	2.21211	2.29639	3.33189	1.43918	1.51965	1.26625	2.2813	0.978159	1.44462	1.35882	0.643883	0.721521	0.592247	0.518352	0.383963	0.376193	0.656527	2.16731	2.27736	5.11147	4.38533	1.53121	2.13608	3.75693	3.43419	4.42086	6.10396	1.69978	1.70957	5.3335	3.15734	1.05619	3.47115	2.89742	2.61781	1.309	0.627095	0.880646	0.746859	1.01877	0.954487
AAEL001118	16.6277	18.7678	22.3594	18.4025	14.8544	13.7619	13.9071	22.7618	11.7207	13.6838	14.3107	15.7601	17.2107	20.0798	20.8406	0	0.0534	0	0	0.0405192	0.0491333	0.0236516	0	0	0	0.427209	0.403053	0.368411	0.36306	0.248416	0.375424	0.271087	0.362877	0.368854	0.613538	0.283642	0.33463	0.205919	0.712463	0.915656	0.877197	0.376049	0.608792	0.828226	1.13636	0.953294	0.68156	0.987807	1.30655
AAEL001119	49.9993	52.8653	59.883	52.8167	50.2191	50.3836	46.5553	42.3001	44.9134	42.0961	42.2126	58.8239	61.7235	61.6387	69.9162	7.59653	6.20329	7.43473	7.11458	7.16934	9.17285	7.41146	5.17609	5.01999	5.50143	99.6864	95.3503	140.364	122.924	116.642	103.699	128.971	129.158	125.013	121.213	100.791	102.579	141.25	113.517	19.9867	18.0915	18.6682	18.2482	16.347	17.4121	18.0551	19.911	21.869	15.8367
AAEL001120	1.31707	1.53217	1.37694	0.130433	2.02225	2.70251	1.50303	6.73106	7.63585	4.70255	4.88884	2.14591	2.19524	1.50616	1.74027	13.0455	8.42626	6.07747	7.79913	14.7614	15.6933	10.1694	6.33301	5.15225	6.50913	46.7842	56.6102	99.8301	84.6578	39.304	41.5935	57.2151	75.6017	68.0016	86.7934	52.7927	52.2188	102.852	82.642	4.00131	9.80586	18.8503	5.74542	1.07952	2.70124	3.05217	4.61946	9.74733	1.73421
AAEL001121	12.8985	17.7051	17.8029	9.84042	15.5666	17.7916	15.0303	25.2093	26.6506	28.6738	27.2897	17.0702	16.7374	19.2788	21.1497	64.8224	51.7546	42.8736	37.3363	36.3885	50.2436	41.8296	28.1027	30.3733	30.2565	45.2426	41.5818	71.8394	56.0424	55.4045	48.3626	64.7807	66.3009	56.5757	72.2253	48.5873	44.9012	79.4847	57.1067	7.98901	13.5218	25.4656	15.2667	8.1714	6.69537	5.52522	7.60286	13.2754	4.24327
AAEL001122	0	0	0	0	0	0	0.0212581	0	0	0.0416257	0	0	0	0.0244977	0	0	0	0	0.269901	0.167508	0.054165	0.130369	0.214598	0.0810984	0.233111	0.0872147	0.0347132	0	0	0	0.0795906	0	0.060612	0	0	0.0977156	0.0498513	0.103185	0.0577519	0	0	0	0	0	0	0	0	0	0
AAEL001123	29.9058	32.841	36.8845	35.428	25.5102	25.9376	24.6667	36.9045	19.387	24.2367	23.9103	32.9263	32.3416	38.9216	38.404	0.00813482	0	0	0	0	0.0250748	0.015088	0.0198689	0.00625718	0	0.22206	0.353538	0.113719	0.178968	0.150548	0.184225	0.478111	0.659393	1.01964	0.442892	0.288378	0.248086	0.394084	0.975837	0.664054	0.652853	0.479784	0.462105	0.528348	0.594534	0.445492	0.623192	0.696871	0.677901
AAEL001124	17.4373	21.0264	22.6005	21.7562	18.66	17.7169	18.9121	24.7127	23.5435	28.908	30.3042	21.2763	21.5952	23.2189	24.4819	14.7769	12.8096	14.6093	15.1309	12.1113	14.1043	12.6193	11.1985	10.7217	10.2186	27.2113	30.0275	38.577	38.1273	33.288	28.9608	33.5951	33.551	24.8332	34.8545	28.0301	27.0199	41.6009	36.5822	11.2177	9.14805	10.6904	9.78117	10.9628	9.51472	10.324	9.93998	10.9914	9.408
AAEL001125	3.26737	3.76216	4.19404	4.5561	3.01731	3.19944	2.65537	2.56729	3.76849	5.74682	4.42341	4.58928	3.90128	4.59005	4.32528	0.924201	1.33037	2.27091	4.14026	1.28478	1.69145	1.49989	0.564328	0.888603	0.893978	1.86346	2.62446	2.58394	2.84059	3.1507	6.14818	5.92302	3.78555	1.53157	0	3.85445	2.70382	3.22224	2.65773	1.22247	0.441494	0.496822	0.488697	2.30869	1.11094	0.502109	0.82327	1.36866	1.02584
AAEL001126	81.6321	84.8586	84.9989	79.9204	71.1078	82.7787	78.4171	70.4075	39.4429	42.8662	50.7595	88.1669	84.4025	83.2002	93.5261	55.542	51.217	52.996	50.2029	44.3727	58.2406	47.2238	39.7336	40.6814	41.7461	85.8832	83.8416	109.639	100.695	92.3086	80.0644	102.796	101.959	97.8732	95.2747	81.9297	83.5956	113.1	96.8226	44.974	48.3992	42.9863	43.6074	39.7092	38.9333	38.8953	47.7362	50.557	35.2878
AAEL001127	4.24929	7.17598	5.98947	2.97188	6.01138	5.27797	5.02526	7.09195	26.9002	19.2427	14.7808	5.17917	6.6362	5.37927	6.04419	3.47087	1.10169	1.76052	1.90935	1.87722	2.13403	1.06151	0.946946	1.02246	1.0613	74.175	89.2078	146.215	113.441	101.782	89.1813	121.76	126.757	94.9445	115.615	83.5679	87.9121	151.015	105.698	1.47917	1.62277	1.06619	1.22727	1.16835	1.0179	1.18758	1.11832	1.44696	1.56373
AAEL001128	10.4588	6.79606	16.1524	6.7841	18.4157	15.1084	14.6458	14.3809	15.1265	11.3345	10.7081	5.3187	6.36093	6.2122	3.87989	87.6311	151.74	157.707	178.664	170.719	209.195	173.063	91.9865	98.6343	87.4232	78.2059	30.5442	42.9793	80.595	77.2106	48.8156	30.3454	28.3329	20.0262	18.5913	22.2227	23.4361	5.83217	12.7481	9.69843	10.8229	12.8141	9.84681	7.62208	8.9833	6.93026	7.07798	9.9077	4.74897
AAEL001129	24.1953	26.612	28.7194	24.7752	22.2969	22.617	23.6378	24.5996	12.2152	11.678	14.1725	24.9042	26.1893	26.704	25.6193	34.0222	24.2164	29.0818	33.1869	28.3133	41.4764	26.2396	22.8028	23.8533	22.0709	51.9205	53.3244	59.5558	61.5224	58.0524	54.8494	59.7345	63.6858	51.8816	61.5798	51.5289	50.3831	55.8786	59.6723	22.2892	19.1372	20.148	19.3636	19.9356	20.9723	18.6493	20.9625	20.4467	16.6553
AAEL001130	0.484472	0.703887	0.356939	0.446312	0.462654	0.206416	0.125781	0.550133	1.01971	0.519951	0.852512	0.271957	0.462864	0.35432	0.462705	1.22457	0.943356	0.869712	0.993662	0.440496	1.19292	1.19991	0.366813	0.746426	0.587471	0.0573372	0.0456428	0.0215328	0.328911	0.067515	0.0523249	0.0577856	0.0199239	0	0.585083	0.0642408	0.147481	0	0.0759352	3.70232	10.7724	20.2136	11.7567	4.61737	2.99214	2.79173	5.02195	6.99071	1.7676
AAEL001131	0	0	0	0	0	0	0	0	0	0	0	0	0	0	0	0	0	0	0	0	0	0	0	0	0	0	0	0	0	0	0	0	0	0	0	0	0	0	0	0	0	0	0	0	0	0	0	0	0
AAEL001132	87.7493	94.672	97.3251	99.5348	80.028	84.3467	81.8714	79.9591	69.5915	77.9283	93.6019	88.5916	99.7523	100.443	96.3488	89.0207	80.8925	83.1751	74.2633	73.7573	78.0842	79.3483	52.6177	58.8225	56.4189	102.779	103.461	119.302	109.975	113.048	103.846	115.744	122.75	116.024	112.125	103.035	100.845	122.067	103.808	111.679	98.532	98.0029	100.996	116.346	99.7361	101.28	102.821	101.859	89.4675
AAEL001133	18.703	21.0045	22.5718	21.1709	17.7956	18.937	19.457	24.179	22.7176	25.306	27.9336	21.1759	22.6954	24.1737	22.3028	17.6034	15.0275	13.8717	14.7259	11.6548	14.575	11.9524	10.3611	10.2357	9.46877	20.2665	20.8033	28.14	25.4911	25.5022	20.5141	27.5543	26.3287	29.5281	26.9581	20.4716	19.9106	27.6863	23.1549	33.4831	20.3421	20.4429	20.3535	28.9222	30.3833	31.7196	25.8019	22.1985	20.9108
AAEL001134	128.448	143.389	135.281	119.64	95.4169	101.37	122.802	152.607	328.203	359.565	333.029	106.838	124.787	129.7	107.423	170.106	263.651	287.551	363.392	302.811	307.407	279.846	313.153	280.886	322.535	491.063	554.528	492.165	569.367	687.876	762.223	613.01	694.55	454.969	727.986	475.635	463.143	554.71	575.591	97.2746	73.6156	112.983	72.6753	131.734	82.1846	68.3911	121.416	132.116	119.285
AAEL001135	3.76676	7.60297	6.55796	0.392076	4.3622	12.6829	5.17751	12.5929	8.1456	7.83027	8.72051	6.27989	9.04182	7.4703	10.4826	7.4462	6.7026	4.77333	6.23508	13.1569	14.1574	6.84086	4.67422	4.87106	5.23133	15.2836	14.7783	36.6433	38.1853	10.1675	10.1651	28.1955	27.9644	21.01	19.0321	13.0605	14.7574	35.6536	31.6765	11.3615	11.3029	19.0256	10.0511	2.37581	8.87827	7.4406	10.6624	17.504	5.13374
AAEL001136	49.8257	67.4154	63.7328	30.0517	70.9627	79.9669	60.9987	119.99	105.016	93.7768	100.377	60.8213	70.9825	81.3325	81.2751	38.7546	32.0214	38.1341	36.3549	41.3123	49.1958	31.9981	27.0736	29.6171	28.746	64.7357	66.6792	103.925	95.3456	59.2604	59.8317	81.5004	96.4475	93.3151	70.2789	61.5231	69.0398	122.103	85.1858	44.3481	50.961	37.1734	48.4518	39.0017	36.0125	34.34	46.3266	58.1802	33.4739
AAEL001137	0.519634	0.678451	0.735817	0.688742	0.407642	0.649095	0.6641	0.538206	0.237524	0.229479	0.202325	0.760176	0.785521	0.90036	0.773201	0.242187	0.135224	0.162068	0.165327	0.230864	0.298607	0.464168	0.138023	0.186287	0.142791	1.30219	0.813327	1.20377	1.25369	1.36821	1.11522	1.49408	1.58721	0.934044	2.69845	0.942721	1.17946	1.94357	1.51231	0.158648	0.0617032	0.17855	0.0195144	0.0268885	0.0931593	0.0561399	0.11506	0.147142	0.1544
AAEL001139	25.1523	39.9194	34.8647	10.7968	34.9313	45.3006	35.4888	65.8994	93.9482	86.4224	80.4962	33.1089	39.5968	41.5163	42.0795	2.66483	1.02451	0.522638	0.793938	0.669744	1.41542	0.87961	0.441268	0.822215	0.86547	55.2018	57.1333	104.433	83.7221	70.3018	62.0028	91.5365	93.5663	72.835	89.4598	61.1367	59.8599	105.38	82.5085	2.78801	3.56727	6.92794	4.12154	2.28163	2.29719	2.06778	2.92367	4.7336	2.07733
AAEL001140	0.494418	0.388854	0.472391	0.531086	0.266217	0.632628	0.457533	0.421515	0.627929	0.181086	0.526594	0.426223	0.423737	0.572132	0.448414	0.273595	0.0336973	0.0538488	0.0659178	0.127845	0.148823	0.1194	0	0.0123792	0.0177915	0.359445	0.174859	0.374968	0.208276	0.156759	0.182235	0.322005	0.124902	0.184268	0.20377	0.201362	0.0798996	0.189007	0.264464	0.0608222	0.0615046	0.11865	0.175064	0.026802	0.103177	0.125908	0.0286725	0.0293337	0.14291
AAEL001141	38.9883	47.7932	48.926	36.0605	39.6085	47.9165	41.8318	63.6899	27.9894	26.7134	31.1093	41.8584	44.6995	45.6764	49.4728	41.3698	31.0221	26.4769	29.2195	30.8297	42.1672	30.0471	23.8769	25.5895	25.8798	67.6707	66.3337	99.0964	90.5771	69.818	63.5811	87.8385	87.8337	85.1811	88.2095	64.2337	65.4857	104.442	86.6428	47.6982	41.7745	42.236	38.058	35.3829	44.4535	39.1346	44.8732	48.6175	35.1258
AAEL001142	2.35132	3.34724	2.18141	1.13878	2.35028	3.94376	2.7181	5.03529	6.60999	5.15475	5.61452	2.79229	3.40132	2.94296	2.96158	11.6671	9.39103	8.74148	9.88068	10.628	10.4451	7.81497	8.99882	9.00681	8.10843	10.4281	11.1298	20.4436	17.6146	9.26106	8.18356	13.9492	13.987	10.61	14.3315	11.3572	10.0066	19.0424	15.1033	5.62519	6.97521	8.00407	6.6385	3.94441	4.66962	4.40798	5.54559	7.42709	4.00496
AAEL001143	1.07234	1.71222	1.8585	1.24938	1.35143	1.0632	1.45536	1.2936	1.02597	0.919273	1.63901	1.35765	1.83621	1.04596	1.44169	12.1984	25.6358	29.2154	30.1207	18.5787	17.2651	18.3302	20.2207	19.8204	19.2481	2.31129	2.91314	3.20677	4.7878	2.99875	2.37289	2.58818	1.82938	2.33856	1.93266	2.37377	2.27525	1.32928	1.573	15.3896	12.4083	11.5871	13.6177	15.6184	14.1148	15.4051	10.4168	11.8595	9.93153
AAEL001144	22.6616	23.8275	26.7626	23.2813	23.6743	26.5703	26.4529	35.5792	16.6595	15.8472	18.9842	26.0416	27.0956	28.3968	30.0898	29.958	25.2865	19.7671	25.6067	26.9662	27.0036	23.3153	15.3905	16.3881	14.9039	44.0337	40.1879	53.4283	50.7419	48.5671	46.0281	55.373	55.249	58.367	55.7429	45.1194	45.6483	57.5593	54.7779	16.229	15.7294	20.0961	15.717	13.0191	13.2097	11.1986	16.3455	18.7082	10.1402
AAEL001146	0.0514442	0	0	0	0.0918469	0	0	0.0669842	0	0	0	0.010348	0	0	0	0	0.0662672	0.0352987	0.259261	0.100565	0.0812965	0.254372	0.309207	0.113606	0.0466504	0.0785406	0.0208405	0.0196638	0	0	0	0	0	0	0	0.0439985	0	0	0	0	0	0	0	0	0	0.0366821	0	0.0192287	0
AAEL001147	15.2028	26.1887	22.5677	4.63066	23.8615	35.3114	23.4764	41.0925	44.7035	36.5641	41.8945	22.499	27.5784	27.1256	32.3296	21.4541	16.8798	17.3265	20.1938	22.4128	28.8915	16.8633	10.7989	11.6745	11.764	31.7999	35.0862	69.0301	56.0857	33.5332	30.21	52.9171	58.7425	35.0769	50.1564	36.2335	35.6355	70.0793	53.4565	23.428	25.0882	33.1364	22.6365	13.7819	17.4301	15.8661	22.6948	29.6908	15.1586
AAEL001148	0.0852606	0.0367353	0.0810335	0	0.243555	0	0.0211519	0.721603	0.0894676	0.0414178	0	0.0514505	0.160123	0.0487507	0.0304477	0.0349691	0	0.0146255	0	0.0555571	0.188631	0.0972881	0.0427051	0.0537955	0.0386578	16.488	21.8292	29.07	26.655	24.1152	22.4908	29.7794	30.9989	20.4406	23.7761	20.3935	22.3954	34.3944	23.8473	0.185018	0.267278	0.0214838	0.0211325	0.14559	0.313861	0.0911923	0.0623004	0.127474	0.23886
AAEL001149	4.31487	5.64699	5.57643	2.16719	5.54628	7.04229	5.71225	8.09138	7.90613	8.04226	8.79538	5.43057	6.53328	6.51476	6.79558	1.79508	1.10305	1.28122	1.17878	1.05397	1.47351	1.1671	0.691019	0.787929	0.949078	132.805	134.925	235.666	199.608	143.184	130.176	188.473	177.735	163.354	206.629	159.672	144.97	252.477	196.562	2.83896	3.56056	3.56024	3.21903	2.20147	2.25786	1.97594	2.12047	2.63169	1.67263
AAEL001151	3.56399	3.95587	3.94038	4.82248	7.62273	5.58487	3.57934	5.44739	6.59694	6.09694	5.82428	6.50483	5.914	5.59888	7.88201	10.6756	7.87486	10.2644	8.1012	5.57011	9.20581	6.26184	3.14889	4.55165	3.46566	0.851626	0.53135	0.345758	0.360095	0.542052	0.504116	0.347954	0.399904	0.089428	0.140922	1.89543	0.947254	0.299549	0.33531	27.2008	34.666	40.0931	35.7156	44.4854	49.3893	41.6992	13.9135	12.9157	18.8416
AAEL001152	21.9984	19.0286	18.8654	15.1663	21.4687	24.4078	21.6534	25.3459	24.9837	24.4663	23.4725	22.8617	22.5414	20.6597	20.6489	26.8701	16.4468	15.3044	17.4709	16.9463	21.6323	17.4151	13.4455	12.6782	13.1203	16.8033	16.9586	21.0014	19.7476	19.5247	17.9833	22.356	23.3372	24.1331	19.565	17.4988	18.3112	23.598	21.3014	16.3191	20.6687	19.2638	18.2354	14.7255	13.0298	11.9211	16.4414	17.7985	10.6429
AAEL001153	0.0154846	0.0667167	0.0163521	0.025558	0.119798	0.132388	0.0448175	0.126013	0.0541621	0.0125368	0.103165	0.0882504	0.0605848	0.0590257	0.0184325	0.105849	0.0554064	0	0.0162577	0.117717	0.0897236	0.0490804	0.0129265	0.0162834	0.0585069	0.0131336	0.0209098	0.0197292	0.0821892	0.0412399	0.0119855	0.039709	0.0730203	0	0	0.014715	0.00750709	0.0932317	0	0.208013	0.182031	0.28613	0.326227	0.105765	0.101789	0.0828093	0.188578	0.144695	0.159062
AAEL001154	16.6687	16.6447	16.3913	16.743	15.0424	14.5954	15.6901	17.9443	9.35115	10.2941	10.6666	15.5487	16.3001	16.7696	15.2911	15.5756	13.1012	13.7095	13.6475	14.7573	16.5021	14.3475	12.6748	12.9225	14.2801	17.1953	17.6412	17.1462	17.7798	18.5748	18.5837	16.8629	18.4405	24.4775	17.5276	16.9197	18.0687	17.231	19.0673	16.5135	14.8668	15.8446	12.851	16.1528	17.6924	15.6033	15.3512	15.0247	14.1787
AAEL001155	6.74233	8.16339	7.38142	7.635	6.12543	6.50457	6.22489	7.86222	1.43291	2.63266	2.8268	7.9828	8.41487	7.39312	8.86915	4.04298	2.82172	2.63523	2.92119	2.39134	3.129	2.49956	1.8809	2.77324	2.167	11.032	10.8218	12.005	13.137	13.9449	10.8603	16.8962	14.217	12.15	14.9802	10.7301	11.0972	12.3841	10.3538	2.75159	2.00659	1.37634	2.11536	1.86542	2.53584	2.34294	3.30522	2.58393	2.34317
AAEL001156	7.9922	7.76987	9.39947	10.3144	6.32339	5.79236	5.55492	7.83199	2.1769	2.30829	2.84591	6.56479	6.35561	6.86533	8.49283	1.50208	0.656877	0.779324	0.642484	0.815612	1.96336	1.26955	0.626937	0.819001	0.735675	0.707761	0.356824	0.283518	0.393699	0.351877	0.301415	0.309095	0.311521	0.572891	0.385182	0.303975	0.269701	0.334945	0.218711	1.81079	2.10723	0.677516	1.50523	2.4065	2.51106	2.52877	1.86309	1.95803	2.6884
[truncated: 16,393 more rows]
[truncated: 73 more columns]
