# Supplementary material for: The neurotranscriptome of the Aedes aegypti mosquito
Source: BMC Genomics. 2016 Jan 6;17:32. doi: 10.1186/s12864-015-2239-0 (PMC4704297; doi:10.1186/s12864-015-2239-0)
Supplement: Additional file 8: — Is a spreadsheet describing the DESeq2 differential expression statistics of sexually dimorphic transcripts for all applicable tissues. (XLSX 1366 kb) [file 12864_2015_2239_MOESM8_ESM.xlsx]

## Sheet: blood-fed antenna
Internal gene ID	Vectorbase or RU ID	baseMean	log2FoldChange (Non-blood-fed /Blood-fed)	lfcSE	stat	pvalue	padj
gene10000	AAEL009664	1106.68	-0.50908	0.122823	-4.14482	3.40086e-05	0.000736359
gene10003	AAEL009667	58.9374	-0.63348	0.167775	-3.77578	0.000159505	0.00288221
gene10042	AAEL002107	5569.47	-0.361802	0.0882412	-4.10015	4.12878e-05	0.000880193
gene10054	AAEL002088	8805.61	0.222407	0.0647609	3.43429	0.000594118	0.0089441
gene10070	AAEL014762	9110.9	-0.324111	0.0631161	-5.13515	2.81921e-07	1.07337e-05
gene10075	AAEL018268	2894.82	0.331154	0.0842214	3.93194	8.42623e-05	0.00165207
gene10084	AAEL006359	115.906	-0.651603	0.182393	-3.57252	0.00035356	0.00565786
gene10086	AAEL006361	66.5205	-0.913297	0.21006	-4.34778	1.37521e-05	0.000341745
gene1009	AAEL006753	6746.85	-0.257227	0.074507	-3.45239	0.000555654	0.00839598
gene10090	AAEL006355	146.128	-0.957363	0.16569	-5.77805	7.55731e-09	3.85608e-07
gene10112	AAEL006815	2048.16	-0.467853	0.0885333	-5.28449	1.26053e-07	5.06245e-06
gene10121	AAEL006798	294.508	-0.867512	0.104495	-8.30198	1.02392e-16	1.27333e-14
gene10124	AAEL006793	9239.51	-0.801382	0.113957	-7.03235	2.03083e-12	1.73177e-10
gene10138	AAEL006787	493.811	-0.321082	0.0879051	-3.65259	0.000259607	0.00432099
gene10144	AAEL018030	2948.67	-0.490374	0.102585	-4.78016	1.75153e-06	5.44311e-05
gene10146	AAEL007590	134.596	-4.57465	0.210908	-21.6903	2.53415e-104	1.05167e-100
gene10155	AAEL007593	1409.89	-0.442081	0.102248	-4.32363	1.53486e-05	0.000376903
gene10159	AAEL007599	1825.27	-5.75452	0.19314	-29.7946	4.59378e-195	5.71925e-191
gene10161	AAEL007585	2254.45	-4.33791	0.218148	-19.8852	5.46436e-88	1.70078e-84
gene10175	AAEL004513	439.033	-1.07894	0.108334	-9.95935	2.29551e-23	5.49598e-21
gene10178	AAEL004524	2199.48	1.17124	0.111336	10.5199	6.99743e-26	2.026e-23
gene10180	AAEL004518	808.748	0.386333	0.0895328	4.31498	1.59614e-05	0.00038861
gene10189	AAEL004532	3286.73	-0.325582	0.0644546	-5.05134	4.38716e-07	1.57407e-05
gene10190	AAEL004529	1671.55	-0.673404	0.0830857	-8.10493	5.27751e-16	6.08379e-14
gene10222	AAEL003565	47.3028	0.857393	0.218927	3.91633	8.99065e-05	0.00174896
gene10235	AAEL012776	70.2055	-1.44014	0.207671	-6.9347	4.0707e-12	3.33423e-10
gene10238	AAEL012782	411.607	-0.434711	0.103543	-4.19835	2.68862e-05	0.0006064
gene10242	AAEL012777	524.951	-0.489576	0.114627	-4.27102	1.94579e-05	0.000461412
gene1029	AAEL006752	1895.66	0.414718	0.0728329	5.6941	1.24023e-08	6.0791e-07
gene10295	AAEL010125	457.896	-0.758133	0.20089	-3.77386	0.000160739	0.0029003
gene10301	AAEL010128	78.7556	1.37136	0.216461	6.33539	2.36749e-10	1.53517e-08
gene10344	AAEL004284	4109.27	-0.485885	0.108135	-4.49333	7.01165e-06	0.000189772
gene10345	AAEL004273	4865.8	-1.70165	0.151045	-11.2658	1.93553e-29	6.51279e-27
gene10353	AAEL004299	3988.21	-0.310494	0.0714102	-4.34804	1.37359e-05	0.000341745
gene10356	AAEL004281	533.77	-1.56266	0.171819	-9.09483	9.47324e-20	1.59381e-17
gene1037	AAEL006734	2250.18	-0.303254	0.0622105	-4.87464	1.09005e-06	3.53415e-05
gene10399	AAEL006224	4949.38	-0.464111	0.0756632	-6.1339	8.57512e-10	5.10814e-08
gene10409	AAEL001392	55.0842	-1.32152	0.220971	-5.98054	2.22401e-09	1.22517e-07
gene10449	AAEL009043	16681.3	0.328835	0.0962029	3.41814	0.000630502	0.00942347
gene10485	AAEL001606	1706.91	-0.245185	0.0601661	-4.07513	4.59885e-05	0.000973736
gene10494	AAEL001626	3370.61	-0.388386	0.10001	-3.88349	0.000102969	0.0019662
gene10516	AAEL001623	11691.6	-0.294448	0.0779639	-3.77673	0.000158902	0.00287997
gene10524	AAEL013239	1126.39	-0.809122	0.141595	-5.71435	1.10122e-08	5.48408e-07
gene10528	AAEL013242	592.44	0.34799	0.0966779	3.59948	0.000318852	0.00516889
gene10561	AAEL006602	77.4249	-0.762602	0.186676	-4.08517	4.40451e-05	0.000934176
gene1060	AAEL012771	421.664	-0.76693	0.120821	-6.34764	2.18637e-10	1.43265e-08
gene10608	AAEL003251	9898.76	-0.814059	0.152254	-5.34673	8.95584e-08	3.7291e-06
gene1061	AAEL012772	153.182	1.20557	0.202351	5.95782	2.55632e-09	1.40204e-07
gene10613	AAEL003210	7529.53	-0.295132	0.0697079	-4.23383	2.29743e-05	0.000529685
gene1062	AAEL012762	37735.8	0.660961	0.138082	4.78673	1.6952e-06	5.28954e-05
gene1063	AAEL012766	85839.3	0.545335	0.118868	4.58773	4.48084e-06	0.000128245
gene10632	AAEL003230	1638.44	-0.244473	0.0660643	-3.70053	0.000215153	0.00372036
gene1064	AAEL012763	1281.94	-0.8319	0.141386	-5.88391	4.00685e-09	2.11378e-07
gene10641	AAEL003259	1563.18	-1.19722	0.101328	-11.8152	3.25708e-32	1.3983e-29
gene10661	AAEL003279	606.057	-0.469893	0.133064	-3.53132	0.000413484	0.00649597
gene10666	AAEL003224	214.098	0.753967	0.180244	4.18303	2.87649e-05	0.000640649
gene10669	AAEL012382	460.831	-0.636233	0.144727	-4.3961	1.10214e-05	0.000285867
gene10678	AAEL012975	227.988	0.674085	0.158115	4.26326	2.01467e-05	0.000472365
gene10691	AAEL004728	315.944	-0.858513	0.130036	-6.60214	4.05266e-11	2.93347e-09
gene10698	AAEL004729	2780.41	-0.796249	0.140525	-5.66624	1.45968e-08	6.98964e-07
gene10707	AAEL004713	253.735	-0.669732	0.107995	-6.20148	5.59338e-10	3.4578e-08
gene10708	AAEL004710	1558.78	-0.309776	0.0869747	-3.56168	0.000368486	0.00586748
gene10718	AAEL005957	160.275	-0.746236	0.184258	-4.04994	5.12302e-05	0.00107557
gene10736	AAEL001664	7475.86	0.399789	0.094074	4.24973	2.14025e-05	0.000497467
gene10741	AAEL001671	1147.71	0.716192	0.139936	5.11801	3.0878e-07	1.16142e-05
gene1080	AAEL017381	1735.41	0.952143	0.150311	6.33448	2.38136e-10	1.53616e-08
gene10807	AAEL008879	157.782	0.875577	0.152424	5.74433	9.22845e-09	4.65159e-07
gene10867	AAEL002900	2937.38	-0.278545	0.0518067	-5.37662	7.58966e-08	3.21399e-06
gene10871	AAEL002894	1754.72	0.379823	0.0900626	4.21733	2.47217e-05	0.00056371
gene10909	AAEL011448	1136.84	-0.803499	0.114357	-7.02622	2.12207e-12	1.79726e-10
gene1092	AAEL017380	760.086	-0.842434	0.217077	-3.88081	0.000104111	0.0019789
gene10937	AAEL005985	10788.8	-0.321276	0.0695439	-4.61977	3.84172e-06	0.000112013
gene10964	AAEL009482	1895.68	-0.429297	0.0851212	-5.04336	4.57417e-07	1.62246e-05
gene10966	AAEL009480	2009.1	-0.455424	0.0924121	-4.92818	8.29982e-07	2.77031e-05
gene10972	AAEL009483	1072.88	-0.528654	0.0995471	-5.31059	1.09271e-07	4.46041e-06
gene10974	AAEL009481	12268.8	-0.291271	0.0706508	-4.12268	3.74488e-05	0.000803858
gene11032	AAEL007197	6368.16	0.364571	0.10111	3.6057	0.000311316	0.00505991
gene11038	AAEL007196	1288.21	-0.23899	0.062512	-3.8231	0.000131785	0.0024374
gene11051	AAEL016994	105.419	-1.35186	0.155515	-8.69278	3.53683e-18	5.36994e-16
gene11059	AAEL008844	1569.53	-1.84288	0.1067	-17.2716	7.69967e-67	1.36944e-63
gene11060	AAEL008841	2291.51	-0.327638	0.0825976	-3.96668	7.28819e-05	0.00146588
gene11081	AAEL009585	3682.55	0.490321	0.112156	4.37178	1.23238e-05	0.000312486
gene11089	AAEL013601	3900.09	0.765065	0.170241	4.49403	6.98891e-06	0.000189568
gene11108	AAEL013420	1380.82	0.785187	0.0895203	8.77106	1.76996e-18	2.7545e-16
gene11112	AAEL013423	707.409	-0.292529	0.0757514	-3.86169	0.000112605	0.00212413
gene11123	AAEL013554	20.8647	0.768806	0.2208	3.48191	0.000497858	0.00765227
gene11139	AAEL014140	91.5908	-0.990167	0.157851	-6.27281	3.54582e-10	2.25232e-08
gene11156	AAEL007905	319.141	-1.00742	0.177256	-5.68342	1.32029e-08	6.39594e-07
gene11167	AAEL007909	408.039	-0.693237	0.164982	-4.20188	2.64705e-05	0.000599195
gene1117	AAEL006829	28787.8	-0.543384	0.0968968	-5.60786	2.04849e-08	9.48092e-07
gene11179	AAEL012311	78592.8	-0.414145	0.1179	-3.51268	0.000443617	0.00691243
gene11192	AAEL013491	5541.95	0.550124	0.110101	4.99655	5.83659e-07	2.0129e-05
gene1121	AAEL006830	1095.85	0.487286	0.122372	3.98202	6.83326e-05	0.00138501
gene11212	AAEL007923	5011.62	0.35526	0.0806296	4.40608	1.05258e-05	0.00027621
gene1124	AAEL006820	11682.6	-0.634353	0.111676	-5.68029	1.34466e-08	6.48877e-07
gene11241	AAEL009362	569.729	-0.586929	0.0953754	-6.15388	7.56077e-10	4.52555e-08
gene11289	AAEL014520	1454.92	-0.478944	0.0887801	-5.39472	6.86292e-08	2.9362e-06
gene1131	AAEL006827	110.178	-0.981739	0.19925	-4.92718	8.34233e-07	2.77706e-05
gene11312	AAEL003387	16222.3	0.302308	0.0868808	3.47957	0.000502216	0.00770973
gene11355	AAEL011248	29917.3	0.412971	0.0735712	5.61322	1.98597e-08	9.22585e-07
gene11357	AAEL011255	3719.56	-0.198237	0.0544151	-3.64304	0.000269433	0.00445477
gene11358	AAEL011253	6381.44	0.439808	0.127037	3.46205	0.000536077	0.00816067
gene11388	AAEL001044	4254.96	-0.223208	0.0443271	-5.03547	4.76683e-07	1.6823e-05
gene11390	AAEL001020	3190.14	-0.389115	0.105316	-3.69474	0.000220113	0.00377466
gene11414	AAEL001047	2689.95	-0.252376	0.0687023	-3.67347	0.000239277	0.00406967
gene11475	AAEL005200	5496.12	1.88614	0.0844472	22.3352	1.68358e-110	1.04803e-106
gene11480	AAEL005174	4290.99	0.475404	0.109617	4.33697	1.44462e-05	0.000356148
gene11485	AAEL005178	22.0956	-0.753401	0.220623	-3.41488	0.00063811	0.00950296
gene11517	AAEL015432	65.5076	-1.47343	0.220872	-6.67097	2.54112e-11	1.87201e-09
gene11555	AAEL000567	6888.44	-0.426082	0.0967123	-4.40567	1.05459e-05	0.00027621
gene11620	AAEL005056	3971.31	-0.339151	0.0895976	-3.78528	0.000153538	0.00279876
gene11637	AAEL005059	199.04	-0.547878	0.149636	-3.66141	0.000250827	0.00420862
gene11669	AAEL018265	170.673	0.748515	0.167991	4.45569	8.36249e-06	0.00022294
gene11671	AAEL017018	4884.13	0.949992	0.162266	5.85454	4.78345e-09	2.49751e-07
gene11683	AAEL012439	1694.88	-0.556953	0.0971402	-5.7335	9.83786e-09	4.91893e-07
gene11685	AAEL012444	773.558	0.436256	0.0871019	5.00857	5.48349e-07	1.90697e-05
gene1177	AAEL010536	194.878	-0.436546	0.11119	-3.92613	8.63243e-05	0.00168984
gene11793	AAEL013793	2238.14	0.816179	0.153215	5.32702	9.98365e-08	4.12945e-06
gene11809	AAEL014804	135.296	0.716782	0.159024	4.50738	6.56323e-06	0.000178801
gene11824	AAEL011324	2115.58	-0.464422	0.0747345	-6.2143	5.15546e-10	3.20928e-08
gene11862	AAEL000767	23520.3	0.204944	0.0578855	3.54052	0.000399345	0.00630946
gene11892	AAEL012710	664.038	-0.461023	0.0831658	-5.54342	2.96625e-08	1.33804e-06
gene11893	AAEL012713	6263	-0.337031	0.0592691	-5.68645	1.2971e-08	6.30815e-07
gene11896	AAEL013432	1861.15	0.30462	0.0772688	3.94233	8.06928e-05	0.00159972
gene11903	AAEL014005	225.755	-1.73893	0.21698	-8.01422	1.10835e-15	1.23205e-13
gene11904	AAEL014004	77.2463	-1.04198	0.219957	-4.73722	2.16667e-06	6.61153e-05
gene11976	AAEL015354	675.875	-0.87816	0.195684	-4.48766	7.20113e-06	0.000194477
gene11988	AAEL009995	1571.73	-0.37661	0.0860521	-4.37653	1.20585e-05	0.000308907
gene11998	AAEL010014	105.615	0.529262	0.142513	3.71378	0.00020419	0.00357045
gene12041	AAEL003497	9248.99	-0.691377	0.0609594	-11.3416	8.16435e-30	2.98959e-27
gene12060	AAEL012302	259.33	-0.818391	0.132833	-6.16106	7.22612e-10	4.39623e-08
gene1211	AAEL003593	6109.3	-1.756	0.114361	-15.3549	3.28174e-53	4.53974e-50
gene12131	AAEL006121	4064.6	0.305522	0.0895014	3.4136	0.000641098	0.00952467
gene12132	AAEL006137	457.013	1.08992	0.0963091	11.3169	1.08225e-29	3.74276e-27
gene12135	AAEL006138	16951.2	-1.99773	0.209708	-9.52625	1.63068e-21	3.12339e-19
gene12148	AAEL006126	9059.67	-2.25476	0.213938	-10.5393	5.69025e-26	1.68675e-23
gene12149	AAEL006146	104.301	0.868336	0.140544	6.1784	6.47533e-10	3.97132e-08
gene12150	AAEL006129	996.532	-0.260645	0.0621555	-4.19343	2.74769e-05	0.000616373
gene12153	AAEL006154	102.063	-0.576184	0.144707	-3.98173	6.84164e-05	0.00138501
gene12164	AAEL006156	103.651	-0.820722	0.149582	-5.48678	4.09336e-08	1.80079e-06
gene12166	AAEL006122	1253.18	-1.05344	0.163934	-6.42598	1.31019e-10	8.86513e-09
gene12181	AAEL004409	14949.2	-0.433917	0.0722909	-6.00238	1.94449e-09	1.09049e-07
gene12192	AAEL002880	1185.63	-0.439313	0.0921605	-4.76682	1.87156e-06	5.79624e-05
gene12196	AAEL002870	4577.39	-0.202393	0.0594419	-3.4049	0.000661895	0.00979856
gene12209	AAEL002874	372.608	-0.34828	0.0843762	-4.1277	3.66403e-05	0.000787861
gene12215	AAEL002861	5955.37	-0.494398	0.116923	-4.22839	2.35367e-05	0.000539654
gene12248	AAEL001198	6459.76	-0.438244	0.0467963	-9.36492	7.61097e-21	1.39348e-18
gene12255	AAEL001209	5885.34	-0.232795	0.0547701	-4.25041	2.13378e-05	0.000497467
gene12261	AAEL001219	2064.99	-0.636812	0.16757	-3.80028	0.000144534	0.00265406
gene12292	AAEL004496	2837.01	0.34738	0.0793554	4.37753	1.20033e-05	0.000308125
gene12295	AAEL004509	508.848	0.7582	0.159247	4.76117	1.92478e-06	5.94629e-05
gene123	AAEL003014	13612.7	0.772753	0.199415	3.8751	0.000106582	0.0020197
gene12335	AAEL015445	47.2072	-1.22035	0.205414	-5.94094	2.83386e-09	1.54068e-07
gene12352	AAEL001818	663.33	-0.775591	0.0931685	-8.32461	8.46089e-17	1.07488e-14
gene12353	AAEL001809	639.547	0.433036	0.10287	4.20953	2.559e-05	0.000582443
gene1237	AAEL003606	1269.1	-0.599672	0.140138	-4.27916	1.87597e-05	0.000446574
gene12375	AAEL018042	274.913	-0.962399	0.0981815	-9.80224	1.10116e-22	2.36369e-20
gene12382	AAEL018041	420.889	-0.359116	0.0956756	-3.75348	0.0001744	0.00310182
gene12396	AAEL009858	280.698	0.591042	0.12453	4.7462	2.0727e-06	6.35593e-05
gene12398	AAEL013608	2946.42	-0.293932	0.0726809	-4.04414	5.25159e-05	0.00109702
gene12402	AAEL011222	11291.5	-0.32661	0.082749	-3.947	7.91361e-05	0.00157136
gene12423	AAEL004547	433.322	-0.695797	0.136876	-5.08342	3.70691e-07	1.37354e-05
gene12430	AAEL004575	4137.9	-0.414169	0.067289	-6.15509	7.50368e-10	4.51309e-08
gene1252	AAEL002209	9346.06	0.268284	0.0678597	3.95351	7.70138e-05	0.00153412
gene12537	AAEL006834	4545.32	-1.10151	0.188158	-5.85415	4.79443e-09	2.49751e-07
gene12551	AAEL014702	4818.6	-0.261923	0.0722003	-3.62773	0.000285921	0.00469001
gene12553	AAEL014372	10581.5	1.07641	0.11258	9.56123	1.16371e-21	2.29971e-19
gene12582	AAEL007156	993.893	-0.313677	0.0831563	-3.77214	0.000161856	0.00291622
gene12596	AAEL007154	1559.91	-0.505788	0.103917	-4.86724	1.1317e-06	3.65016e-05
gene12606	AAEL013851	29.9694	-1.79779	0.216577	-8.30093	1.03298e-16	1.27333e-14
gene12618	AAEL004816	9601.14	0.374262	0.0896662	4.17395	2.99367e-05	0.00066201
gene12621	AAEL004825	7114.59	-0.520617	0.105342	-4.94216	7.72601e-07	2.60674e-05
gene12632	AAEL004811	1106.5	-0.535285	0.0892526	-5.99742	2.00475e-09	1.11925e-07
gene12656	AAEL006682	1005.45	-0.335238	0.0906781	-3.69701	0.000218153	0.00375658
gene12706	AAEL012101	2627.82	0.273884	0.0754077	3.63204	0.000281187	0.00462454
gene12713	AAEL012103	12446.6	0.281901	0.0806809	3.49402	0.000475808	0.00732238
gene12720	AAEL009017	1195.43	-0.340279	0.0850279	-4.00197	6.28175e-05	0.0012842
gene12721	AAEL009020	781.319	-0.764401	0.106942	-7.14784	8.81566e-13	7.67517e-11
gene12740	AAEL001863	3745.96	-0.737667	0.0790689	-9.32942	1.0645e-20	1.92073e-18
gene12751	AAEL001864	12571.6	-1.01172	0.0892258	-11.3389	8.42439e-30	2.99668e-27
gene12773	AAEL002688	1634.3	0.697708	0.166469	4.19122	2.77454e-05	0.000620162
gene12779	AAEL002691	5419.9	0.255111	0.0708817	3.59911	0.000319313	0.00516963
gene12791	AAEL013052	1283.9	-0.347112	0.0874858	-3.96764	7.25878e-05	0.0014647
gene12809	AAEL012742	7991.33	-0.411924	0.093505	-4.40537	1.05603e-05	0.00027621
gene12820	AAEL011483	208.74	-0.845748	0.221009	-3.82676	0.000129843	0.00240915
gene12824	AAEL011495	5153.18	0.359089	0.0780475	4.60091	4.20652e-06	0.00012095
gene12848	AAEL008717	44.5052	1.03439	0.217838	4.74844	2.04988e-06	6.30149e-05
gene12851	AAEL011934	4156.8	-0.823088	0.0822865	-10.0027	1.48291e-23	3.76779e-21
gene12855	AAEL007634	2297.57	-0.310796	0.0794199	-3.91332	9.1034e-05	0.00176813
gene12856	AAEL017280	18433.6	0.32249	0.0919673	3.50657	0.000453914	0.00704643
gene1286	AAEL002206	6725.41	0.460338	0.083326	5.52454	3.30344e-08	1.46362e-06
gene12866	AAEL003844	10338.3	-0.2915	0.0590986	-4.93244	8.12075e-07	2.71783e-05
gene1289	AAEL002185	759.027	-2.20289	0.193997	-11.3553	6.98025e-30	2.63346e-27
gene12890	AAEL003843	33.2731	-0.664402	0.188806	-3.51898	0.000433217	0.00676627
gene12948	AAEL018139	9768.41	0.373369	0.108177	3.45147	0.000557539	0.00840358
gene12981	AAEL001529	320.367	0.472359	0.120724	3.91272	9.12635e-05	0.00176983
gene13046	AAEL006102	1979.22	-0.634728	0.134958	-4.70317	2.56156e-06	7.74064e-05
gene13101	AAEL007046	181.202	-1.51695	0.190613	-7.95829	1.74439e-15	1.90505e-13
gene13104	AAEL007050	12747.2	0.294243	0.0832012	3.53652	0.000405435	0.00638945
gene1313	AAEL002182	3679.3	-0.413793	0.0842859	-4.90939	9.13593e-07	3.00112e-05
gene13193	AAEL013492	557.336	-0.82673	0.185677	-4.45251	8.48716e-06	0.00022578
gene13196	AAEL013268	2240.83	0.377042	0.090777	4.1535	3.27428e-05	0.00071392
gene13235	AAEL006260	209.387	-0.795811	0.184754	-4.3074	1.65181e-05	0.000400879
gene13247	AAEL014197	4396.62	-0.604908	0.111639	-5.41842	6.01281e-08	2.5903e-06
gene13254	AAEL014527	13487.6	0.347735	0.0951578	3.6543	0.000257884	0.00430961
gene13258	AAEL014765	293.32	0.599711	0.173279	3.46096	0.000538262	0.00817999
gene13260	AAEL014966	601.255	-0.477985	0.123146	-3.88147	0.000103829	0.00197878
gene13285	AAEL012052	64821.4	0.344462	0.0612556	5.62336	1.87281e-08	8.73275e-07
gene13294	AAEL012853	241.583	-0.738041	0.197093	-3.74464	0.000180651	0.00318571
gene13329	AAEL006446	1294.47	-1.75925	0.169141	-10.4011	2.45188e-25	6.78354e-23
gene13333	AAEL006451	13.4866	-0.773706	0.205224	-3.77005	0.000163215	0.00293645
gene13346	AAEL010442	666.009	-1.84897	0.191229	-9.66892	4.08681e-22	8.20658e-20
gene1343	AAEL000621	313.481	-0.547119	0.150997	-3.62338	0.000290777	0.00475712
gene13436	AAEL002334	11167.1	-0.274243	0.0482087	-5.68866	1.28042e-08	6.25145e-07
gene13461	AAEL002263	95.7149	-0.971771	0.197872	-4.91112	9.05587e-07	2.98269e-05
gene13480	AAEL006542	292.195	-1.24488	0.126814	-9.81654	9.55652e-23	2.08735e-20
gene13496	AAEL006563	6736.3	-2.56218	0.216753	-11.8207	3.05048e-32	1.35637e-29
gene135	AAEL017386	15832.8	0.589853	0.123115	4.79106	1.65899e-06	5.18954e-05
gene13526	AAEL007718	15784	-0.331003	0.0375093	-8.82455	1.09896e-18	1.7769e-16
gene1355	AAEL000611	362.477	-0.771083	0.210146	-3.66927	0.000243244	0.00410907
gene13578	AAEL004137	2292.57	-0.323732	0.0739902	-4.37534	1.21245e-05	0.000309174
gene1359	AAEL018349	30.5709	-0.806165	0.220702	-3.65273	0.000259466	0.00432099
gene1362	AAEL000609	1530.03	1.02451	0.118027	8.68028	3.94802e-18	5.92203e-16
gene13634	AAEL011756	152.349	-0.703936	0.187876	-3.74682	0.000179091	0.00316433
gene13658	AAEL009563	143.581	1.04102	0.214017	4.86419	1.14927e-06	3.69725e-05
gene13661	AAEL009568	57.2816	0.90593	0.217321	4.16863	3.06438e-05	0.000674055
gene13679	AAEL003294	136.333	-1.06972	0.174938	-6.11487	9.6634e-10	5.59578e-08
gene13740	AAEL012842	85.3972	-0.687984	0.165208	-4.16434	3.12249e-05	0.000685625
gene13826	AAEL002160	9737.1	-0.317265	0.0563294	-5.63232	1.77798e-08	8.35316e-07
gene13844	AAEL002158	26530.5	-0.301666	0.0719348	-4.19361	2.7455e-05	0.000616373
gene13851	AAEL002167	242.298	-0.831763	0.129895	-6.40336	1.51989e-10	1.01191e-08
gene13852	AAEL002173	4207.05	0.193591	0.0453446	4.26934	1.96054e-05	0.000461412
gene1387	AAEL004155	98.2243	0.603939	0.174285	3.46524	0.000529766	0.00810269
gene13881	AAEL013525	3031.56	-0.642048	0.115281	-5.56942	2.55591e-08	1.16561e-06
gene13909	AAEL010968	1293.77	-0.311696	0.0822458	-3.78981	0.000150765	0.00276034
gene13919	AAEL013637	10789.1	-1.46958	0.124063	-11.8455	2.27191e-32	1.0476e-29
gene13923	AAEL012526	22.7854	-1.0016	0.220891	-4.53436	5.77772e-06	0.00015943
gene13935	AAEL012255	191.664	-0.9205	0.194501	-4.73263	2.21625e-06	6.74628e-05
gene13944	AAEL014559	1894.42	-0.507356	0.0789427	-6.42689	1.30241e-10	8.86065e-09
gene13955	AAEL012658	4207.32	0.355204	0.0831913	4.26972	1.95716e-05	0.000461412
gene14014	AAEL000834	1194.2	-0.755534	0.191927	-3.93658	8.26511e-05	0.0016256
gene14021	AAEL014573	5416.17	0.9462	0.065697	14.4025	4.99176e-47	4.78057e-44
gene14024	AAEL017267	4700.56	0.731874	0.13153	5.56432	2.63171e-08	1.19579e-06
gene14025	AAEL006933	427.484	0.342727	0.0970237	3.5324	0.000411805	0.00648164
gene14053	AAEL009872	13229.6	-0.318154	0.072786	-4.37109	1.23629e-05	0.000312841
gene14064	AAEL008594	5046.73	-0.361898	0.0653188	-5.54048	3.01645e-08	1.35577e-06
gene14106	AAEL009637	17444.8	-0.404704	0.0576728	-7.01725	2.26285e-12	1.90354e-10
gene14121	AAEL010359	9301.54	-0.271691	0.0697815	-3.89345	9.88282e-05	0.00189986
gene14151	AAEL014818	208.503	-0.610823	0.17943	-3.40425	0.000663468	0.00980971
gene14153	AAEL013171	6060.21	-0.395358	0.0543985	-7.26781	3.65358e-13	3.24908e-11
gene14166	AAEL009948	61.7324	-1.12069	0.202836	-5.52507	3.29349e-08	1.46362e-06
gene14177	AAEL013197	317.568	0.840897	0.136514	6.15979	7.28395e-10	4.40219e-08
gene1420	AAEL004179	316.209	-1.49727	0.128057	-11.6923	1.39612e-31	5.79389e-29
gene14212	AAEL007765	6118.17	-0.348464	0.0798818	-4.36224	1.28737e-05	0.000324447
gene14237	AAEL009747	49871.4	-0.276464	0.0800904	-3.4519	0.000556657	0.00840046
gene14250	AAEL011962	568.298	-0.480563	0.107828	-4.45675	8.32119e-06	0.000222315
gene14252	AAEL011966	55054	0.483503	0.105832	4.56858	4.91035e-06	0.000138941
gene14302	AAEL018293	8567.7	0.268515	0.0702406	3.82279	0.000131952	0.0024374
gene14310	AAEL000320	60.33	1.18721	0.201436	5.89373	3.77581e-09	2.00892e-07
gene14312	AAEL000304	3766.93	-0.351214	0.0883447	-3.97549	7.02343e-05	0.00141951
gene14313	AAEL000316	340.087	-0.517694	0.122337	-4.23171	2.31921e-05	0.000533719
gene14333	AAEL000309	429.536	-0.560897	0.119585	-4.69035	2.72741e-06	8.18222e-05
gene14339	AAEL011145	6438.34	0.337921	0.0897069	3.76694	0.000165259	0.00296807
gene14350	AAEL011906	7597.2	-0.565528	0.161636	-3.49878	0.000467398	0.00720187
gene14356	AAEL011908	876.126	-0.461621	0.0912601	-5.05829	4.23027e-07	1.52657e-05
gene14375	AAEL007503	8813.96	0.440274	0.108431	4.06042	4.89853e-05	0.00103192
gene14436	AAEL014837	17.6081	-0.814249	0.220378	-3.69479	0.000220068	0.00377466
gene14456	AAEL006711	11983.2	-0.379631	0.096871	-3.91893	8.89427e-05	0.00173564
gene1447	AAEL005648	4406.04	-0.433488	0.0782854	-5.53728	3.07212e-08	1.3746e-06
gene14492	AAEL005772	1256.2	-3.00928	0.182156	-16.5204	2.61808e-61	4.07438e-58
gene14507	AAEL005769	4981.34	0.903543	0.0910991	9.91824	3.46818e-23	7.8507e-21
gene14511	AAEL005779	1267.39	0.552932	0.134575	4.10874	3.97819e-05	0.000849544
gene14531	AAEL006301	91802.6	0.584859	0.129235	4.52556	6.02365e-06	0.000165186
gene14584	AAEL012987	8928.07	0.257077	0.0662367	3.88119	0.000103946	0.00197878
gene14607	AAEL004951	2013.06	1.90718	0.139283	13.6929	1.12012e-42	7.74751e-40
gene14618	AAEL004967	818.821	0.312081	0.0873434	3.57304	0.000352863	0.00565398
gene14658	AAEL008963	17733.4	-1.28414	0.107908	-11.9003	1.17906e-32	5.6459e-30
gene14758	AAEL007967	4677.7	-0.441037	0.109511	-4.02734	5.64107e-05	0.00116085
gene14760	AAEL007969	175.794	-0.578615	0.139692	-4.14208	3.44168e-05	0.000743905
gene14770	AAEL004027	6607.8	-1.32314	0.153429	-8.62377	6.47853e-18	9.37881e-16
gene14783	AAEL004009	1131.71	0.396128	0.101128	3.9171	8.96206e-05	0.00174613
gene14789	AAEL004025	134.842	-0.464714	0.127297	-3.65063	0.000261603	0.0043399
gene14796	AAEL004022	266.833	-0.631851	0.147971	-4.2701	1.95386e-05	0.000461412
gene14801	RU568	120.956	-0.694648	0.163419	-4.25071	2.1309e-05	0.000497467
gene14816	AAEL017361	616.39	0.385285	0.10911	3.53115	0.000413759	0.00649597
gene14825	AAEL012955	257.3	-0.659464	0.135798	-4.85621	1.19653e-06	3.80993e-05
gene14869	AAEL003199	762.737	0.313535	0.0921551	3.40225	0.000668339	0.0098588
gene1488	AAEL000967	4533.32	0.460497	0.113898	4.04308	5.27534e-05	0.00110013
gene14887	AAEL003194	5912.58	-0.309614	0.0847031	-3.65529	0.000256891	0.00429879
gene14913	AAEL010602	1847.14	-0.396994	0.0996067	-3.98562	6.7305e-05	0.00136696
gene14924	AAEL013802	175.138	0.827854	0.127827	6.47638	9.39471e-11	6.57102e-09
gene14936	AAEL003030	3159.39	0.273167	0.0602056	4.53724	5.69957e-06	0.000157725
gene14939	AAEL003039	7623.1	-0.330058	0.0641733	-5.14322	2.70067e-07	1.03456e-05
gene14940	AAEL003027	489.487	-1.27876	0.117112	-10.919	9.34734e-28	2.98396e-25
gene14943	AAEL003041	425.772	-0.858343	0.116896	-7.34278	2.09195e-13	1.91506e-11
gene14980	AAEL005929	1372.13	-0.665583	0.126389	-5.26616	1.39308e-07	5.55893e-06
gene14990	AAEL005921	792.687	-0.427159	0.0996052	-4.28852	1.79866e-05	0.000430642
gene14991	AAEL005915	34913.6	0.810845	0.131614	6.16078	7.23877e-10	4.39623e-08
gene15033	AAEL005169	3910.08	-0.253481	0.0588599	-4.30651	1.65847e-05	0.000401711
gene15131	AAEL011608	453.108	-0.462847	0.106482	-4.34672	1.38188e-05	0.000342718
gene15190	AAEL017285	48.3133	0.725542	0.188776	3.84341	0.000121339	0.00227711
gene15193	AAEL017377	669.755	-1.89143	0.186411	-10.1466	3.4326e-24	8.9033e-22
gene1521	AAEL002066	283.6	0.644065	0.127196	5.06357	4.1148e-07	1.48922e-05
gene15216	AAEL007691	19648.6	-0.359345	0.0779491	-4.60999	4.0268e-06	0.00011605
gene15217	AAEL007684	1263.67	0.26576	0.0585486	4.53914	5.64839e-06	0.00015697
gene15226	AAEL015483	11676.4	0.824991	0.0577727	14.2799	2.91845e-46	2.59534e-43
gene15231	AAEL012427	810.19	-0.563275	0.0820791	-6.86258	6.7626e-12	5.3627e-10
gene15235	AAEL005008	3379.26	0.968968	0.146557	6.61156	3.80304e-11	2.78516e-09
gene15240	AAEL004999	11843.2	-0.96164	0.114016	-8.43428	3.33254e-17	4.55936e-15
gene15249	AAEL015450	105.74	-0.981235	0.203009	-4.83345	1.34189e-06	4.24024e-05
gene15252	AAEL007385	46285.4	-0.432727	0.0775668	-5.57877	2.42228e-08	1.11282e-06
gene15254	AAEL007383	22781.5	-0.636798	0.0807539	-7.88567	3.12853e-15	3.35777e-13
gene15265	AAEL011564	29687.4	0.306787	0.0836022	3.6696	0.000242928	0.00410907
gene15290	AAEL011796	487.942	-1.10054	0.119188	-9.23358	2.61737e-20	4.65518e-18
gene15293	AAEL011803	1908.49	-0.858626	0.0877701	-9.78266	1.33646e-22	2.82015e-20
gene15307	AAEL011288	16441.5	-0.315983	0.0746944	-4.23034	2.33333e-05	0.000535978
gene15314	AAEL014650	16162.5	0.378501	0.0844378	4.4826	7.37378e-06	0.000198709
gene15321	AAEL014412	426.361	-0.745715	0.169307	-4.4045	1.06027e-05	0.000276736
gene15324	AAEL014413	1919.86	-0.39255	0.106053	-3.70145	0.000214368	0.00371193
gene15334	AAEL009316	423.836	-0.417204	0.0917059	-4.54937	5.38066e-06	0.000150877
gene15368	AAEL007542	1736.8	0.344221	0.0877481	3.92283	8.75142e-05	0.00171044
gene15396	AAEL001937	2300.2	-0.251636	0.0547848	-4.59317	4.36563e-06	0.000125235
gene15411	AAEL001953	130.814	-0.760613	0.168801	-4.50598	6.60663e-06	0.000179591
gene15448	AAEL006023	41.7305	-1.31815	0.205769	-6.40597	1.49413e-10	1.0001e-08
gene15518	AAEL010835	12137.9	0.41887	0.0921198	4.54702	5.44109e-06	0.000152228
gene15554	AAEL006048	2668.82	-0.357812	0.0705867	-5.06911	3.99686e-07	1.46281e-05
gene15558	AAEL006044	1961.66	-0.43734	0.0858817	-5.09235	3.53647e-07	1.3143e-05
gene15598	AAEL002549	13973.4	0.215443	0.0426985	5.04568	4.51915e-07	1.61087e-05
gene15600	AAEL002567	48.9256	0.828127	0.206616	4.00804	6.12239e-05	0.00125782
gene15611	AAEL005599	4470.01	0.43232	0.116754	3.70283	0.000213208	0.00369699
gene15690	RU212	269.25	0.683581	0.165058	4.14146	3.45101e-05	0.000744629
gene1572	AAEL001235	3210.29	-0.256205	0.0693523	-3.69425	0.000220533	0.00377666
gene15762	AAEL018102	1987.29	-2.67578	0.190132	-14.0732	5.54728e-45	4.60424e-42
gene15843	AAEL010410	90.9231	0.738904	0.166438	4.43953	9.01558e-06	0.000239326
gene15845	AAEL018080	411.707	0.799398	0.126583	6.31521	2.69794e-10	1.73141e-08
gene15909	AAEL018086	301.694	1.17215	0.139262	8.41686	3.86724e-17	5.23338e-15
gene15934	RU361	1049.29	0.648611	0.0890103	7.28692	3.17119e-13	2.84039e-11
gene16107	RU496	971.326	0.340035	0.0860965	3.94946	7.83273e-05	0.00155779
gene16153	RU542	72876.9	-0.291308	0.0776087	-3.75355	0.000174351	0.00310182
gene1618	AAEL003647	96.5643	-0.490626	0.135792	-3.61307	0.000302599	0.00492465
gene1656	AAEL003698	32953.4	-0.407835	0.0832263	-4.90031	9.56837e-07	3.12667e-05
gene1660	AAEL017573	4857.37	0.388027	0.0761089	5.09831	3.4269e-07	1.28207e-05
gene1718	AAEL001680	2692.71	0.345984	0.0962384	3.59507	0.000324299	0.00522995
gene1720	AAEL001699	3542.01	-0.260416	0.0733853	-3.54861	0.000387268	0.00614202
gene1721	AAEL001687	2188.8	-0.242155	0.0663358	-3.65044	0.000261789	0.0043399
gene1730	AAEL017500	1384.69	-0.854951	0.125921	-6.78959	1.12449e-11	8.74997e-10
gene175	AAEL007270	771.295	0.395238	0.0885445	4.46372	8.05502e-06	0.000216131
gene1760	AAEL002833	23118.7	-0.655501	0.0687135	-9.53963	1.43347e-21	2.78855e-19
gene1763	AAEL002841	1941.73	-0.496111	0.100109	-4.9557	7.20689e-07	2.44484e-05
gene1779	AAEL007103	62.2074	-0.896756	0.193481	-4.63484	3.57211e-06	0.000105386
gene1783	AAEL007109	111.715	-0.720205	0.17837	-4.0377	5.39768e-05	0.00112002
gene1791	AAEL001406	9086.68	0.56525	0.0922246	6.12906	8.8399e-10	5.2408e-08
gene1792	AAEL001433	6989.53	0.342199	0.0864031	3.96049	7.47954e-05	0.00149471
gene1801	AAEL001402	589.264	-0.722419	0.197867	-3.65103	0.000261186	0.0043399
gene1821	AAEL001401	754.045	-0.828839	0.181385	-4.5695	4.88889e-06	0.000138649
gene1868	AAEL004379	6860.13	0.301788	0.0520986	5.79262	6.92953e-09	3.55031e-07
gene1897	AAEL004383	3933.99	-0.34443	0.0782799	-4.39997	1.08264e-05	0.000281396
gene1932	AAEL007659	12019.4	-0.346504	0.0643362	-5.38583	7.21129e-08	3.06418e-06
gene1942	AAEL007653	524.737	1.61989	0.192616	8.40996	4.10148e-17	5.49069e-15
gene1946	AAEL012078	3140.24	-0.36731	0.0931838	-3.94178	8.0879e-05	0.00160086
gene1957	AAEL012073	678.882	-0.416458	0.102943	-4.04553	5.22058e-05	0.00109237
gene2004	AAEL011890	5436.79	-0.710616	0.0952463	-7.46082	8.59831e-14	8.3632e-12
gene2011	AAEL011884	257.743	1.122	0.21755	5.15745	2.50341e-07	9.64937e-06
gene2025	AAEL006486	161.817	-0.771511	0.142631	-5.40914	6.33271e-08	2.7187e-06
gene203	AAEL011154	3253.06	-0.228263	0.0647937	-3.52292	0.000426816	0.00667571
gene2031	AAEL006498	1098.63	-0.810357	0.220741	-3.67108	0.00024153	0.00409123
gene2044	AAEL006496	926.246	0.246261	0.0719708	3.42168	0.000622344	0.00932392
gene2049	AAEL006480	13014	-0.314777	0.0918953	-3.42538	0.000613931	0.00920897
gene2071	AAEL006399	447.666	-0.43252	0.0986904	-4.3826	1.17274e-05	0.00030203
gene2075	AAEL006422	7761.2	-0.25392	0.0652195	-3.89331	9.88843e-05	0.00189986
gene2080	AAEL006400	3203.06	-0.246943	0.0726702	-3.39813	0.000678489	0.00998486
gene2091	AAEL007626	412.007	0.823449	0.121035	6.80341	1.02169e-11	8.00002e-10
gene2143	AAEL007390	4856.58	-0.376611	0.0761842	-4.94342	7.67631e-07	2.59701e-05
gene2145	AAEL007397	18607.5	0.510784	0.0867682	5.88677	3.93819e-09	2.0864e-07
gene2177	AAEL009847	51926.3	0.395599	0.113837	3.47514	0.000510594	0.00782868
gene2182	AAEL009849	224.956	-0.639178	0.174252	-3.66811	0.000244346	0.00412209
gene2190	AAEL013417	203.384	-1.12298	0.158775	-7.07278	1.51858e-12	1.30388e-10
gene2195	AAEL011264	10829.5	-0.593368	0.118995	-4.98651	6.14782e-07	2.097e-05
gene2229	AAEL003349	24921.8	0.549148	0.126055	4.35642	1.32208e-05	0.000331496
gene2236	AAEL003338	154.081	-0.528645	0.143614	-3.681	0.000232317	0.003973
gene2273	AAEL007874	6298.36	-0.227935	0.0658638	-3.46071	0.000538763	0.00817999
gene2276	AAEL007889	14168.1	-0.588536	0.071995	-8.17468	2.9665e-16	3.51742e-14
gene2297	AAEL005819	423.806	-0.504396	0.0992349	-5.08284	3.71827e-07	1.37366e-05
gene2302	AAEL005793	13682.7	-0.399766	0.0957764	-4.17395	2.99365e-05	0.00066201
gene2322	AAEL013893	553.209	0.384383	0.112603	3.41363	0.000641038	0.00952467
gene2331	AAEL004086	4439.44	-0.358402	0.0853654	-4.19844	2.6876e-05	0.0006064
gene2336	AAEL004102	3668.91	-0.4396	0.101502	-4.33095	1.48466e-05	0.000365296
gene2338	AAEL004118	9219.36	-0.924992	0.127929	-7.23053	4.81124e-13	4.24822e-11
gene2345	AAEL004088	37508.5	-0.234558	0.0596168	-3.93443	8.33942e-05	0.00163763
gene2359	AAEL004090	3335.73	-0.486835	0.11109	-4.38233	1.17416e-05	0.00030203
gene2382	AAEL008176	13275.3	0.508159	0.111009	4.57763	4.70279e-06	0.000133981
gene2403	AAEL008151	2021.54	-0.474842	0.0782407	-6.06899	1.28718e-09	7.35109e-08
gene243	AAEL009905	5298.96	0.32659	0.0907795	3.59762	0.000321138	0.00519243
gene2435	AAEL008315	248.788	1.01455	0.125094	8.11025	5.05157e-16	5.87776e-14
gene2443	AAEL009980	834.303	0.316497	0.0819008	3.8644	0.000111363	0.00210389
gene2444	AAEL008632	343.028	-0.637531	0.124458	-5.12247	3.01562e-07	1.13771e-05
gene245	AAEL009906	980.532	-0.781474	0.0850883	-9.18428	4.14305e-20	7.26492e-18
gene2458	AAEL008625	9008.08	0.3596	0.0887132	4.05351	5.04545e-05	0.00106108
gene248	AAEL009907	15955.6	0.430338	0.102673	4.19137	2.77279e-05	0.000620162
gene2482	AAEL006202	86.238	-0.60676	0.173213	-3.50298	0.000460091	0.00710687
gene254	AAEL009909	894.141	-0.604467	0.113546	-5.32357	1.01752e-07	4.19475e-06
gene2545	AAEL011112	3173.81	-0.417298	0.111094	-3.75624	0.000172483	0.00307653
gene2555	AAEL011116	134978	0.294129	0.080942	3.63382	0.000279257	0.00459887
gene2556	AAEL011129	1260.52	-0.887817	0.0793121	-11.194	4.36501e-29	1.43012e-26
gene2589	AAEL001054	1706.02	-0.899939	0.216748	-4.152	3.29588e-05	0.000717372
gene2597	AAEL001077	14096.5	-0.668111	0.113782	-5.87183	4.31009e-09	2.26416e-07
gene2600	AAEL001084	806.742	-0.421954	0.0935198	-4.51192	6.42425e-06	0.000175399
gene2608	AAEL001098	10427	-0.826651	0.149735	-5.52078	3.37498e-08	1.49002e-06
gene2627	AAEL012430	236.831	-1.02362	0.181136	-5.65109	1.59433e-08	7.54728e-07
gene2628	AAEL012431	408.159	-1.21192	0.146315	-8.28298	1.20127e-16	1.46626e-14
gene263	AAEL005997	10289.6	-0.634334	0.0907247	-6.99185	2.71283e-12	2.26676e-10
gene2633	AAEL014292	14777.2	-0.308834	0.0860791	-3.58779	0.000333493	0.00537126
gene2652	AAEL010956	40305.6	-0.259416	0.070639	-3.67242	0.000240264	0.00408089
gene2679	AAEL001746	15834.1	-0.247244	0.0659843	-3.74701	0.000178953	0.00316433
gene2724	AAEL005229	182.723	-0.565928	0.116601	-4.85356	1.21267e-06	3.85146e-05
gene275	AAEL008658	578.907	-0.648933	0.128593	-5.04642	4.50166e-07	1.61051e-05
gene2813	AAEL014662	35.487	-1.1888	0.204599	-5.81039	6.23289e-09	3.20659e-07
gene2836	AAEL006594	11.2075	-1.58808	0.213291	-7.44563	9.64792e-14	9.31137e-12
gene2865	AAEL001316	5071.66	-0.717691	0.107477	-6.67763	2.42838e-11	1.7996e-09
gene2870	AAEL001323	32150.8	0.848234	0.128674	6.5921	4.3366e-11	3.10291e-09
gene2871	AAEL001293	137.187	-1.02844	0.192433	-5.34442	9.07093e-08	3.76444e-06
gene2877	AAEL018199	589.285	1.35356	0.197151	6.86561	6.621e-12	5.28407e-10
gene2882	AAEL001296	12948.3	0.158873	0.0380563	4.17469	2.98397e-05	0.00066201
gene2885	AAEL001310	6612.19	0.44805	0.104864	4.27265	1.9316e-05	0.00045894
gene2890	AAEL001318	144.616	0.857002	0.206753	4.14504	3.39751e-05	0.000736359
gene2891	AAEL001294	28213.8	-0.87722	0.106757	-8.217	2.08649e-16	2.52202e-14
gene2909	AAEL000102	753.681	-0.738583	0.114783	-6.43459	1.23804e-10	8.46899e-09
gene2952	AAEL000124	1852.75	-0.635443	0.13717	-4.63252	3.61248e-06	0.000106325
gene2976	AAEL017014	3461.6	-1.01638	0.0961745	-10.5681	4.18848e-26	1.27187e-23
gene298	AAEL001985	79154.4	-0.498173	0.0971126	-5.12985	2.8997e-07	1.10065e-05
gene3019	AAEL014079	417.354	-0.966686	0.130534	-7.40565	1.30514e-13	1.23098e-11
gene3034	AAEL017523	531.911	0.560189	0.138429	4.04677	5.19299e-05	0.00108843
gene3039	AAEL006454	201996	-0.342321	0.0869216	-3.93827	8.20715e-05	0.00161676
gene304	AAEL001988	50.8993	-1.02417	0.220893	-4.63651	3.54334e-06	0.000104785
gene3065	AAEL012162	273.036	-0.634114	0.112694	-5.62686	1.83515e-08	8.58934e-07
gene3123	AAEL013388	3710.98	0.321247	0.0734393	4.37432	1.2181e-05	0.000309496
gene3149	AAEL008754	620.784	-0.906569	0.1918	-4.72665	2.2826e-06	6.9313e-05
gene315	AAEL001959	1803.92	-0.619011	0.083731	-7.39286	1.43706e-13	1.34522e-11
gene3152	AAEL017050	421.417	-0.479618	0.129433	-3.70552	0.000210959	0.00366821
gene3156	AAEL004256	1721.33	-0.929957	0.0906233	-10.2618	1.04744e-24	2.7746e-22
gene3165	AAEL004249	790.773	-1.32272	0.132435	-9.9877	1.72538e-23	4.21195e-21
gene3175	AAEL004255	3815.63	0.408766	0.120086	3.40394	0.000664224	0.00980971
gene3209	AAEL009737	2647.44	0.286952	0.0528084	5.43383	5.51585e-08	2.39277e-06
gene322	AAEL002005	503.257	1.11459	0.165922	6.71756	1.84798e-11	1.39438e-09
gene3233	AAEL010428	825.109	0.480016	0.087984	5.45571	4.87764e-08	2.12331e-06
gene3236	AAEL010409	1427.19	-0.742792	0.117659	-6.31311	2.73491e-10	1.74614e-08
gene3256	AAEL010418	1392.77	0.678716	0.107081	6.33836	2.32223e-10	1.5137e-08
gene3281	AAEL017042	1994.19	-0.32751	0.0674121	-4.85833	1.18381e-06	3.789e-05
gene3284	AAEL014272	1372.26	-0.292766	0.0796531	-3.67551	0.000237372	0.00404279
gene3285	AAEL014275	2797.37	-0.39573	0.0738481	-5.3587	8.38245e-08	3.51386e-06
gene3323	AAEL005040	231.055	-0.557853	0.123617	-4.51277	6.39856e-06	0.000175082
gene3333	AAEL005032	57522.9	-0.869207	0.129916	-6.69053	2.22365e-11	1.66774e-09
gene3348	AAEL003961	55.5706	-2.20631	0.194246	-11.3583	6.74261e-30	2.6233e-27
gene3356	AAEL003963	330.105	-0.860903	0.0989819	-8.69758	3.39039e-18	5.21115e-16
gene3362	AAEL003967	299.322	0.758707	0.149803	5.0647	4.09054e-07	1.4891e-05
gene34	AAEL007216	1488.99	-0.756105	0.200014	-3.78026	0.000156663	0.00284737
gene3434	AAEL006862	5861	0.427802	0.0647725	6.60468	3.98385e-11	2.90052e-09
gene348	AAEL001964	24805.3	-0.750182	0.157769	-4.75496	1.98488e-06	6.11678e-05
gene3496	AAEL003772	191.936	-1.26821	0.150844	-8.40742	4.19144e-17	5.55143e-15
gene350	AAEL002022	152.637	-0.654341	0.163404	-4.00445	6.21627e-05	0.0012729
gene3511	AAEL003137	1565.29	0.305076	0.0892977	3.41639	0.00063457	0.00947289
gene3515	AAEL003150	109.247	-0.573737	0.163054	-3.51868	0.000433693	0.00676627
gene3519	AAEL003133	22308.5	0.226558	0.0610494	3.71107	0.000206389	0.00359706
gene3522	AAEL003128	12226.8	-0.371345	0.103109	-3.60147	0.000316417	0.00513611
gene3533	AAEL004326	399.007	1.10333	0.139843	7.88978	3.02723e-15	3.27731e-13
gene355	AAEL001969	21554.6	-0.321011	0.0868031	-3.69815	0.000217177	0.00374496
gene3579	AAEL012133	120.628	-0.737162	0.137354	-5.36687	8.01143e-08	3.36967e-06
gene3580	AAEL012128	85.003	0.84518	0.171959	4.91502	8.87735e-07	2.93944e-05
gene36	AAEL007218	4933.85	-0.476981	0.130152	-3.6648	0.00024753	0.00417016
gene3637	AAEL009002	232.442	-0.813804	0.126103	-6.45347	1.09319e-10	7.56122e-09
gene3688	AAEL014166	64.2979	-0.931092	0.16974	-5.48542	4.12498e-08	1.80831e-06
gene3702	AAEL013111	15857.5	0.305882	0.08645	3.53825	0.000402781	0.00635568
gene3704	AAEL012691	1081.01	0.522435	0.119414	4.375	1.21435e-05	0.000309174
gene371	AAEL002027	17.6391	-1.044	0.217687	-4.79589	1.61957e-06	5.09182e-05
gene3729	AAEL014381	1060.44	-0.551214	0.0972302	-5.66916	1.43499e-08	6.89791e-07
gene373	AAEL001963	14070.8	0.382205	0.0754769	5.06386	4.10848e-07	1.48922e-05
gene3793	AAEL012807	290.204	-0.668108	0.128492	-5.19959	1.99728e-07	7.81953e-06
gene3817	AAEL002416	3184.55	-0.587907	0.099309	-5.91998	3.21983e-09	1.72788e-07
gene3892	AAEL008816	1242.69	-0.342584	0.0738349	-4.63987	3.48632e-06	0.000103344
gene3927	AAEL005458	23000.4	-0.307242	0.0614426	-5.00048	5.71889e-07	1.98329e-05
gene3929	AAEL005446	3968.05	-0.302727	0.0565654	-5.35181	8.70803e-08	3.63809e-06
gene393	AAEL009246	397.525	-0.643311	0.152255	-4.22523	2.38694e-05	0.000546275
gene3958	AAEL008496	1163.98	0.647243	0.189471	3.41606	0.000635343	0.00947308
gene3964	AAEL008494	989.246	-0.863799	0.135647	-6.36801	1.91497e-10	1.26816e-08
gene3965	AAEL008498	4432.58	0.515778	0.0788644	6.54006	6.14946e-11	4.32547e-09
gene3986	AAEL005429	122.956	-0.77444	0.153262	-5.05305	4.34802e-07	1.56453e-05
gene4008	AAEL008365	2648.12	-0.574952	0.0768188	-7.48453	7.18047e-14	7.20942e-12
gene4062	AAEL002718	1040.78	0.598949	0.116132	5.15746	2.50316e-07	9.64937e-06
gene4074	AAEL002726	50.6872	-1.03957	0.214002	-4.85774	1.18731e-06	3.79026e-05
gene4090	AAEL002730	121.183	-0.798655	0.205498	-3.88643	0.000101728	0.00194548
gene4117	AAEL017133	1015.15	-0.466378	0.105669	-4.41358	1.01677e-05	0.000267628
gene4123	AAEL001546	1550.38	0.355921	0.0721298	4.93445	8.03764e-07	2.69727e-05
gene4135	AAEL001588	1799.4	-0.307079	0.0857788	-3.5799	0.000343729	0.00552184
gene4184	AAEL006377	697.901	-0.533306	0.108762	-4.90342	9.41826e-07	3.08572e-05
gene4238	AAEL012905	13558.6	0.40836	0.117918	3.46309	0.000534002	0.00814746
gene4248	AAEL015312	2402.95	-1.81489	0.206463	-8.79039	1.49047e-18	2.37902e-16
gene4255	AAEL011686	1407.73	-0.432474	0.118773	-3.64117	0.0002714	0.00448133
gene4274	AAEL012341	2253.67	-0.385881	0.0696939	-5.5368	3.08043e-08	1.3746e-06
gene4279	AAEL012343	1961.13	0.498896	0.132108	3.77641	0.000159102	0.00287997
gene4282	AAEL012349	1732.9	-0.771464	0.138881	-5.55486	2.77836e-08	1.25784e-06
gene4293	AAEL012538	106.379	-0.895185	0.146345	-6.11696	9.53788e-10	5.54891e-08
gene4294	AAEL012536	20497.8	0.501257	0.0983646	5.09591	3.47076e-07	1.29374e-05
gene4309	AAEL012865	4400.81	-0.491744	0.0828288	-5.93687	2.90511e-09	1.57255e-07
gene431	AAEL005521	3442.67	-0.300676	0.0597132	-5.03534	4.7699e-07	1.6823e-05
gene4314	AAEL012860	3330.45	-0.397098	0.0974608	-4.07444	4.61244e-05	0.000974956
gene433	AAEL005523	5220.28	-0.334195	0.0908634	-3.678	0.000235074	0.00401262
gene4359	AAEL010434	23036.4	-4.17229	0.21932	-19.0237	1.08503e-80	2.70174e-77
gene4406	AAEL002390	7615.59	1.27579	0.0958519	13.31	2.02438e-40	1.3265e-37
gene4418	AAEL007563	1745.52	0.498058	0.130957	3.80321	0.000142833	0.00262669
gene4420	AAEL017177	1358.1	0.290221	0.0766306	3.78727	0.000152309	0.00278043
gene4476	AAEL007416	74.4673	-1.44239	0.211473	-6.82066	9.06252e-12	7.14104e-10
gene448	AAEL007997	3087.36	-0.650791	0.12275	-5.30177	1.14685e-07	4.65092e-06
gene4486	AAEL015458	14662.8	-1.18519	0.150413	-7.87956	3.28537e-15	3.49597e-13
gene4492	AAEL004755	3308.71	-0.30098	0.0705113	-4.26854	1.96756e-05	0.000462192
gene4494	AAEL004739	13627.8	-0.615906	0.0890806	-6.91403	4.71082e-12	3.80842e-10
gene452	AAEL008006	1943.23	-0.796398	0.0746754	-10.6648	1.48711e-26	4.62863e-24
gene4521	AAEL004784	709.928	-0.314754	0.0896945	-3.50918	0.000449487	0.00698641
gene4547	AAEL014224	84.9808	0.80669	0.177669	4.54042	5.61427e-06	0.000156371
gene455	AAEL008007	11459.9	-0.381213	0.102158	-3.7316	0.000190267	0.0033458
gene4589	AAEL005134	1019.36	0.479309	0.0835645	5.73579	9.70569e-09	4.87241e-07
gene4600	AAEL005130	7926.27	0.595979	0.138794	4.29396	1.75511e-05	0.000422651
gene4617	AAEL015260	715.861	-0.787672	0.135559	-5.81055	6.22663e-09	3.20659e-07
gene4686	AAEL013864	9389.61	0.390511	0.0998711	3.91015	9.22384e-05	0.00178595
gene4693	AAEL003116	325.95	-0.670931	0.174589	-3.84292	0.000121581	0.00227711
gene4695	AAEL003125	648.883	-0.429169	0.0846713	-5.06865	4.00657e-07	1.46281e-05
gene4748	AAEL010382	56803	-0.327595	0.0785226	-4.17198	3.01962e-05	0.000665385
gene475	AAEL013458	112834	-1.15095	0.0778649	-14.7814	1.93026e-49	2.1847e-46
gene4755	AAEL010384	523.63	0.89188	0.131515	6.78158	1.1887e-11	9.13534e-10
gene4784	AAEL014891	2221.87	0.591067	0.0646327	9.14501	5.96237e-20	1.01687e-17
gene4797	AAEL013535	137.337	-0.838656	0.201793	-4.15603	3.23831e-05	0.000707316
gene4807	AAEL012216	262.149	-3.8823	0.219801	-17.6628	8.11467e-70	1.68379e-66
gene4826	AAEL009334	55501.6	0.206576	0.048053	4.29891	1.71636e-05	0.000414123
gene4852	AAEL011578	5084.56	0.233164	0.0434174	5.3703	7.86057e-08	3.31743e-06
gene4875	AAEL014623	15.3635	-0.783703	0.220479	-3.55455	0.000378623	0.00601257
gene488	AAEL014296	8245.53	0.364201	0.0684698	5.31915	1.04253e-07	4.28365e-06
gene4886	AAEL005670	1432.45	-0.578471	0.109259	-5.29451	1.19336e-07	4.81647e-06
gene4888	AAEL005666	13148.4	-0.251551	0.0648739	-3.87754	0.000105518	0.0020026
gene4910	AAEL010743	7798.73	-0.235656	0.0659449	-3.57353	0.000352207	0.00565074
gene4970	AAEL008928	7031.98	0.316501	0.0783685	4.03862	5.37666e-05	0.00111752
gene498	AAEL006168	60.6928	-0.74605	0.208052	-3.58589	0.000335933	0.00540357
gene4992	AAEL010527	311.615	-1.11833	0.160978	-6.9471	3.7286e-12	3.07425e-10
gene4999	AAEL007707	17276.3	-0.201329	0.0588661	-3.42012	0.000625932	0.00936641
gene5000	AAEL007698	6787.1	-0.245613	0.0571093	-4.30075	1.70222e-05	0.000411506
gene5021	AAEL018208	1679.55	-0.81862	0.159227	-5.14121	2.72975e-07	1.0425e-05
gene5030	AAEL002294	339.123	-0.727523	0.183589	-3.96278	7.40821e-05	0.0014856
gene5031	AAEL002287	3197.03	0.306631	0.0773788	3.96272	7.41009e-05	0.0014856
gene5033	AAEL002280	12607.9	-0.617924	0.0598645	-10.322	5.60167e-25	1.5161e-22
gene5054	AAEL002283	549.507	-1.76607	0.192357	-9.18122	4.26228e-20	7.37019e-18
gene5061	AAEL002295AAEL002307	5453.89	-0.397834	0.0951296	-4.18202	2.8893e-05	0.000642354
gene5062	AAEL002296	9361.1	-0.62219	0.0748337	-8.31431	9.22859e-17	1.16056e-14
gene5070	AAEL002305	38322.3	0.429343	0.100089	4.28963	1.78971e-05	0.000429324
gene5082	AAEL005866	2435.75	-0.311065	0.0897876	-3.46445	0.000531308	0.0081163
gene5083	AAEL005855	187.323	0.613658	0.140246	4.3756	1.21101e-05	0.000309174
gene516	AAEL000234	256.425	-0.775996	0.176801	-4.3891	1.13823e-05	0.000294004
gene5193	AAEL000667	863.318	-1.59658	0.110094	-14.5019	1.17831e-47	1.2225e-44
gene5196	AAEL000636	75.0289	-0.78543	0.19462	-4.03572	5.44349e-05	0.00112764
gene5208	AAEL000669	25.3499	-0.885029	0.215098	-4.11454	3.87947e-05	0.000831315
gene5220	AAEL000642	654.369	-0.621749	0.137376	-4.5259	6.0139e-06	0.000165186
gene5224	AAEL012610	3364.73	-0.24177	0.0667539	-3.62182	0.000292537	0.00477965
gene5252	AAEL012849	6486.36	-0.434805	0.0770413	-5.64379	1.6635e-08	7.84492e-07
gene5269	AAEL007748	1827.72	-1.10158	0.125401	-8.78441	1.57189e-18	2.47721e-16
gene5290	AAEL005364	3904.91	0.239454	0.0689173	3.47452	0.000511777	0.00783718
gene5320	AAEL009554	162.531	-0.78418	0.157071	-4.99251	5.96001e-07	2.04978e-05
gene5330	AAEL004392	1140.88	0.375822	0.103856	3.61869	0.000296099	0.00483149
gene5340	AAEL008292	321.263	-0.950997	0.147654	-6.44071	1.18913e-10	8.17935e-09
gene5342	AAEL008289	9513.91	0.366478	0.105951	3.45893	0.000542319	0.00822396
gene5355	AAEL015215	165.571	0.709454	0.192903	3.67777	0.000235278	0.00401262
gene5369	AAEL007842	2923.62	-0.302789	0.0713163	-4.24572	2.17897e-05	0.000504242
gene5380	AAEL007859	253.793	1.02674	0.136992	7.49485	6.63722e-14	6.71816e-12
gene5382	AAEL018065	9283.51	0.776198	0.118307	6.5609	5.34832e-11	3.78333e-09
gene5402	AAEL011943	5941.43	1.26739	0.0977538	12.9652	1.92788e-38	1.20011e-35
gene5431	AAEL006888	447.549	-1.00253	0.171679	-5.83957	5.23373e-09	2.715e-07
gene5452	AAEL013913	234.524	-0.655943	0.144672	-4.53398	5.78814e-06	0.00015943
gene546	AAEL000227	264.127	-0.594214	0.160129	-3.71083	0.000206578	0.00359706
gene5460	AAEL007816	2568.03	-0.45145	0.0765938	-5.89407	3.76796e-09	2.00892e-07
gene5471	AAEL007798	2693.77	-0.32868	0.0687618	-4.77998	1.75316e-06	5.44311e-05
gene5475	AAEL007815	23099.2	-1.14607	0.126926	-9.02942	1.72587e-19	2.86495e-17
gene5476	AAEL007795AAEL007807	1732.1	-1.71471	0.123718	-13.8598	1.10979e-43	8.63553e-41
gene5500	AAEL006240	8574.81	-0.239915	0.0538056	-4.45892	8.23722e-06	0.000220545
gene5508	AAEL006235	3923.17	-0.25196	0.0694497	-3.62795	0.000285681	0.00469001
gene552	AAEL010919	14.9064	-0.932229	0.220945	-4.21929	2.45074e-05	0.000559847
gene5550	AAEL012287	301.741	-0.651865	0.123446	-5.28058	1.28775e-07	5.15515e-06
gene5558	AAEL012285	899.202	0.411545	0.116728	3.52567	0.00042241	0.00662344
gene5567	AAEL011716	220.213	0.394404	0.101263	3.89485	9.82612e-05	0.00189667
gene557	AAEL014830	104.477	1.05619	0.20982	5.03379	4.80872e-07	1.6912e-05
gene5596	AAEL014730	4373.92	0.427003	0.110774	3.85473	0.000115857	0.00218217
gene5644	AAEL002978	5834.97	-0.304338	0.0538463	-5.65198	1.58607e-08	7.53684e-07
gene5661	AAEL002964	3744.16	-0.453127	0.0960696	-4.71665	2.3976e-06	7.2628e-05
gene5685	AAEL008347	7457.04	0.278461	0.0565731	4.92214	8.56028e-07	2.84201e-05
gene57	AAEL012387	1449.32	-0.30946	0.0803146	-3.8531	0.000116631	0.00219344
gene5705	AAEL007033	165.025	-0.908025	0.212665	-4.26974	1.95704e-05	0.000461412
gene5716	AAEL010059	15538.5	0.251069	0.0649099	3.86796	0.000109751	0.0020766
gene5721	AAEL010054	1780.15	-0.277561	0.0741337	-3.74406	0.000181074	0.00318864
gene5723	AAEL010057	7711.47	0.448856	0.126739	3.54157	0.000397759	0.00629237
gene5729	AAEL008146	1674.53	-0.421381	0.0898735	-4.6886	2.75076e-06	8.23245e-05
gene5740	AAEL008144	17706.5	-0.188426	0.0516996	-3.64464	0.000267768	0.00443312
gene5746	AAEL000516	12275.8	0.422528	0.0604988	6.98408	2.86731e-12	2.37986e-10
gene5757	AAEL000519	1554	0.698215	0.123486	5.65423	1.56551e-08	7.46765e-07
gene5770	AAEL000486	12980.4	-0.161095	0.0434937	-3.70386	0.000212343	0.00368712
gene580	AAEL005754	1112.06	0.362337	0.0871762	4.15638	3.23329e-05	0.000707316
gene5806	AAEL011810	5607.38	0.822871	0.10576	7.78055	7.22103e-15	7.6188e-13
gene5808	AAEL011820	562.776	0.988318	0.118604	8.33292	7.88717e-17	1.01232e-14
gene5843	AAEL004873	35755.1	-0.496871	0.0817293	-6.07947	1.20579e-09	6.95001e-08
gene5870	AAEL005412	113.381	-0.780044	0.15976	-4.8826	1.04696e-06	3.40331e-05
gene6022	AAEL003919	6894.54	-0.535276	0.0693684	-7.71643	1.19632e-14	1.24118e-12
gene603	AAEL011191	4552.69	1.08014	0.13394	8.06436	7.36223e-16	8.3327e-14
gene6031	AAEL014453	633.955	-0.465372	0.128042	-3.63453	0.00027849	0.00459232
gene6033	AAEL014454	1290.5	-0.806752	0.0941273	-8.57086	1.02718e-17	1.43689e-15
gene6034	AAEL014452	8445.56	-0.601233	0.104391	-5.75944	8.43923e-09	4.28851e-07
gene6036	AAEL014456	350.822	-0.365181	0.0964877	-3.78475	0.000153866	0.00280063
gene6054	AAEL005480	3106.37	1.19601	0.139527	8.57184	1.01847e-17	1.43689e-15
gene6059	AAEL017201	2009.42	-0.389175	0.0925162	-4.20655	2.59293e-05	0.000588015
gene6074	AAEL014753	7528.81	-0.61893	0.101043	-6.12542	9.04471e-10	5.31164e-08
gene6091	AAEL004600	258.457	0.583527	0.159743	3.65292	0.000259275	0.00432099
gene6095	AAEL004589	19219.8	0.280202	0.0607097	4.61544	3.92264e-06	0.000113839
gene6098	AAEL001498	1242.76	0.437929	0.117739	3.71948	0.000199632	0.00350059
gene6101	AAEL001495	685.078	-0.34299	0.0894642	-3.83383	0.000126166	0.00235145
gene6125	AAEL001485	125.027	-0.589621	0.151422	-3.89389	9.86501e-05	0.00189986
gene6128	AAEL001490	806.914	0.939309	0.136198	6.89663	5.32504e-12	4.27721e-10
gene6139	AAEL006662	14.1129	0.801772	0.213889	3.74855	0.000177862	0.00315889
gene6188	AAEL005738	6347.46	0.420116	0.103199	4.07092	4.68285e-05	0.000988161
gene6237	AAEL009112	533.116	0.805078	0.107616	7.48103	7.37414e-14	7.34465e-12
gene6242	AAEL005593	56753.2	0.336592	0.0644993	5.21853	1.80349e-07	7.10551e-06
gene6265	AAEL005575	32.4566	-0.757095	0.189683	-3.99138	6.56912e-05	0.00133855
gene6286	AAEL011597	610.922	-0.495633	0.113691	-4.35946	1.30385e-05	0.000327939
gene6296	AAEL017299	53.9537	-1.58986	0.184191	-8.63159	6.05059e-18	8.86234e-16
gene630	AAEL001171	2317.6	-0.281942	0.0715365	-3.94123	8.10632e-05	0.00160196
gene6325	AAEL006271	24430.3	-0.543506	0.0806339	-6.74041	1.57941e-11	1.19901e-09
gene6339	AAEL006964	1757.8	-0.605534	0.121415	-4.98731	6.12267e-07	2.09416e-05
gene6343	AAEL006966	12017	-0.560561	0.0762276	-7.35378	1.92675e-13	1.79015e-11
gene6363	AAEL018230	16121.8	0.330085	0.0863423	3.82298	0.00013185	0.0024374
gene6391	AAEL007147	1308.63	1.82813	0.119772	15.2635	1.33875e-52	1.66675e-49
gene6398	AAEL018185	232.508	-0.898412	0.194335	-4.62302	3.78201e-06	0.00011053
gene6423	AAEL010471	18533.8	0.358624	0.105418	3.40192	0.000669134	0.00985883
gene6436	AAEL010462	25568.5	0.364347	0.101335	3.59546	0.00032382	0.005229
gene6449	AAEL014599	208.498	-1.14416	0.184512	-6.20101	5.61024e-10	3.4578e-08
gene6451	AAEL014600	5806.99	-1.35019	0.135651	-9.95343	2.43629e-23	5.72299e-21
gene6469	AAEL005903	2688.32	-0.728626	0.0974116	-7.47987	7.43971e-14	7.35114e-12
gene6498	AAEL010337	9288.97	-0.361446	0.08663	-4.17229	3.01551e-05	0.000665385
gene6520	AAEL007947	12023	-0.591501	0.11343	-5.21469	1.8412e-07	7.23123e-06
gene6605	AAEL008384	476.084	0.484258	0.137377	3.52503	0.000423442	0.00663126
gene6611	AAEL008386	628.802	1.07224	0.178006	6.02365	1.70531e-09	9.65049e-08
gene6665	AAEL013326	2422.38	-1.00487	0.100512	-9.99757	1.56187e-23	3.88906e-21
gene6667	AAEL013327	10796	0.426615	0.101357	4.20904	2.56454e-05	0.000582638
gene6669	AAEL012616	5640.22	-0.470147	0.0818438	-5.74444	9.22231e-09	4.65159e-07
gene6671	AAEL012614	2624.13	-1.05998	0.127193	-8.33363	7.84021e-17	1.01232e-14
gene668	AAEL009403	49447.6	-0.28551	0.0824697	-3.462	0.000536179	0.00816067
gene6706	AAEL004081	3441.3	-0.470632	0.0782941	-6.01107	1.84299e-09	1.03824e-07
gene6728	AAEL004059	12996.2	-0.355602	0.077896	-4.56508	4.99299e-06	0.000140958
gene6789	AAEL001281	2674.9	-0.396921	0.089867	-4.41676	1.00191e-05	0.000264274
gene6809	AAEL015641	396.59	-0.616996	0.14541	-4.24313	2.2042e-05	0.000509134
gene6835	AAEL002587	9570.66	0.375858	0.0941389	3.99258	6.5357e-05	0.00133393
gene6840	AAEL002606	163547	-1.35142	0.139085	-9.71644	2.56594e-22	5.29066e-20
gene6848	AAEL018038	5818.71	0.242622	0.0634963	3.82103	0.000132893	0.00245115
gene6870	AAEL002629	4302.36	-0.340365	0.0812393	-4.18966	2.79375e-05	0.000623336
gene6892	AAEL018258	36280.4	-0.352462	0.0762247	-4.62398	3.76437e-06	0.000110274
gene6953	AAEL006115	7036.76	-0.274731	0.0717499	-3.82901	0.000128661	0.00239437
gene6991	AAEL009074	30068.2	-0.563158	0.0767341	-7.33909	2.15052e-13	1.95255e-11
gene701	AAEL010028	130.405	-0.64328	0.187498	-3.43087	0.00060165	0.00904655
gene7018	AAEL010850	5219.49	-0.287141	0.073446	-3.90954	9.24704e-05	0.00178766
gene7044	AAEL009291	652.921	-0.965909	0.186068	-5.19116	2.08989e-07	8.15646e-06
gene7062	AAEL002482	91.3535	-1.79197	0.219734	-8.15521	3.4858e-16	4.09417e-14
gene7068	AAEL002487	8989.69	-0.422753	0.0710924	-5.94653	2.73879e-09	1.49553e-07
gene7142	AAEL005289	3087.65	-1.1917	0.0921043	-12.9386	2.72484e-38	1.61544e-35
gene7158	AAEL005305	11707.2	0.201479	0.0575467	3.50114	0.000463272	0.00714714
gene7166	AAEL013408	3667.84	0.18507	0.0505407	3.66181	0.000250444	0.00420787
gene7167	AAEL013407	51942.1	-0.330025	0.0726141	-4.54492	5.49562e-06	0.000153409
gene7171	AAEL012836	2848.77	-0.274306	0.0640349	-4.28369	1.83815e-05	0.000438409
gene7198	AAEL012144	27.8282	1.00421	0.2067	4.85832	1.18387e-06	3.789e-05
gene7218	AAEL004445	4899.12	-0.237072	0.0665625	-3.56164	0.000368543	0.00586748
gene724	AAEL003430	4872.09	-0.416501	0.081224	-5.12781	2.9313e-07	1.10926e-05
gene7280	AAEL003550	15928.1	-0.35467	0.0706543	-5.0198	5.17251e-07	1.81402e-05
gene7306	AAEL003548	8867.58	-0.292371	0.0696732	-4.19633	2.71281e-05	0.000610749
gene7325	AAEL011319	4033.17	-0.598768	0.0977232	-6.12718	8.94491e-10	5.27792e-08
gene7368	AAEL011211	3352.65	0.617688	0.141829	4.35516	1.32968e-05	0.000332421
gene7400	AAEL000910	35.2178	-0.716874	0.210231	-3.40994	0.000649776	0.00963061
gene7409	AAEL000886	11540.9	-0.545268	0.107505	-5.07203	3.93594e-07	1.44978e-05
gene7435	AAEL000902	3608.73	-0.475989	0.109439	-4.34936	1.36538e-05	0.00034066
gene7507	AAEL001446	5303.14	0.307231	0.0586489	5.23848	1.61907e-07	6.44006e-06
gene7525	AAEL000735	201.995	-0.577405	0.14047	-4.11053	3.94746e-05	0.00084443
gene7533	AAEL000746	13608.5	-0.300299	0.0799399	-3.75656	0.000172263	0.00307653
gene7541	AAEL000744	955.487	-1.55407	0.163345	-9.51399	1.83493e-21	3.46134e-19
gene7554	AAEL018209	2027.96	-0.947823	0.139904	-6.77479	1.24586e-11	9.51596e-10
gene7561	AAEL012268	226.607	0.696009	0.176689	3.93918	8.176e-05	0.00161317
gene7567	AAEL012266	11538.9	-0.624066	0.09492	-6.57465	4.8768e-11	3.4695e-09
gene7580	AAEL009895	11906.3	-0.759494	0.0724536	-10.4825	1.03979e-25	2.94214e-23
gene7619	AAEL008471	5042.92	1.29011	0.104985	12.2885	1.04421e-34	5.65234e-32
gene7622	AAEL008479	13785	0.832103	0.111935	7.4338	1.05522e-13	1.01057e-11
gene7625	AAEL008473	1885.93	-1.33071	0.205884	-6.4634	1.02375e-10	7.12047e-09
gene7656	AAEL015331	471.108	-0.590661	0.157649	-3.74669	0.000179185	0.00316433
gene7672	AAEL013228	2345.23	-0.289723	0.0799085	-3.62569	0.000288193	0.00472106
gene7708	AAEL014248	2776.73	-0.290186	0.077428	-3.74781	0.000178383	0.00316364
gene7715	AAEL008050	166.565	-1.11955	0.219598	-5.09819	3.42916e-07	1.28207e-05
gene774	AAEL008016	30237.8	0.470456	0.0756906	6.21552	5.1156e-10	3.20046e-08
gene7754	AAEL007495	3126.95	-0.912068	0.107116	-8.51475	1.66943e-17	2.30938e-15
gene7759	AAEL007496	1094.16	-0.264977	0.0690238	-3.83892	0.000123577	0.00230664
gene7763	AAEL007485	63135.5	0.420352	0.0967862	4.3431	1.40485e-05	0.000347722
gene7797	AAEL000291	135099	0.24909	0.0698965	3.5637	0.000365665	0.00584407
gene780	AAEL012964	68319.8	-0.370084	0.0815668	-4.53719	5.7009e-06	0.000157725
gene7810	AAEL000273	15888	0.557285	0.107688	5.175	2.27909e-07	8.83947e-06
gene7811	AAEL000264	4344.48	-0.266202	0.075948	-3.50505	0.000456525	0.00707288
gene7818	AAEL000294	75.6305	-0.77517	0.220742	-3.51166	0.000445322	0.00693032
gene7863	AAEL008705	14763.6	0.344374	0.0712854	4.83092	1.35904e-06	4.28354e-05
gene7887	AAEL011973	2239.2	-0.665566	0.10087	-6.59826	4.1601e-11	2.99383e-09
gene7908	AAEL017472	326.748	0.611458	0.164165	3.72466	0.000195576	0.00343431
gene7916	AAEL006920	63.5481	-0.761428	0.195912	-3.88659	0.000101662	0.00194548
gene7921	AAEL014965	12252.5	0.363396	0.0822522	4.41807	9.95876e-06	0.000263769
gene7941	AAEL000459	4605.86	-0.246289	0.0617874	-3.98606	6.71782e-05	0.00136662
gene795	AAEL014689	16387.5	0.585029	0.132892	4.40228	1.07117e-05	0.000278998
gene7962	AAEL000427	8981.6	-0.134891	0.0390253	-3.45651	0.000547211	0.00828805
gene7990	AAEL000471	170.147	-1.37189	0.15311	-8.96015	3.24231e-19	5.31142e-17
gene7995	AAEL000415	10223.9	-0.932123	0.0774771	-12.0309	2.44338e-33	1.2168e-30
gene8002	AAEL013001	720.345	-0.525423	0.109585	-4.79465	1.62961e-06	5.1105e-05
gene8003	AAEL013004	4853.76	-0.447301	0.0669175	-6.68437	2.31918e-11	1.72897e-09
gene8057	AAEL011068	515.813	0.75965	0.187909	4.04266	5.28489e-05	0.00110028
gene8067	AAEL015606	21.4084	-1.29471	0.213156	-6.07397	1.24783e-09	7.1592e-08
gene8078	AAEL010694	174.554	-0.748095	0.120149	-6.2264	4.7728e-10	3.00108e-08
gene8081	AAEL010697	8580.5	-0.709398	0.0730178	-9.7154	2.59221e-22	5.29066e-20
gene8092	AAEL000051	183643	-0.361055	0.0894988	-4.03418	5.47923e-05	0.00113316
gene8099	AAEL000044	251.839	-1.64405	0.200376	-8.20482	2.30935e-16	2.76456e-14
gene8105	AAEL000006AAEL000025	871.235	-1.54939	0.199695	-7.75879	8.57465e-15	8.97095e-13
gene8108	AAEL000021	2619.1	-1.78387	0.147695	-12.078	1.38011e-33	7.15934e-31
gene8146	AAEL000080	3034.5	-0.877728	0.190244	-4.6137	3.95564e-06	0.000114529
gene8154	AAEL000071	24551.4	-1.5198	0.118745	-12.7989	1.66337e-37	9.41316e-35
gene8186	AAEL014605	7635.27	-0.476202	0.123988	-3.8407	0.000122682	0.00229339
gene8187	AAEL014612	7185.64	-0.641946	0.107103	-5.99372	2.0509e-09	1.1399e-07
gene8189	AAEL014613	6386.65	0.560568	0.122361	4.58126	4.62173e-06	0.000131974
gene8201	AAEL014614	163.874	-0.767788	0.145024	-5.2942	1.19541e-07	4.81647e-06
gene8203	AAEL014607	2642.21	-0.565233	0.127949	-4.41763	9.97873e-06	0.000263769
gene821	AAEL009495	7678.25	0.263592	0.077237	3.41277	0.000643053	0.00954233
gene8217	AAEL013257	65.8233	-0.907182	0.170705	-5.31432	1.07057e-07	4.38442e-06
gene8233	AAEL004930	48299.2	-0.219176	0.0530331	-4.13281	3.58357e-05	0.000771893
gene8257	AAEL010591	204.928	-0.636107	0.135482	-4.69512	2.66449e-06	8.03218e-05
gene8278	AAEL017505	3437.4	-0.464346	0.107564	-4.31693	1.58216e-05	0.000386232
gene8298	AAEL016973	3678.21	-0.218435	0.0580104	-3.76545	0.000166253	0.00297392
gene8357	AAEL010109	12825.1	0.201538	0.0568745	3.54356	0.000394758	0.00625285
gene8361	AAEL017132	1912.22	-0.426855	0.0697322	-6.12135	9.27849e-10	5.42335e-08
gene8364	AAEL010111	4116	-0.45198	0.0565134	-7.99775	1.2671e-15	1.39605e-13
gene8383	AAEL004664	744.068	-0.37337	0.102114	-3.65639	0.000255793	0.00428616
gene840	AAEL010789	2494.41	0.236855	0.0539277	4.39209	1.12268e-05	0.00029059
gene843	AAEL017982	696.715	-0.477533	0.106945	-4.46521	7.99903e-06	0.000215093
gene8447	AAEL013132	8912	-0.19709	0.0562377	-3.50458	0.000457322	0.00707288
gene8461	AAEL007094	16.8833	-1.01905	0.21813	-4.67175	2.98638e-06	8.87362e-05
gene8469	AAEL007092	12747.2	-0.61474	0.0711321	-8.64223	5.51262e-18	8.17049e-16
gene8471	AAEL007098	210.311	-0.59108	0.155726	-3.79565	0.000147254	0.00270003
gene8481	AAEL015337	3627.79	-0.334556	0.0834953	-4.00688	6.15258e-05	0.00126194
gene849	AAEL008670	6599.85	-0.271477	0.062919	-4.31471	1.59814e-05	0.00038861
gene85	AAEL010986	3855.61	-0.762675	0.103752	-7.35094	1.96816e-13	1.81508e-11
gene8517	AAEL007113	20493.7	0.382991	0.0836954	4.57601	4.73933e-06	0.000134714
gene8529	AAEL011892	1706.68	-0.330436	0.0808574	-4.08665	4.37638e-05	0.000929793
gene8552	AAEL004330	5640.98	0.168992	0.0419227	4.03105	5.55283e-05	0.00114458
gene8561	AAEL004347	6243.59	-0.320398	0.075307	-4.25455	2.09468e-05	0.000490202
gene8570	AAEL008646	1498.52	-0.589221	0.129387	-4.55394	5.26497e-06	0.000147966
gene860	AAEL014913	8700.01	-0.283095	0.0651949	-4.34229	1.41003e-05	0.000348311
gene8641	AAEL002655	444.624	-0.712158	0.16611	-4.28728	1.80873e-05	0.000432221
gene8644	AAEL017460	13192.1	0.938936	0.116936	8.02946	9.79006e-16	1.09807e-13
gene8650	AAEL002658	2681.94	-0.393943	0.0780816	-5.04528	4.52854e-07	1.61087e-05
gene8652	AAEL002673	9723.15	-0.363451	0.0743934	-4.88552	1.03157e-06	3.36204e-05
gene8657	AAEL002675	138.137	1.7965	0.182254	9.85711	6.38613e-23	1.41977e-20
gene8660	AAEL002680	4691.33	0.330368	0.0874838	3.77634	0.00015915	0.00287997
gene8670	AAEL011779	167.795	-0.461001	0.124615	-3.69939	0.000216117	0.00373183
gene8733	AAEL009062	8866.87	0.469862	0.124009	3.78892	0.000151301	0.00276608
gene8769	AAEL008751	46.3635	-1.67646	0.21863	-7.66801	1.74679e-14	1.78259e-12
gene878	AAEL004687	4140.52	0.331074	0.0879042	3.76631	0.000165677	0.00296807
gene8797	AAEL012085	332.957	-0.481648	0.121773	-3.9553	7.6438e-05	0.00152509
gene8838	AAEL002817	4289.82	0.489977	0.119614	4.09633	4.1975e-05	0.000893314
gene8846	AAEL002791	5553.86	0.367073	0.095913	3.82715	0.000129637	0.00240892
gene8865	AAEL002793	11653.1	0.317984	0.0647332	4.91223	9.00455e-07	2.97365e-05
gene8866	AAEL002781	516.721	-0.712772	0.13057	-5.45893	4.79002e-08	2.09248e-06
gene8889	AAEL009831	89.2681	0.525264	0.142146	3.69525	0.000219668	0.00377466
gene8900	AAEL012401	1066.32	0.572919	0.156042	3.67157	0.000241061	0.00408884
gene891	AAEL004685	4742.09	-0.24475	0.0566142	-4.32312	1.5384e-05	0.000377028
gene905	AAEL012556	1436.71	-0.610165	0.120376	-5.06884	4.00246e-07	1.46281e-05
gene9050	AAEL010778	16398.4	-0.335253	0.0769598	-4.35621	1.32332e-05	0.000331496
gene9051	AAEL010771	6320.86	-0.356595	0.071603	-4.98017	6.35283e-07	2.16101e-05
gene9058	AAEL010769	6842.97	-0.559575	0.103185	-5.423	5.86059e-08	2.53348e-06
gene9059	AAEL015338	941.44	-0.364787	0.0800044	-4.55958	5.1255e-06	0.000144372
gene907	AAEL012555	105.547	-0.639639	0.146622	-4.36251	1.2858e-05	0.000324447
gene9085	AAEL015326	5635.9	0.942839	0.188634	4.99826	5.78513e-07	2.00069e-05
gene9106	AAEL005112	710.094	-0.864877	0.200209	-4.31988	1.56115e-05	0.000381852
gene9107	AAEL005121	3518.17	0.340006	0.045498	7.47299	7.83946e-14	7.68514e-12
gene912	AAEL009032	6990.35	0.376948	0.0727818	5.17916	2.22891e-07	8.67184e-06
gene9121	AAEL010223	5864.09	0.348404	0.0705938	4.93534	8.00104e-07	2.69224e-05
gene9133	AAEL014840	989.541	-0.319376	0.0806263	-3.96119	7.45778e-05	0.00149276
gene9174	AAEL018156	4466.74	0.252699	0.0539321	4.6855	2.79282e-06	8.31832e-05
gene9175	AAEL008397	23030.7	-0.760813	0.0989507	-7.68881	1.4851e-14	1.52806e-12
gene9191	AAEL003713	8273.38	-0.256906	0.0423478	-6.06658	1.30666e-09	7.42828e-08
gene9194	AAEL003722	473.312	-0.618718	0.114729	-5.39287	6.93415e-08	2.95651e-06
gene9199	AAEL003716	544.387	-0.756164	0.144665	-5.22702	1.72264e-07	6.83023e-06
gene922	AAEL009029	11949.1	-0.283032	0.060398	-4.68612	2.78427e-06	8.31276e-05
gene924	AAEL009038	1246.85	-0.443563	0.119516	-3.71133	0.00020617	0.00359706
gene9271	AAEL017302	91954.1	-0.456964	0.107592	-4.24721	2.16447e-05	0.000501819
gene9273	AAEL008467	187.746	-0.732258	0.18161	-4.03203	5.52961e-05	0.00114169
gene9296	AAEL010959	76.0073	-1.15712	0.193147	-5.99091	2.0867e-09	1.15464e-07
gene9310	AAEL012573	39.5793	-1.19238	0.209382	-5.69477	1.23541e-08	6.0791e-07
gene9362	AAEL011275	328.168	-0.584554	0.123317	-4.74027	2.13434e-06	6.52886e-05
gene938	AAEL010653	2184.57	-0.369192	0.103628	-3.56265	0.000367127	0.00585991
gene939	AAEL010662AAEL010666	313094	-0.415531	0.106905	-3.88691	0.00010153	0.00194548
gene9395	AAEL008097	22.5718	0.847154	0.220451	3.84282	0.000121629	0.00227711
gene9412	AAEL001724	628.84	0.781841	0.149769	5.22031	1.78621e-07	7.05977e-06
gene942	AAEL010654	372.958	0.619441	0.0974364	6.35739	2.05216e-10	1.35182e-08
gene9438	AAEL002515	7949.77	0.773983	0.167832	4.61166	3.99461e-06	0.000115389
gene9443	AAEL002510	3330.07	-0.552331	0.0743436	-7.42943	1.09064e-13	1.03652e-11
gene9452	AAEL002533	3769.44	-0.370677	0.0800464	-4.63078	3.64296e-06	0.000106969
gene9483	AAEL012490	4150.04	0.469525	0.126411	3.71427	0.000203791	0.00356849
gene9490	AAEL012486	610.305	0.543831	0.1178	4.61654	3.90184e-06	0.0001135
gene9538	AAEL000213	148.632	-2.06782	0.207834	-9.94939	2.53745e-23	5.85023e-21
gene9540	AAEL000175	15996.2	-0.212659	0.0580635	-3.66253	0.000249734	0.00420161
gene9583	AAEL000159	3299.53	-0.274782	0.0692647	-3.96712	7.27455e-05	0.0014655
gene9587	AAEL000211	16965.1	-0.473621	0.0944859	-5.01261	5.36954e-07	1.87257e-05
gene959	AAEL011056	1722.97	1.34618	0.0980314	13.7322	6.51661e-43	4.77246e-40
gene9603	AAEL009423	5860.83	-0.36615	0.0972175	-3.7663	0.000165688	0.00296807
gene9609	AAEL013563	1247.48	-0.381687	0.111349	-3.42783	0.000608422	0.00913733
gene9614	AAEL003645	6599.37	-0.381339	0.0594173	-6.41799	1.38089e-10	9.293e-09
gene9616	AAEL003620	22.8545	0.945294	0.220291	4.29111	1.7778e-05	0.00042729
gene9631	AAEL003643	852.642	-0.43316	0.123594	-3.50469	0.000457131	0.00707288
gene9633	AAEL003641	98.8301	-1.19692	0.172759	-6.92822	4.26156e-12	3.46774e-10
gene9636	AAEL003627	313.565	-0.601998	0.144779	-4.15805	3.20981e-05	0.000703558
gene9648	AAEL003625	2071.93	-0.551089	0.0928609	-5.93457	2.94618e-09	1.58788e-07
gene965	AAEL011051	26561.6	0.470757	0.0641512	7.33824	2.16427e-13	1.95255e-11
gene9650	AAEL006586	244.963	-1.1012	0.219608	-5.01438	5.32056e-07	1.8607e-05
gene9666	AAEL006568	1149.88	-1.67292	0.19446	-8.60292	7.77143e-18	1.11212e-15
gene9667	AAEL006575	426.851	-0.653251	0.116987	-5.58395	2.35112e-08	1.08413e-06
gene9671	AAEL006576	691.356	-1.43101	0.210838	-6.78726	1.14286e-11	8.83765e-10
gene9690	AAEL001100	4342.69	-1.11614	0.13279	-8.40526	4.26912e-17	5.5948e-15
gene9703	AAEL001108	6414.92	0.291478	0.0765279	3.80878	0.000139652	0.002572
gene9705	AAEL001102	5869.97	-0.330798	0.0662921	-4.99001	6.03761e-07	2.07075e-05
gene9710	AAEL001128	554.911	-0.684941	0.189436	-3.61568	0.000299559	0.00488156
gene9724	AAEL014919	2838.99	-0.750816	0.134652	-5.57598	2.46137e-08	1.12662e-06
gene9728	AAEL014917	1635.93	0.641261	0.132345	4.84537	1.26374e-06	4.00345e-05
gene9732	AAEL015034	609.978	-0.422155	0.101781	-4.14769	3.35845e-05	0.000729715
gene9767	AAEL010162	12146.8	0.749884	0.10498	7.14313	9.12312e-13	7.88769e-11
gene98	AAEL008898	2430.16	-0.381588	0.0668786	-5.70569	1.15874e-08	5.74751e-07
gene9817	AAEL013857	647.986	-0.808113	0.156839	-5.15249	2.57047e-07	9.87726e-06
gene9885	AAEL017075	18546.7	-0.234001	0.0410722	-5.69732	1.21707e-08	6.01291e-07
gene989	AAEL017293	403.076	1.30142	0.160843	8.09126	5.90512e-16	6.74484e-14
gene9893	AAEL010684	2623.19	-0.666993	0.106493	-6.26325	3.77034e-10	2.38278e-08
gene9907	AAEL013887	3539.79	0.525839	0.0735054	7.15374	8.44454e-13	7.40384e-11
gene992	AAEL009701	339.375	-0.421684	0.118625	-3.55477	0.000378304	0.00601257
gene9923	AAEL004229	20001.8	-0.389934	0.0735385	-5.30245	1.14257e-07	4.6487e-06
gene9939	AAEL004230	2361.11	-0.743525	0.0782324	-9.50405	2.01875e-21	3.75126e-19
gene994	AAEL009713	5229.82	0.92966	0.0804046	11.5623	6.39924e-31	2.57002e-28
gene9941	AAEL011928	1506.53	-0.34269	0.0806408	-4.24958	2.14171e-05	0.000497467
gene9970	AAEL009125	1512.29	-0.289991	0.0839975	-3.45237	0.000555686	0.00839598
gene9974	AAEL017297	198.928	-0.631438	0.129574	-4.87317	1.09822e-06	3.55137e-05
gene9985	AAEL009117	355.2	-0.511826	0.109079	-4.69225	2.70213e-06	8.12596e-05

## Sheet: blood-fed brain
Internal gene ID	Vectorbase or RU ID	baseMean	log2FoldChange (Non-blood-fed /Blood-fed)	lfcSE	stat	pvalue	padj
gene10103	AAEL006353	143.433	-0.956782	0.226559	-4.22311	2.40953e-05	0.00184358
gene10108	AAEL006348	119.807	0.785751	0.171063	4.59334	4.36207e-06	0.00038669
gene10146	AAEL007590	785.446	-6.1576	0.187955	-32.7611	2.11256e-235	2.71549e-231
gene10159	AAEL007599	3575.87	-3.7719	0.229041	-16.4682	6.20669e-61	1.99452e-57
gene10161	AAEL007585	6859.43	-2.56421	0.223825	-11.4563	2.18631e-30	3.12253e-27
gene10235	AAEL012776	207.925	-1.39547	0.220195	-6.33743	2.33626e-10	5.8883e-08
gene10301	AAEL010128	460.748	1.73411	0.224284	7.73174	1.06088e-14	5.24483e-12
gene1042	AAEL011957	96.9411	1.10021	0.225616	4.87647	1.08001e-06	0.000112866
gene10476	AAEL012698	997.358	0.621862	0.126661	4.90966	9.12342e-07	9.69194e-05
gene10518	AAEL013877	1008.97	-0.731709	0.148402	-4.93057	8.19894e-07	9.00287e-05
gene10530	AAEL006617	161.039	1.17529	0.227098	5.17527	2.27584e-07	2.91722e-05
gene10602	AAEL003229	22717.5	0.948349	0.12222	7.75936	8.53603e-15	4.49403e-12
gene10625	AAEL003283	7093.12	0.962699	0.155515	6.19038	6.00205e-10	1.40273e-07
gene10665	AAEL017485	1590.78	0.979839	0.105984	9.24519	2.34828e-20	1.88655e-17
gene10666	AAEL003224	301.291	1.51054	0.196749	7.67746	1.62279e-14	7.44974e-12
gene10691	AAEL004728	302.713	-1.24423	0.209246	-5.94623	2.74389e-09	5.68871e-07
gene10706	AAEL004724	3699.27	0.948068	0.18626	5.09004	3.57996e-07	4.34121e-05
gene10708	AAEL004710	1549.05	-0.366892	0.0727381	-5.04402	4.55848e-07	5.37566e-05
gene10718	AAEL005957	212.187	1.01435	0.18425	5.50527	3.68598e-08	5.64043e-06
gene10819	AAEL009792	1776.9	0.915813	0.156444	5.85393	4.80084e-09	9.51127e-07
gene10972	AAEL009483	549.559	-0.724382	0.173688	-4.1706	3.03804e-05	0.00228368
gene11141	AAEL014141	318.818	-0.885427	0.228709	-3.87141	0.000108206	0.00694929
gene11156	AAEL007905	857.704	-0.67423	0.176949	-3.81032	0.000138788	0.00859495
gene11167	AAEL007909	2408.12	-0.586975	0.150162	-3.90895	9.26969e-05	0.00614188
gene11241	AAEL009362	223.489	-1.08835	0.220805	-4.92901	8.26465e-07	9.00287e-05
gene11415	AAEL013576	215.303	-1.07763	0.205803	-5.23623	1.63891e-07	2.24113e-05
gene11517	AAEL015432	223.943	-1.41336	0.222541	-6.35104	2.13866e-10	5.61028e-08
gene11537	AAEL017183	344.802	0.729814	0.0888868	8.2106	2.2008e-16	1.4889e-13
gene1160	AAEL006514	12141	-0.854528	0.106319	-8.03736	9.17918e-16	5.61853e-13
gene11669	AAEL018265	71.6961	1.32221	0.164711	8.02749	9.94851e-16	5.81264e-13
gene11671	AAEL017018	1111.73	1.0732	0.152838	7.0218	2.19021e-12	8.28027e-10
gene11683	AAEL012439	1402.04	-0.719719	0.159751	-4.50525	6.62945e-06	0.000571913
gene11723	AAEL010937	328.904	-0.588101	0.104615	-5.62157	1.89233e-08	3.07899e-06
gene11762	AAEL000703	25187.7	-0.506174	0.13426	-3.7701	0.000163183	0.00980164
gene11903	AAEL014005	461.108	-1.07499	0.224591	-4.78641	1.69787e-06	0.000169181
gene11904	AAEL014004	219.172	-1.54248	0.224412	-6.87344	6.26735e-12	2.30173e-09
gene12041	AAEL003497	8701.88	-0.344463	0.0830112	-4.14959	3.33066e-05	0.00245646
gene12135	AAEL006138	78671.5	-3.11644	0.228121	-13.6614	1.72734e-42	3.70054e-39
gene12148	AAEL006126	34484.5	-3.21977	0.228834	-14.0703	5.77886e-45	1.48563e-41
gene12248	AAEL001198	2823.39	-0.44863	0.093321	-4.80738	1.52921e-06	0.000153566
gene12262	AAEL001204	2537.66	-0.741412	0.123101	-6.02281	1.71418e-09	3.73458e-07
gene12315	AAEL011658	10230.3	-0.843353	0.104858	-8.04279	8.78187e-16	5.61853e-13
gene12395	AAEL009861	4589.67	0.751881	0.187798	4.00367	6.23684e-05	0.00426427
gene12537	AAEL006834	17333.4	-0.871972	0.228577	-3.81479	0.0001363	0.00850488
gene12606	AAEL013851	67.1479	-0.99125	0.229164	-4.3255	1.52187e-05	0.00122263
gene12614	AAEL004818	1784.3	0.212484	0.0436042	4.873	1.09914e-06	0.000113938
gene12721	AAEL009020	494.912	-0.658544	0.148157	-4.44492	8.79243e-06	0.000743539
gene12776	AAEL002686	211.559	0.882859	0.225514	3.91487	9.04527e-05	0.00602424
gene12985	AAEL001511	2571.76	0.770702	0.133828	5.75892	8.46528e-09	1.53257e-06
gene12998	AAEL001512	321.291	0.682495	0.146217	4.66769	3.04606e-06	0.000285235
gene13017	AAEL014080	1973.67	-0.286925	0.0750707	-3.82206	0.000132341	0.00837985
gene13101	AAEL007046	892.705	-2.14487	0.178273	-12.0314	2.42987e-33	3.9042e-30
gene13184	AAEL013496	155.008	1.19553	0.224002	5.33712	9.4433e-08	1.34871e-05
gene13329	AAEL006446	6426.77	-0.895325	0.229171	-3.90679	9.35303e-05	0.00616533
gene13411	AAEL002347	8.66775	-0.870941	0.186767	-4.66325	3.11253e-06	0.000287831
gene13496	AAEL006563	16444.7	-3.08923	0.227706	-13.5667	6.30905e-42	1.15852e-38
gene13569	AAEL014268	8.07256	-1.21436	0.213186	-5.69624	1.2248e-08	2.07153e-06
gene13578	AAEL004137	2890.16	-0.358889	0.0902471	-3.97674	6.98659e-05	0.00475162
gene13768	AAEL017263	9210.49	0.137427	0.0334593	4.10729	4.00323e-05	0.00287472
gene13935	AAEL012255	291.645	-0.975613	0.227959	-4.27978	1.87081e-05	0.00147059
gene13977	AAEL000838	3125.24	0.304322	0.0656869	4.63291	3.60556e-06	0.000326379
gene14106	AAEL009637	33689.5	-0.283432	0.0594005	-4.77154	1.8282e-06	0.000180767
gene14241	AAEL009749	2697.7	-0.728387	0.156085	-4.6666	3.06228e-06	0.000285235
gene14395	AAEL005386	2372.16	0.843685	0.114938	7.34032	2.13087e-13	8.83556e-11
gene14402	AAEL005376	357.544	0.721172	0.190633	3.78305	0.00015492	0.00939315
gene14454	AAEL006707	1812.32	0.419873	0.0909915	4.61443	3.94185e-06	0.000351865
gene14492	AAEL005772	197831	-1.32272	0.137396	-9.62708	6.14529e-22	7.18105e-19
gene14515	AAEL014457	36477.4	0.333248	0.087808	3.79519	0.000147531	0.00898749
gene14556	AAEL000551	8454.36	0.513248	0.0983213	5.2201	1.78823e-07	2.39436e-05
gene14572	AAEL000543	479.527	-1.03461	0.226982	-4.55811	5.16158e-06	0.000454431
gene14940	AAEL003027	331.915	-0.5597	0.125007	-4.47737	7.55688e-06	0.000647574
gene14952	AAEL003029	166.508	-1.32936	0.229042	-5.80401	6.47472e-09	1.20617e-06
gene15097	AAEL010198	991.133	-0.702741	0.16373	-4.29209	1.77002e-05	0.00140443
gene15148	AAEL009198	2059.34	-0.82078	0.200697	-4.08965	4.32016e-05	0.00308508
gene15231	AAEL012427	1494.06	-0.446593	0.0850729	-5.24953	1.52484e-07	2.10756e-05
gene15235	AAEL005008	718.123	0.948864	0.228588	4.15099	3.31047e-05	0.00245646
gene15396	AAEL001937	1270.09	-0.86814	0.171937	-5.04916	4.43752e-07	5.28147e-05
gene15448	AAEL006023	51.1652	-1.3701	0.22878	-5.98871	2.11518e-09	4.45714e-07
gene15580	AAEL002539	3117.68	-0.288081	0.0763378	-3.77377	0.000160796	0.00970365
gene15582	AAEL002559	8313.33	-1.04131	0.145967	-7.13386	9.75935e-13	3.80141e-10
gene15601	AAEL002576	878.172	-1.56047	0.201186	-7.75635	8.74053e-15	4.49403e-12
gene15762	AAEL018102	4070.77	-2.0967	0.228785	-9.16452	4.977e-20	3.7632e-17
gene1720	AAEL001699	1947.91	-0.367175	0.0608034	-6.03872	1.55338e-09	3.4426e-07
gene1826	AAEL001421	27232.2	0.179014	0.0379274	4.71991	2.35949e-06	0.000226335
gene1979	AAEL012918	6348.74	-0.185797	0.0457099	-4.06469	4.80957e-05	0.00339682
gene21	AAEL007206	340.367	-0.60096	0.155195	-3.87228	0.000107821	0.00694929
gene2126	AAEL008746	39.1732	-1.08814	0.200353	-5.43109	5.60118e-08	8.27558e-06
gene2225	AAEL003352	843.764	0.837048	0.200797	4.16863	3.06431e-05	0.00229004
gene2276	AAEL007889	69819.4	-0.725405	0.0366405	-19.7979	3.10552e-87	1.33061e-83
gene23	AAEL007207	583.188	-0.607633	0.139158	-4.36651	1.26246e-05	0.00103361
gene2465	AAEL006200	2283.95	0.510563	0.103467	4.93456	8.0331e-07	8.9015e-05
gene2472	AAEL006194	9539.57	0.471233	0.0860652	5.4753	4.3677e-08	6.60499e-06
gene2483	AAEL006210	23134	0.455402	0.119739	3.80328	0.000142794	0.00875942
gene2545	AAEL011112	2583.8	-0.495003	0.0984826	-5.0263	5.00029e-07	5.84306e-05
gene2546	AAEL011126	2929.86	-1.2017	0.208934	-5.75159	8.84098e-09	1.57836e-06
gene2557	AAEL011130	26.0533	-1.20451	0.227476	-5.29511	1.18945e-07	1.66187e-05
gene2627	AAEL012430	351.133	-1.72212	0.219514	-7.84515	4.32432e-15	2.41673e-12
gene2813	AAEL014662	265.918	-1.39057	0.205532	-6.76572	1.32644e-11	4.60812e-09
gene2817	AAEL013355	615.981	-0.415004	0.0870939	-4.76501	1.88842e-06	0.000185296
gene2836	AAEL006594	13.6489	-1.70543	0.224944	-7.58157	3.41399e-14	1.51322e-11
gene2859	AAEL011645	61.1838	-0.798126	0.204513	-3.90257	9.51775e-05	0.0062419
gene2865	AAEL001316	8167.03	-0.527555	0.11347	-4.64931	3.33054e-06	0.000305791
gene2879	AAEL001307	66.0522	-0.937764	0.18845	-4.9762	6.48446e-07	7.37621e-05
gene3000	AAEL004451	2517.88	0.401222	0.105509	3.80274	0.000143105	0.00875942
gene3177	AAEL004247	7591.83	-0.802244	0.111814	-7.17483	7.23979e-13	2.90813e-10
gene3267	AAEL005879	2710.57	-0.276395	0.0582512	-4.74488	2.08629e-06	0.00020316
gene3333	AAEL005032	40833.3	-1.67228	0.167881	-9.96112	2.25509e-23	2.89869e-20
gene3416	AAEL006874	95.184	0.934415	0.226627	4.12314	3.73736e-05	0.00271413
gene3423	AAEL006876	5655.72	-0.479806	0.113049	-4.24425	2.19329e-05	0.00169835
gene3487	AAEL003742	122.231	0.834883	0.14631	5.70626	1.15487e-08	1.97929e-06
gene3532	AAEL004313	1113.97	0.68976	0.158788	4.34389	1.39979e-05	0.00113879
gene3576	AAEL009691	12284.3	-0.861108	0.165104	-5.21556	1.83267e-07	2.42858e-05
gene3579	AAEL012133	92.9413	-0.911737	0.220189	-4.1407	3.4625e-05	0.0025288
gene3582	AAEL012131	255.863	0.614933	0.114641	5.36398	8.14075e-08	1.17574e-05
gene3808	AAEL011740	12564.2	0.521467	0.0966223	5.39696	6.77777e-08	9.90016e-06
gene3817	AAEL002416	4549.71	-0.66575	0.143984	-4.62378	3.76805e-06	0.000338703
gene3830	AAEL002430	1312.48	-0.491601	0.128217	-3.83413	0.00012601	0.00801849
gene3916	AAEL013977	3628.94	0.181336	0.0449938	4.03024	5.57211e-05	0.0038926
gene3927	AAEL005458	18306.7	-0.361073	0.0654783	-5.5144	3.49977e-08	5.42e-06
gene3929	AAEL005446	8002.94	-0.303741	0.0684348	-4.43839	9.06328e-06	0.000761434
gene4125	AAEL001549	5560.06	-0.300832	0.0590599	-5.09367	3.51191e-07	4.29924e-05
gene4248	AAEL015312	3366.23	-2.01964	0.216413	-9.33232	1.03576e-20	8.87575e-18
gene4274	AAEL012341	7871.92	-0.926207	0.141826	-6.5306	6.5506e-11	2.0048e-08
gene4317	AAEL012867	8.29204	-0.813241	0.215882	-3.76706	0.00016518	0.00987545
gene4359	AAEL010434	82995	-4.54058	0.223293	-20.3346	6.35703e-92	4.08566e-88
gene4376	AAEL002404	2204.87	0.626777	0.138003	4.54176	5.57875e-06	0.000487818
gene4406	AAEL002390	1462.03	1.06967	0.141465	7.56139	3.9877e-14	1.7086e-11
gene4494	AAEL004739	14922.1	-0.892645	0.140642	-6.34691	2.19688e-10	5.64775e-08
gene452	AAEL008006	2339.7	-1.173	0.200389	-5.85363	4.80965e-09	9.51127e-07
gene4589	AAEL005134	432.51	-0.717368	0.153684	-4.6678	3.04442e-06	0.000285235
gene4748	AAEL010382	1239.97	0.671517	0.170042	3.94912	7.84379e-05	0.00525125
gene4756	AAEL010379	4879.01	0.578091	0.10903	5.30214	1.14452e-07	1.61666e-05
gene4782	AAEL017061	623.441	0.755298	0.198252	3.8098	0.000139081	0.00859495
gene4784	AAEL014891	2161.11	1.05739	0.176546	5.98928	2.10769e-09	4.45714e-07
gene4807	AAEL012216	480.302	-2.09783	0.218304	-9.60969	7.27677e-22	7.79463e-19
gene4856	AAEL011584	3027.03	0.325626	0.0852971	3.81755	0.000134784	0.00849269
gene5030	AAEL002294	819.368	-1.2931	0.191284	-6.76009	1.37903e-11	4.66474e-09
gene5040	AAEL002291	26.1163	-0.949035	0.21895	-4.33449	1.46097e-05	0.00118109
gene5042	AAEL002310	348.913	-0.408905	0.101562	-4.02618	5.66909e-05	0.00393895
gene5054	AAEL002283	1019.46	-1.13197	0.226166	-5.00507	5.58418e-07	6.46658e-05
gene5062	AAEL002296	14608.1	-0.575933	0.113513	-5.07371	3.90133e-07	4.6867e-05
gene5160	AAEL012464	5914.7	-0.595552	0.1338	-4.45105	8.54499e-06	0.000727399
gene5219	AAEL000641	45167.7	0.200106	0.0361349	5.53776	3.06362e-08	4.80241e-06
gene5265	AAEL007758	2682.49	0.513057	0.134441	3.81621	0.000135518	0.00849732
gene5295	AAEL005349	56.572	1.06054	0.206041	5.14721	2.6439e-07	3.29948e-05
gene5340	AAEL008292	874.121	-0.325352	0.0769969	-4.22552	2.38395e-05	0.00183492
gene5402	AAEL011943	954.289	1.08784	0.212119	5.12845	2.92144e-07	3.61078e-05
gene5425	AAEL006885	74196.4	0.172812	0.0406615	4.25002	2.13755e-05	0.00166521
gene5451	AAEL013909	80.6786	-0.875866	0.218566	-4.00732	6.14111e-05	0.00422128
gene5500	AAEL006240	16524.3	-0.353027	0.068232	-5.17393	2.2922e-07	2.91722e-05
gene5508	AAEL006235	643.272	-1.01899	0.158023	-6.44838	1.13054e-10	3.37951e-08
gene5526	AAEL004220	15966	0.879916	0.137906	6.38056	1.76437e-10	4.72483e-08
gene5550	AAEL012287	1008.66	-0.672088	0.118461	-5.6735	1.39912e-08	2.33562e-06
gene5556	AAEL012288	275.351	1.01307	0.174676	5.7997	6.64332e-09	1.2199e-06
gene5589	AAEL014717	14274.5	-0.223569	0.0562458	-3.97486	7.04197e-05	0.00476408
gene5701	AAEL007038	9780.82	0.379723	0.064908	5.85017	4.9108e-09	9.56415e-07
gene5806	AAEL011810	5005.05	0.434106	0.104638	4.14866	3.34433e-05	0.00245646
gene6002	AAEL012060	20004.2	0.827889	0.159527	5.18963	2.10708e-07	2.73579e-05
gene6034	AAEL014452	8332.16	-0.667425	0.171928	-3.88201	0.000103596	0.00675954
gene6054	AAEL005480	593.35	1.07893	0.221695	4.86675	1.13451e-06	0.000116664
gene6074	AAEL014753	8250.02	-0.681021	0.166805	-4.08275	4.4506e-05	0.00316067
gene6229	AAEL009115	452.892	0.483357	0.102587	4.71166	2.45701e-06	0.000233944
gene6286	AAEL011597	506.733	-0.588347	0.126892	-4.63659	3.54203e-06	0.000322902
gene6296	AAEL017299	430.824	-1.31281	0.205383	-6.39201	1.63716e-10	4.54998e-08
gene6340	AAEL006971	180.458	0.829736	0.201499	4.11782	3.82469e-05	0.00276194
gene6499	AAEL010348	4667.42	0.185412	0.044416	4.17443	2.98729e-05	0.00225874
gene6528	AAEL007964	375.336	0.80261	0.187564	4.27913	1.87628e-05	0.00147059
gene6572	AAEL015594	1042.16	0.513587	0.12262	4.18844	2.80875e-05	0.00213631
gene6669	AAEL012616	5473.86	-0.38737	0.0699101	-5.54097	3.00805e-08	4.77352e-06
gene6671	AAEL012614	3666.12	-1.17994	0.22595	-5.22211	1.76892e-07	2.39344e-05
gene6846	AAEL002596	42.7247	-1.25723	0.226348	-5.55441	2.78552e-08	4.47564e-06
gene6983	AAEL009080	5937.94	0.287683	0.0711864	4.04126	5.31649e-05	0.00373433
gene7062	AAEL002482	265.721	-1.2431	0.217141	-5.72487	1.03515e-08	1.79808e-06
gene7142	AAEL005289	9781.62	-0.839089	0.130434	-6.43307	1.2505e-10	3.57198e-08
gene734	AAEL003402	1729.79	-0.913579	0.184658	-4.94742	7.5204e-07	8.40585e-05
gene7416	AAEL000926	55.2788	-0.870685	0.191903	-4.5371	5.70331e-06	0.00049534
gene7567	AAEL012266	898.075	-1.18924	0.218392	-5.44543	5.16813e-08	7.72456e-06
gene7580	AAEL009895	8858.95	-0.855569	0.1726	-4.95695	7.16076e-07	8.07408e-05
gene7586	AAEL017458	1362.35	-0.832403	0.0885804	-9.39714	5.60644e-21	5.54347e-18
gene7708	AAEL014248	3040.43	-0.617107	0.0686257	-8.99237	2.4195e-19	1.72779e-16
gene7754	AAEL007495	1737.25	-0.452148	0.0725033	-6.23624	4.48209e-10	1.0669e-07
gene7843	AAEL014321	262.702	0.80279	0.139791	5.7428	9.31244e-09	1.63975e-06
gene7990	AAEL000471	660.105	-1.36114	0.220584	-6.17062	6.80232e-10	1.56138e-07
gene7995	AAEL000415	7136.56	-0.657765	0.112992	-5.82134	5.83783e-09	1.11999e-06
gene8067	AAEL015606	66.4726	-1.0402	0.199736	-5.20788	1.91015e-07	2.50542e-05
gene8081	AAEL010697	8442.4	-1.09399	0.163059	-6.70913	1.95791e-11	6.45307e-09
gene8087	AAEL000085	34.2757	0.823248	0.208368	3.95093	7.78468e-05	0.00523897
gene8105	AAEL000006AAEL000025	4785.27	-1.13279	0.194772	-5.81597	6.02818e-09	1.1395e-06
gene8146	AAEL000080	3452.49	-1.36027	0.198106	-6.86634	6.58684e-12	2.35187e-09
gene8190	AAEL014610	1929.93	-0.576297	0.134067	-4.29857	1.71906e-05	0.00137247
gene8332	AAEL011764	364.135	1.09579	0.222398	4.92716	8.34354e-07	9.01243e-05
gene8473	AAEL011898	8957.8	0.43056	0.0971824	4.43043	9.40441e-06	0.000784963
gene8529	AAEL011892	1080.17	-0.546368	0.109284	-4.9995	5.7478e-07	6.59663e-05
gene8657	AAEL002675	284.549	1.09613	0.226304	4.84361	1.275e-06	0.00013007
gene8664	AAEL002672	66.2298	-0.916141	0.228442	-4.01039	6.06174e-05	0.00418912
gene8723	AAEL015308	527.766	1.69613	0.181362	9.35216	8.58775e-21	7.88479e-18
gene8760	AAEL013703	137.515	1.43668	0.229082	6.27147	3.5766e-10	8.67426e-08
gene8769	AAEL008751	146.648	-1.45029	0.226978	-6.38956	1.66368e-10	4.54998e-08
gene88	AAEL010988	68.615	0.790545	0.161594	4.89216	9.97369e-07	0.000105083
gene9228	AAEL009232	18365.4	0.256947	0.0584479	4.39618	1.10174e-05	0.000913662
gene924	AAEL009038	3874.52	-0.876197	0.148341	-5.90665	3.49144e-09	7.12365e-07
gene9256	AAEL008319	3036.03	-0.244824	0.0509103	-4.80894	1.51736e-06	0.000153566
gene9309	AAEL012567	571.335	0.514976	0.104865	4.91086	9.06764e-07	9.69194e-05
gene9314	AAEL018243	1555.78	0.312804	0.0807371	3.87435	0.000106911	0.00694059
gene9538	AAEL000213	526.664	-1.29767	0.229012	-5.66639	1.45833e-08	2.40326e-06
gene9573	AAEL000191	9118.92	-0.236385	0.0610756	-3.87038	0.000108667	0.00694929
gene959	AAEL011056	4183.93	0.500738	0.0755961	6.62385	3.49951e-11	1.09714e-08
gene9616	AAEL003620	23.232	1.37529	0.223871	6.14322	8.08631e-10	1.82353e-07
gene9623	AAEL018304	763.825	-1.05991	0.224486	-4.72151	2.341e-06	0.000226249
gene9632	AAEL003640	416.287	-0.918776	0.209545	-4.38462	1.16187e-05	0.000957355
gene9650	AAEL006586	1315.35	-1.75919	0.228976	-7.68287	1.55569e-14	7.40623e-12
gene9666	AAEL006568	2444.09	-1.42439	0.225979	-6.30319	2.9158e-10	7.20763e-08
gene9671	AAEL006576	1883.65	-1.17061	0.22699	-5.1571	2.50805e-07	3.16064e-05
gene9749	AAEL010179	256.695	-0.838583	0.130234	-6.43907	1.20209e-10	3.51176e-08
gene9893	AAEL010684	1319.73	-1.51851	0.22837	-6.64934	2.94409e-11	9.46083e-09

## Sheet: blood-fed hindlegs
Internal gene ID	Vectorbase or RU ID	baseMean	log2FoldChange (Non-blood-fed /Blood-fed)	lfcSE	stat	pvalue	padj
gene10010	AAEL009726	301.984	-0.732067	0.198443	-3.68904	0.000225098	0.00221721
gene10020	AAEL009723	3521.56	0.807189	0.218595	3.69262	0.000221956	0.00219279
gene10039	AAEL002113	553.275	0.36108	0.0970666	3.71992	0.000199286	0.00200488
gene10058	AAEL002123	5802.29	-0.246328	0.0671549	-3.66806	0.000244399	0.00237617
gene10070	AAEL014762	16575.7	-0.343807	0.0999601	-3.43944	0.000582915	0.00501783
gene10078	AAEL006339	234.933	-0.646328	0.124062	-5.20973	1.89112e-07	4.11695e-06
gene10082	AAEL006330	36580.1	-0.435038	0.13251	-3.28305	0.00102691	0.00803414
gene10083	AAEL006346	956.922	-0.364192	0.0932325	-3.90628	9.37271e-05	0.00104871
gene10084	AAEL006359	231.276	-0.780836	0.148787	-5.24801	1.53753e-07	3.44069e-06
gene10090	AAEL006355	375.899	-1.1701	0.216934	-5.3938	6.89848e-08	1.64157e-06
gene10103	AAEL006353	11.6932	-0.976348	0.274163	-3.5612	0.000369163	0.0033787
gene10121	AAEL006798	225.292	-0.614512	0.124799	-4.92403	8.4781e-07	1.61205e-05
gene10126	AAEL006811	545.23	-0.919987	0.239709	-3.83793	0.000124077	0.00132772
gene10131	AAEL006792	7456.13	-0.353173	0.069797	-5.06	4.19255e-07	8.52485e-06
gene10146	AAEL007590	14.1905	-2.18778	0.26291	-8.32141	8.69231e-17	8.35644e-15
gene10155	AAEL007593	5508.86	-0.340492	0.0856421	-3.97576	7.01561e-05	0.00080292
gene10159	AAEL007599	79.4078	-3.77873	0.279332	-13.5277	1.07259e-41	6.78382e-39
gene10161	AAEL007585	74.1464	-5.72037	0.260492	-21.9599	6.96621e-107	2.79043e-103
gene10175	AAEL004513	266.671	-0.934739	0.190354	-4.91053	9.08312e-07	1.71084e-05
gene10176	AAEL004520	21577.8	-0.235908	0.0621219	-3.79749	0.000146167	0.00152738
gene10178	AAEL004524	7179.75	1.02952	0.185991	5.53532	3.10657e-08	7.95985e-07
gene10180	AAEL004518	2239.8	0.768058	0.138264	5.55501	2.77591e-08	7.18924e-07
gene10185	AAEL004511	633.909	0.634805	0.0713884	8.89227	5.98728e-19	6.66196e-17
gene10190	AAEL004529	1677.83	-0.597382	0.0765498	-7.80383	6.00559e-15	5.01175e-13
gene10193	AAEL004527	1193.34	0.380763	0.0639927	5.95009	2.67991e-09	8.70391e-08
gene10225	AAEL003563	386.769	0.514578	0.118828	4.33042	1.48822e-05	0.000209659
gene1024	AAEL006747	1039.46	-0.294097	0.0876035	-3.35713	0.000787547	0.00645123
gene10264	AAEL008768	10740.3	0.198676	0.0572709	3.46906	0.000522291	0.0045547
gene10292	AAEL010132	103.742	-0.731678	0.212325	-3.44603	0.000568889	0.00491116
gene103	AAEL017196	929.651	0.513608	0.126462	4.06136	4.87877e-05	0.000585696
gene10313	AAEL009326	8856.77	0.195545	0.0462549	4.22756	2.36238e-05	0.000315782
gene1032	AAEL006736	74.7588	-0.849833	0.204484	-4.15599	3.23888e-05	0.000413181
gene10346	AAEL017378	685.101	0.712143	0.122818	5.79838	6.6959e-09	2.00161e-07
gene10351	AAEL004282	1689.27	0.440822	0.084594	5.21103	1.87795e-07	4.0957e-06
gene10364	AAEL004294	13690.8	0.443778	0.0743102	5.97196	2.34417e-09	7.82139e-08
gene10367	AAEL004301	31.3672	0.97156	0.240354	4.04221	5.29504e-05	0.000631255
gene1037	AAEL006734	2547.3	0.319017	0.0741097	4.30465	1.67249e-05	0.000232619
gene10393	AAEL006227	732.908	0.676652	0.109206	6.19613	5.78679e-10	2.16635e-08
gene10402	AAEL006216	4031.06	0.670696	0.0981747	6.83165	8.39423e-12	4.46343e-10
gene10413	AAEL001367	2362.16	-0.566985	0.0637041	-8.90029	5.57005e-19	6.31465e-17
gene10420	AAEL001388	2032.17	-0.539839	0.0805077	-6.70543	2.00813e-11	9.73053e-10
gene10426	AAEL001377	1028.92	0.361653	0.0981839	3.68342	0.000230125	0.00225698
gene10429	AAEL001378	1936.88	0.162336	0.0494211	3.28474	0.00102076	0.00800159
gene10432	AAEL001360	21865.8	0.442795	0.0733906	6.0334	1.60542e-09	5.52884e-08
gene10437	AAEL001376	225.767	-0.345043	0.0999965	-3.45055	0.000559441	0.00484701
gene10450	AAEL009052	113.313	0.737073	0.183957	4.00677	6.15555e-05	0.00071539
gene10490	AAEL001610	277.831	-0.436699	0.100589	-4.34141	1.41572e-05	0.000199914
gene10496	AAEL001625	1280.21	0.873111	0.0656518	13.2991	2.34251e-40	1.34047e-37
gene10498	AAEL001615	1466.22	0.300254	0.0631489	4.75469	1.98747e-06	3.43152e-05
gene10508	AAEL001607	238.845	-0.590778	0.159032	-3.71483	0.000203338	0.00203885
gene10514	AAEL001605	10401.4	0.271994	0.0706056	3.85231	0.00011701	0.00126335
gene10517	AAEL013880	12195	0.399543	0.109234	3.65767	0.000254515	0.00246256
gene10518	AAEL013877	846.832	-0.621147	0.136248	-4.55894	5.14121e-06	8.18304e-05
gene10519	AAEL017558	7969.81	0.393184	0.0767843	5.12063	3.04516e-07	6.34205e-06
gene10524	AAEL013239	389.324	-0.726322	0.146296	-4.96473	6.8796e-07	1.33558e-05
gene10526	AAEL013244	843.956	-0.508124	0.126025	-4.03194	5.53177e-05	0.000656221
gene10552	AAEL006622	1848.68	-0.526911	0.0962903	-5.4721	4.44724e-08	1.10877e-06
gene10565	AAEL010885	593.489	0.350496	0.0941447	3.72295	0.000196908	0.00198344
gene1061	AAEL012772	22511.7	0.617652	0.162132	3.80956	0.000139212	0.00146618
gene10611	AAEL003216	112.212	-1.53075	0.186412	-8.21164	2.18187e-16	2.03252e-14
gene1062	AAEL012762	10091.2	1.28335	0.203583	6.3038	2.90432e-10	1.14056e-08
gene1063	AAEL012766	152.615	1.5157	0.220085	6.88688	5.703e-12	3.08707e-10
gene10630	AAEL003236	1750.45	1.08722	0.137598	7.90141	2.75767e-15	2.40137e-13
gene10632	AAEL003230	1303.46	-0.33151	0.0568141	-5.835	5.37921e-09	1.64903e-07
gene1064	AAEL012763	455.487	-0.781041	0.193538	-4.0356	5.44628e-05	0.000646719
gene10641	AAEL003259	46.0903	-0.900097	0.200504	-4.48917	7.15e-06	0.000109734
gene1066	AAEL012764	146.287	0.957101	0.195074	4.90636	9.2782e-07	1.74485e-05
gene10666	AAEL003224	68.4542	0.739926	0.225435	3.28222	0.00102994	0.00803722
gene10669	AAEL012382	180.159	-1.26138	0.13148	-9.59373	8.49561e-22	1.17347e-19
gene10675	AAEL012974	302.181	0.426771	0.116072	3.67679	0.000236187	0.00230678
gene10688	AAEL004720	1501.01	-0.423763	0.12779	-3.31608	0.000912895	0.0072892
gene1069	AAEL012765	2649.19	1.18033	0.235045	5.0217	5.12149e-07	1.01392e-05
gene10707	AAEL004713	188.781	-0.572543	0.169546	-3.37692	0.000733027	0.00609183
gene10708	AAEL004710	5356.95	-0.885272	0.155098	-5.70781	1.14439e-08	3.2511e-07
gene10710	AAEL005964	13386.6	-1.03692	0.134	-7.73817	1.00855e-14	8.13409e-13
gene10718	AAEL005957	252.821	0.8306	0.155138	5.35393	8.60635e-08	2.02789e-06
gene10725	AAEL005956	79.1924	-0.895972	0.267692	-3.34702	0.000816848	0.00664595
gene10736	AAEL001664	2695.8	0.499074	0.0786302	6.34711	2.19397e-10	8.90708e-09
gene10741	AAEL001671	252.919	0.725657	0.187842	3.86313	0.000111943	0.0012185
gene1076	AAEL008110	25354.6	0.435756	0.0799822	5.44816	5.08935e-08	1.25583e-06
gene10767	AAEL001663	173.09	0.505346	0.151263	3.34085	0.000835217	0.00677247
gene10777	AAEL010723	5207.05	-0.235223	0.0621064	-3.78742	0.000152217	0.00158509
gene10806	AAEL008885	1363.78	0.802121	0.141933	5.6514	1.59145e-08	4.38636e-07
gene10807	AAEL008879	57.63	0.933612	0.251935	3.70577	0.000210754	0.00210351
gene10816	AAEL009805	1010.69	0.522913	0.120203	4.35025	1.35985e-05	0.000194077
gene10825	AAEL009795	4809.07	0.415823	0.0953197	4.3624	1.28642e-05	0.000185358
gene1084	AAEL008099	2546.1	-0.364585	0.0901169	-4.04569	5.21688e-05	0.000624415
gene10845	AAEL002904	538.48	0.831131	0.225262	3.68961	0.000224595	0.00221455
gene10847	AAEL002888	868.462	0.267973	0.0642431	4.17124	3.02944e-05	0.000391449
gene1086	AAEL008102	2032.06	-0.255635	0.0769809	-3.32076	0.000897725	0.00719197
gene10862	AAEL002899	391.407	-0.570198	0.13584	-4.19758	2.6978e-05	0.000353924
gene10872	AAEL002917	105.753	0.738397	0.162719	4.53788	5.68239e-06	8.9849e-05
gene10875	AAEL002889	9.29202	-1.69337	0.265639	-6.37472	1.83298e-10	7.51773e-09
gene10882	AAEL002903	8243.95	-0.591524	0.167831	-3.52452	0.000424252	0.00380466
gene10895	AAEL017308	45.5306	1.01077	0.22329	4.52674	5.99016e-06	9.42196e-05
gene10908	AAEL011452	1931.13	-0.463885	0.103242	-4.49317	7.01698e-06	0.000107971
gene10909	AAEL011448	9014.68	-0.878896	0.108574	-8.09492	5.7304e-16	5.25666e-14
gene10910	AAEL017998	36.3445	1.30379	0.223829	5.82497	5.71238e-09	1.72911e-07
gene10912	AAEL010258	13831.1	0.329648	0.0878536	3.75224	0.000175263	0.00179093
gene10930	AAEL005977	4151.05	-0.528261	0.126107	-4.18899	2.80196e-05	0.000365593
gene10937	AAEL005985	11452.7	-0.333073	0.0789684	-4.21781	2.4669e-05	0.000327567
gene1094	AAEL017144	184.492	-1.0181	0.248728	-4.09323	4.25411e-05	0.000521118
gene10954	AAEL010795	2190.85	-0.325905	0.0848697	-3.84006	0.000123005	0.0013186
gene10965	AAEL009486	15516.5	-0.174233	0.0497212	-3.50421	0.000457971	0.00407059
gene10966	AAEL009480	403.007	-1.0199	0.107991	-9.4443	3.57791e-21	4.67345e-19
gene10970	AAEL009487	67865.3	0.426042	0.12139	3.50968	0.000448638	0.00399389
gene10972	AAEL009483	2674.33	-0.326492	0.0956752	-3.4125	0.0006437	0.00545511
gene10974	AAEL009481	1001.25	-0.520817	0.0936972	-5.55851	2.72087e-08	7.07617e-07
gene10979	AAEL017115	569.35	1.21255	0.173528	6.98764	2.7955e-12	1.56979e-10
gene10992	AAEL011006	9669.51	-0.780461	0.129367	-6.03291	1.6103e-09	5.52884e-08
gene10993	AAEL011004	9134.91	0.489279	0.111232	4.39873	1.08887e-05	0.000159184
gene1103	AAEL007137	4781.35	-0.404215	0.0549026	-7.3624	1.80638e-13	1.17337e-11
gene11036	AAEL007193	8772.39	0.320839	0.0876205	3.66169	0.000250552	0.00242813
gene11038	AAEL007196	1955.12	0.248903	0.0673442	3.69598	0.000219043	0.00217181
gene11050	AAEL008849	7044.07	-0.40108	0.118979	-3.371	0.000748956	0.00619849
gene11061	AAEL008853	17500.1	-0.326546	0.0889813	-3.66982	0.000242718	0.00236174
gene11064	AAEL015124	210.99	-0.645072	0.139882	-4.61154	3.9969e-06	6.54369e-05
gene11071	AAEL013883	824.077	-0.414779	0.125816	-3.29672	0.000978194	0.00771323
gene11077	AAEL009579	311.612	0.601636	0.119077	5.05251	4.36036e-07	8.80647e-06
gene11080	AAEL009580	48.4473	1.19057	0.256297	4.64528	3.39608e-06	5.59818e-05
gene11081	AAEL009585	5879.43	1.16931	0.133774	8.74092	2.3122e-18	2.43735e-16
gene11083	AAEL009251	300.829	1.04766	0.258527	4.05242	5.0691e-05	0.000607332
gene11088	AAEL013603	79.3486	1.07805	0.280593	3.84203	0.000122019	0.0013092
gene11089	AAEL013601	3511.04	1.6354	0.211697	7.72522	1.11663e-14	8.94566e-13
gene11106	AAEL009648	5622.28	-0.330499	0.0910447	-3.63007	0.000283344	0.00271527
gene1113	AAEL007127	757.409	-0.529145	0.163397	-3.2384	0.00120201	0.00909255
gene11133	AAEL013560	537.185	0.524868	0.090209	5.81836	5.94271e-09	1.79431e-07
gene11139	AAEL014140	102.301	-0.692549	0.206555	-3.35285	0.00079985	0.00652975
gene11142	AAEL014139	863.888	-0.579207	0.0986716	-5.87005	4.35673e-09	1.35634e-07
gene11154	AAEL017212	68388.9	0.4717	0.111273	4.23912	2.24399e-05	0.00030096
gene11156	AAEL007905	982.296	-1.56263	0.240466	-6.49835	8.12083e-11	3.49291e-09
gene11166	AAEL007893	1507.14	0.464923	0.105647	4.4007	1.079e-05	0.000157934
gene11167	AAEL007909	1562.07	-1.43495	0.240482	-5.96697	2.41697e-09	8.02341e-08
gene11171	AAEL017978	1341.47	-0.598492	0.121244	-4.93626	7.96363e-07	1.52387e-05
gene11176	AAEL012308	35.7695	-1.3531	0.273484	-4.94764	7.51205e-07	1.44899e-05
gene11181	AAEL012312	8132.71	0.306752	0.0808131	3.79582	0.000147155	0.00153504
gene11188	AAEL012307	4070.95	0.23612	0.0557462	4.23563	2.27913e-05	0.000305333
gene11192	AAEL013491	9611.53	1.3973	0.151644	9.21436	3.13151e-20	3.87952e-18
gene11195	AAEL013488	546.47	0.531377	0.0806197	6.59116	4.36409e-11	2.01705e-09
gene11211	AAEL007920	2959.69	-0.315373	0.0738766	-4.26892	1.96423e-05	0.000269029
gene11238	AAEL009369	2758.24	0.284252	0.0831838	3.41716	0.000632788	0.00536642
gene1124	AAEL006820	9790.43	-0.619847	0.163766	-3.78495	0.000153737	0.00159677
gene11271	AAEL002459	3227.86	0.378405	0.0749358	5.04973	4.42444e-07	8.92088e-06
gene11280	AAEL011724	687.131	0.28816	0.0851036	3.38599	0.000709225	0.00591858
gene11288	AAEL014519	1143.4	-0.449596	0.108268	-4.15262	3.28697e-05	0.000417984
gene1129	AAEL006832	468.259	-0.321487	0.0846753	-3.7967	0.000146636	0.00153095
gene11303	AAEL018039	8559.49	-0.641171	0.0915219	-7.00565	2.45833e-12	1.39348e-10
gene11306	AAEL003379	1413.43	0.279203	0.0606565	4.60303	4.16398e-06	6.76825e-05
gene1131	AAEL006827	96.2813	-1.01568	0.275285	-3.68956	0.000224643	0.00221455
gene11312	AAEL003387	40007.6	-0.364688	0.0752171	-4.84847	1.24418e-06	2.2688e-05
gene11322	AAEL003397	1374.21	0.395304	0.0703619	5.61815	1.93012e-08	5.18888e-07
gene11332	AAEL018301	5455.39	-0.484806	0.134234	-3.61164	0.000304264	0.00288598
gene1134	AAEL006531	4666.49	0.297473	0.0547552	5.43277	5.54859e-08	1.35248e-06
gene11350	AAEL011249	1624.78	0.317574	0.0916713	3.46427	0.000531673	0.00462644
gene11365	AAEL012137	3274.14	-0.410769	0.0804146	-5.10815	3.25335e-07	6.74061e-06
gene11369	AAEL012136	144.618	0.541041	0.130202	4.15541	3.24704e-05	0.000413782
gene11378	AAEL001036	1500.49	0.311839	0.0771984	4.03945	5.35759e-05	0.000637448
gene11395	AAEL017334	17.3071	-1.94744	0.278642	-6.98903	2.76802e-12	1.56166e-10
gene11400	AAEL001037	3318.91	0.492139	0.13682	3.59697	0.000321945	0.00302251
gene11405	RU140	244.449	-0.83262	0.201687	-4.12827	3.65506e-05	0.000458484
gene11413	AAEL001019	794.842	0.3922	0.0960158	4.08475	4.41252e-05	0.000536693
gene11415	AAEL013576	138.287	-0.991806	0.19493	-5.08802	3.61814e-07	7.44507e-06
gene11446	AAEL012226	2146.44	-0.187592	0.0539142	-3.47945	0.000502444	0.00441365
gene11454	AAEL011078	21329.7	0.376448	0.100843	3.73303	0.000189193	0.00191597
gene11456	AAEL011069	5816.21	0.410006	0.102842	3.98677	6.69801e-05	0.000771716
gene11457	AAEL011071	2073.51	0.315075	0.0756199	4.16656	3.09224e-05	0.000397853
gene11458	AAEL011070	17835.3	0.730448	0.11905	6.13566	8.48051e-10	3.09758e-08
gene1146	AAEL006525	2454.86	-0.264432	0.0611383	-4.32514	1.52436e-05	0.0002135
gene11465	AAEL012334	1313.12	0.514357	0.153061	3.36047	0.000778105	0.00638695
gene11475	AAEL005200	22450.3	1.69222	0.179928	9.40499	5.20337e-21	6.652e-19
gene11480	AAEL005174	14259.5	0.515473	0.134771	3.82482	0.000130866	0.0013917
gene11484	AAEL005175	36507.5	-0.793463	0.0788064	-10.0685	7.61192e-24	1.32569e-21
gene11486	AAEL005204	3296.96	0.795183	0.139678	5.69299	1.24833e-08	3.50496e-07
gene11491	AAEL005171	743.475	0.518333	0.0784288	6.60897	3.87016e-11	1.80262e-09
gene11492	AAEL005172	2152.08	0.238	0.0737619	3.2266	0.0012527	0.00942033
gene11527	AAEL000575	1613.95	-0.95749	0.170062	-5.63024	1.79961e-08	4.89274e-07
gene11537	AAEL017183	3436.91	0.589018	0.129334	4.55425	5.25738e-06	8.35687e-05
gene11547	AAEL000564	11351.6	-0.41978	0.0749395	-5.60158	2.12401e-08	5.67206e-07
gene11551	AAEL000594	878.224	-0.359469	0.0902813	-3.98166	6.84354e-05	0.000786222
gene11555	AAEL000567	10105.1	-0.569128	0.108135	-5.26313	1.41627e-07	3.21119e-06
gene11562	AAEL001749	4132.69	-0.640902	0.118668	-5.40079	6.6349e-08	1.59044e-06
gene11567	AAEL001763	10228	0.567119	0.172556	3.28658	0.00101412	0.00795474
gene1158	AAEL006521	785.555	0.454931	0.101486	4.48269	7.37081e-06	0.000112691
gene11612	AAEL015524	1918.66	-0.418515	0.104654	-3.99904	6.36002e-05	0.000737015
gene11617	AAEL005058	2072.79	-0.568892	0.0886091	-6.42024	1.36062e-10	5.71699e-09
gene11622	AAEL005052	5372.5	0.224826	0.0657422	3.41982	0.000626628	0.00534056
gene1163	AAEL013145	241.339	-1.30811	0.234835	-5.57033	2.54261e-08	6.65676e-07
gene11640	AAEL005071	14739	-0.816868	0.101969	-8.01097	1.13807e-15	1.00763e-13
gene11641	AAEL005068	1114.15	-0.301629	0.0856935	-3.51986	0.00043178	0.00386639
gene1165	AAEL013141	218.488	-1.18203	0.245283	-4.81902	1.44267e-06	2.57984e-05
gene11655	AAEL009104	969.75	-0.568291	0.117326	-4.8437	1.27445e-06	2.30648e-05
gene11666	AAEL009107	1711.32	-0.51058	0.107785	-4.73702	2.16883e-06	3.72859e-05
gene11669	AAEL018265	279.678	0.92481	0.141679	6.5275	6.68781e-11	2.95469e-09
gene11671	AAEL017018	6791.99	1.7676	0.114016	15.5031	3.30767e-54	2.83916e-51
gene11672	AAEL013749	1428.23	0.276236	0.0629343	4.38927	1.13732e-05	0.000165497
gene11677	AAEL013752	3462.99	1.53864	0.242486	6.34529	2.22011e-10	8.98285e-09
gene1168	AAEL013140	340.161	0.503344	0.120037	4.19325	2.74988e-05	0.000359971
gene11685	AAEL012444	2863.72	2.56073	0.143079	17.8973	1.23889e-71	2.48128e-68
gene11691	AAEL012443	1797.03	0.67646	0.15217	4.44542	8.77209e-06	0.000132098
gene1170	AAEL013146	44.8506	-1.40101	0.255937	-5.47404	4.39893e-08	1.10027e-06
gene11700	AAEL013905	3500.46	-0.240823	0.0494942	-4.86568	1.14063e-06	2.09587e-05
gene11706	AAEL013332	123.997	0.572224	0.1598	3.58088	0.000342438	0.00317766
gene11724	AAEL010932	1931.83	-0.526855	0.0908804	-5.79724	6.74155e-09	2.01025e-07
gene11733	AAEL000690	2709	0.546669	0.168159	3.2509	0.0011504	0.00881091
gene11746	AAEL000714	1395.19	1.39076	0.0876537	15.8665	1.08022e-56	1.08176e-53
gene11752	AAEL000708	556.856	0.388258	0.117726	3.29797	0.000973854	0.00769921
gene11762	AAEL000703	11039.7	0.470723	0.0974762	4.82911	1.37145e-06	2.46403e-05
gene11767	AAEL000687	618.228	-0.462403	0.140161	-3.29908	0.000970025	0.00767399
gene11779	AAEL009385	372.73	0.862231	0.242839	3.55063	0.000384317	0.00348817
gene11796	AAEL018266	9916.46	1.16335	0.0879496	13.2275	6.0869e-40	3.29261e-37
gene11809	AAEL014804	2439.11	-0.559943	0.171196	-3.27078	0.00107252	0.00832054
gene11813	AAEL015522	345.917	-0.568148	0.142627	-3.98345	6.79221e-05	0.000781071
gene11834	AAEL000782	616.049	0.256416	0.0798018	3.21316	0.00131283	0.00976257
gene11848	AAEL000762	3581.04	0.513667	0.099503	5.16233	2.43892e-07	5.15995e-06
gene11853	AAEL000794	9941.28	0.792019	0.117639	6.73264	1.66617e-11	8.23967e-10
gene1186	AAEL012823	4121.1	-0.429232	0.0825005	-5.20278	1.96329e-07	4.25096e-06
gene11862	AAEL000767	11981.8	-0.236997	0.0579608	-4.08892	4.33391e-05	0.000529275
gene11863	AAEL000791	4101.07	0.245564	0.0706125	3.47764	0.000505857	0.00443672
gene11879	AAEL014899	1028.43	0.608705	0.1141	5.33484	9.56286e-08	2.23574e-06
gene11887	AAEL012705	1963.86	-0.438945	0.131895	-3.32799	0.000874749	0.00702195
gene11889	AAEL017254	801.422	-0.295003	0.0908985	-3.24541	0.00117282	0.00893268
gene11900	AAEL013431	144845	0.670738	0.0895803	7.48756	7.01661e-14	4.71054e-12
gene11919	AAEL001008	633.47	-0.282751	0.0819704	-3.44943	0.000561779	0.00486376
gene11926	AAEL000988	740.086	0.317222	0.095289	3.32905	0.00087142	0.00700458
gene1193	AAEL012820	1526.97	0.318486	0.0661797	4.81243	1.49103e-06	2.65841e-05
gene11939	AAEL000996	1866.84	0.400352	0.0635324	6.30154	2.94698e-10	1.15355e-08
gene1195	AAEL012522	1893.09	0.370279	0.0869925	4.25644	2.07703e-05	0.000281395
gene11965	AAEL014077	376.873	0.437128	0.0881395	4.9595	7.06733e-07	1.36981e-05
gene11990	AAEL010000	52460.3	-1.11442	0.116002	-9.60697	7.47169e-22	1.04404e-19
gene11995	AAEL010015	4374.24	-0.348198	0.0604602	-5.75913	8.455e-09	2.4842e-07
gene11999	AAEL010002	3402.97	0.342801	0.0830172	4.12928	3.639e-05	0.000457425
gene12003	AAEL007817	18228.5	-0.479991	0.0924758	-5.19045	2.09791e-07	4.50188e-06
gene12013	AAEL007826	17606.9	-1.37726	0.0855194	-16.1047	2.36476e-58	2.58339e-55
gene12014	AAEL009662	1766.2	0.501851	0.111952	4.48275	7.36878e-06	0.000112691
gene12015	AAEL009658	18427.6	0.334921	0.0853737	3.923	8.74541e-05	0.000986111
gene12016	AAEL009660	3742.2	0.474388	0.087182	5.44136	5.28763e-08	1.30208e-06
gene1202	AAEL012524	9.91459	-0.888977	0.270717	-3.28378	0.00102424	0.00801847
gene12027	AAEL006897	8925.41	0.409564	0.114533	3.57594	0.000348972	0.00322584
gene1203	AAEL012518	1070.43	-2.68473	0.229455	-11.7005	1.26738e-31	4.35145e-29
gene12054	AAEL003495	1421.68	-0.318054	0.0663763	-4.79168	1.65394e-06	2.91001e-05
gene1206	AAEL009208	2686.2	-0.380644	0.0998915	-3.81058	0.000138643	0.00146386
gene12060	AAEL012302	366.384	-1.95386	0.212842	-9.17984	4.3174e-20	5.29411e-18
gene12077	AAEL008279	128.405	1.70064	0.16714	10.1749	2.56539e-24	4.89339e-22
gene12079	AAEL008259	197.647	-0.901106	0.218644	-4.12134	3.76672e-05	0.000470039
gene1208	AAEL003591	759.119	0.258029	0.0795069	3.24537	0.00117299	0.00893268
gene12091	AAEL008267	30.4049	-2.06351	0.213093	-9.68363	3.53938e-22	5.06342e-20
gene12104	AAEL002938	11462.7	-0.184829	0.0339811	-5.43918	5.35273e-08	1.31541e-06
gene1211	AAEL003593	36113	-0.663775	0.139145	-4.77038	1.8388e-06	3.20245e-05
gene12119	AAEL002948	455.519	0.271724	0.0824011	3.29758	0.000975216	0.00769985
gene12123	AAEL002944	2024.48	-0.60702	0.108606	-5.58918	2.28141e-08	6.02544e-07
gene12137	AAEL006145	10963.1	0.184719	0.0559777	3.29987	0.000967307	0.00766257
gene12139	AAEL006124	1450	0.35903	0.0584063	6.14711	7.89059e-10	2.89973e-08
gene12148	AAEL006126	686.147	-1.59671	0.225886	-7.06867	1.56427e-12	9.1697e-11
gene12156	AAEL006155	1978.99	0.338521	0.0523776	6.46308	1.02593e-10	4.37184e-09
gene12165	AAEL006144	1882.98	-0.291414	0.0693232	-4.2037	2.62592e-05	0.000345626
gene12167	AAEL006148	4118.14	0.554585	0.109477	5.06576	4.06771e-07	8.29909e-06
gene12172	AAEL011182	988.136	-0.460602	0.092638	-4.97206	6.62457e-07	1.28815e-05
gene12178	AAEL004414	736.676	0.582229	0.101267	5.74942	8.95493e-09	2.62467e-07
gene12226	AAEL009356	566.226	0.362102	0.0877104	4.12838	3.65325e-05	0.000458484
gene12239	AAEL001200	2661.03	0.363055	0.064855	5.59795	2.16899e-08	5.7674e-07
gene12240	AAEL001212	4309.68	-0.252689	0.0618396	-4.0862	4.38495e-05	0.000534421
gene12248	AAEL001198	8425.22	-0.940998	0.151012	-6.23127	4.62684e-10	1.77072e-08
gene12252	AAEL001199	788.434	0.539191	0.0786969	6.8515	7.30817e-12	3.90321e-10
gene12264	AAEL015296	511.807	0.315252	0.0890786	3.53903	0.000401598	0.00362585
gene12272	AAEL017419	10587.3	0.270144	0.0601671	4.4899	7.12563e-06	0.0001095
gene12279	AAEL004492	31.4806	-0.919893	0.281098	-3.2725	0.001066	0.00828595
gene12287	AAEL004506	851.93	-0.682516	0.154178	-4.4268	9.56424e-06	0.000142597
gene12290	AAEL004494	17469.1	-0.455928	0.141524	-3.22157	0.00127492	0.00956352
gene12300	AAEL004490	810.325	0.333955	0.0972995	3.43224	0.000598626	0.00513102
gene12307	AAEL011666	563.069	0.437754	0.084785	5.1631	2.42889e-07	5.1478e-06
gene12315	AAEL011658	2563.32	-0.447848	0.121914	-3.67348	0.000239272	0.00233198
gene12319	AAEL011659	571.953	-0.270079	0.0805481	-3.35302	0.000799363	0.00652975
gene12323	AAEL011086	4794.44	0.420837	0.0706477	5.95685	2.57153e-09	8.42018e-08
gene12326	AAEL011087	701.546	0.2783	0.0848474	3.28001	0.00103805	0.00808885
gene12335	AAEL015445	400.414	-2.14767	0.183159	-11.7257	9.4097e-32	3.42655e-29
gene12342	AAEL001803	23189.9	-0.330834	0.0893266	-3.70365	0.000212521	0.00211399
gene12348	AAEL001810	6446.44	-0.249405	0.0694573	-3.59077	0.000329701	0.00308467
gene12352	AAEL001818	18326.5	-1.74314	0.229955	-7.58034	3.44644e-14	2.51005e-12
gene12354	AAEL018278	4137.4	-0.221403	0.0596159	-3.71382	0.000204156	0.00204275
gene12358	AAEL001808	7412.23	-0.345557	0.0754324	-4.58102	4.62712e-06	7.45363e-05
gene12359	AAEL001800	1660.41	-0.353071	0.0828051	-4.26387	2.00913e-05	0.000273738
gene1237	AAEL003606	772.765	-0.523458	0.147385	-3.55165	0.000382831	0.00347994
gene12371	AAEL001813	165.653	0.634879	0.175751	3.61238	0.000303404	0.00288449
gene12375	AAEL018042	1387.93	-0.857473	0.0955985	-8.96952	2.978e-19	3.50849e-17
gene12382	AAEL018041	227.133	-0.351962	0.106961	-3.29057	0.000999839	0.00785812
gene12391	AAEL009857	3693.97	-0.361155	0.0847576	-4.26104	2.03478e-05	0.000276605
gene12394	AAEL009863	58874.2	-0.415878	0.111071	-3.74425	0.000180935	0.00184418
gene12395	AAEL009861	3211.26	0.48002	0.11599	4.13847	3.49634e-05	0.000441804
gene124	AAEL003008	1196.31	-0.334556	0.08587	-3.89608	9.77635e-05	0.00108479
gene1241	AAEL013306	442.819	0.784277	0.173769	4.51334	6.38148e-06	9.95709e-05
gene12414	AAEL008438	175.092	0.586475	0.180029	3.25766	0.00112335	0.00863129
gene12421	AAEL004582	390.705	0.816639	0.207548	3.93471	8.32972e-05	0.000943433
gene12439	AAEL004569	650.977	0.35108	0.109467	3.20717	0.00134049	0.00990696
gene12444	AAEL004551	5891.06	-0.273854	0.0623561	-4.39178	1.12426e-05	0.00016396
gene12448	AAEL004554	961.663	0.323835	0.0849848	3.81051	0.000138682	0.00146386
gene12457	AAEL004567	44397.6	0.142253	0.0411184	3.45959	0.000541005	0.00470084
gene12466	AAEL011435	1128.94	0.344813	0.0672412	5.128	2.92839e-07	6.12007e-06
gene12537	AAEL006834	715.197	0.678091	0.179324	3.78138	0.000155963	0.00161475
gene12539	AAEL006848	508.388	-0.734925	0.122436	-6.00254	1.94253e-09	6.61285e-08
gene12545	AAEL006843	1759.78	-0.528002	0.0724089	-7.29194	3.0552e-13	1.94256e-11
gene12553	AAEL014372	8499.3	1.09222	0.0825882	13.2249	6.30191e-40	3.29261e-37
gene12561	AAEL008249	1636.39	0.347753	0.101745	3.41788	0.000631099	0.00535891
gene12572	AAEL014954	1251.13	0.355972	0.104065	3.42068	0.00062464	0.00533118
gene12587	AAEL007162	49814	-0.350991	0.0874758	-4.01243	6.00972e-05	0.000701153
gene12595	AAEL007158	3132.41	0.254022	0.0747907	3.39644	0.000682686	0.00573294
gene12618	AAEL004816	10692	0.478196	0.0726311	6.5839	4.58261e-11	2.10993e-09
gene12626	AAEL004806	87.6057	-0.775666	0.176439	-4.39624	1.10144e-05	0.000160826
gene12630	AAEL004802	5142.28	-0.439624	0.0687444	-6.39505	1.60497e-10	6.65065e-09
gene12634	AAEL014857	24.6682	0.807048	0.233373	3.45819	0.000543813	0.00472182
gene12652	AAEL006667	3313.05	-0.338203	0.0954688	-3.54255	0.000396284	0.00358326
gene12655	AAEL006674	15.6311	-0.921113	0.277413	-3.32036	0.000899004	0.00719279
gene12658	AAEL006669	4310.85	0.265296	0.0742792	3.5716	0.000354811	0.00326976
gene12664	AAEL006668	740.228	-0.543954	0.100634	-5.40529	6.47028e-08	1.55818e-06
gene1268	AAEL002214	3577.47	-0.391823	0.0734928	-5.33145	9.74305e-08	2.26465e-06
gene12693	AAEL007738	800.487	0.233827	0.0627463	3.72654	0.000194124	0.00196033
gene12694	AAEL007731	5964.8	-0.262775	0.0551589	-4.76397	1.89818e-06	3.30108e-05
gene12700	AAEL012110	10540.4	0.816438	0.0920573	8.8688	7.39385e-19	8.15155e-17
gene1271	AAEL002186	1132.59	0.220691	0.0547926	4.02775	5.63131e-05	0.000664749
gene12713	AAEL012103	3278.13	0.7242	0.107794	6.71837	1.83766e-11	9.01353e-10
gene12721	AAEL009020	1093	-0.543087	0.0828276	-6.55684	5.49587e-11	2.48285e-09
gene12722	AAEL009014	909.651	-0.454121	0.0969838	-4.68243	2.83488e-06	4.73149e-05
gene12725	AAEL001857	1266.2	-0.779774	0.18099	-4.30838	1.64457e-05	0.000229002
gene12734	AAEL001855	86.3063	0.931442	0.211605	4.40179	1.07363e-05	0.000157339
gene12738	AAEL001852	1589.27	0.321005	0.0888924	3.61116	0.000304827	0.00288598
gene12751	AAEL001864	33343	-2.15822	0.173962	-12.4063	2.41666e-35	9.68033e-33
gene12755	AAEL001868	6579.39	0.505471	0.13998	3.61102	0.000305001	0.00288598
gene12764	AAEL001853	3761.88	0.267632	0.054104	4.94662	7.55133e-07	1.45424e-05
gene12767	AAEL001856	2270.29	0.220385	0.0654401	3.36774	0.00075786	0.00625925
gene12768	AAEL001876	1415.21	-0.402874	0.0831305	-4.84629	1.25793e-06	2.28176e-05
gene12773	AAEL002688	3523.83	1.27982	0.212136	6.03304	1.60902e-09	5.52884e-08
gene12775	AAEL002694	3817.94	-0.256218	0.0542681	-4.72135	2.34287e-06	3.98786e-05
gene12779	AAEL002691	6478.12	0.132459	0.0409766	3.23254	0.00122696	0.00924989
gene12791	AAEL013052	763.987	-0.543575	0.131053	-4.14774	3.35775e-05	0.000425634
gene12809	AAEL012742	31699.6	-1.14641	0.110642	-10.3615	3.71228e-25	7.96616e-23
gene1281	AAEL002222	1534.04	-0.259275	0.0672946	-3.85283	0.000116761	0.00126294
gene12825	AAEL011499	93.3394	-1.00537	0.207668	-4.84122	1.29043e-06	2.3249e-05
gene12851	AAEL011934	6473.3	-0.69379	0.155643	-4.45757	8.28941e-06	0.000125458
gene12856	AAEL017280	15265.9	0.298437	0.0551147	5.41483	6.13478e-08	1.48933e-06
gene12859	AAEL007633	16393.3	0.369593	0.1028	3.59527	0.000324054	0.00303993
gene1286	AAEL002206	6761.19	0.393953	0.0927613	4.24696	2.16693e-05	0.000291644
gene12861	AAEL007637	3058.01	-0.229514	0.0607827	-3.77597	0.000159383	0.00164404
gene12864	AAEL003864	3233.23	0.311302	0.0944167	3.2971	0.000976876	0.00770789
gene12867	AAEL003815	1842.92	-0.460575	0.0950396	-4.84614	1.25889e-06	2.28176e-05
gene12876	AAEL003819	13581.9	0.410942	0.0715596	5.74266	9.32027e-09	2.7251e-07
gene1288	AAEL002190	4201.96	0.358386	0.0683174	5.2459	1.55525e-07	3.46744e-06
gene12884	AAEL003839	1299.77	0.480082	0.10969	4.37673	1.20474e-05	0.000174007
gene12889	AAEL003822	988.752	0.448301	0.112058	4.00063	6.31749e-05	0.000732792
gene12900	AAEL003860	19050.4	0.468968	0.0618084	7.58744	3.26299e-14	2.39093e-12
gene12918	AAEL004911	2379.91	-0.23648	0.0640017	-3.6949	0.000219971	0.00217922
gene12943	AAEL007357	586.884	-0.369667	0.103893	-3.55816	0.000373459	0.00340763
gene12971	AAEL011703	1262.34	0.271849	0.0653478	4.16003	3.182e-05	0.000406788
gene12980	AAEL001536	418.948	0.630356	0.181179	3.47918	0.000502943	0.0044148
gene12982	AAEL001532	8554.15	-0.770943	0.107237	-7.18916	6.51894e-13	3.97655e-11
gene12985	AAEL001511	1932.01	0.729358	0.190414	3.83039	0.000127941	0.001363
gene12989	AAEL001519	71.4393	-0.58448	0.159529	-3.66379	0.00024851	0.00241418
gene12993	AAEL001513	699.34	-0.463255	0.0756617	-6.12271	9.19959e-10	3.32986e-08
gene12995	AAEL001524	445.48	-1.13606	0.23351	-4.86517	1.1436e-06	2.09811e-05
gene12998	AAEL001512	155.316	0.833299	0.219361	3.79875	0.000145427	0.00152097
gene12999	AAEL001517	389.511	0.638123	0.198413	3.21614	0.0012993	0.00969792
gene13008	AAEL012939	25836.4	-1.11986	0.111381	-10.0543	8.79427e-24	1.46779e-21
gene13024	AAEL007442	3852.72	-0.449481	0.0917491	-4.89902	9.63163e-07	1.80005e-05
gene13034	AAEL007444	71604	-0.506086	0.109274	-4.63136	3.63273e-06	5.97189e-05
gene13037	AAEL007451	6825.43	-0.253449	0.0567176	-4.46861	7.87303e-06	0.00011976
gene13044	AAEL006096	9847.52	-0.565439	0.121718	-4.6455	3.39261e-06	5.59818e-05
gene13046	AAEL006102	3144.62	-0.763184	0.17651	-4.32375	1.53397e-05	0.000214345
gene13062	AAEL015040	1453.13	0.466447	0.138534	3.36703	0.000759827	0.00626697
gene13068	AAEL008127	642.458	0.704213	0.101895	6.91117	4.80658e-12	2.62549e-10
gene13078	AAEL008125	3977.16	0.593307	0.116683	5.08479	3.68037e-07	7.56018e-06
gene1308	AAEL002235	3932.46	-0.70259	0.112425	-6.2494	4.12023e-10	1.58188e-08
gene13080	AAEL008133	4188.49	0.670155	0.0882792	7.59132	3.16666e-14	2.33459e-12
gene13085	AAEL009766	1309.22	0.50542	0.103455	4.88541	1.03215e-06	1.92599e-05
gene131	AAEL002997	86.7899	1.26481	0.280672	4.50636	6.59494e-06	0.000102525
gene13101	AAEL007046	318.257	-1.5934	0.189922	-8.38976	4.87152e-17	4.75944e-15
gene13104	AAEL007050	2684.61	0.487734	0.136802	3.56525	0.000363514	0.00333717
gene13114	AAEL007043	25573.6	0.193508	0.0542042	3.56999	0.000356998	0.00328487
gene13115	AAEL007047	1146.12	-0.787665	0.137354	-5.73456	9.7766e-09	2.84468e-07
gene13120	AAEL007042	30894.7	0.224024	0.0547053	4.0951	4.21992e-05	0.000518515
gene13130	AAEL011391	2318.09	0.284131	0.0532791	5.33288	9.66694e-08	2.25131e-06
gene13145	AAEL009073	15364.2	0.281963	0.0574956	4.90407	9.38687e-07	1.75978e-05
gene13149	AAEL014992	392.707	-0.370892	0.115467	-3.21211	0.00131766	0.00978632
gene13168	AAEL013363	5918.74	-0.67447	0.143389	-4.70379	2.55379e-06	4.29817e-05
gene13193	AAEL013492	1032.24	-0.98883	0.281057	-3.51825	0.000434396	0.00388403
gene13206	AAEL008058	4975.51	0.298133	0.0801472	3.71981	0.00019937	0.00200488
gene13211	AAEL008073	17766.8	0.414584	0.107488	3.85703	0.000114773	0.00124367
gene13212	AAEL008071	963.062	0.363301	0.090111	4.03171	5.53722e-05	0.000656221
gene13230	AAEL006248	203.341	-1.0983	0.210423	-5.21945	1.79452e-07	3.94236e-06
gene13235	AAEL006260	980.596	-0.83546	0.122853	-6.80051	1.04252e-11	5.37682e-10
gene13239	AAEL006245	1430.16	0.637422	0.0949225	6.71518	1.87829e-11	9.1382e-10
gene13249	AAEL018233	3770.07	0.164109	0.0484074	3.39017	0.000698484	0.00584112
gene13289	AAEL012851	1543.13	0.493107	0.143174	3.44412	0.000572924	0.0049389
gene13291	AAEL012857	271.899	-0.743478	0.108872	-6.82889	8.55741e-12	4.53015e-10
gene13292	AAEL012852	48.089	-2.29	0.231066	-9.91062	3.74326e-23	6.07874e-21
gene133	AAEL003003	14434.7	0.772269	0.132957	5.8084	6.30717e-09	1.89027e-07
gene13314	AAEL010730	1042.74	0.342229	0.0605233	5.6545	1.56297e-08	4.3277e-07
gene13321	AAEL006443	589.891	-0.494813	0.0777788	-6.3618	1.99399e-10	8.15028e-09
gene13329	AAEL006446	86.2256	-1.3138	0.269279	-4.87894	1.06659e-06	1.9745e-05
gene1333	AAEL011626	644.28	-0.294117	0.0832112	-3.53458	0.00040842	0.00368191
gene13330	AAEL006439	125905	0.312223	0.0748774	4.16979	3.04874e-05	0.00039352
gene13337	AAEL010455	139.845	0.45547	0.130978	3.47747	0.000506178	0.00443672
gene1334	AAEL011635	11178.4	0.431032	0.1341	3.21426	0.00130781	0.00974331
gene13346	AAEL010442	864.097	-1.3354	0.279124	-4.78427	1.71612e-06	3.01059e-05
gene13354	AAEL018192	1651.07	-0.253227	0.0670748	-3.77529	0.00015982	0.00164713
gene13381	AAEL007349	464.918	-0.530111	0.152575	-3.47443	0.00051194	0.00447417
gene13395	AAEL012183	1711	-0.949574	0.219468	-4.32672	1.5135e-05	0.000212515
gene13398	AAEL012187	3143.56	-0.260153	0.0592743	-4.38896	1.13894e-05	0.000165497
gene13399	AAEL012181	2456.74	-0.258006	0.0708281	-3.64271	0.000269782	0.00259981
gene13404	AAEL002362	394.751	0.319151	0.080417	3.9687	7.2266e-05	0.000826281
gene13418	AAEL002322	714.084	0.63854	0.114071	5.59775	2.17154e-08	5.7674e-07
gene1342	AAEL018348	14230.4	-0.447804	0.0389476	-11.4976	1.35607e-30	4.40429e-28
gene13421	AAEL002346	19019.2	0.209529	0.062833	3.33469	0.000853933	0.00690095
gene13427	AAEL002325	1172.74	0.199468	0.0620306	3.21564	0.00130155	0.00970268
gene13431	AAEL018057	6060.31	0.449968	0.0838678	5.3652	8.08582e-08	1.90898e-06
gene13441	AAEL002358	4866.7	-0.533722	0.0990097	-5.3906	7.02236e-08	1.66774e-06
gene13451	AAEL002258	966.046	0.242257	0.0606127	3.99679	6.42059e-05	0.000743316
gene13452	AAEL002279	1507.11	0.422966	0.0620489	6.81666	9.31811e-12	4.88977e-10
gene13456	AAEL002277	50091.9	-0.283361	0.088331	-3.20794	0.00133688	0.00988633
gene13458	AAEL002272	2495.82	0.180047	0.0505803	3.55963	0.000371372	0.00339562
gene13461	AAEL002263	12.1224	-1.77634	0.280624	-6.32996	2.45231e-10	9.75809e-09
gene13480	AAEL006542	53.2034	-1.46899	0.229505	-6.40067	1.54699e-10	6.45493e-09
gene13484	AAEL006548	822.353	0.46028	0.089357	5.15103	2.59063e-07	5.46168e-06
gene13489	AAEL006552	11838.7	-0.312846	0.0530183	-5.90072	3.61919e-09	1.15363e-07
gene13496	AAEL006563	174.496	-4.61183	0.270152	-17.0713	2.42888e-65	4.16969e-62
gene13503	AAEL006555	9071.25	0.403334	0.0857982	4.70096	2.58937e-06	4.35195e-05
gene13507	AAEL006564	22464.7	0.250659	0.0735492	3.40805	0.000654287	0.00552923
gene13519	AAEL014000	642.561	-0.305879	0.0870976	-3.51191	0.000444893	0.00396903
gene13543	AAEL018172	34286.9	-0.693938	0.122266	-5.67563	1.38182e-08	3.84383e-07
gene1355	AAEL000611	818.115	-1.03975	0.280766	-3.70325	0.000212859	0.00211399
gene13563	AAEL010640	441.717	-0.653687	0.140797	-4.64276	3.4379e-06	5.65935e-05
gene13564	AAEL010642	612.87	0.312215	0.0857733	3.64	0.000272638	0.00262523
gene13587	AAEL004146	1481.08	-0.370993	0.092504	-4.01057	6.05735e-05	0.000706025
gene13604	AAEL007573	329.57	0.412517	0.118233	3.48902	0.00048479	0.00428993
gene13616	AAEL007572	1550.71	0.190397	0.0578431	3.29161	0.000996139	0.00783929
gene1362	AAEL000609	4492.68	1.08021	0.185155	5.83407	5.40908e-09	1.65397e-07
gene13626	AAEL011748	874.563	0.37384	0.0889029	4.20504	2.61034e-05	0.000343952
gene13634	AAEL011756	51.4615	-0.642935	0.19804	-3.24649	0.00116836	0.00891438
gene13654	AAEL009567	12022.2	0.789949	0.135358	5.83601	5.34656e-09	1.64321e-07
gene13658	AAEL009563	200.823	0.703936	0.155778	4.51885	6.21762e-06	9.74148e-05
gene13661	AAEL009568	100.394	0.632069	0.144219	4.3827	1.17219e-05	0.000170124
gene13664	AAEL009559	129.885	1.2439	0.174272	7.13767	9.49257e-13	5.64714e-11
gene13667	AAEL003293	2346.64	0.59067	0.101324	5.82955	5.55781e-09	1.69084e-07
gene13679	AAEL003294	240.229	-1.93311	0.220859	-8.75273	2.08261e-18	2.21475e-16
gene13693	AAEL003295	4441.91	0.567317	0.0928671	6.10892	1.00309e-09	3.58753e-08
gene13700	AAEL003306	8313.52	-0.911668	0.135543	-6.72604	1.74337e-11	8.58609e-10
gene13714	AAEL015435	474.486	-0.469145	0.1448	-3.23995	0.0011955	0.00905823
gene13740	AAEL012842	51.4602	0.717478	0.216771	3.30984	0.000933486	0.00743717
gene13744	AAEL012845	736.763	0.540089	0.152658	3.53791	0.00040331	0.00363857
gene13751	AAEL008564	3789.2	0.65155	0.124613	5.22857	1.70822e-07	3.77348e-06
gene13755	AAEL008565	14500.2	0.329625	0.0706816	4.66351	3.10855e-06	5.1596e-05
gene13761	AAEL010071	1278.12	0.751386	0.218873	3.43297	0.000597003	0.00512076
gene13766	AAEL010068	8068.86	-0.568209	0.118857	-4.78059	1.74781e-06	3.05727e-05
gene13767	AAEL010073	6216.89	-1.10927	0.150814	-7.35524	1.90591e-13	1.23136e-11
gene13769	AAEL010076	3678.65	-1.17945	0.0839548	-14.0486	7.85884e-45	5.55528e-42
gene13780	AAEL005315	2117.02	0.945825	0.131051	7.21724	5.30535e-13	3.25277e-11
gene13785	AAEL005337	11470.3	0.753983	0.0771354	9.7748	1.44441e-22	2.22532e-20
gene1379	AAEL012796	3503.24	-0.562608	0.123182	-4.56729	4.9406e-06	7.89511e-05
gene13793	AAEL005339	2554.4	-0.163002	0.0503646	-3.23644	0.00121031	0.00914159
gene13815	AAEL010719	108.206	-1.68803	0.17408	-9.69689	3.10828e-22	4.55515e-20
gene13823	AAEL017561	46.7017	-1.08332	0.261467	-4.14324	3.42439e-05	0.000433624
gene13863	AAEL002141	4348.43	2.01301	0.118488	16.989	9.89805e-65	1.48681e-61
gene13874	AAEL014014	51.1018	-0.890847	0.253776	-3.51036	0.0004475	0.00398933
gene13880	AAEL013528	2489.95	0.277097	0.0739189	3.74866	0.000177784	0.00181361
gene13881	AAEL013525	11663.7	-0.409342	0.103177	-3.9674	7.26625e-05	0.000830024
gene13884	AAEL008044	1154.33	0.365039	0.101447	3.59831	0.000320287	0.00301165
gene13890	AAEL008048	6933.76	0.545732	0.113791	4.79593	1.61921e-06	2.85728e-05
gene139	AAEL002991	289.403	0.686901	0.17054	4.02779	5.63034e-05	0.000664749
gene1390	AAEL004183	2171.63	0.218993	0.0620474	3.52945	0.000416426	0.00374846
gene13914	AAEL013643	362.951	0.449509	0.126501	3.55341	0.000380267	0.00346187
gene13919	AAEL013637	18238.1	-1.50634	0.200316	-7.51981	5.48558e-14	3.85498e-12
gene13921	AAEL013636	1886.51	0.286791	0.0747988	3.83416	0.000125993	0.00134583
gene13922	AAEL013644	2236.52	-0.776415	0.1196	-6.49176	8.48371e-11	3.62807e-09
gene13923	AAEL012526	132.896	-2.00224	0.2013	-9.94651	2.61186e-23	4.29955e-21
gene13931	AAEL012527	112.722	-1.88516	0.18606	-10.132	3.98486e-24	7.25547e-22
gene13954	AAEL012654	199.034	0.687842	0.17607	3.90665	9.3585e-05	0.0010481
gene13989	AAEL000803	5785.93	-0.511886	0.0925021	-5.53378	3.13401e-08	7.99605e-07
gene14	AAEL009958	9982.3	-0.232582	0.0484491	-4.80055	1.58233e-06	2.80455e-05
gene14005	AAEL000824	10568.5	0.308614	0.0586759	5.25965	1.44332e-07	3.26023e-06
gene14021	AAEL014573	1827.43	0.455542	0.110662	4.1165	3.84674e-05	0.000478064
gene14024	AAEL017267	1747.97	0.659361	0.128365	5.1366	2.79746e-07	5.85664e-06
gene14025	AAEL006933	1059.89	1.0571	0.1018	10.3841	2.92908e-25	6.51829e-23
gene14050	AAEL009877	6437.27	-0.25383	0.060222	-4.21491	2.4988e-05	0.00033107
gene14052	AAEL009876	9306.6	-0.435373	0.125116	-3.47977	0.000501853	0.00441168
gene14075	AAEL008608	9965.49	0.306349	0.0735307	4.16627	3.09623e-05	0.000397941
gene14088	RU161	151.397	-0.741066	0.129577	-5.71912	1.07076e-08	3.05721e-07
gene14106	AAEL009637	10054.8	-0.554092	0.112955	-4.90542	9.32294e-07	1.75053e-05
gene14138	AAEL005512	8696.72	0.434853	0.0778486	5.58588	2.32526e-08	6.12777e-07
gene14141	AAEL017437	9618.7	0.413629	0.100654	4.1094	3.96694e-05	0.00049044
gene14144	AAEL014816	918.209	0.452745	0.127454	3.55222	0.000381993	0.00347495
gene14145	AAEL014817	45.4889	-1.16235	0.279403	-4.16012	3.18085e-05	0.000406788
gene14153	AAEL013171	2891.06	-0.963256	0.148008	-6.50812	7.60969e-11	3.30129e-09
gene14158	AAEL013177	409.773	0.306539	0.0845072	3.62737	0.000286323	0.00273883
gene14166	AAEL009948	82.1027	-0.898944	0.188787	-4.76167	1.91994e-06	3.32929e-05
gene1417	AAEL004174	888.241	-0.358937	0.0836074	-4.29312	1.76177e-05	0.000243347
gene14178	AAEL013189	8407.88	-0.331245	0.0654473	-5.06124	4.16534e-07	8.48387e-06
gene14188	AAEL007463	1332.65	0.304094	0.0739773	4.11064	3.94564e-05	0.000488308
gene1420	AAEL004179	91.3376	-0.706491	0.150783	-4.68547	2.79313e-06	4.66829e-05
gene14202	AAEL007457	370.318	-0.522993	0.125686	-4.1611	3.16717e-05	0.000405756
gene14208	AAEL007768	1361.13	-0.276537	0.081272	-3.40261	0.000667461	0.00562474
gene14212	AAEL007765	10712.4	-0.263236	0.062827	-4.18986	2.79128e-05	0.000364595
gene14221	AAEL012724	1645.44	-0.530138	0.100425	-5.27896	1.29921e-07	2.97383e-06
gene14232	AAEL009756	1500.62	-0.520586	0.0924872	-5.62873	1.81539e-08	4.91366e-07
gene14240	AAEL009757	473.277	1.0396	0.13077	7.94982	1.86788e-15	1.63842e-13
gene14241	AAEL009749	3842.49	-0.887272	0.130137	-6.81796	9.23424e-12	4.86701e-10
gene14245	AAEL009751	4310.77	0.415976	0.0877892	4.73836	2.1546e-06	3.70943e-05
gene14246	AAEL011969	440.109	-0.665427	0.154071	-4.31897	1.56762e-05	0.000218793
gene14247	AAEL011960	3523.61	0.486668	0.0872342	5.57887	2.42083e-08	6.35178e-07
gene14250	AAEL011962	506.863	-1.25655	0.144251	-8.71083	3.01645e-18	3.09818e-16
gene14273	AAEL017215	64.1238	0.768681	0.231431	3.32142	0.000895597	0.00718389
gene14286	AAEL000328	35729.4	-0.351095	0.0650111	-5.40054	6.64391e-08	1.59044e-06
gene14290	AAEL000339	39780.2	0.259607	0.0690748	3.75835	0.000171036	0.00175371
gene14291	AAEL000332	509.894	0.518777	0.0978707	5.30063	1.15401e-07	2.65244e-06
gene14303	AAEL000317	32.6193	1.14684	0.27921	4.10743	4.0009e-05	0.000493622
gene14310	AAEL000320	18176.7	1.74381	0.206397	8.44883	2.94242e-17	2.89828e-15
gene14314	AAEL000346	251.558	-0.342376	0.100711	-3.39959	0.00067488	0.00567929
gene14329	AAEL000336	8553.53	0.271657	0.0496283	5.47383	4.404e-08	1.10027e-06
gene14331	AAEL000370	2116.82	-0.520668	0.0806497	-6.45592	1.07564e-10	4.5514e-09
gene14345	AAEL011140	2979.76	-0.204994	0.0613542	-3.34115	0.000834328	0.00676983
gene14356	AAEL011908	339.141	-0.530158	0.1372	-3.86414	0.000111482	0.00121458
gene14357	AAEL011905	2686.82	0.561833	0.0844737	6.65098	2.91148e-11	1.36669e-09
gene14359	AAEL013072	5726.41	0.226332	0.0667528	3.3906	0.000697396	0.00583608
gene14395	AAEL005386	1642.93	0.363103	0.0905646	4.00933	6.08909e-05	0.000709036
gene144	AAEL002987	12616.6	-0.390277	0.0510664	-7.64254	2.1298e-14	1.61986e-12
gene1440	AAEL005655	3356.12	-0.304895	0.0940541	-3.2417	0.00118817	0.00903058
gene14405	AAEL005384	1010.46	-0.628319	0.104024	-6.04012	1.53999e-09	5.33317e-08
gene1441	AAEL005645	4054.73	0.449515	0.12473	3.60391	0.00031347	0.00295913
gene14456	AAEL006711	10408.5	-1.03109	0.0980421	-10.5168	7.23109e-26	1.73792e-23
gene14492	AAEL005772	298.5	-2.59516	0.26774	-9.69284	3.23417e-22	4.68254e-20
gene14500	AAEL005781	3879.17	-0.555349	0.154007	-3.606	0.000310955	0.0029377
gene14501	AAEL005770	150.769	-0.644654	0.154544	-4.17134	3.02816e-05	0.000391449
gene14514	AAEL015534	27.1012	0.76834	0.236646	3.24679	0.00116715	0.00891086
gene14515	AAEL014457	10704.2	0.24932	0.0699197	3.5658	0.000362747	0.00333267
gene14531	AAEL006301	6842.13	0.636892	0.0604425	10.5372	5.82305e-26	1.42807e-23
gene14538	AAEL006300	4371.46	-0.434896	0.071631	-6.07133	1.26852e-09	4.44424e-08
gene14556	AAEL000551	422.998	-0.823452	0.134928	-6.10291	1.04152e-09	3.69201e-08
gene14559	AAEL000530	142.591	-1.11847	0.211009	-5.30058	1.15439e-07	2.65244e-06
gene14563	AAEL000545	1564.01	-0.585716	0.0911892	-6.42309	1.3354e-10	5.63069e-09
gene14570	AAEL000541	2075.2	0.579467	0.134254	4.31621	1.5873e-05	0.000221283
gene14594	AAEL012994	2993.87	0.390676	0.114616	3.40857	0.000653042	0.0055226
gene14600	AAEL018253	467.549	1.03248	0.166443	6.20322	5.53202e-10	2.07745e-08
gene14601	AAEL013028	9025.77	-0.41061	0.0881003	-4.66071	3.15115e-06	5.22308e-05
gene14621	AAEL004952	3880.61	-0.504382	0.0888002	-5.67997	1.34717e-08	3.75613e-07
gene14645	AAEL008942	1180.82	0.502289	0.123193	4.07726	4.55694e-05	0.000552023
gene14653	AAEL008940	414.934	-1.00688	0.165912	-6.06873	1.28926e-09	4.49073e-08
gene14658	AAEL008963	62739.4	-0.838792	0.227094	-3.69359	0.000221113	0.00218872
gene14659	AAEL008958	20685.5	-0.634141	0.0626523	-10.1216	4.4315e-24	7.94826e-22
gene14706	AAEL004639	339.394	-0.390786	0.119932	-3.25841	0.00112039	0.00861952
gene14714	AAEL004643	1182.9	0.590089	0.0646672	9.12501	7.17287e-20	8.7067e-18
gene14733	AAEL014099	333.608	0.415108	0.103268	4.01972	5.82669e-05	0.00068245
gene14741	AAEL009930	3861.62	0.302261	0.0581468	5.19824	2.01179e-07	4.34814e-06
gene14746	AAEL009925	8320.76	0.824091	0.152066	5.41931	5.98297e-08	1.45541e-06
gene14780	AAEL004034	669.303	0.35141	0.0961058	3.65649	0.00025569	0.00246996
gene14783	AAEL004009	145.494	-0.833382	0.13672	-6.09554	1.09066e-09	3.84353e-08
gene14798	AAEL004010	11337.2	0.190809	0.0528718	3.6089	0.000307495	0.00290729
gene1483	AAEL000965	4203.29	-0.25244	0.0687052	-3.67425	0.000238547	0.0023268
gene14841	AAEL002754	395.282	-0.493376	0.153303	-3.2183	0.00128951	0.00965485
gene14855	AAEL012479	2079.54	0.298983	0.0769936	3.88322	0.000103083	0.00113231
gene14869	AAEL003199	534.265	1.25811	0.247088	5.09178	3.54726e-07	7.31174e-06
gene1488	AAEL000967	13414.8	0.680256	0.0759716	8.95409	3.42545e-19	3.99647e-17
gene14932	AAEL013698	6602.81	0.326938	0.100918	3.23965	0.00119676	0.00906207
gene14933	AAEL013699	7257.66	0.423212	0.0817622	5.17613	2.26537e-07	4.83534e-06
gene14937	AAEL017455	65195.2	0.435251	0.0765069	5.68905	1.27751e-08	3.57851e-07
gene14940	AAEL003027	349.827	-0.66575	0.122994	-5.41285	6.20298e-08	1.49982e-06
gene14945	AAEL003049	6359.65	-1.60646	0.237483	-6.76455	1.3372e-11	6.77156e-10
gene1495	AAEL000931	16948.8	-0.846182	0.227711	-3.71603	0.000202375	0.0020317
gene14965	AAEL005917	24.9282	1.0873	0.261808	4.15304	3.28089e-05	0.000417653
gene14967	AAEL017233	12571.1	0.43828	0.0658033	6.66046	2.72972e-11	1.29146e-09
gene14991	AAEL005915	37978.6	-0.462776	0.140129	-3.3025	0.000958284	0.00760112
gene1500	AAEL000949	7038.93	-0.243749	0.0589385	-4.13566	3.53943e-05	0.00044631
gene15004	AAEL013862	790.745	0.300168	0.0667278	4.49839	6.84689e-06	0.000106166
gene15019	AAEL005162	1597.59	0.453166	0.0645768	7.01747	2.25918e-12	1.28666e-10
gene15024	AAEL005163	338.977	0.544449	0.132423	4.11145	3.93188e-05	0.000487108
gene15037	AAEL009171	30410.5	-1.03073	0.0810351	-12.7196	4.60287e-37	1.90733e-34
gene15066	AAEL007001	2534.35	0.226102	0.0673158	3.35883	0.000782744	0.00641746
gene1512	AAEL002043AAEL002071	24368.6	-0.629996	0.173526	-3.63056	0.000282809	0.00271231
gene1513	AAEL002061	6179.83	0.165708	0.0402118	4.12087	3.77444e-05	0.000470513
gene15147	AAEL009206	1530.85	0.315952	0.0568448	5.55816	2.72636e-08	7.07617e-07
gene15157	AAEL012360	1607.32	-0.406489	0.100579	-4.04148	5.31159e-05	0.0006326
gene15175	AAEL008238	27.1465	-1.75823	0.252108	-6.97411	3.07809e-12	1.71247e-10
gene15176	AAEL008237	19.7953	-1.79898	0.256195	-7.02194	2.18813e-12	1.25213e-10
gene15201	AAEL018141	4588.49	0.647129	0.163178	3.96578	7.31575e-05	0.000834093
gene15204	AAEL007512	1483.79	0.341378	0.0784398	4.3521	1.34837e-05	0.000192897
gene1521	AAEL002066	376.129	0.970007	0.153544	6.31745	2.65917e-10	1.05116e-08
gene15216	AAEL007691	4243.55	-0.458287	0.14066	-3.25813	0.0011215	0.00862257
gene15225	AAEL007680	793.66	-0.428778	0.104274	-4.11204	3.92176e-05	0.000486355
gene15226	AAEL015483	5527.89	1.05871	0.110558	9.57603	1.00848e-21	1.37715e-19
gene15227	AAEL015410	12295.6	-0.234462	0.0519514	-4.51311	6.38838e-06	9.95709e-05
gene15231	AAEL012427	525.996	-0.86151	0.202803	-4.24801	2.15677e-05	0.000290886
gene15235	AAEL005008	416.875	0.462745	0.142786	3.24084	0.0011918	0.00904156
gene15239	AAEL005001	881.108	-0.465703	0.081679	-5.70162	1.18673e-08	3.35552e-07
gene15249	AAEL015450	12.564	-0.958374	0.281032	-3.4102	0.000649156	0.00549747
gene15254	AAEL007383	30352.8	-0.513647	0.159732	-3.21567	0.00130139	0.00970268
gene15261	AAEL011567	3471.77	-0.303768	0.0686436	-4.4253	9.63091e-06	0.000143059
gene15263	AAEL011575	6815.07	0.418166	0.114176	3.66246	0.000249804	0.00242284
gene15265	AAEL011564	19302.9	-0.355262	0.0687352	-5.16856	2.359e-07	5.02627e-06
gene15272	AAEL011566	170.235	-0.495742	0.134593	-3.68327	0.000230262	0.00225698
gene15273	AAEL014252	190.07	-0.545758	0.146131	-3.73471	0.000187933	0.00190582
gene1529	AAEL002063	785.48	-0.785631	0.18278	-4.29824	1.72157e-05	0.000238617
gene15293	AAEL011803	4328.66	-0.800316	0.139437	-5.73963	9.48842e-09	2.76753e-07
gene15314	AAEL014650	63099.3	0.43334	0.102063	4.24582	2.17791e-05	0.00029275
gene15320	AAEL015198	281.078	0.386179	0.119777	3.22414	0.00126351	0.00948825
gene15321	AAEL014412	64.1299	-2.02605	0.264725	-7.65343	1.95695e-14	1.5172e-12
gene15323	AAEL014411	1341	-0.671026	0.208825	-3.21335	0.00131198	0.00976227
gene15326	AAEL014414	3842.52	0.249269	0.0487352	5.11477	3.14127e-07	6.51964e-06
gene15334	AAEL009316	665.074	-0.581522	0.163252	-3.5621	0.000367898	0.00336968
gene15337	AAEL009308	977.804	0.556247	0.094462	5.88858	3.8952e-09	1.22857e-07
gene15363	AAEL007557	230.428	0.759811	0.232576	3.26694	0.00108718	0.00840173
gene15388	AAEL001920	13423.1	1.14914	0.0864072	13.2992	2.34046e-40	1.34047e-37
gene15396	AAEL001937	1400.22	-0.444289	0.0871517	-5.09788	3.43477e-07	7.09203e-06
gene15405	AAEL001926	354.017	0.740405	0.139853	5.29418	1.19551e-07	2.74168e-06
gene1541	AAEL018008	83.4198	-0.651592	0.170021	-3.83242	0.000126891	0.00135422
gene15410	AAEL001918	15965	0.561887	0.0764664	7.34815	2.00963e-13	1.29143e-11
gene15411	AAEL001953	783.876	-0.703232	0.0877864	-8.01072	1.14037e-15	1.00763e-13
gene15413	AAEL001951	2560.87	0.451011	0.101266	4.45372	8.4395e-06	0.000127569
gene15417	AAEL008431	13696.7	0.460666	0.065596	7.02278	2.17498e-12	1.25056e-10
gene1542	AAEL002069	586.504	0.644708	0.0737902	8.73705	2.3928e-18	2.50038e-16
gene15424	AAEL008429	128.845	-0.43061	0.131483	-3.27504	0.00105648	0.00821727
gene1543	AAEL002064	132.019	0.438497	0.129079	3.39711	0.000681012	0.00572288
gene15433	AAEL014842	741.472	0.380248	0.116783	3.25603	0.00112982	0.00867544
gene15438	AAEL013941	20479.6	-0.207147	0.0543273	-3.81295	0.000137319	0.00145517
gene15444	AAEL006033	476.156	0.435391	0.111067	3.92009	8.85173e-05	0.000996919
gene15447	AAEL006031	1056.41	0.455732	0.0723735	6.29694	3.03571e-10	1.18442e-08
gene15450	AAEL006027	1972.49	0.824037	0.223585	3.68556	0.000228204	0.00224229
gene15460	AAEL006020	2213.88	-0.331857	0.0554675	-5.98291	2.19184e-09	7.35737e-08
gene15463	AAEL006026	1498.22	0.875052	0.064678	13.5293	1.0495e-41	6.78382e-39
gene15465	AAEL006032	61104.3	-0.490442	0.104126	-4.7101	2.47595e-06	4.19063e-05
gene15496	AAEL007287	57.712	-0.977705	0.23688	-4.12742	3.6685e-05	0.000459213
gene15511	AAEL010837	2564.03	0.255295	0.052882	4.82763	1.38165e-06	2.4781e-05
gene15525	AAEL008915	206.334	-0.663347	0.199782	-3.32036	0.000899024	0.00719279
gene15529	AAEL011350	43787.3	0.495722	0.123243	4.02233	5.76263e-05	0.00067562
gene15547	AAEL006049	593.211	0.478781	0.0747488	6.40521	1.50167e-10	6.28766e-09
gene1555	AAEL002081	42380.7	0.474701	0.105612	4.49474	6.9654e-06	0.000107588
gene15575	AAEL002557	1950.91	-0.675352	0.151695	-4.45203	8.50605e-06	0.000128414
gene15577	AAEL002550	7721.48	-0.547591	0.0771679	-7.09609	1.28332e-12	7.55962e-11
gene15578	AAEL002548	10277	-0.905385	0.0921741	-9.82255	9.00331e-23	1.42359e-20
gene1558	AAEL012627	3430.94	0.402185	0.122348	3.28723	0.00101177	0.00794147
gene15582	AAEL002559	3799.26	-1.12286	0.209974	-5.34761	8.91242e-08	2.08773e-06
gene15586	AAEL002555	4049.99	0.580944	0.12917	4.49753	6.87483e-06	0.000106462
gene15595	AAEL002544	1035.73	0.390153	0.0599877	6.50389	7.82709e-11	3.38339e-09
gene15625	AAEL005598	595.017	0.593314	0.101554	5.84238	5.14597e-09	1.58562e-07
gene15630	AAEL018100	66.1206	0.885901	0.261144	3.39239	0.000692868	0.00580627
gene15635	RU183	1613.3	-0.564444	0.122217	-4.61836	3.86786e-06	6.34974e-05
gene15667	AAEL000069	16.7611	-0.813869	0.248826	-3.27083	0.00107232	0.00832054
gene15680	RU204	610.792	0.955125	0.177062	5.39429	6.87957e-08	1.64031e-06
gene15719	RU229	4828.33	0.888025	0.0883193	10.0547	8.75785e-24	1.46779e-21
gene1572	AAEL001235	2868	-0.55566	0.101669	-5.4654	4.61865e-08	1.14674e-06
gene1574	AAEL016963	1377.08	0.537573	0.158986	3.38125	0.000721571	0.00600909
gene15762	AAEL018102	27.2573	-1.86014	0.281362	-6.61119	3.81234e-11	1.7826e-09
gene1580	AAEL001239	38.7602	-1.08576	0.270219	-4.01807	5.86759e-05	0.000686056
gene1582	AAEL001232	12247.8	0.297644	0.0854853	3.48182	0.000498022	0.00438754
gene15822	RU283	14.5923	1.15621	0.279662	4.13429	3.56047e-05	0.000448492
gene1583	AAEL001238	1553.97	0.565405	0.108652	5.2038	1.95251e-07	4.23526e-06
gene15873	RU317	24.5372	1.12183	0.237903	4.71551	2.41112e-06	4.09243e-05
gene15875	RU318	1903.43	0.488338	0.124926	3.90901	9.26742e-05	0.00104131
gene15898	AAEL013495	1325.9	0.657301	0.0846284	7.76691	8.04226e-15	6.66198e-13
gene15934	RU361	6623.11	1.1059	0.147301	7.50779	6.01353e-14	4.15314e-12
gene15961	RU377	19686.5	0.267753	0.0798787	3.35199	0.000802325	0.00654551
gene15966	RU382	341.419	0.678374	0.172445	3.93386	8.35912e-05	0.000944982
gene1601	AAEL004790	4124.51	-0.24978	0.0570459	-4.37858	1.19455e-05	0.000172743
gene16030	RU419	1859.99	0.353796	0.069619	5.08189	3.73703e-07	7.66345e-06
gene16087	RU476	2541.52	0.347916	0.0650067	5.352	8.69888e-08	2.04568e-06
gene16120	RU509	3963.41	-0.737122	0.156494	-4.71022	2.47445e-06	4.19063e-05
gene1620	AAEL003646	15700.4	0.176449	0.0493231	3.57742	0.000347006	0.0032123
gene164	AAEL008229	862.622	-0.547916	0.13732	-3.99005	6.60583e-05	0.000761826
gene1653	AAEL003704	1495.42	0.584311	0.0612417	9.54106	1.41379e-21	1.88773e-19
gene1655	AAEL003651	912.64	-0.3711	0.0910808	-4.07441	4.61321e-05	0.000557716
gene1656	AAEL003698	28627.9	-0.46007	0.138919	-3.31179	0.000926999	0.00739201
gene1660	AAEL017573	4733.96	0.650458	0.113621	5.72482	1.03541e-08	2.99098e-07
gene1668	AAEL003688	8820.56	0.764975	0.113207	6.7573	1.40585e-11	7.03919e-10
gene1674	AAEL011522	1053.54	0.507994	0.13584	3.73966	0.000184267	0.00187338
gene1706	AAEL001698	10674.9	-0.202079	0.0629833	-3.20845	0.00133454	0.0098812
gene1718	AAEL001680	1230.09	1.20881	0.197223	6.12915	8.83495e-10	3.21726e-08
gene1720	AAEL001699	3779.26	-0.377655	0.0897374	-4.20845	2.57129e-05	0.000339301
gene1731	AAEL001684	88998.2	0.702432	0.184678	3.80355	0.000142636	0.001497
gene1733	AAEL001677	67.2445	1.20724	0.261921	4.60917	4.04288e-06	6.60997e-05
gene1745	AAEL002837	1129.22	0.387356	0.0868152	4.46185	8.12562e-06	0.000123134
gene1746	AAEL002834	30168	0.463942	0.129772	3.57505	0.000350165	0.00323439
gene1747	AAEL002835	77685.5	-0.565573	0.119686	-4.72548	2.2957e-06	3.92425e-05
gene1754	AAEL002823	1820.54	-0.306561	0.0952382	-3.21888	0.00128691	0.00964738
gene1755	AAEL002840	1813.04	-0.509739	0.111794	-4.55964	5.12415e-06	8.1667e-05
gene1760	AAEL002833	30283.5	-0.944223	0.174753	-5.40317	6.54721e-08	1.57356e-06
gene1761	AAEL002848	12757.7	-0.599105	0.13332	-4.49372	6.99906e-06	0.000107969
gene1765	AAEL002836	1565.95	0.196649	0.0585879	3.35647	0.000789433	0.00645787
gene1767	AAEL002850	6003.88	-0.276931	0.0769326	-3.59965	0.000318642	0.00300088
gene1785	AAEL001439	646.216	0.712902	0.170048	4.19236	2.76066e-05	0.000360988
gene1796	AAEL001424	829.684	0.332789	0.0823231	4.04247	5.28909e-05	0.000631172
gene1799	AAEL017300	16118.9	0.741957	0.105095	7.05988	1.66644e-12	9.72114e-11
gene18	AAEL009957	1271.63	-0.332777	0.0996823	-3.33838	0.000842695	0.0068239
gene1806	AAEL001395	1059.4	0.244079	0.0747197	3.26659	0.00108851	0.00840659
gene181	AAEL007254	1424.22	0.526361	0.111399	4.72503	2.30081e-06	3.92739e-05
gene1810	AAEL001429	20783.8	0.362276	0.107312	3.3759	0.000735744	0.00610783
gene1816	AAEL001436	458.986	-0.591495	0.148081	-3.99439	6.486e-05	0.000749444
gene1841	AAEL010485	232.762	-0.601457	0.143388	-4.19462	2.73327e-05	0.000358186
gene1843	AAEL010484	3175.75	-0.440645	0.112978	-3.90029	9.60792e-05	0.00107005
gene1844	AAEL010480	860.667	-2.73118	0.239181	-11.4189	3.36618e-30	1.06451e-27
gene1845	AAEL010483	71198.4	-0.887886	0.0997461	-8.90146	5.51171e-19	6.30802e-17
gene1848	AAEL010482	1393.47	0.610252	0.113329	5.38478	7.25347e-08	1.71923e-06
gene1856	AAEL012665	364.445	0.514926	0.11694	4.40332	1.06605e-05	0.000156419
gene1871	AAEL018321	7959.02	-0.307679	0.0898104	-3.42588	0.00061282	0.00523773
gene1877	AAEL004361	1857.21	0.535281	0.0921554	5.80846	6.30495e-09	1.89027e-07
gene1882	AAEL004356	3918.78	-0.360158	0.0632564	-5.69362	1.24374e-08	3.50024e-07
gene1883	AAEL004376	849.695	0.428531	0.0868741	4.93279	8.10638e-07	1.54872e-05
gene1889	AAEL004368	983.362	0.441819	0.121452	3.63782	0.000274959	0.00264547
gene1899	AAEL004364	1466.39	0.353995	0.081817	4.32667	1.5138e-05	0.000212515
gene1920	AAEL009185	262072	-0.78068	0.188748	-4.13609	3.53276e-05	0.000445937
gene1923	AAEL009192	2970.2	-0.778409	0.146097	-5.32804	9.92766e-08	2.3031e-06
gene1926	AAEL009181	216.734	-0.726976	0.172982	-4.20262	2.63846e-05	0.000346896
gene1932	AAEL007659	19765.5	-0.291688	0.0815023	-3.5789	0.000345046	0.00319693
gene1935	AAEL017987	230.849	0.768966	0.157812	4.87266	1.10104e-06	2.02932e-05
gene1937	AAEL007651	18855.5	0.216814	0.0600419	3.61105	0.000304959	0.00288598
gene1941	AAEL007655	327.483	0.395843	0.107655	3.67697	0.000236023	0.00230678
gene1947	AAEL012082	96.9507	1.04257	0.242751	4.29482	1.74832e-05	0.000242046
gene1959	AAEL012074	659.625	0.613252	0.0689153	8.89863	5.65405e-19	6.34997e-17
gene1960	AAEL012077	2876.81	0.492583	0.124723	3.94943	7.83376e-05	0.000888936
gene1967	AAEL014023	1214.49	-0.308425	0.0814733	-3.78559	0.000153342	0.00159404
gene1983	AAEL009272	492.747	0.370641	0.0846353	4.37927	1.19077e-05	0.000172611
gene1995	AAEL006632	17293.6	1.00689	0.103105	9.76563	1.58122e-22	2.40525e-20
gene1999	AAEL006637	369.835	0.63437	0.121177	5.23508	1.64916e-07	3.66321e-06
gene2	AAEL009961	176.596	0.652561	0.172575	3.78131	0.000156006	0.00161475
gene2021	AAEL014160	1470.74	-0.331268	0.0933974	-3.54686	0.000389845	0.00353035
gene2022	AAEL014158	1028.39	-0.414335	0.115475	-3.58809	0.000333113	0.00310363
gene2032	AAEL006488	2419.71	0.318469	0.0757961	4.20166	2.6497e-05	0.000347994
gene2044	AAEL006496	396.202	0.5367	0.150611	3.56349	0.00036595	0.00335544
gene2046	AAEL006482	2242.8	0.416074	0.105275	3.95226	7.74178e-05	0.000879328
gene2060	AAEL006425	60.0329	-1.32071	0.250918	-5.26352	1.41323e-07	3.21036e-06
gene2063	AAEL006431	114.875	0.784166	0.210066	3.73295	0.000189253	0.00191597
gene2064	AAEL006410	110.85	0.737059	0.166915	4.41576	1.00654e-05	0.000148412
gene2087	AAEL013401	11.8414	-0.915888	0.274284	-3.3392	0.000840195	0.00680824
gene2100	AAEL014836	337.32	0.405462	0.102519	3.95498	7.65398e-05	0.000871003
gene2106	AAEL008743	395.266	0.41745	0.116528	3.5824	0.000340448	0.00316409
gene2126	AAEL008746	84.0013	-0.956155	0.199899	-4.78318	1.72544e-06	3.02253e-05
gene2139	AAEL011303	539.173	0.419882	0.0806559	5.20584	1.9312e-07	4.1966e-06
gene2143	AAEL007390	2317.67	-0.530987	0.102815	-5.16448	2.41104e-07	5.11898e-06
gene2145	AAEL007397	7857.41	0.43894	0.0937742	4.68082	2.85728e-06	4.76226e-05
gene2166	AAEL009851	2264.33	0.339371	0.0834142	4.0685	4.73163e-05	0.000570884
gene2174	AAEL009842	126.886	-0.628804	0.138941	-4.5257	6.01963e-06	9.44359e-05
gene2219	AAEL017156	1782.35	0.323797	0.0756883	4.27804	1.8855e-05	0.000258949
gene2238	AAEL003345	55.6658	-1.44081	0.264411	-5.44911	5.06226e-08	1.25171e-06
gene2246	RU024	50.9269	-0.612429	0.175541	-3.4888	0.000485191	0.00429031
gene226	AAEL008351	13186.3	-0.645856	0.0559763	-11.538	8.48452e-31	2.83218e-28
gene2267	AAEL007880	15101.2	-0.433807	0.106198	-4.08489	4.4098e-05	0.000536693
gene2272	AAEL017109	589.466	-0.439241	0.115513	-3.80252	0.00014323	0.00150192
gene2274	AAEL007884	5767.56	-0.31452	0.0979648	-3.21054	0.00132488	0.0098278
gene2284	AAEL007887	2708.14	-0.65015	0.181395	-3.58417	0.000338146	0.00314512
gene2289	AAEL007888	45225.2	-0.208222	0.064585	-3.22401	0.0012641	0.00948825
gene2292	AAEL005801	4894.6	0.381608	0.0852013	4.47889	7.50306e-06	0.000114567
gene2297	AAEL005819	1468.3	-0.655492	0.182676	-3.58827	0.000332882	0.00310363
gene2299	AAEL005822	3167.02	0.361547	0.111474	3.24332	0.00118144	0.00898567
gene2300	AAEL005803	92.3521	-0.740126	0.154306	-4.79647	1.61487e-06	2.8538e-05
gene2302	AAEL005793	13265.2	-0.955431	0.183106	-5.21792	1.80946e-07	3.9607e-06
gene2306	AAEL005798	46589	0.19346	0.0599425	3.22743	0.00124907	0.00939891
gene2307	AAEL005800	1419.83	-0.593341	0.156146	-3.79991	0.000144748	0.00151519
gene231	AAEL008356	1579.94	-0.947852	0.114755	-8.25978	1.45936e-16	1.38088e-14
gene2336	AAEL004102	1171.86	0.592665	0.121611	4.87346	1.09663e-06	2.0243e-05
gene2337	AAEL004119	17868.3	-0.629367	0.0852966	-7.37857	1.60004e-13	1.04498e-11
gene2342	AAEL004113	983.371	0.547573	0.0752863	7.27321	3.51057e-13	2.19721e-11
gene2352	AAEL004108	2936.8	-0.632956	0.107138	-5.90784	3.46623e-09	1.10781e-07
gene2359	AAEL004090	8424.66	-2.45161	0.186262	-13.1622	1.44814e-39	6.9609e-37
gene2376	AAEL008175	1624.38	0.644135	0.0728389	8.84328	9.29448e-19	9.97248e-17
gene2383	AAEL008166	19195	0.264801	0.0689145	3.84245	0.00012181	0.0013092
gene2384	AAEL008157	207.983	-0.7844	0.126997	-6.17654	6.55198e-10	2.42262e-08
gene242	AAEL009912	1330.09	0.433893	0.12955	3.34924	0.000810338	0.00660192
gene2429	AAEL008309	3845.41	0.234765	0.0598443	3.92294	8.74756e-05	0.000986111
gene2431	AAEL008314	141.262	-0.576512	0.167717	-3.4374	0.00058732	0.00505213
gene2432	AAEL008318	1998.02	-0.439318	0.131741	-3.33471	0.000853871	0.00690095
gene2435	AAEL008315	3262.76	0.893625	0.140119	6.37762	1.79862e-10	7.40207e-09
gene244	AAEL009916	1117.68	-0.341842	0.0772334	-4.42609	9.59546e-06	0.000142886
gene2440	AAEL009979	276.9	1.07648	0.133963	8.03563	9.30978e-16	8.34893e-14
gene2442	AAEL018188	13623.3	0.851459	0.086752	9.81486	9.71765e-23	1.51658e-20
gene2443	AAEL009980	1048.63	0.734693	0.112755	6.51583	7.22888e-11	3.16265e-09
gene2444	AAEL008632	359.396	-0.379293	0.0977808	-3.87901	0.000104882	0.00114831
gene2464	AAEL014426	61.7483	-1.19817	0.192474	-6.22511	4.81232e-10	1.82428e-08
gene2480	AAEL006207	1758.44	-0.421158	0.127647	-3.2994	0.000968907	0.00767019
gene251	AAEL009917	1210.2	0.340374	0.0741157	4.59247	4.3802e-06	7.09392e-05
gene2519	AAEL010234	8381.25	-0.3965	0.102219	-3.87892	0.000104922	0.00114831
gene2524	AAEL018190	9242.28	0.228908	0.0515008	4.44474	8.79968e-06	0.000132348
gene253	AAEL009908	831.636	0.437805	0.0703568	6.22264	4.88866e-10	1.84739e-08
gene254	AAEL009909	928.667	-0.714943	0.163924	-4.36144	1.29207e-05	0.00018595
gene2544	AAEL011133	7033.97	-0.477646	0.0811733	-5.88428	3.99789e-09	1.25766e-07
gene2545	AAEL011112	2907.23	-0.393397	0.085743	-4.58809	4.47318e-06	7.22503e-05
gene2546	AAEL011126	1512.97	-0.592807	0.160544	-3.69249	0.000222071	0.00219279
gene2552	AAEL011123	594.688	0.292742	0.0674369	4.34097	1.41854e-05	0.000200077
gene2556	AAEL011129	4226.2	-1.9426	0.137836	-14.0936	4.16052e-45	3.12481e-42
gene2576	AAEL001089	262.324	0.610496	0.106747	5.71908	1.07105e-08	3.05721e-07
gene2585	AAEL001085	475.181	0.463108	0.0860593	5.38127	7.39631e-08	1.74964e-06
gene2597	AAEL001077	19545.7	-1.05994	0.207615	-5.10531	3.3026e-07	6.83086e-06
gene2600	AAEL001084	1467.54	-0.871479	0.184125	-4.73307	2.21148e-06	3.78566e-05
gene2608	AAEL001098	18411.3	-0.943093	0.217107	-4.34391	1.39966e-05	0.000198546
gene2609	AAEL001068	2348.08	0.700911	0.0889491	7.87991	3.27613e-15	2.81209e-13
gene2628	AAEL012431	15.5243	-1.07489	0.276764	-3.88379	0.000102842	0.00113173
gene2639	AAEL012323	4597.96	0.552831	0.136661	4.04527	5.22623e-05	0.000624912
gene2655	AAEL010949	895.251	0.655645	0.10478	6.25736	3.9156e-10	1.51298e-08
gene2679	AAEL001746	12875.5	-0.517124	0.0830293	-6.22821	4.71803e-10	1.7942e-08
gene2689	AAEL013999	1001.68	0.252409	0.0598544	4.21705	2.47519e-05	0.000328304
gene2691	AAEL013995	4681.49	-0.21596	0.0652503	-3.30972	0.000933901	0.00743717
gene2692	AAEL013568	2755.9	-0.257355	0.0438614	-5.86746	4.42531e-09	1.37413e-07
gene2723	AAEL005216	287.913	-1.21198	0.162328	-7.46624	8.25205e-14	5.50916e-12
gene273	AAEL008652	75.0142	-0.812873	0.170181	-4.77653	1.78347e-06	3.11511e-05
gene2731	AAEL017116	39633	-0.160106	0.0384958	-4.15905	3.19571e-05	0.000408106
gene2747	AAEL011425	3687.85	-0.20934	0.0583046	-3.59045	0.000330106	0.00308467
gene278	AAEL008653	2666.51	0.274977	0.063558	4.3264	1.51568e-05	0.000212531
gene2780	AAEL006955	627.833	-0.602235	0.126173	-4.7731	1.81411e-06	3.16402e-05
gene279	AAEL008656	3039.53	0.282004	0.0829513	3.39964	0.000674746	0.00567929
gene2791	AAEL013447	551.758	0.560031	0.113547	4.93215	8.13285e-07	1.55131e-05
gene280	AAEL018161	35785.7	-0.590169	0.0605916	-9.7401	2.03348e-22	3.05454e-20
gene2812	AAEL014664	97.7657	-0.689991	0.17312	-3.98562	6.73041e-05	0.000774706
gene2813	AAEL014662	35.7295	-0.665724	0.205191	-3.24441	0.00117692	0.00895699
gene2831	AAEL006596	369.045	-0.860504	0.164647	-5.22636	1.72884e-07	3.81201e-06
gene2859	AAEL011645	42.9653	-0.883649	0.262442	-3.36702	0.000759838	0.00626697
gene2863	AAEL015249	3157.19	1.08528	0.171834	6.31587	2.68639e-10	1.05844e-08
gene2865	AAEL001316	703.042	-0.530034	0.135631	-3.9079	9.31005e-05	0.00104365
gene2870	AAEL001323	43024.2	1.11572	0.215946	5.16665	2.3833e-07	5.06904e-06
gene2871	AAEL001293	70.1289	-1.19712	0.26419	-4.53128	5.86281e-06	9.23373e-05
gene2877	AAEL018199	5790.3	1.48495	0.221112	6.71585	1.86967e-11	9.13328e-10
gene288	AAEL012413	1320.24	0.179255	0.0550991	3.25332	0.00114067	0.00874197
gene2882	AAEL001296	11160.3	0.242817	0.0491486	4.94047	7.79338e-07	1.49606e-05
gene2886	AAEL001305	174.674	0.647699	0.161199	4.01802	5.8689e-05	0.000686056
gene2894	AAEL001306	227212	1.05191	0.139418	7.54505	4.52103e-14	3.23809e-12
gene2907	AAEL000101	181.332	-1.00088	0.221607	-4.51647	6.28791e-06	9.82598e-05
gene2909	AAEL000102	25637.5	-0.628673	0.121175	-5.18812	2.12424e-07	4.55026e-06
gene291	AAEL012415	83.403	-0.562298	0.163843	-3.43194	0.000599282	0.00513298
gene2925	AAEL000153	7295.13	0.776422	0.188096	4.1278	3.66249e-05	0.000458937
gene2951	AAEL000137	327.325	0.390153	0.105777	3.68845	0.000225624	0.00222058
gene298	AAEL001985	5049.91	-1.34891	0.118515	-11.3818	5.15524e-30	1.51099e-27
gene2986	AAEL004471	33294.5	0.235643	0.0619289	3.80506	0.00014177	0.00149051
gene2987	AAEL017010	1929.62	0.507363	0.0969757	5.23186	1.67812e-07	3.71382e-06
gene2995	AAEL004464	2907.61	1.41541	0.186126	7.60457	2.85854e-14	2.1336e-12
gene2998	AAEL004467	4455.62	0.238344	0.0736351	3.23683	0.00120865	0.00913482
gene3003	AAEL004455	770.693	0.564102	0.159882	3.52825	0.000418323	0.00376272
gene3013	AAEL004470	520.167	0.627799	0.154535	4.0625	4.85491e-05	0.000583999
gene3014	AAEL004473	654.578	-0.266844	0.0757041	-3.52482	0.000423763	0.00380466
gene3015	AAEL013798	15.8275	0.919191	0.280052	3.28222	0.00102992	0.00803722
gene3019	AAEL014079	903.09	-0.753576	0.193501	-3.89443	9.8431e-05	0.00108918
gene3024	AAEL011518	1556.6	0.618007	0.126652	4.87957	1.06317e-06	1.97163e-05
gene3034	AAEL017523	449.836	0.637688	0.0833579	7.65	2.00976e-14	1.54816e-12
gene3035	AAEL006469	1576.8	0.419729	0.0639685	6.5615	5.32706e-11	2.42482e-09
gene3050	AAEL006474	1701.43	0.345198	0.0662343	5.21177	1.87044e-07	4.08674e-06
gene3052	AAEL006473	6504.2	0.265652	0.082743	3.21057	0.00132473	0.0098278
gene3059	AAEL013271	1892.13	-0.770226	0.182255	-4.22609	2.37791e-05	0.000317503
gene307	AAEL001974	820.044	0.488076	0.112866	4.32439	1.52956e-05	0.000213979
gene3081	AAEL012167	985.98	0.28773	0.0751799	3.82722	0.000129601	0.00137946
gene3089	AAEL014627	3823.17	1.42744	0.224896	6.34711	2.19391e-10	8.90708e-09
gene309	AAEL002014	3249.17	0.460846	0.0615249	7.4904	6.86629e-14	4.63551e-12
gene3118	AAEL000395	3140.2	-0.331463	0.0878445	-3.7733	0.000161105	0.00165754
gene3120	AAEL000393	2270.8	-0.446787	0.134137	-3.33082	0.000865911	0.00696962
gene3126	AAEL014933	755.352	-0.324403	0.0913925	-3.54955	0.000385884	0.00349975
gene3132	AAEL013775	15.126	-0.814366	0.237204	-3.43319	0.000596532	0.00512038
gene3135	AAEL013778	9751.44	-0.233482	0.0467437	-4.99495	5.88524e-07	1.15378e-05
gene3143	AAEL008765	53.9374	-0.720784	0.21442	-3.36155	0.000775053	0.00637059
gene315	AAEL001959	3486.97	-0.77602	0.115183	-6.73727	1.6139e-11	8.01417e-10
gene3150	AAEL008753	5799.95	0.431188	0.107199	4.02232	5.76276e-05	0.00067562
gene3156	AAEL004256	23.4183	-1.44663	0.25709	-5.62695	1.83427e-08	4.95335e-07
gene3165	AAEL004249	60129.4	-0.822665	0.128706	-6.39181	1.63928e-10	6.76951e-09
gene3175	AAEL004255	3979.61	0.473993	0.124501	3.80715	0.000140579	0.00147928
gene3177	AAEL004247	818.918	-1.07751	0.181951	-5.92198	3.18092e-09	1.02314e-07
gene3192	AAEL005719	1399.42	0.263808	0.0606331	4.35089	1.35586e-05	0.000193738
gene3202	AAEL009735	1643.85	0.320818	0.0950342	3.37582	0.000735969	0.00610783
gene3221	AAEL014361	2011.88	0.743062	0.151232	4.91339	8.95131e-07	1.68866e-05
gene3222	AAEL014034	3814.7	-0.267843	0.0634712	-4.21991	2.44401e-05	0.000325245
gene3223	AAEL014037	824.016	0.372649	0.0714082	5.21857	1.80308e-07	3.95393e-06
gene3230	AAEL010403	13600.5	0.346993	0.0532192	6.52007	7.02729e-11	3.0933e-09
gene3239	AAEL010411	11557	-0.490457	0.119934	-4.08939	4.32504e-05	0.000528729
gene324	AAEL002002	1212.05	0.472346	0.0731227	6.45963	1.04958e-10	4.45683e-09
gene3281	AAEL017042	1562.31	-0.351574	0.0914813	-3.84313	0.000121476	0.00130688
gene3284	AAEL014272	656.032	-0.289005	0.0841579	-3.43408	0.000594576	0.00510723
gene3285	AAEL014275	2207.81	-0.57517	0.0697986	-8.24041	1.71615e-16	1.61117e-14
gene3286	AAEL014273	1080.38	-0.404146	0.0715435	-5.64895	1.61431e-08	4.43916e-07
gene3287	AAEL014274	24591.5	0.89542	0.121294	7.38222	1.55675e-13	1.02227e-11
gene3292	AAEL005251	721.385	0.924013	0.189398	4.87867	1.06801e-06	1.9745e-05
gene3299	AAEL005241	10848.5	-0.396527	0.115817	-3.42374	0.000617651	0.00527528
gene3307	AAEL005038	15976.1	0.320772	0.065733	4.87992	1.06131e-06	1.97163e-05
gene3327	AAEL005020	519.639	-0.337762	0.0995846	-3.39171	0.000694585	0.0058166
gene3333	AAEL005032	29859	-0.569273	0.158658	-3.58804	0.000333168	0.00310363
gene334	AAEL002016	1847.06	0.340809	0.0898168	3.79449	0.000147949	0.00154198
gene3346	AAEL003971	276.087	-0.673005	0.190528	-3.53232	0.000411926	0.00371073
gene3347	AAEL003952	20146.2	-0.289543	0.0532737	-5.435	5.47978e-08	1.34115e-06
gene3348	AAEL003961	102.4	-3.33423	0.204068	-16.3388	5.22936e-60	6.98236e-57
gene3356	AAEL003963	461.945	-0.791278	0.127046	-6.2283	4.71527e-10	1.7942e-08
gene3361	AAEL003957	35093.4	-0.394997	0.0798702	-4.94548	7.59546e-07	1.46039e-05
gene3362	AAEL003967	378.526	0.748783	0.182868	4.09466	4.22785e-05	0.000518958
gene3364	AAEL003975	611.207	0.505121	0.110223	4.58274	4.58929e-06	7.40262e-05
gene337	AAEL002031	3465.9	0.767763	0.114886	6.6828	2.34419e-11	1.12231e-09
gene3383	AAEL004848	80.4136	0.851723	0.225646	3.7746	0.000160266	0.00165031
gene3410	AAEL011827	1704.81	0.571144	0.0830729	6.87521	6.18979e-12	3.33555e-10
gene3414	AAEL010647	5600.3	0.663475	0.1701	3.9005	9.59927e-05	0.00107005
gene3423	AAEL006876	5186.88	-0.798854	0.122938	-6.49802	8.1386e-11	3.49291e-09
gene3434	AAEL006862	7545.27	0.774919	0.135409	5.7228	1.04784e-08	3.0124e-07
gene3450	AAEL010145	72936.9	0.34326	0.0799827	4.29168	1.77325e-05	0.000244652
gene3456	AAEL010136	569.678	0.418603	0.0841177	4.97639	6.47802e-07	1.26374e-05
gene3458	AAEL010141	404.734	0.915768	0.0897984	10.198	2.023e-24	3.92103e-22
gene3486	AAEL003768	3863.28	0.564124	0.0946154	5.96228	2.48735e-09	8.21167e-08
gene35	AAEL007213	538.716	-2.16016	0.27895	-7.74389	9.64174e-15	7.8287e-13
gene350	AAEL002022	1007.43	-0.669021	0.192666	-3.47244	0.000515749	0.00450091
gene3504	AAEL003129	39366.8	-0.462104	0.0938138	-4.92576	8.40349e-07	1.60039e-05
gene3506	AAEL003142	1192.53	0.641426	0.104772	6.12212	9.23361e-10	3.33214e-08
gene3511	AAEL003137	39864.5	0.462629	0.0783023	5.90824	3.45772e-09	1.10781e-07
gene3512	AAEL003148	194.451	0.569261	0.147395	3.86214	0.000112397	0.00122232
gene3515	AAEL003150	118.196	-0.876186	0.175518	-4.992	5.97582e-07	1.16957e-05
gene3519	AAEL003133	22473.6	0.600728	0.0690379	8.70142	3.27746e-18	3.33773e-16
gene3532	AAEL004313	4996.41	0.332873	0.0766337	4.34369	1.40107e-05	0.000198546
gene3535	AAEL004306	1530.07	0.58021	0.0769011	7.54488	4.52691e-14	3.23809e-12
gene3547	AAEL004311	6100.37	-0.194894	0.0558781	-3.48784	0.000486938	0.0043026
gene3580	AAEL012128	1754.28	1.21144	0.0650381	18.6267	1.95349e-77	4.69502e-74
gene3583	AAEL012130	1107.45	-0.382598	0.107577	-3.55652	0.000375805	0.00342384
gene3588	AAEL003559	1139.79	-0.313944	0.0842196	-3.72768	0.000193253	0.00195481
gene3590	AAEL003555	1937.41	0.388021	0.0886104	4.37895	1.19252e-05	0.000172656
gene3605	AAEL011857	1704.32	0.441255	0.0959397	4.59929	4.23929e-06	6.87497e-05
gene3616	AAEL013687	360.141	-0.389892	0.113151	-3.44577	0.00056943	0.00491231
gene3618	AAEL010883	3542.86	-0.345087	0.102619	-3.36279	0.00077159	0.00635082
gene3645	AAEL008970	18.2034	1.06396	0.264344	4.0249	5.6999e-05	0.000671526
gene367	AAEL001965	11973.7	-0.57219	0.119206	-4.80001	1.58659e-06	2.80796e-05
gene3672	AAEL005948	2663.2	-0.743553	0.096524	-7.7033	1.32596e-14	1.04145e-12
gene3676	AAEL005944	789.384	0.738984	0.064799	11.4043	3.98191e-30	1.19626e-27
gene3677	AAEL005951	86.825	-0.85908	0.265523	-3.23543	0.0012146	0.00916245
gene3683	AAEL016976	4807.36	-0.60961	0.122289	-4.98498	6.19674e-07	1.21083e-05
gene3688	AAEL014166	24.3652	-1.29911	0.236614	-5.49041	4.01012e-08	1.01239e-06
gene3695	AAEL013116	1542.37	0.316035	0.0537934	5.87498	4.22902e-09	1.32344e-07
gene3697	AAEL013114	1041.48	0.337817	0.0789464	4.27906	1.8768e-05	0.00025805
gene3698	AAEL013115	2560.04	0.455358	0.099179	4.59128	4.40543e-06	7.12517e-05
gene3704	AAEL012691	402.022	1.05394	0.140573	7.49744	6.50766e-14	4.41822e-12
gene373	AAEL001963	35036	0.604226	0.1151	5.24957	1.52457e-07	3.43085e-06
gene3747	AAEL001338	153.893	0.730622	0.192221	3.80094	0.000144149	0.00151023
gene3755	AAEL001350	806.597	0.261345	0.0809755	3.22746	0.00124896	0.00939891
gene3770	AAEL010511	1586.07	0.39098	0.0961369	4.06691	4.76402e-05	0.000574215
gene378	AAEL010151	2136.34	-0.480573	0.125731	-3.82223	0.000132248	0.00140267
gene3817	AAEL002416	1949.42	-0.375068	0.0888746	-4.22019	2.44094e-05	0.000325197
gene3820	AAEL002428	11015.6	-0.193733	0.0495622	-3.9089	9.2719e-05	0.00104131
gene3833	AAEL002418	629.619	0.706568	0.117637	6.00633	1.8977e-09	6.47859e-08
gene3841	AAEL014302	2581.29	-0.763759	0.14506	-5.26514	1.40084e-07	3.18825e-06
gene3869	AAEL008800	1081.47	0.460331	0.0770868	5.97158	2.3496e-09	7.82139e-08
gene3881	AAEL008823	5607.6	-0.983319	0.128731	-7.63855	2.19676e-14	1.66028e-12
gene3882	AAEL008793	6873.27	-0.344512	0.057847	-5.95557	2.59174e-09	8.44037e-08
gene3895	AAEL008787	39382	0.214883	0.0605814	3.54702	0.000389619	0.00353035
gene3897	AAEL008806	5143.75	0.355198	0.0700067	5.07377	3.90009e-07	7.97064e-06
gene3898	AAEL018164	2952.62	-0.296351	0.0571744	-5.18329	2.18008e-07	4.66156e-06
gene3902	AAEL008788	1338.51	-0.206946	0.0534747	-3.86997	0.000108847	0.00118803
gene3916	AAEL013977	3136.44	0.343643	0.0858754	4.00164	6.2904e-05	0.000730355
gene3927	AAEL005458	33419.4	-0.464405	0.104017	-4.46472	8.01727e-06	0.0001218
gene3929	AAEL005446	5728.19	-1.71405	0.157669	-10.8712	1.58072e-27	4.31715e-25
gene3942	AAEL016984	45591.6	0.323533	0.0998126	3.24141	0.00118942	0.00903058
gene3945	AAEL012274	591.253	-0.329535	0.100341	-3.28416	0.00102288	0.00801298
gene3951	AAEL012278	1962.76	0.797081	0.109584	7.27371	3.49743e-13	2.19721e-11
gene3964	AAEL008494	17.2843	-0.950328	0.25598	-3.71251	0.000205216	0.00205165
gene3986	AAEL005429	216.554	-0.699189	0.117047	-5.97358	2.32107e-09	7.76944e-08
gene3994	AAEL017015	16.4838	1.60995	0.276155	5.82988	5.54658e-09	1.69084e-07
gene4006	AAEL008362	1514.62	0.408022	0.112489	3.62722	0.000286487	0.00273883
gene4008	AAEL008365	6848.87	-0.641423	0.121918	-5.2611	1.43195e-07	3.24062e-06
gene403	AAEL012924	686.911	0.494725	0.0689958	7.17036	7.48008e-13	4.51699e-11
gene4057	AAEL014282	1115.64	0.305997	0.0553494	5.52846	3.23058e-08	8.22499e-07
gene4062	AAEL002718	4582.2	0.80485	0.0972285	8.27792	1.25342e-16	1.19542e-14
gene4084	AAEL002728	2019.79	0.392427	0.0548689	7.15209	8.54695e-13	5.13543e-11
gene4101	AAEL014594	1472.45	0.699375	0.180241	3.88023	0.000104357	0.00114421
gene4104	AAEL001573	937.874	0.249242	0.0653771	3.81237	0.000137638	0.00145727
gene4134	AAEL001583	15197.9	-0.318719	0.0720176	-4.42557	9.61888e-06	0.000143057
gene4135	AAEL001588	2511.28	-0.351789	0.10904	-3.22623	0.00125434	0.00942674
gene4161	AAEL006372	3628.02	0.718388	0.16845	4.26469	2.00183e-05	0.000273164
gene4167	AAEL006362	4870.94	1.21543	0.0948976	12.8077	1.48377e-37	6.36802e-35
gene4180	AAEL017365	751.929	-0.290888	0.0640096	-4.54444	5.50821e-06	8.72096e-05
gene4201	AAEL003071	4866.24	0.235515	0.0702096	3.35446	0.000795208	0.00650069
gene4203	AAEL003075	2407.38	-0.23294	0.071458	-3.25982	0.00111485	0.00858789
gene4212	AAEL003064	6604.29	-0.349943	0.0850101	-4.11648	3.84695e-05	0.000478064
gene4227	AAEL003066	17.9282	-1.26466	0.280905	-4.50209	6.72874e-06	0.000104469
gene4248	AAEL015312	70.3793	-1.15618	0.220294	-5.24833	1.53481e-07	3.44069e-06
gene4253	AAEL011699	26.6847	0.869504	0.236052	3.68352	0.000230035	0.00225698
gene4261	AAEL011693	935.489	0.434795	0.0868792	5.00459	5.5981e-07	1.10464e-05
gene4274	AAEL012341	996.165	-0.81457	0.152713	-5.33399	9.60768e-08	2.24185e-06
gene4275	AAEL012347	7556.37	-0.495601	0.104106	-4.76055	1.93064e-06	3.34039e-05
gene4282	AAEL012349	3728.18	-0.622284	0.17207	-3.61646	0.000298663	0.00284393
gene4285	AAEL014408	363.12	-1.05418	0.179455	-5.87434	4.24538e-09	1.32511e-07
gene4295	AAEL012539	3267.87	0.26457	0.0509708	5.19061	2.09605e-07	4.50188e-06
gene4307	AAEL010631	66.6047	-1.15646	0.274452	-4.2137	2.51221e-05	0.000332139
gene4309	AAEL012865	2697.71	-0.455236	0.0863178	-5.27395	1.33518e-07	3.05035e-06
gene4313	AAEL012859	202.676	0.553236	0.128579	4.3027	1.68726e-05	0.000234403
gene4326	AAEL014235	1189.95	0.538315	0.154613	3.48169	0.000498268	0.00438754
gene4332	AAEL010827	1423.94	0.541031	0.122557	4.41451	1.0124e-05	0.000149093
gene4343	AAEL018200	1079.17	0.457957	0.114631	3.99504	6.46821e-05	0.000748109
gene4348	AAEL010829	1056.17	0.338494	0.0869063	3.89493	9.82255e-05	0.0010879
gene4352	AAEL010433	2697.45	0.479875	0.0800226	5.99674	2.01318e-09	6.81475e-08
gene4359	AAEL010434	639.98	-4.96088	0.222773	-22.2688	7.41706e-110	4.45654e-106
gene4366	AAEL013387	1054.29	-0.8405	0.12791	-6.57104	4.99646e-11	2.28298e-09
gene4369	AAEL010979	6440.13	-0.322283	0.0992521	-3.24711	0.00116582	0.00890637
gene4374	AAEL002395	726.197	-0.208915	0.0642788	-3.25014	0.00115349	0.00882781
gene4377	AAEL002367	540.678	0.594748	0.11783	5.04752	4.47591e-07	9.00955e-06
gene4381	AAEL002384	1165.79	-0.168752	0.0524487	-3.21747	0.00129329	0.0096771
gene4382	AAEL002391	4649.05	0.533393	0.14443	3.69308	0.000221552	0.00219127
gene4384	AAEL002369	5747.77	0.357303	0.0916756	3.89747	9.72014e-05	0.00108055
gene44	AAEL018264	1880.68	0.343252	0.100412	3.41845	0.000629784	0.00535606
gene4400	AAEL002388	390.28	-0.582491	0.162987	-3.57385	0.000351773	0.00324425
gene4402	AAEL002370	5227.75	-0.362706	0.0927958	-3.90865	9.28128e-05	0.00104139
gene4406	AAEL002390	11730.2	1.44083	0.110353	13.0566	5.83008e-39	2.59482e-36
gene4408	AAEL017553	782.903	1.63498	0.210614	7.76294	8.29858e-15	6.78395e-13
gene4414	AAEL002406	441.792	-0.634407	0.15768	-4.02338	5.73676e-05	0.000674419
gene4415	AAEL007568	544.135	0.339068	0.0973878	3.48163	0.000498377	0.00438754
gene4420	AAEL017177	503.007	0.930972	0.178232	5.22337	1.75698e-07	3.86697e-06
gene443	AAEL012039	888.473	-0.705038	0.111292	-6.33504	2.37273e-10	9.47278e-09
gene4456	AAEL013150	579.563	0.287734	0.0737379	3.90212	9.53551e-05	0.00106396
gene446	AAEL008001	252.124	-0.476712	0.145871	-3.26804	0.00108295	0.00837979
gene4467	AAEL007419	143.605	-0.559547	0.133607	-4.188	2.81424e-05	0.000366797
gene4476	AAEL007416	464.502	-2.41856	0.234788	-10.3011	6.96901e-25	1.46924e-22
gene4486	AAEL015458	37009.8	-0.902448	0.190523	-4.7367	2.17225e-06	3.72912e-05
gene4494	AAEL004739	35995.1	-0.453286	0.100814	-4.49624	6.91655e-06	0.000106971
gene4499	AAEL004740	323.817	0.591415	0.101182	5.84509	5.06292e-09	1.56404e-07
gene4522	AAEL004743	10486.9	0.289568	0.0725235	3.99275	6.53116e-05	0.000753938
gene4526	AAEL004783	40378	0.297953	0.0860283	3.46343	0.000533339	0.00463758
gene4529	AAEL004777	608.576	0.442975	0.119132	3.71836	0.000200524	0.00201479
gene455	AAEL008007	5499.82	-0.43814	0.0862407	-5.08043	3.76582e-07	7.70935e-06
gene4551	AAEL013318	2937.22	0.346694	0.0835329	4.15039	3.31912e-05	0.000421627
gene4556	AAEL013613	15380.8	0.29564	0.0887826	3.32993	0.000868674	0.00698719
gene4561	AAEL013612	24727.1	0.483779	0.1475	3.27985	0.00103862	0.00808885
gene458	AAEL007996	4266.15	-0.469533	0.0965521	-4.863	1.15618e-06	2.11795e-05
gene4581	AAEL005142	992.279	-0.362969	0.0989011	-3.67002	0.000242529	0.00236174
gene4585	AAEL005150	896.416	0.66097	0.0920307	7.18206	6.86665e-13	4.1675e-11
gene4586	AAEL005139	1480.76	-0.219036	0.0569041	-3.84922	0.000118494	0.00127708
gene4603	AAEL005146	656.798	0.684609	0.0789747	8.66872	4.37024e-18	4.37643e-16
gene4616	AAEL014003	8257.44	-0.340681	0.0797806	-4.27023	1.95274e-05	0.000267878
gene4630	AAEL003788	5229.99	-0.483492	0.133101	-3.63253	0.000280655	0.0026938
gene4643	AAEL003801	4105.97	0.563435	0.0750544	7.50702	6.04904e-14	4.15379e-12
gene4644	AAEL003789	5325.06	-0.487385	0.0877887	-5.55179	2.82758e-08	7.30731e-07
gene4695	AAEL003125	1456.67	-0.407968	0.11734	-3.47679	0.000507455	0.00444276
gene4698	AAEL003115	2695.82	0.917924	0.0898955	10.211	1.77012e-24	3.48713e-22
gene470	AAEL013463	632.993	0.364867	0.0905205	4.03077	5.55949e-05	0.000657562
gene474	AAEL013461	14092.3	-0.255029	0.0610084	-4.18022	2.91223e-05	0.000378338
gene475	AAEL013458	56570.7	-0.735441	0.143782	-5.11498	3.13781e-07	6.51964e-06
gene4753	AAEL010392	1922.7	-0.446375	0.125128	-3.56734	0.000360627	0.00331573
gene4760	AAEL010373	7835.46	0.597819	0.0867252	6.89326	5.45288e-12	2.96504e-10
gene4776	AAEL010372	977.87	-0.921207	0.201504	-4.57164	4.83913e-06	7.76392e-05
gene4777	AAEL010366	426	0.8478	0.167676	5.05619	4.27715e-07	8.66754e-06
gene478	AAEL017421	4463.58	0.528252	0.136837	3.86046	0.000113175	0.00122857
gene4782	AAEL017061	813.89	0.659839	0.113209	5.82849	5.59317e-09	1.6973e-07
gene4783	AAEL014892	466.177	0.692037	0.167739	4.12567	3.69649e-05	0.000462234
gene4784	AAEL014891	2953.93	1.19387	0.127032	9.39818	5.55139e-21	7.02222e-19
gene4801	AAEL012218	878.016	0.701168	0.128277	5.46604	4.60188e-08	1.14494e-06
gene4810	AAEL014576	625.091	0.954424	0.114077	8.3665	5.93574e-17	5.7524e-15
gene4819	AAEL009345	5522.52	0.392155	0.0642413	6.10441	1.03184e-09	3.66852e-08
gene4832	AAEL009337	21153.9	-0.557136	0.138462	-4.02375	5.72788e-05	0.000674162
gene4836	AAEL011390	949.952	0.451674	0.0788747	5.72647	1.02542e-08	2.96926e-07
gene4837	AAEL011384	72355.6	0.235882	0.0565875	4.16844	3.0669e-05	0.000395015
gene4851	AAEL011586	193.418	1.23495	0.228101	5.41407	6.16096e-08	1.49267e-06
gene4855	AAEL011581	138.18	0.543493	0.143793	3.77969	0.000157023	0.00162388
gene486	AAEL010051	4456.97	0.418243	0.0930841	4.49317	7.01716e-06	0.000107971
gene4870	AAEL008421	1836.89	0.362947	0.107999	3.36066	0.000777565	0.00638687
gene4875	AAEL014623	128.543	-2.50961	0.170882	-14.6863	7.89525e-49	6.32515e-46
gene488	AAEL014296	10068.2	0.587734	0.0966408	6.08163	1.18966e-09	4.18015e-08
gene4886	AAEL005670	3250.18	-0.574454	0.134751	-4.26309	2.01617e-05	0.000274386
gene4888	AAEL005666	12777.2	-0.609469	0.111148	-5.48338	4.1728e-08	1.04851e-06
gene4927	AAEL006065	3307.42	0.415452	0.0844844	4.9175	8.7656e-07	1.65884e-05
gene4929	AAEL006087	6381.17	0.21184	0.044842	4.72414	2.31087e-06	3.93897e-05
gene4932	AAEL006079	863.518	0.495168	0.115576	4.28434	1.83279e-05	0.000252576
gene4933	AAEL006070	9004.24	0.285782	0.0888554	3.21626	0.00129872	0.00969792
gene4941	AAEL010301	1639.53	-0.273962	0.0617437	-4.43709	9.11842e-06	0.000136629
gene4953	AAEL010312	3382.1	-0.339132	0.078853	-4.30082	1.70167e-05	0.000236132
gene4961	AAEL010317	1433.12	0.38032	0.11368	3.34552	0.000821295	0.0066776
gene4967	AAEL008924	7614.28	-0.296381	0.0622174	-4.76363	1.90137e-06	3.30185e-05
gene4973	AAEL008932	2711.84	0.582829	0.0857639	6.79574	1.07759e-11	5.53395e-10
gene4992	AAEL010527	469.118	-2.22133	0.210294	-10.563	4.42268e-26	1.10724e-23
gene4996	AAEL010529	74.773	0.798126	0.239773	3.32867	0.000872606	0.00700943
gene5000	AAEL007698	4472.44	0.345744	0.0720024	4.80183	1.5722e-06	2.79071e-05
gene5001	AAEL007705	45724.5	-0.582645	0.0930499	-6.26164	3.80946e-10	1.47672e-08
gene5022	AAEL011022	39241	0.388319	0.0788879	4.92242	8.54797e-07	1.62276e-05
gene5031	AAEL002287	5224.58	0.397618	0.0699908	5.681	1.3391e-08	3.74232e-07
gene5033	AAEL002280	10573	-0.76464	0.107514	-7.11197	1.14396e-12	6.7719e-11
gene5043	AAEL002317	6444.68	-0.691896	0.183664	-3.76718	0.000165102	0.00169575
gene5078	AAEL005861	23001.8	-0.700709	0.0888956	-7.88239	3.21188e-15	2.77678e-13
gene5084	AAEL005850	63.1667	-2.07069	0.27271	-7.59304	3.12495e-14	2.31806e-12
gene5086	AAEL018354	17913.9	-0.701988	0.0803576	-8.7358	2.41931e-18	2.50628e-16
gene51	AAEL012389	501.483	0.278234	0.0749089	3.7143	0.000203764	0.00204053
gene5105	AAEL013971	1498.61	-0.579978	0.149042	-3.89138	9.9676e-05	0.00110194
gene512	AAEL000226	721.89	-0.263021	0.0814331	-3.2299	0.00123835	0.00932995
gene5141	AAEL004997	552.037	0.474407	0.119922	3.95598	7.62214e-05	0.000868202
gene5145	AAEL004983	3092.87	-0.204853	0.0612869	-3.34253	0.000830196	0.00674086
gene5148	AAEL004974	3902.29	0.480097	0.0716603	6.69961	2.08972e-11	1.00852e-09
gene5151	AAEL004972	56746.6	0.756242	0.0701887	10.7744	4.54739e-27	1.21435e-24
gene5173	AAEL015075	675.746	-0.472704	0.140737	-3.35877	0.000782891	0.00641746
gene5174	AAEL000644	311.602	-0.37168	0.101037	-3.67863	0.000234489	0.00229654
gene5180	AAEL000663	2105.9	1.00663	0.0768679	13.0956	3.48953e-39	1.61283e-36
gene5191	AAEL000643	1553.14	0.258583	0.0698217	3.70348	0.000212665	0.00211399
gene5196	AAEL000636	298.277	-0.777991	0.219786	-3.53977	0.000400478	0.00361845
gene5201	AAEL000670	2455.52	0.821879	0.243977	3.36868	0.000755295	0.00624451
gene5206	AAEL000659	312.056	0.356325	0.101527	3.50966	0.000448677	0.00399389
gene5211	AAEL000638	1667.2	1.01623	0.112634	9.02238	1.84052e-19	2.18986e-17
gene5212	AAEL000647	4769.29	-0.602958	0.165335	-3.64688	0.00026544	0.00256208
gene5221	AAEL012605	14202	0.331623	0.0886946	3.73893	0.000184802	0.00187723
gene5223	AAEL012611	826.295	-0.278596	0.0630834	-4.41632	1.00398e-05	0.000148216
gene5224	AAEL012610	3212.38	-0.390114	0.0968899	-4.02637	5.66456e-05	0.000668017
gene5231	AAEL008574	11093.7	0.400315	0.119253	3.35684	0.000788375	0.00645361
gene5237	AAEL008584	2037.87	0.364207	0.0650656	5.59754	2.17411e-08	5.7674e-07
gene524	AAEL000240	1944.61	0.312403	0.0971343	3.21619	0.00129903	0.00969792
gene5243	AAEL008573	1714.93	-0.897889	0.166331	-5.39822	6.7305e-08	1.60796e-06
gene5249	AAEL012847	12222.4	0.266378	0.0649152	4.10348	4.06982e-05	0.00050161
gene5265	AAEL007758	4740.41	0.511889	0.112818	4.5373	5.6978e-06	8.99743e-05
gene5266	AAEL007740	499.318	-0.622458	0.160939	-3.86766	0.000109883	0.00119824
gene5269	AAEL007748	4999.92	-0.947749	0.203004	-4.66862	3.03231e-06	5.04001e-05
gene5270	AAEL007746	408.216	-0.5557	0.164266	-3.38293	0.000717157	0.00597648
gene5288	AAEL005348	1506.71	0.728759	0.132266	5.5098	3.59239e-08	9.10754e-07
gene5292	AAEL005342	5027.7	-1.28491	0.126511	-10.1565	3.09865e-24	5.8182e-22
gene5293	AAEL005362	170.416	0.679518	0.192647	3.52727	0.000419873	0.00377383
gene5298	AAEL005351	2492.11	0.758313	0.17449	4.34589	1.38711e-05	0.000197032
gene5304	AAEL005353	2215.76	0.699945	0.128816	5.43368	5.52029e-08	1.34832e-06
gene5311	AAEL005368	9370.21	-0.306114	0.0855252	-3.57923	0.000344606	0.00319532
gene5317	AAEL009558	143.851	0.620394	0.177767	3.48993	0.00048315	0.00427857
gene5329	AAEL004399	104.364	-0.594833	0.159744	-3.72367	0.000196349	0.00197946
gene5335	AAEL004389	15928.2	0.394793	0.0712728	5.53918	3.03887e-08	7.81973e-07
gene5340	AAEL008292	2167.54	-0.707422	0.158003	-4.47726	7.56062e-06	0.000115299
gene5341	AAEL008285	292.587	0.766791	0.197224	3.88792	0.000101106	0.0011157
gene5344	AAEL017093	7137.13	0.345789	0.0877116	3.94234	8.0691e-05	0.000914777
gene5355	AAEL015215	145.327	0.533241	0.124545	4.28151	1.85633e-05	0.000255527
gene5369	AAEL007842	1459.43	-0.401264	0.0869517	-4.61479	3.93498e-06	6.4511e-05
gene5402	AAEL011943	9644.86	1.73154	0.165783	10.4447	1.54992e-25	3.51422e-23
gene5416	AAEL006895	5774.6	0.49083	0.107461	4.5675	4.93581e-06	7.89511e-05
gene5418	AAEL006887	568.483	0.536313	0.164097	3.26827	0.00108208	0.00837845
gene542	AAEL000254	808.43	0.443786	0.10205	4.34872	1.36936e-05	0.000195203
gene5420	AAEL006891	537.594	0.334653	0.0986292	3.39305	0.000691202	0.00579635
gene5423	AAEL006883	4441.35	-1.0695	0.147438	-7.25388	4.04986e-13	2.52161e-11
gene5429	AAEL006879	33215	-0.303128	0.0671053	-4.5172	6.26631e-06	9.80498e-05
gene5430	AAEL006894	317.697	-0.447034	0.0921482	-4.85124	1.22689e-06	2.24066e-05
gene5432	AAEL006889	9598.63	-0.376687	0.0664313	-5.67033	1.42522e-08	3.95539e-07
gene5451	AAEL013909	53.6077	-1.11326	0.23118	-4.81554	1.46805e-06	2.62133e-05
gene5454	AAEL013915	382.419	-1.14131	0.184556	-6.18407	6.24696e-10	2.31697e-08
gene546	AAEL000227	123.94	-0.776804	0.18617	-4.17255	3.01203e-05	0.000390459
gene5461	AAEL007796	1424.81	-0.710872	0.217454	-3.26907	0.00107902	0.00836013
gene5475	AAEL007815	122.859	-1.35726	0.200926	-6.75503	1.42804e-11	7.12067e-10
gene5476	AAEL007795AAEL007807	10508.5	-1.96378	0.176832	-11.1054	1.1813e-28	3.30132e-26
gene5491	AAEL007174	633.226	-0.359875	0.10135	-3.55081	0.000384045	0.00348817
gene5508	AAEL006235	3334.05	-0.728498	0.0970786	-7.50421	6.18008e-14	4.21966e-12
gene5511	AAEL006228	342.053	-0.342276	0.103791	-3.29773	0.000974713	0.00769985
gene5528	AAEL004221	3189.43	0.398708	0.091798	4.34332	1.40348e-05	0.000198653
gene5535	AAEL004209	8627.72	0.37165	0.0954045	3.89552	9.79886e-05	0.00108628
gene5536	AAEL017305	14.2976	-0.980983	0.278316	-3.52471	0.000423947	0.00380466
gene5540	AAEL004212	13999	-1.16768	0.161708	-7.22096	5.16223e-13	3.18126e-11
gene5541	AAEL004200	1548.51	0.234691	0.0513786	4.56788	4.92688e-06	7.89418e-05
gene5553	AAEL012290	1604.83	-0.332117	0.0803732	-4.13219	3.59324e-05	0.000452146
gene5554	AAEL012283	2844.14	-0.307316	0.0833671	-3.68629	0.000227543	0.00223763
gene5556	AAEL012288	275.127	0.663955	0.205171	3.2361	0.00121176	0.00914677
gene5559	AAEL012282	1541.47	0.280799	0.0753457	3.7268	0.000193923	0.00195994
gene5581	AAEL014507	1871.22	-0.459041	0.0717558	-6.39726	1.58191e-10	6.57777e-09
gene5586	AAEL017477	1599.43	-0.250313	0.0754605	-3.31714	0.000909434	0.0072664
gene5590	AAEL015275	359.136	0.547756	0.11641	4.70538	2.53393e-06	4.27672e-05
gene5599	AAEL013210	673.798	0.325407	0.0909658	3.57724	0.00034724	0.0032123
gene5613	AAEL011196	2007.52	-0.355617	0.0980393	-3.62729	0.000286416	0.00273883
gene5618	AAEL011198	1232.84	0.605275	0.0576245	10.5038	8.2986e-26	1.95538e-23
gene5619	AAEL011201	376.743	0.273172	0.0840529	3.24999	0.00115407	0.00882781
gene5624	AAEL011206	3400.32	0.390612	0.117157	3.33409	0.00085578	0.00690659
gene5633	AAEL011478	12098.1	0.280571	0.0661542	4.24116	2.22367e-05	0.000298568
gene5634	AAEL011476	1084.89	0.38262	0.0585265	6.53756	6.25322e-11	2.77288e-09
gene5637	AAEL011480	6927.62	-0.286557	0.0480929	-5.9584	2.54712e-09	8.36305e-08
gene5644	AAEL002978	4043.5	-0.374356	0.0649178	-5.76661	8.08834e-09	2.38815e-07
gene5650	AAEL002972	70.4483	-1.17956	0.171847	-6.86401	6.6956e-12	3.59201e-10
gene5655	AAEL002950	17558.7	-0.583888	0.0953396	-6.12429	9.10861e-10	3.30689e-08
gene5660	AAEL017147	313.195	-1.26358	0.199306	-6.33993	2.29874e-10	9.26416e-09
gene5661	AAEL002964	2455.12	-0.574026	0.135944	-4.22252	2.4159e-05	0.000322218
gene5672	AAEL002958	1097.03	0.304226	0.0792429	3.83916	0.000123455	0.00132224
gene5677	AAEL008827	3437.56	0.262514	0.078503	3.344	0.000825788	0.0067096
gene5685	AAEL008347	5934.76	0.602851	0.104179	5.78669	7.17889e-09	2.13009e-07
gene569	AAEL014669	175.762	-0.572305	0.131614	-4.34835	1.37163e-05	0.000195295
gene5698	AAEL018130	7009.64	-0.27136	0.0793356	-3.4204	0.000625289	0.00533293
gene5704	AAEL007030	3518.06	-0.550237	0.120501	-4.56624	4.96552e-06	7.92439e-05
gene5706	AAEL007028	1039.83	-0.545552	0.0920249	-5.92831	3.06068e-09	9.88714e-08
gene5721	AAEL010054	1334.8	-0.518371	0.0910086	-5.69585	1.22759e-08	3.46291e-07
gene5731	AAEL008138	7133.46	0.2561	0.0621999	4.11737	3.83222e-05	0.00047722
gene574	AAEL005763	3256.34	0.802052	0.0703273	11.4046	3.96791e-30	1.19626e-27
gene5740	AAEL008144	7007.46	0.394049	0.0552032	7.13816	9.459e-13	5.64714e-11
gene5742	AAEL000520	1104.66	0.466006	0.0910014	5.12086	3.04137e-07	6.34205e-06
gene5746	AAEL000516	13218.1	0.531976	0.119981	4.43382	9.25765e-06	0.000138542
gene5753	AAEL000522	392.174	0.494183	0.149456	3.30653	0.000944576	0.00750229
gene5757	AAEL000519	138.367	1.24593	0.259855	4.79473	1.62896e-06	2.87026e-05
gene580	AAEL005754	4626.9	1.79109	0.176768	10.1324	3.96668e-24	7.25547e-22
gene5804	AAEL011817	6929.98	-0.268758	0.0596312	-4.50701	6.57483e-06	0.000102344
gene5806	AAEL011810	2324.7	1.27663	0.195242	6.53869	6.20584e-11	2.76206e-09
gene5808	AAEL011820	230.12	1.47864	0.199163	7.42427	1.13401e-13	7.52893e-12
gene5815	AAEL011814	3041.13	0.550834	0.0547495	10.061	8.21659e-24	1.41055e-21
gene5816	AAEL011809	2087.21	0.522586	0.158034	3.30679	0.000943717	0.00750043
gene5820	AAEL014310	1092.12	-0.382562	0.107027	-3.57444	0.000350983	0.00323945
gene5837	AAEL004871	917.54	-1.31584	0.151663	-8.67605	4.09739e-18	4.13767e-16
gene5840	AAEL004865	124907	-0.283845	0.0593199	-4.78498	1.71001e-06	3.00427e-05
gene5853	AAEL008455	319.015	0.45588	0.116805	3.90293	9.50368e-05	0.00106139
gene5866	AAEL005426	11960.7	-0.360969	0.0890076	-4.05548	5.00307e-05	0.000600019
gene5870	AAEL005412	3456.7	-0.492448	0.0938281	-5.2484	1.53426e-07	3.44069e-06
gene5871	AAEL005413	754.107	0.686076	0.105378	6.51059	7.48558e-11	3.25921e-09
gene5872	AAEL005418	1087.7	-0.589213	0.103128	-5.71344	1.10718e-08	3.15283e-07
gene5879	AAEL005423	4507.26	-0.191698	0.0555999	-3.44781	0.000565156	0.00488595
gene5885	AAEL005401	2314.06	-0.433499	0.10775	-4.0232	5.74129e-05	0.000674419
gene5888	AAEL005422	31254.5	-0.303568	0.0801562	-3.78721	0.00015235	0.0015851
gene5891	AAEL005410	9202.37	-0.238511	0.0582977	-4.09126	4.29036e-05	0.000525022
gene5897	AAEL012117	39590.2	-1.34379	0.10205	-13.168	1.34158e-39	6.71739e-37
gene5913	AAEL011854	5196.25	-0.560768	0.0918382	-6.10605	1.02129e-09	3.64181e-08
gene5920	AAEL005255	35768.7	0.356474	0.0809262	4.40492	1.05822e-05	0.00015546
gene5930	AAEL005264	3031.26	-0.493482	0.0890554	-5.54129	3.00257e-08	7.74289e-07
gene5934	AAEL005257	333.891	-0.336123	0.100736	-3.33666	0.00084792	0.00686158
gene5936	AAEL005256	295.275	-0.542271	0.140989	-3.8462	0.000119963	0.00129175
gene5941	AAEL005265	291.57	-0.900406	0.151693	-5.93573	2.92548e-09	9.47589e-08
gene5947	AAEL017134	1752.49	-0.441503	0.113625	-3.8856	0.000102076	0.00112536
gene5956	AAEL008530	1885.65	-0.346322	0.0813067	-4.25945	2.04933e-05	0.000277954
gene5957	AAEL008551	1314.79	-0.411013	0.0832002	-4.94005	7.81021e-07	1.49689e-05
gene5967	AAEL008553	537.526	0.45236	0.107245	4.21801	2.46467e-05	0.000327567
gene5969	AAEL008555	368.755	-0.421408	0.10968	-3.84216	0.000121954	0.0013092
gene5994	AAEL010909	1060.34	-0.810376	0.0847978	-9.55657	1.21719e-21	1.64348e-19
gene5996	AAEL010913	542.214	-0.396834	0.1038	-3.82308	0.000131795	0.00140034
gene6009	AAEL012064	37508.1	0.753225	0.153644	4.9024	9.46739e-07	1.77211e-05
gene6025	AAEL003911	4260.11	-0.23075	0.0378373	-6.09849	1.07075e-09	3.78449e-08
gene6028	AAEL003903	1616.83	-0.335609	0.0994926	-3.37321	0.000742973	0.00616011
gene603	AAEL011191	27158	0.592039	0.0557608	10.6175	2.47191e-26	6.45761e-24
gene6033	AAEL014454	1076.84	-0.597295	0.0995653	-5.99903	1.98499e-09	6.7383e-08
gene6035	AAEL014455	417.171	-0.94263	0.155537	-6.06047	1.35723e-09	4.71383e-08
gene6039	AAEL002766	750.325	0.249878	0.0638421	3.914	9.07802e-05	0.00102145
gene6054	AAEL005480	5728.38	1.53973	0.135559	11.3583	6.74133e-30	1.92882e-27
gene6062	AAEL005486	1618.15	0.367189	0.110172	3.33288	0.000859527	0.00692752
gene6067	AAEL005493	7634.42	-0.745132	0.0840701	-8.86322	7.77343e-19	8.49212e-17
gene6068	AAEL005492	30351	-0.400778	0.0533053	-7.51855	5.5389e-14	3.86982e-12
gene6074	AAEL014753	10959.1	-1.14293	0.108055	-10.5773	3.7966e-26	9.70717e-24
gene6081	AAEL004598	15.5562	1.47864	0.278229	5.31447	1.0697e-07	2.47203e-06
gene6082	AAEL004588	611.523	1.25425	0.189958	6.60277	4.03541e-11	1.87234e-09
gene6095	AAEL004589	25852.7	0.428066	0.0851975	5.02439	5.0503e-07	1.00148e-05
gene6097	AAEL001471	20164.7	-0.291323	0.0474238	-6.14297	8.09939e-10	2.96739e-08
gene61	AAEL018280	11903.8	-0.343084	0.0803709	-4.26876	1.96561e-05	0.000269029
gene6112	AAEL001494	152.684	2.18004	0.210173	10.3726	3.30497e-25	7.22105e-23
gene6174	AAEL005744	7792.92	0.227141	0.0672502	3.37754	0.000731367	0.00608224
gene6183	AAEL005730	3102.17	0.238421	0.0584903	4.07625	4.5767e-05	0.000553859
gene6188	AAEL005738	10726.6	0.370528	0.10131	3.65738	0.000254804	0.00246337
gene6192	AAEL001909	481.864	0.494725	0.115225	4.29358	1.75819e-05	0.000243132
gene6206	AAEL001887	2816.65	-0.875053	0.125747	-6.95886	3.43041e-12	1.89969e-10
gene6229	AAEL009115	1183.97	0.733557	0.0932069	7.8702	3.54089e-15	3.01779e-13
gene6230	AAEL009116	1325.38	0.638036	0.143389	4.44969	8.59936e-06	0.000129659
gene6231	AAEL009114	500.824	0.674501	0.168323	4.00718	6.14479e-05	0.00071483
gene6237	AAEL009112	6246.94	0.746022	0.0835142	8.93288	4.15074e-19	4.79611e-17
gene6242	AAEL005593	80767.9	0.549111	0.0866523	6.33695	2.34357e-10	9.38756e-09
gene6248	AAEL018343	17927.1	0.282979	0.049129	5.75991	8.41566e-09	2.4787e-07
gene6257	AAEL005579	2376.92	0.23925	0.0697932	3.42798	0.000608097	0.00520106
gene6286	AAEL011597	1807.15	-1.67011	0.140313	-11.9027	1.14512e-32	4.30028e-30
gene6294	AAEL011676	133.813	-0.653182	0.143695	-4.5456	5.47794e-06	8.68449e-05
gene6296	AAEL017299	40.351	-0.955154	0.201678	-4.73605	2.17926e-06	3.73583e-05
gene6335	AAEL006978	5794.43	-0.359215	0.0862569	-4.16447	3.12075e-05	0.000400663
gene6337	AAEL006980	2967.1	0.710536	0.185421	3.83201	0.000127103	0.00135527
gene6338	AAEL006982	468.428	-0.64558	0.183332	-3.52137	0.00042933	0.00384732
gene6339	AAEL006964	3399.16	-1.15913	0.240031	-4.82907	1.37175e-06	2.46403e-05
gene6343	AAEL006966	20811.5	-0.602541	0.128038	-4.70594	2.52694e-06	4.27091e-05
gene6346	AAEL006970	55.4695	-0.671949	0.197797	-3.39716	0.000680888	0.00572288
gene6352	AAEL006962	58.5769	-0.702293	0.195228	-3.5973	0.000321536	0.00302103
gene6357	AAEL006974	367.678	0.474104	0.106235	4.46277	8.09067e-06	0.00012276
gene636	AAEL001162	342.287	0.320238	0.0951286	3.36637	0.000761633	0.00627345
gene6361	AAEL011988	1065.94	0.225839	0.0660786	3.41773	0.000631457	0.00535891
gene6382	AAEL008680	13906.7	0.419429	0.127292	3.295	0.000984212	0.00775559
gene6383	AAEL008683	3012.05	-0.274378	0.0648844	-4.22873	2.35018e-05	0.0003145
gene6384	AAEL008684	6858.87	0.448046	0.088846	5.04296	4.58392e-07	9.19616e-06
gene6396	AAEL009776	2987.79	0.204699	0.060292	3.39512	0.000685992	0.00575668
gene6406	AAEL009775	7976.22	0.50264	0.0855217	5.87734	4.16924e-09	1.30814e-07
gene6407	AAEL009782	3251.83	-0.594085	0.0776978	-7.6461	2.07166e-14	1.58568e-12
gene6412	AAEL007530	1203.58	0.307973	0.08151	3.77835	0.000157874	0.00162987
gene6418	AAEL007528	2679.53	0.311009	0.0950468	3.27217	0.00106727	0.0082905
gene643	AAEL001175	883.406	-0.260346	0.0808898	-3.21853	0.00128849	0.00965321
gene6430	AAEL010475	3553.77	-0.364949	0.0702538	-5.19472	2.05025e-07	4.42332e-06
gene6432	AAEL010472	16.4425	-0.829788	0.256239	-3.23833	0.0012023	0.00909255
gene6449	AAEL014599	281.592	-0.970319	0.25728	-3.77146	0.000162298	0.00166838
gene6451	AAEL014600	8510.89	-1.01502	0.263038	-3.85885	0.000113923	0.00123557
gene6466	AAEL005896	809	-0.452924	0.0973738	-4.6514	3.2969e-06	5.45714e-05
gene6469	AAEL005903	8458.7	-4.06004	0.163367	-24.8523	2.44133e-136	2.93374e-132
gene6493	AAEL010339	617.684	0.383772	0.0996176	3.85245	0.000116942	0.00126335
gene6499	AAEL010348	6777.55	-0.251587	0.0549518	-4.57832	4.68731e-06	7.54047e-05
gene6501	AAEL010336	914.76	0.62605	0.0777815	8.04882	8.35957e-16	7.61038e-14
gene6520	AAEL007947	5601.29	-0.561228	0.126976	-4.41995	9.8723e-06	0.000146283
gene6561	AAEL003877	69541.4	-0.566104	0.0804696	-7.03501	1.99253e-12	1.15673e-10
gene6565	AAEL003901	11693	-0.234696	0.0659475	-3.55883	0.000372504	0.00340151
gene6579	AAEL012945	7375.99	0.182479	0.0415766	4.38897	1.13888e-05	0.000165497
gene66	AAEL008517	2392.09	0.565832	0.0831792	6.80257	1.02766e-11	5.34606e-10
gene6600	AAEL010284	1273.56	0.340579	0.102583	3.32003	0.000900073	0.0071964
gene6604	AAEL008389	57997.4	-0.455192	0.0940213	-4.84137	1.2895e-06	2.3249e-05
gene6605	AAEL008384	463.626	0.549525	0.161173	3.40955	0.000650712	0.00550676
gene6611	AAEL008386	31870.8	1.10431	0.168386	6.55819	5.44636e-11	2.46977e-09
gene6615	AAEL018155	5767.94	0.535992	0.166793	3.21352	0.0013112	0.00976227
gene6619	AAEL008385	157.073	-0.481311	0.144404	-3.33308	0.000858891	0.00692704
gene662	AAEL001169	1588.69	0.525363	0.10455	5.02499	5.03464e-07	1.00002e-05
gene6620	AAEL008393	1448.36	0.345316	0.0809726	4.2646	2.00264e-05	0.000273164
gene6624	AAEL005688	1078.1	0.578261	0.0855617	6.75841	1.39515e-11	7.01485e-10
gene6631	AAEL005687	13869.5	-0.547729	0.146022	-3.751	0.000176128	0.00179824
gene6654	AAEL005683	2499.94	-0.367244	0.105891	-3.46814	0.000524065	0.00456354
gene6657	AAEL005696	53.9795	0.96777	0.280727	3.44738	0.000566058	0.00489023
gene6665	AAEL013326	20775.6	-0.695337	0.156985	-4.42932	9.45324e-06	0.000141293
gene6669	AAEL012616	15143.6	-0.591103	0.0932413	-6.3395	2.30505e-10	9.26416e-09
gene6671	AAEL012614	4325.05	-1.37553	0.136174	-10.1013	5.45368e-24	9.63778e-22
gene6695	AAEL011548	1041.49	-0.433017	0.0758946	-5.7055	1.16001e-08	3.28771e-07
gene670	AAEL009388	709.804	-0.279939	0.0711588	-3.934	8.35435e-05	0.000944982
gene6710	AAEL004069	1582.12	0.565087	0.081418	6.94057	3.90533e-12	2.14294e-10
gene6724	AAEL004045	6190.47	-0.440261	0.067265	-6.54518	5.94242e-11	2.66456e-09
gene6734	AAEL004063	570.829	0.455535	0.136753	3.33109	0.000865075	0.00696757
gene6739	AAEL004067	1752.03	0.390993	0.0781868	5.00075	5.71074e-07	1.12502e-05
gene6765	AAEL001270	3301.56	0.296764	0.0589065	5.03788	4.70705e-07	9.39611e-06
gene6767	AAEL001250	2423.48	0.323783	0.060511	5.3508	8.7564e-08	2.05519e-06
gene6778	AAEL001280	185.661	0.645081	0.178014	3.62375	0.000290357	0.00277142
gene6789	AAEL001281	8340.58	0.606989	0.166565	3.64416	0.000268264	0.00258726
gene679	AAEL009413	1217.24	0.5808	0.0768954	7.55312	4.24952e-14	3.07629e-12
gene6794	AAEL012929	19233.4	-1.64158	0.0770938	-21.2933	1.31106e-100	3.93874e-97
gene68	AAEL008514	288.957	-0.908311	0.102661	-8.8477	8.93443e-19	9.67253e-17
gene6810	AAEL014699	10378	-0.221225	0.0589207	-3.75463	0.000173599	0.00177695
gene6815	AAEL002614	1899.55	0.363845	0.109963	3.30879	0.000936985	0.00745679
gene6825	AAEL002591	1159.54	0.622522	0.164608	3.78185	0.000155667	0.00161471
gene6837	AAEL002598	412.462	1.19926	0.1624	7.38462	1.52887e-13	1.00947e-11
gene6860	AAEL002610	65.5533	-0.874828	0.254058	-3.44342	0.000574406	0.00494813
gene6874	AAEL011241	7005.31	-0.396717	0.0702613	-5.64631	1.63924e-08	4.49743e-07
gene6890	AAEL013287	3934.44	-0.903932	0.166282	-5.43612	5.44526e-08	1.33542e-06
gene6892	AAEL018258	99242.3	-0.489488	0.0855811	-5.71959	1.06783e-08	3.05721e-07
gene6916	AAEL011789	13128.1	0.323263	0.0647182	4.99494	5.88554e-07	1.15378e-05
gene6923	AAEL014823	64.4274	0.86976	0.218714	3.97669	6.98803e-05	0.000800526
gene6948	AAEL006118	388.551	0.608145	0.129633	4.69128	2.71499e-06	4.55036e-05
gene6951	AAEL006117	1505.75	0.411347	0.0694632	5.92181	3.18426e-09	1.02314e-07
gene6968	AAEL009448	195.458	-0.404487	0.107793	-3.75245	0.000175113	0.00179092
gene6985	AAEL009084	1411.76	0.540122	0.109093	4.95101	7.38311e-07	1.42641e-05
gene6990	AAEL009085	11353.9	-0.261751	0.0719582	-3.63754	0.000275254	0.00264618
gene6991	AAEL009074	41230.6	-0.552808	0.148989	-3.7104	0.000206929	0.00206706
gene6998	AAEL012730	7090.02	0.281032	0.0808328	3.47671	0.000507606	0.00444276
gene7016	AAEL010864	3736.88	0.170273	0.0510654	3.3344	0.000854833	0.00690358
gene7021	AAEL012716	1161.91	0.343279	0.100436	3.41789	0.000631075	0.00535891
gene7026	AAEL009287	16270.5	0.262755	0.0557158	4.71599	2.40541e-06	4.08851e-05
gene7029	AAEL009288	1093.23	0.293737	0.0719824	4.08068	4.49044e-05	0.000545066
gene7030	AAEL009285	1869.98	0.296336	0.0870089	3.40581	0.000659672	0.00557066
gene704	AAEL010027	15912.5	0.516956	0.115184	4.48808	7.18696e-06	0.00011016
gene7041	AAEL009294	9411.65	-0.251029	0.0697308	-3.59998	0.000318243	0.00299947
gene7048	AAEL013964	970.78	0.582142	0.100224	5.80839	6.30773e-09	1.89027e-07
gene7053	AAEL013968	2158.35	0.356091	0.085407	4.16934	3.05478e-05	0.000393877
gene7086	AAEL002465	2835.08	0.301056	0.0486184	6.19223	5.93196e-10	2.2138e-08
gene7094	AAEL014768	67256.3	0.246461	0.0593996	4.1492	3.33633e-05	0.000423365
gene7101	AAEL007671	7826.09	0.580038	0.131162	4.4223	9.76539e-06	0.000144877
gene7103	AAEL007678	2380.41	0.579405	0.125765	4.60705	4.08429e-06	6.65955e-05
gene7108	AAEL007668	2261.06	0.427373	0.0698616	6.11743	9.50988e-10	3.41135e-08
gene712	AAEL010024	989.222	0.312715	0.0763894	4.0937	4.24543e-05	0.000520584
gene7142	AAEL005289	10732.1	-1.58387	0.153839	-10.2956	7.37339e-25	1.52769e-22
gene7152	AAEL005303	1288.92	-0.359381	0.0785221	-4.57681	4.72117e-06	7.5848e-05
gene7158	AAEL005305	6775.39	0.275094	0.0647268	4.25007	2.13704e-05	0.000288549
gene7165	AAEL013410	948.525	0.602275	0.0666327	9.03873	1.58502e-19	1.90472e-17
gene7166	AAEL013408	3075.34	0.256075	0.0664785	3.85199	0.000117162	0.00126385
gene7167	AAEL013407	56430.8	-0.644013	0.147736	-4.35923	1.30522e-05	0.000187394
gene7177	AAEL012838	236.751	0.342456	0.104352	3.28173	0.00103173	0.00804566
gene7178	AAEL012835	2753.9	-0.507197	0.0969279	-5.23273	1.67026e-07	3.70324e-06
gene7179	AAEL014750	1981.52	0.357676	0.0646243	5.53469	3.11774e-08	7.97147e-07
gene718	AAEL010037	2672.4	0.439705	0.0945881	4.64863	3.34143e-06	5.52323e-05
gene72	AAEL008519	668.591	-0.898354	0.150717	-5.96054	2.51409e-09	8.27722e-08
gene7201	AAEL009533	4579.4	-0.305264	0.0772022	-3.95409	7.68279e-05	0.000873454
gene7203	AAEL009526	1058.76	0.491189	0.0937129	5.24143	1.59337e-07	3.54583e-06
gene7207	AAEL009534	3752.4	0.422871	0.0645054	6.55559	5.54224e-11	2.49442e-09
gene7214	AAEL009536	202.462	-0.88495	0.157366	-5.62351	1.87119e-08	5.04173e-07
gene7217	AAEL004438	2549.52	0.346449	0.0672833	5.14911	2.61724e-07	5.50813e-06
gene7222	AAEL004440	11550.8	0.38858	0.0768652	5.05535	4.2961e-07	8.69129e-06
gene7235	AAEL004430	1183.05	0.468307	0.0687458	6.81216	9.61427e-12	5.02325e-10
gene7247	AAEL004433	1309.8	0.724195	0.0941141	7.69486	1.41653e-14	1.10536e-12
gene7264	AAEL012234	11006.3	0.196558	0.0409022	4.80556	1.54319e-06	2.74327e-05
gene7275	AAEL003524	2989.24	-0.59163	0.135774	-4.35746	1.31579e-05	0.000188686
gene7280	AAEL003550	9681.49	-0.362538	0.1098	-3.3018	0.000960666	0.00761499
gene7289	AAEL003527	6297.21	0.495699	0.0792629	6.25386	4.00427e-10	1.54229e-08
gene7295	AAEL003516	689.146	0.80364	0.137241	5.8557	4.74991e-09	1.47112e-07
gene7299	AAEL003517	412.58	-0.292838	0.0826407	-3.5435	0.00039485	0.00357297
gene7302	AAEL003546	600.986	-0.524725	0.0835592	-6.27968	3.39267e-10	1.31941e-08
gene7315	AAEL003509	2493.81	-0.189704	0.0580126	-3.27005	0.00107527	0.00833644
gene734	AAEL003402	1070.13	-0.416909	0.103249	-4.0379	5.3933e-05	0.000641061
gene7345	AAEL010090	595.527	0.582355	0.0936371	6.21928	4.99456e-10	1.88149e-08
gene7368	AAEL011211	543.024	0.653113	0.134863	4.8428	1.2802e-06	2.31341e-05
gene7371	AAEL011215	2797.34	-0.254791	0.0659818	-3.86154	0.000112677	0.00122426
gene7378	AAEL000860	21237.5	-0.413064	0.109801	-3.76195	0.000168596	0.00173016
gene7390	AAEL000922	1675.07	0.360763	0.0686896	5.25207	1.50397e-07	3.39084e-06
gene7394	AAEL000898AAEL000905	38.9197	-1.32175	0.272696	-4.84696	1.2537e-06	2.28176e-05
gene740	AAEL003409	1415.83	0.508873	0.069685	7.30248	2.82521e-13	1.80588e-11
gene7400	AAEL000910	284.122	-0.876001	0.180504	-4.85307	1.21564e-06	2.2235e-05
gene7406	AAEL000920	290.226	-0.595047	0.182799	-3.2552	0.00113312	0.00869525
gene7419	AAEL000895	4649.9	-0.275861	0.0710924	-3.88032	0.00010432	0.00114421
gene743	AAEL003417	4868.28	0.481903	0.142265	3.38737	0.00070566	0.00589292
gene7435	AAEL000902	5267.02	-0.986915	0.214415	-4.60283	4.16785e-06	6.76825e-05
gene7436	AAEL000912	51.058	0.701688	0.200174	3.50539	0.000455944	0.00405557
gene7463	AAEL009220	776.708	-0.400413	0.0919217	-4.35603	1.32444e-05	0.0001897
gene7464	AAEL009225	858.101	0.392591	0.0659177	5.95578	2.5884e-09	8.44037e-08
gene7468	AAEL009217	1728.72	0.250229	0.0455568	5.49268	3.95886e-08	1.00155e-06
gene7476	AAEL009229	230.983	0.55268	0.146144	3.78174	0.000155734	0.00161471
gene7483	AAEL015566AAEL015567	253.883	-1.04289	0.213575	-4.88303	1.0447e-06	1.94638e-05
gene7492	AAEL001466	1485.76	0.530594	0.160444	3.30703	0.000942901	0.0074989
gene7493	AAEL001467	4193.87	0.292886	0.0838698	3.49215	0.000479146	0.00424937
gene7564	AAEL012262	26428.1	0.253765	0.0606982	4.18077	2.9052e-05	0.000377834
gene7565	AAEL012264	1549.75	0.621622	0.075821	8.19854	2.43318e-16	2.2492e-14
gene7573	AAEL009893	3427.18	0.241709	0.0679526	3.55702	0.00037509	0.00341992
gene7580	AAEL009895	31695.2	-1.15214	0.170182	-6.77002	1.28762e-11	6.55651e-10
gene7619	AAEL008471	2394.13	0.529371	0.157464	3.36186	0.00077419	0.00636786
gene7622	AAEL008479	6426.01	1.10769	0.0945516	11.7152	1.06563e-31	3.76638e-29
gene7623	AAEL008470	500.565	-0.521694	0.157077	-3.32126	0.000896118	0.00718389
gene7625	AAEL008473	268.46	-0.846222	0.150078	-5.63855	1.71489e-08	4.67296e-07
gene7626	AAEL008482	1965.02	0.329785	0.085031	3.87841	0.000105143	0.00114968
gene7629	AAEL008472	866.687	0.50113	0.110557	4.53276	5.82178e-06	9.18115e-05
gene763	AAEL003443	981.052	0.797217	0.215274	3.70327	0.000212842	0.00211399
gene7635	AAEL008478	19837.5	0.503217	0.152765	3.29406	0.000987528	0.00777662
gene7637	AAEL008491	2830.43	-0.2463	0.058888	-4.18251	2.88313e-05	0.000375369
gene7639	AAEL008476	1483.23	-0.228656	0.0705731	-3.23998	0.00119536	0.00905823
gene7686	AAEL013653	11724.3	-0.346926	0.0617995	-5.61374	1.97998e-08	5.2992e-07
gene7688	AAEL013652	1537.39	0.395871	0.07705	5.13784	2.77907e-07	5.82829e-06
gene7700	AAEL014341	466.064	-0.605454	0.111946	-5.40847	6.35644e-08	1.53384e-06
gene7701	AAEL014342	233.582	-0.538391	0.109496	-4.91698	8.78889e-07	1.66063e-05
gene7708	AAEL014248	705.219	-0.509222	0.144687	-3.51947	0.000432416	0.0038692
gene771	AAEL008017	47.4849	0.847546	0.234639	3.61212	0.0003037	0.00288503
gene7710	AAEL014249	3145.89	-0.296912	0.0668807	-4.43942	9.02024e-06	0.000135326
gene7715	AAEL008050	80.3488	-1.14919	0.24198	-4.7491	2.04322e-06	3.52272e-05
gene7716	AAEL017540	26011.7	-0.858504	0.12692	-6.76413	1.34113e-11	6.77156e-10
gene7718	AAEL008054	54317.4	-0.862792	0.15075	-5.72334	1.04452e-08	3.01006e-07
gene7721	AAEL017551	71946.2	-0.796111	0.105652	-7.5352	4.87569e-14	3.46693e-12
gene7728	AAEL010042	1959.49	0.432302	0.0878834	4.91903	8.69724e-07	1.6485e-05
gene7730	AAEL010040	9.62254	-1.19249	0.254493	-4.68573	2.78957e-06	4.66829e-05
gene7731	AAEL006690	300.373	-0.355095	0.108188	-3.28221	0.00102998	0.00803722
gene774	AAEL008016	16951.4	0.843416	0.16736	5.03954	4.66657e-07	9.3308e-06
gene7743	AAEL006704	14.0143	-1.10861	0.279489	-3.96657	7.29149e-05	0.000832116
gene7752	AAEL007501	736.547	0.464517	0.0938074	4.95181	7.35253e-07	1.42279e-05
gene7754	AAEL007495	3072.06	-1.42672	0.146553	-9.73517	2.13465e-22	3.16693e-20
gene7757	AAEL007489	5100.96	-0.787827	0.140832	-5.59408	2.21792e-08	5.87064e-07
gene7781	AAEL014441	98.939	-1.00637	0.173825	-5.78956	7.05696e-09	2.0991e-07
gene7783	AAEL014440	114.177	-0.859207	0.209789	-4.09558	4.2112e-05	0.000517973
gene7799	AAEL000271	1255.83	-0.709331	0.19362	-3.66351	0.000248779	0.00241485
gene7803	AAEL000284	494.368	0.348974	0.0743363	4.69453	2.67219e-06	4.48487e-05
gene7814	AAEL000287	213.426	-0.622391	0.139134	-4.47332	7.70144e-06	0.000117298
gene7818	AAEL000294	8.75923	-0.950605	0.280592	-3.38785	0.000704425	0.0058867
gene7822	AAEL000299	329.859	-0.466383	0.109817	-4.24692	2.16725e-05	0.000291644
gene783	AAEL012965	3958.38	0.597046	0.141692	4.21368	2.5124e-05	0.000332139
gene7833	AAEL000258	7212.03	-0.589923	0.0765569	-7.70568	1.30149e-14	1.02895e-12
gene7837	AAEL000297	689.622	0.595811	0.101032	5.89728	3.69552e-09	1.17484e-07
gene7849	AAEL013065	2848.94	-0.983443	0.0603984	-16.2826	1.31182e-59	1.57642e-56
gene785	AAEL012962	366.353	0.488128	0.0970328	5.03054	4.89095e-07	9.73089e-06
gene7863	AAEL008705	11613.8	0.193218	0.0591663	3.26567	0.00109205	0.00842852
gene7902	AAEL006912	2457.12	0.211608	0.054479	3.88421	0.000102663	0.0011308
gene7910	AAEL006915	437.486	-0.495159	0.0903064	-5.4831	4.17938e-08	1.04851e-06
gene7911	AAEL006910	4156.74	-0.367937	0.0727341	-5.05866	4.2222e-07	8.57064e-06
gene7921	AAEL014965	25748.9	0.198893	0.0581697	3.41919	0.000628073	0.00534908
gene7926	AAEL013729	24548.4	-0.234984	0.0722277	-3.25338	0.00114042	0.00874197
gene7937	AAEL000464	1631.73	0.36864	0.0755452	4.87973	1.06233e-06	1.97163e-05
gene7941	AAEL000459	2600.14	-0.512783	0.0844767	-6.07012	1.27818e-09	4.4651e-08
gene7945	AAEL000460	3513.66	0.440015	0.0562118	7.8278	4.96487e-15	4.17222e-13
gene7949	AAEL000419	2297.75	0.425216	0.1261	3.37206	0.000746079	0.00617893
gene7962	AAEL000427	10513	-0.681444	0.0907574	-7.50841	5.98493e-14	4.15314e-12
gene7984	AAEL000411	35.7434	-1.11739	0.204903	-5.45326	4.94537e-08	1.22533e-06
gene7985	AAEL000467	868.147	0.380529	0.093299	4.0786	4.5308e-05	0.000549411
gene7991	AAEL000431	24526.6	0.398768	0.110302	3.61523	0.000300076	0.00285512
gene7995	AAEL000415	5925.64	-0.87392	0.0854624	-10.2258	1.51998e-24	3.04426e-22
gene8002	AAEL013001	328.181	-0.910496	0.13974	-6.51565	7.23749e-11	3.16265e-09
gene8003	AAEL013004	4934.23	-0.853894	0.144894	-5.89325	3.78681e-09	1.20069e-07
gene803	AAEL014059	7022.64	-0.207676	0.0598744	-3.46852	0.000523325	0.0045604
gene8039	AAEL013979	6034.94	0.345603	0.093986	3.67717	0.000235834	0.00230678
gene8043	AAEL013984	86.8701	-0.912227	0.226305	-4.03097	5.55469e-05	0.000657562
gene8046	AAEL013985	2958.41	0.238333	0.0583957	4.08135	4.47754e-05	0.000544051
gene8073	AAEL010698	10297.9	0.263205	0.0524272	5.02039	5.1568e-07	1.01923e-05
gene8077	AAEL010691	2834.18	-0.514503	0.151144	-3.40405	0.000663935	0.00559895
gene8079	AAEL010695	3495.79	-0.321533	0.0955135	-3.36636	0.000761667	0.00627345
gene8081	AAEL010697	5795.89	-0.498049	0.104623	-4.76042	1.93191e-06	3.34039e-05
gene8103	AAEL000001	1440.63	0.4003	0.0906365	4.41654	1.00291e-05	0.000148216
gene8105	AAEL000006AAEL000025	258.68	-0.987873	0.237381	-4.16156	3.16087e-05	0.000405381
gene8120	AAEL000019	3461.82	-0.497016	0.121351	-4.09569	4.20915e-05	0.000517973
gene8122	AAEL017325	253.846	1.1002	0.192069	5.72815	1.01529e-08	2.94704e-07
gene8127	AAEL000046	483.084	0.389457	0.12136	3.20912	0.00133141	0.00986411
gene8134	AAEL000083	424.133	-0.572999	0.167611	-3.41863	0.000629379	0.00535606
gene8139	AAEL000084	10783	-0.276653	0.0787473	-3.51318	0.000442784	0.00395314
gene8163	AAEL000003	2764.1	0.472808	0.100504	4.70437	2.54647e-06	4.29185e-05
gene8176	AAEL000059	69.4997	0.651176	0.193309	3.36858	0.000755556	0.00624451
gene8178	AAEL000087	27.0362	-1.1059	0.281242	-3.9322	8.41726e-05	0.000950659
gene82	AAEL016996	700.857	0.645497	0.191367	3.37309	0.000743294	0.00616011
gene8201	AAEL014614	154.211	-0.54125	0.166742	-3.24604	0.00117023	0.00892297
gene8217	AAEL013257	841.476	-1.023	0.131727	-7.7661	8.09394e-15	6.66198e-13
gene8233	AAEL004930	39772.7	-0.315848	0.0904336	-3.49259	0.000478357	0.0042455
gene8236	AAEL004920	4024.63	0.179522	0.0550759	3.25954	0.00111593	0.00859074
gene8248	AAEL011177	1262.91	-0.757691	0.127014	-5.96544	2.43982e-09	8.07696e-08
gene8257	AAEL010591	136.757	-0.959216	0.256565	-3.73869	0.000184982	0.00187747
gene8276	AAEL011625	918.639	-0.590468	0.171095	-3.45111	0.000558296	0.00484058
gene8303	AAEL017407	134.873	-0.882963	0.231004	-3.82228	0.000132225	0.00140267
gene8304	AAEL006175	591.99	0.450462	0.115518	3.8995	9.63927e-05	0.00107255
gene8307	AAEL006171	21610.1	-0.472503	0.085512	-5.52558	3.28399e-08	8.34327e-07
gene8321	AAEL012504	129.657	0.628953	0.174768	3.59879	0.000319706	0.00300854
gene8348	AAEL010102	1430.18	0.601396	0.107096	5.61548	1.9602e-08	5.25798e-07
gene8357	AAEL010109	1067.99	-0.377624	0.0887947	-4.25278	2.11137e-05	0.000285725
gene8362	AAEL010099	163.099	-0.44968	0.139814	-3.21628	0.00129865	0.00969792
gene8389	AAEL004680	18463.7	0.219029	0.0610023	3.59051	0.000330034	0.00308467
gene8440	AAEL006386	1196.39	0.378828	0.0670006	5.6541	1.56665e-08	4.32791e-07
gene8451	AAEL013134	2100.34	0.293677	0.0811955	3.61691	0.000298144	0.00284123
gene8454	AAEL007090	820.086	0.674325	0.121771	5.53766	3.06533e-08	7.87096e-07
gene8458	AAEL007100	2348.36	0.207941	0.054572	3.81039	0.000138748	0.00146386
gene8460	AAEL018131	1081.07	-0.653175	0.181826	-3.59231	0.000327763	0.00306994
gene8461	AAEL007094	9.0068	-1.39795	0.281123	-4.97272	6.60203e-07	1.28584e-05
gene8469	AAEL007092	62526.6	-0.612696	0.164937	-3.71472	0.000203427	0.00203885
gene8483	AAEL007619	17137.7	-0.265504	0.0760445	-3.49142	0.000480454	0.00425783
gene85	AAEL010986	1245.22	-1.20982	0.128558	-9.41068	4.92918e-21	6.36925e-19
gene8506	AAEL007778	452.195	-0.732563	0.22846	-3.20653	0.00134348	0.00992293
gene8527	AAEL011893	184.505	0.676291	0.196073	3.44917	0.000562306	0.00486481
gene8531	AAEL014379	6555.37	0.210725	0.0504233	4.17911	2.92655e-05	0.000379787
gene8532	AAEL014378	37500.3	0.289195	0.0596684	4.84669	1.25536e-06	2.28176e-05
gene8540	AAEL010871	3014.24	0.670573	0.139025	4.82339	1.41141e-06	2.5277e-05
gene8542	AAEL010869	413.987	0.606087	0.117941	5.13891	2.76337e-07	5.8055e-06
gene8543	AAEL010873	2865.45	0.646844	0.0971721	6.65669	2.80066e-11	1.31983e-09
gene8558	AAEL004332	1375.26	-0.236494	0.0663673	-3.56341	0.000366064	0.00335544
gene8568	AAEL004329	1318.09	-0.299542	0.0593671	-5.04558	4.5214e-07	9.08591e-06
gene8578	AAEL008645	13423.5	-0.3445	0.0610853	-5.63965	1.70396e-08	4.66079e-07
gene8592	AAEL009604	38434.7	0.33164	0.064264	5.16059	2.46173e-07	5.19906e-06
gene8597	AAEL009613	868.984	0.512334	0.0963698	5.31634	1.05878e-07	2.45151e-06
gene8603	AAEL009608	599.315	0.360582	0.0927154	3.88913	0.000100604	0.00111118
gene8608	AAEL009603	513.748	0.596805	0.143048	4.17205	3.0187e-05	0.000390902
gene8615	AAEL012819	3842.84	0.479671	0.112457	4.26536	1.99583e-05	0.000272855
gene8623	AAEL003990	4076.3	0.217815	0.065763	3.31212	0.000925915	0.00738826
gene8629	AAEL003994	1469.23	0.462104	0.0770889	5.99443	2.042e-09	6.8929e-08
gene8637	AAEL015379	17144.5	-0.622651	0.0891186	-6.98677	2.81289e-12	1.57221e-10
gene864	AAEL015560	1142.13	0.369435	0.105929	3.48757	0.00048744	0.00430387
gene8666	AAEL002660	9301.93	-0.629496	0.0737333	-8.53747	1.3719e-17	1.36249e-15
gene867	AAEL017012	314441	0.403317	0.0978299	4.12264	3.74561e-05	0.00046789
gene8712	AAEL012672	3185.85	-0.553747	0.127548	-4.3415	1.41516e-05	0.000199914
gene8722	AAEL014565	192.682	-2.61932	0.212269	-12.3396	5.5418e-35	2.14825e-32
gene8723	AAEL015308	4027.08	1.79261	0.114245	15.6909	1.74561e-55	1.61361e-52
gene8741	AAEL009068	8239.51	0.120645	0.0372205	3.24136	0.0011896	0.00903058
gene8766	AAEL006477	379.898	0.602825	0.183263	3.28939	0.00100403	0.00788592
gene8792	AAEL011352	1136.54	0.232126	0.0633991	3.66134	0.000250898	0.00242953
gene88	AAEL010988	397.462	0.485944	0.131179	3.70445	0.00021185	0.00211211
gene8805	AAEL005832	13650.8	-0.579024	0.130303	-4.44368	8.84322e-06	0.000132836
gene883	AAEL004686	701.478	0.537236	0.103443	5.19356	2.06307e-07	4.44299e-06
gene8835	AAEL007789AAEL007793	92.2622	-0.646332	0.174858	-3.69632	0.00021875	0.0021707
gene8846	AAEL002791	3359.44	0.703202	0.0729665	9.63732	5.56217e-22	7.8636e-20
gene885	AAEL004694	13146.1	-0.309282	0.0563487	-5.48872	4.04861e-08	1.01996e-06
gene8865	AAEL002793	11630.3	0.477875	0.0679485	7.0329	2.0229e-12	1.16871e-10
gene8868	AAEL002788	4177.14	-0.197958	0.0529213	-3.74061	0.000183573	0.00186791
gene8869	AAEL002783	1929.71	0.527243	0.0861856	6.11753	9.50387e-10	3.41135e-08
gene8888	AAEL009833	1119.22	0.461865	0.0988946	4.67027	3.00798e-06	5.0065e-05
gene8889	AAEL009831	376.489	0.524876	0.124722	4.20837	2.57221e-05	0.000339301
gene8892	AAEL012410	18978.7	-0.20702	0.0577037	-3.58763	0.000333695	0.00310613
gene8918	AAEL007246	1090.03	-0.517171	0.0760413	-6.80119	1.0376e-11	5.37449e-10
gene8925	AAEL007237	945.8	0.247154	0.0653939	3.77946	0.000157168	0.00162398
gene8932	AAEL008028	4171.77	-0.457183	0.13056	-3.5017	0.000462293	0.00410597
gene8948	AAEL009268	626.939	0.624044	0.110658	5.63939	1.70654e-08	4.66079e-07
gene8953	AAEL009269	3420.3	0.338692	0.0971257	3.48715	0.000488204	0.00430745
gene8962	AAEL009264	1126.05	0.430149	0.0853316	5.04091	4.63326e-07	9.27966e-06
gene8969	AAEL006006	6798.02	-0.385898	0.117554	-3.28272	0.00102809	0.00803722
gene8994	AAEL011527	5483.79	0.271746	0.0453559	5.99141	2.08024e-09	7.00231e-08
gene8995	AAEL011538	231.257	0.568789	0.164811	3.45117	0.000558166	0.00484058
gene8996	AAEL011534	3197.66	-0.231166	0.0624047	-3.70431	0.000211967	0.00211211
gene90	AAEL017248	16282.8	-0.987584	0.129386	-7.63283	2.29657e-14	1.72487e-12
gene900	AAEL017354	31881	-0.281842	0.0862701	-3.26697	0.00108705	0.00840173
gene9006	AAEL008198	6088.73	-0.396787	0.0747896	-5.30537	1.12446e-07	2.59359e-06
gene9028	AAEL008220	1415	0.597015	0.124223	4.80598	1.53992e-06	2.74151e-05
gene9040	AAEL010773	73.3966	-0.817541	0.198991	-4.10843	3.98353e-05	0.000491985
gene9055	AAEL010764	1501.21	0.762633	0.20374	3.74317	0.000181714	0.00185055
gene9057	AAEL010780	863.684	1.28847	0.195856	6.57869	4.74609e-11	2.17686e-09
gene9063	AAEL011844	6126.06	0.408145	0.10475	3.89636	9.765e-05	0.00108453
gene9064	AAEL011845	119.966	-0.572981	0.142613	-4.01773	5.87604e-05	0.000686223
gene9080	AAEL012920	251.295	-0.615968	0.151525	-4.06514	4.80044e-05	0.000578025
gene9085	AAEL015326	2174.37	0.846293	0.16929	4.99906	5.76091e-07	1.13304e-05
gene911	AAEL009024	213.339	-0.74964	0.170099	-4.40708	1.04772e-05	0.000154106
gene9110	AAEL005117	480.17	0.484134	0.137748	3.51464	0.000440349	0.00393433
gene9115	AAEL005123	104.12	-0.597704	0.131434	-4.54756	5.42711e-06	8.61526e-05
gene9119	AAEL015142	1058.89	-0.217847	0.0678714	-3.2097	0.00132872	0.00985026
gene912	AAEL009032	4783.94	0.845813	0.150267	5.62872	1.81548e-08	4.91366e-07
gene9133	AAEL014840	2842.22	0.616731	0.154905	3.98134	6.85276e-05	0.00078653
gene9138	AAEL006773	700.29	-1.28459	0.130124	-9.87208	5.50092e-23	8.81393e-21
gene9141	AAEL006774	1104.51	-1.23578	0.222236	-5.56067	2.68739e-08	7.00529e-07
gene9158	AAEL006779	1028.04	0.740353	0.0778529	9.50964	1.91319e-21	2.52646e-19
gene916	AAEL009023	398.783	0.489362	0.0928663	5.26953	1.36771e-07	3.11873e-06
gene9162	AAEL008406	384.432	-0.800409	0.197056	-4.06183	4.86895e-05	0.000585102
gene9171	AAEL008405	1284.54	-0.361988	0.100231	-3.61152	0.000304407	0.00288598
gene9173	AAEL008408	2122.99	-0.476544	0.109271	-4.36114	1.29389e-05	0.000185989
gene9191	AAEL003713	1412.5	-0.367197	0.108493	-3.38452	0.000713034	0.00594624
gene9208	AAEL003730	580.726	0.580525	0.0940964	6.16947	6.85175e-10	2.52569e-08
gene9227	AAEL003737	1079.2	-0.266572	0.0715548	-3.72542	0.000194988	0.0019674
gene9231	AAEL007373	187.235	-0.802195	0.245751	-3.26427	0.00109748	0.00846498
gene924	AAEL009038	2462.97	-0.959012	0.132659	-7.22915	4.86025e-13	3.0106e-11
gene9251	AAEL008331	3095.44	-0.658433	0.0852985	-7.71917	1.17094e-14	9.31866e-13
gene9255	AAEL008323	282.055	0.428673	0.11834	3.62238	0.000291908	0.00278402
gene9256	AAEL008319	643.898	-0.29312	0.0875481	-3.3481	0.000813666	0.00662454
gene9273	AAEL008467	78.4752	-0.823349	0.202208	-4.0718	4.66518e-05	0.000563431
gene9290	AAEL009516	440.595	-0.410743	0.117981	-3.48142	0.000498771	0.0043878
gene9304	AAEL012582	212.844	0.453761	0.141254	3.21238	0.00131642	0.0097832
gene9310	AAEL012573	48.9035	-1.44288	0.216627	-6.66068	2.72558e-11	1.29146e-09
gene9315	AAEL012579	4638.92	0.289323	0.0842215	3.43527	0.000591973	0.00508851
gene9323	AAEL012547	5884.46	-0.273164	0.0712352	-3.83468	0.000125729	0.00134421
gene9336	AAEL013453	716.622	-0.541579	0.0919488	-5.89001	3.86184e-09	1.22126e-07
gene9337	AAEL013451	224.27	-0.463903	0.138463	-3.35038	0.00080702	0.00657935
gene9345	AAEL012025	1619.61	0.493866	0.0677954	7.28466	3.22488e-13	2.03965e-11
gene9364	AAEL011282	1686.15	0.466482	0.129812	3.59351	0.000326248	0.00305813
gene938	AAEL010653	1075.47	-0.570633	0.126068	-4.52638	6.00039e-06	9.42571e-05
gene939	AAEL010662AAEL010666	914.791	-1.16535	0.125315	-9.29931	1.41356e-20	1.76946e-18
gene9399	AAEL013180	4577.56	0.449706	0.118004	3.81093	0.000138447	0.00146386
gene9400	AAEL013184	13133	0.638866	0.0794654	8.03955	9.01719e-16	8.14734e-14
gene9450	AAEL017423	4151.81	-0.512968	0.0811771	-6.31912	2.6305e-10	1.04326e-08
gene9456	AAEL002503	1403.15	-0.297582	0.0818443	-3.63595	0.000276955	0.0026604
gene9459	AAEL002513	96.9322	-0.807412	0.13983	-5.77425	7.72963e-09	2.28786e-07
gene946	AAEL010679	3999	-1.17879	0.112842	-10.4464	1.52208e-25	3.51422e-23
gene9461	AAEL002530	1082.88	-0.489929	0.110629	-4.42856	9.4863e-06	0.000141611
gene9466	AAEL002528	9292.02	-0.512293	0.126683	-4.04389	5.25711e-05	0.000627978
gene9480	AAEL002536	7711.95	-0.200421	0.049048	-4.08621	4.38472e-05	0.000534421
gene9486	AAEL012492	824.999	0.71134	0.146002	4.87212	1.1041e-06	2.03184e-05
gene9492	AAEL012494	356.906	0.678998	0.159377	4.26032	2.04131e-05	0.00027718
gene9503	AAEL003469	1075.5	0.500917	0.1299	3.85617	0.000115176	0.00124691
gene9527	AAEL003453	14132.4	-0.435826	0.122072	-3.57024	0.000356659	0.00328427
gene953	AAEL010656	87.0683	1.66991	0.249431	6.69488	2.15848e-11	1.03754e-09
gene9542	AAEL000200	25745.3	0.688246	0.177226	3.88343	0.000102995	0.00113231
gene9552	AAEL000163	1022.78	0.259273	0.079092	3.27812	0.00104499	0.00813322
gene9558	AAEL000180	555.552	0.36719	0.0658048	5.57999	2.40539e-08	6.32506e-07
gene9559	AAEL018225	2776.49	-0.149629	0.0460804	-3.24714	0.00116572	0.00890637
gene9564	AAEL000210	1323.9	0.41677	0.0794255	5.24731	1.54337e-07	3.44733e-06
gene9588	AAEL000164	468.918	-0.72504	0.214626	-3.37816	0.000729729	0.00607282
gene9591	AAEL000178	424.065	0.399442	0.104848	3.80972	0.000139122	0.00146618
gene960	AAEL011048	3564.54	0.295094	0.0675588	4.36796	1.25413e-05	0.000180924
gene9602	AAEL009431	1225.95	0.467251	0.0701076	6.66477	2.65079e-11	1.26407e-09
gene9606	AAEL013564	1379	-0.37043	0.115472	-3.20797	0.00133674	0.00988633
gene9614	AAEL003645	1752.06	-0.429118	0.130406	-3.29063	0.00099965	0.00785812
gene9632	AAEL003640	3078.11	0.418186	0.116063	3.60311	0.000314438	0.00296594
gene9633	AAEL003641	85.5164	-1.63436	0.217012	-7.53122	5.02694e-14	3.55346e-12
gene9645	AAEL003618	753.299	0.531996	0.153039	3.4762	0.000508569	0.00444795
gene9663	AAEL006582	2.21648e+06	0.442456	0.116293	3.80467	0.000141996	0.00149157
gene9664	AAEL006577	2652.65	-0.440149	0.128288	-3.43093	0.000601511	0.0051484
gene9666	AAEL006568	13.511	-1.29229	0.280593	-4.60555	4.1138e-06	6.69858e-05
gene9673	AAEL001133	2474.49	-0.488178	0.0789207	-6.18568	6.18355e-10	2.30055e-08
gene9682	AAEL001143	631.85	-0.435606	0.115988	-3.75561	0.000172918	0.00177149
gene9690	AAEL001100	2043.94	-0.861897	0.187032	-4.60828	4.06015e-06	6.62919e-05
gene9699	AAEL001121	2329.47	0.369042	0.0896829	4.11496	3.8724e-05	0.00048073
gene9704	AAEL018173	601.925	-0.528824	0.087832	-6.02086	1.7349e-09	5.93969e-08
gene9705	AAEL001102	6026.77	0.162873	0.046888	3.47367	0.000513401	0.00448368
gene9725	AAEL014922	4463.02	0.634398	0.113942	5.56775	2.58053e-08	6.74135e-07
gene9732	AAEL015034	738.463	-0.334112	0.0981059	-3.40563	0.000660117	0.00557066
gene9743	AAEL010165	4941.2	0.220782	0.067659	3.26315	0.00110181	0.0084929
gene9750	AAEL010184	8364.58	-0.340435	0.0856061	-3.97677	6.98585e-05	0.000800526
gene9757	AAEL010171	2868.07	-0.736068	0.169337	-4.34676	1.38163e-05	0.000196485
gene976	AAEL010123	1868.06	-0.291263	0.0751102	-3.87781	0.000105402	0.00115146
gene9768	AAEL010181	927.176	0.660481	0.0973127	6.7872	1.14329e-11	5.84634e-10
gene9788	AAEL011090	1895.66	0.732236	0.0932842	7.84952	4.17646e-15	3.5344e-13
gene9801	AAEL011095	1398.53	0.24703	0.0688314	3.58891	0.000332062	0.00310054
gene9833	AAEL006321	4377.21	0.356605	0.0807269	4.41742	9.98861e-06	0.000147824
gene9845	AAEL006317	1770.85	-0.561607	0.0807592	-6.95409	3.54851e-12	1.95608e-10
gene9851	AAEL006319	303.167	0.803425	0.22435	3.58113	0.000342111	0.00317709
gene9868	AAEL014735	2764.53	0.360835	0.0924309	3.90384	9.46797e-05	0.00105839
gene989	AAEL017293	3071.1	1.55166	0.23721	6.5413	6.09851e-11	2.72438e-09
gene9923	AAEL004229	3570.2	-0.558003	0.15396	-3.62435	0.000289691	0.00276727
gene9927	AAEL004236	1439	-0.389122	0.117752	-3.30458	0.000951188	0.00754982
gene994	AAEL009713	1710.91	0.432431	0.117615	3.67667	0.000236302	0.00230678
gene9941	AAEL011928	642.209	-0.38394	0.0927291	-4.14045	3.46626e-05	0.000438464
gene9956	AAEL011925	1022.97	0.888686	0.0863624	10.2902	7.80214e-25	1.58912e-22
gene9960	AAEL011918	9681.14	-0.624097	0.124054	-5.03083	4.88363e-07	9.73089e-06
gene9966	AAEL009126	10103.5	0.557499	0.131156	4.25067	2.13136e-05	0.000288105
gene9974	AAEL017297	270.364	-0.566062	0.159029	-3.55949	0.000371577	0.00339562
gene9994	AAEL009673	177.416	-0.720465	0.166415	-4.32933	1.49562e-05	0.000210456

## Sheet: blood-fed rostrum
Internal gene ID	Vectorbase or RU ID	baseMean	log2FoldChange (Non-blood-fed /Blood-fed)	lfcSE	stat	pvalue	padj
gene1001	AAEL006751	2209.67	-0.292016	0.0715742	-4.07991	4.50534e-05	0.000790471
gene10057	AAEL002130	7905.87	1.5092	0.224618	6.71898	1.83004e-11	1.14182e-09
gene10078	AAEL006339	1155.96	-0.951962	0.11297	-8.42668	3.55609e-17	4.06424e-15
gene10103	AAEL006353	272.259	-1.05794	0.279467	-3.78557	0.000153358	0.00231819
gene10121	AAEL006798	2789.44	-1.01342	0.150324	-6.74155	1.56711e-11	9.87844e-10
gene10122	AAEL018123	7519.51	0.918899	0.145378	6.32077	2.60266e-10	1.37783e-08
gene10124	AAEL006793	41191.4	-0.514137	0.135062	-3.80668	0.000140845	0.0021503
gene10139	AAEL018124	940.41	-0.553026	0.138408	-3.99562	6.45249e-05	0.00108539
gene10146	AAEL007590	2043.38	-7.42757	0.312986	-23.7313	1.71351e-124	5.23861e-121
gene10159	AAEL007599	11784.9	-7.63847	0.268286	-28.4713	2.65233e-178	3.24354e-174
gene10161	AAEL007585	21086.9	-6.51004	0.464726	-14.0083	1.3859e-44	7.70369e-42
gene10174	AAEL004526	446.967	0.485914	0.122649	3.96183	7.43783e-05	0.00123081
gene10175	AAEL004513	2451.51	-0.631686	0.157822	-4.00253	6.26693e-05	0.00106
gene10178	AAEL004524	9872.92	1.3875	0.174812	7.9371	2.06958e-15	1.86745e-13
gene10180	AAEL004518	2881.45	0.994487	0.160878	6.18162	6.34483e-10	3.20624e-08
gene10189	AAEL004532	3104.86	-0.361006	0.101482	-3.55733	0.000374645	0.00497452
gene10190	AAEL004529	2303.53	-0.688314	0.0866596	-7.94273	1.97786e-15	1.80502e-13
gene10192	AAEL004521	75796.2	0.33002	0.0756767	4.36091	1.29521e-05	0.000270291
gene10196	AAEL004523	9970.98	0.73435	0.154584	4.75049	2.02927e-06	5.13787e-05
gene10204	AAEL010397	261.095	1.20456	0.213948	5.63013	1.80069e-08	7.02247e-07
gene10220	AAEL003568	125.38	1.67565	0.31797	5.26983	1.36549e-07	4.45296e-06
gene10232	AAEL003569	3417.79	0.460855	0.129605	3.55585	0.000376761	0.00499177
gene10235	AAEL012776	178.093	-2.04244	0.315477	-6.47413	9.53622e-11	5.27685e-09
gene10301	AAEL010128	829.958	3.08618	0.293812	10.5039	8.28442e-26	2.0262e-23
gene10330	AAEL003104	16346	1.14593	0.18507	6.19189	5.94462e-10	3.01646e-08
gene10399	AAEL006224	6063.2	-0.39983	0.11906	-3.35822	0.000784464	0.00914511
gene10426	AAEL001377	413.662	0.589448	0.144119	4.09002	4.31332e-05	0.000764457
gene10432	AAEL001360	7999.74	0.524516	0.130414	4.02193	5.77222e-05	0.000992606
gene10440	AAEL017536	92352.9	0.685152	0.147923	4.63181	3.62482e-06	8.64092e-05
gene10449	AAEL009043	13488.4	0.547933	0.116571	4.70041	2.59642e-06	6.41447e-05
gene10476	AAEL012698	2079.81	0.424999	0.102252	4.15639	3.23318e-05	0.000588371
gene10496	AAEL001625	319.936	1.03636	0.243954	4.24817	2.15524e-05	0.00041441
gene10499	AAEL001604	5042.55	-0.530724	0.092865	-5.71501	1.097e-08	4.56301e-07
gene10518	AAEL013877	1520.09	-0.867906	0.100459	-8.63945	5.64859e-18	7.04864e-16
gene10524	AAEL013239	3556.66	-1.18837	0.143199	-8.29876	1.05202e-16	1.0721e-14
gene10530	AAEL006617	369.774	1.48947	0.20293	7.3398	2.13921e-13	1.67348e-11
gene10571	AAEL010898	12800.2	0.474861	0.140338	3.3837	0.000715155	0.0084909
gene10574	AAEL010884	9106.67	0.948496	0.21684	4.37418	1.21889e-05	0.00025744
gene1062	AAEL012762	5962.04	1.1102	0.253278	4.38331	1.16888e-05	0.000248165
gene10632	AAEL003230	1624.79	-0.49364	0.1001	-4.93148	8.16095e-07	2.21778e-05
gene10639	AAEL003262	257.139	-0.878436	0.210445	-4.17419	2.99047e-05	0.000549106
gene1064	AAEL012763	12221.7	-0.778798	0.126782	-6.14283	8.10627e-10	3.96526e-08
gene10641	AAEL003259	863.373	-1.99904	0.232913	-8.58277	9.26188e-18	1.13263e-15
gene1066	AAEL012764	8450.77	-2.45323	0.254507	-9.63914	5.46462e-22	9.2815e-20
gene10669	AAEL012382	452.404	-0.991704	0.162913	-6.08733	1.1481e-09	5.46306e-08
gene10670	AAEL012383	1432.01	0.689905	0.160883	4.28825	1.80087e-05	0.000359264
gene10678	AAEL012975	336.316	0.96865	0.151439	6.39629	1.59202e-10	8.57657e-09
gene10682	AAEL018327	15798.2	0.376777	0.0752906	5.0043	5.60644e-07	1.62853e-05
gene1069	AAEL012765	43.7858	1.5295	0.427473	3.57799	0.00034624	0.00464783
gene10691	AAEL004728	2991.79	-1.73888	0.17173	-10.1256	4.25186e-24	8.66601e-22
gene1071	AAEL008106	11335	0.671644	0.155468	4.32014	1.55932e-05	0.000316234
gene10710	AAEL005964	48.5424	2.71908	0.544147	4.99696	5.82413e-07	1.68377e-05
gene10718	AAEL005957	89.6639	0.838973	0.235309	3.56541	0.000363283	0.00484999
gene10720	AAEL005966	227.167	-1.53674	0.276143	-5.56501	2.62131e-08	9.86338e-07
gene10721	AAEL005961	1937.68	2.9859	0.545229	5.47641	4.34036e-08	1.56881e-06
gene10725	AAEL005956	118.572	-1.06082	0.247297	-4.28967	1.78941e-05	0.000358146
gene10741	AAEL001671	614.783	1.81753	0.20243	8.97856	2.74326e-19	3.72748e-17
gene10754	AAEL001641	9881.03	0.774536	0.170582	4.54055	5.61066e-06	0.000129214
gene10767	AAEL001663	154.259	0.755119	0.18817	4.01295	5.9964e-05	0.00102131
gene10786	AAEL013722	41.5795	-1.81134	0.413452	-4.38102	1.18127e-05	0.000249926
gene10803	AAEL008886	710.14	0.392169	0.109754	3.57317	0.000352679	0.00472907
gene10807	AAEL008879	772.913	1.40859	0.2566	5.48941	4.03276e-08	1.46776e-06
gene10809	AAEL008889	29777.5	2.00246	0.18942	10.5715	4.03946e-26	1.02914e-23
gene10816	AAEL009805	880.51	0.498073	0.141781	3.51297	0.000443129	0.00569824
gene10866	AAEL002892	11451.6	-0.293734	0.0851984	-3.44765	0.000565485	0.00699931
gene10870	AAEL002915	58.9962	2.11866	0.368802	5.74472	9.20725e-09	3.8826e-07
gene10883	AAEL017139	472.687	0.599737	0.168628	3.55656	0.000375746	0.00498373
gene10905	AAEL011455	447.765	1.54944	0.167522	9.24921	2.26153e-20	3.41435e-18
gene10909	AAEL011448	8360.28	-0.648869	0.0984061	-6.59378	4.28764e-11	2.55773e-09
gene10913	AAEL010248	270.49	1.08326	0.166248	6.5159	7.22539e-11	4.09071e-09
gene10924	AAEL010255	877.915	0.870175	0.090075	9.66055	4.43463e-22	7.74729e-20
gene10937	AAEL005985	13457.5	-0.572738	0.101156	-5.66192	1.4969e-08	5.96273e-07
gene10939	AAEL005988	1456.89	-0.840989	0.182156	-4.61686	3.89598e-06	9.23331e-05
gene10940	AAEL005974	120.534	-1.59369	0.302477	-5.26882	1.37306e-07	4.46573e-06
gene10942	AAEL005979	87891.7	-0.41678	0.120915	-3.44688	0.0005671	0.0070122
gene10953	AAEL010804	2665.17	-0.613665	0.168876	-3.63381	0.000279263	0.00390298
gene10964	AAEL009482	3984.96	-0.785951	0.111483	-7.04995	1.78988e-12	1.25077e-10
gene10966	AAEL009480	827.509	-0.842257	0.162463	-5.18431	2.1682e-07	6.90492e-06
gene10974	AAEL009481	3909.35	-0.365783	0.0678393	-5.39191	6.97127e-08	2.42882e-06
gene10985	AAEL010997	438.282	1.22182	0.267665	4.56472	5.00166e-06	0.000116284
gene11002	AAEL013222	167.357	0.904425	0.258002	3.50549	0.000455767	0.0058301
gene11030	AAEL005552	2961.86	-0.425553	0.126971	-3.35157	0.000803554	0.00933206
gene11032	AAEL007197	4818.99	0.849213	0.190937	4.44762	8.68286e-06	0.000190976
gene11034	AAEL007189	8785.5	-0.784099	0.142915	-5.48646	4.10079e-08	1.48809e-06
gene11047	AAEL008847	227.834	-0.933524	0.24973	-3.73813	0.000185396	0.0027448
gene11059	AAEL008844	1479.26	2.43469	0.545222	4.4655	7.98814e-06	0.000178261
gene11060	AAEL008841	5264.57	-0.386103	0.108921	-3.54481	0.000392893	0.00514972
gene11072	AAEL013884	1364.87	-0.821173	0.157727	-5.20628	1.92665e-07	6.18399e-06
gene11077	AAEL009579	351.789	0.520328	0.121659	4.27694	1.89479e-05	0.000375436
gene11081	AAEL009585	5319.55	0.957039	0.16862	5.67571	1.38112e-08	5.57418e-07
gene11106	AAEL009648	5653	-0.284169	0.0809788	-3.50918	0.000449488	0.0057558
gene11123	AAEL013554	307.21	-1.81934	0.175803	-10.3488	4.23847e-25	9.77968e-23
gene1113	AAEL007127	609.587	-0.435624	0.120141	-3.62595	0.000287901	0.0040005
gene11130	AAEL013556	18.8144	-1.75063	0.441807	-3.96244	7.41891e-05	0.00122935
gene11131	AAEL013555	474.087	1.34047	0.296459	4.52159	6.13777e-06	0.00014056
gene11156	AAEL007905	999.832	-1.23774	0.244166	-5.06924	3.99411e-07	1.20305e-05
gene11167	AAEL007909	2050.65	-1.17128	0.239959	-4.88116	1.05465e-06	2.82217e-05
gene1117	AAEL006829	47969.9	-0.346395	0.100216	-3.45648	0.000547287	0.00678804
gene11192	AAEL013491	19231.2	1.59036	0.169264	9.39573	5.68213e-21	8.90856e-19
gene11193	AAEL013486	4181.62	0.832039	0.147915	5.6251	1.85396e-08	7.15206e-07
gene11194	AAEL013484	12550.4	0.636895	0.128101	4.9718	6.63328e-07	1.86837e-05
gene11199	AAEL013483	3746.36	0.464282	0.132996	3.49096	0.000481286	0.00611178
gene11232	AAEL009359	632.127	-1.07402	0.120258	-8.93093	4.22457e-19	5.52629e-17
gene11241	AAEL009362	864.468	-1.22167	0.149595	-8.16653	3.1739e-16	3.0562e-14
gene11289	AAEL014520	172.098	-1.23956	0.185043	-6.6988	2.10141e-11	1.29788e-09
gene1131	AAEL006827	216.608	-1.56173	0.29614	-5.27361	1.33764e-07	4.38129e-06
gene11330	AAEL003365	1077.11	-0.412822	0.114678	-3.59984	0.000318416	0.00434103
gene11346	AAEL012882	1940.6	0.412877	0.117321	3.5192	0.000432843	0.00559538
gene1137	AAEL006520	2704.73	-0.353189	0.103045	-3.42753	0.000609106	0.00744131
gene11382	AAEL001050	207.779	0.832629	0.215203	3.86905	0.00010926	0.00171337
gene11400	AAEL001037	1746.64	0.501784	0.111169	4.51372	6.37013e-06	0.000144796
gene11414	AAEL001047	6716.62	-0.491725	0.113877	-4.31804	1.57419e-05	0.000318721
gene11430	AAEL015006	1630.89	0.675476	0.133692	5.05249	4.36092e-07	1.29756e-05
gene11475	AAEL005200	61688.1	0.341268	0.100253	3.40407	0.000663896	0.00798307
gene11480	AAEL005174	21745.4	0.681554	0.148799	4.58037	4.64158e-06	0.000108531
gene11484	AAEL005175	13103.4	-0.447068	0.102559	-4.35911	1.3059e-05	0.00027206
gene11486	AAEL005204	8458.98	1.07607	0.245337	4.38611	1.15396e-05	0.000245849
gene11493	AAEL005213	7671.77	-0.370469	0.102223	-3.62412	0.000289945	0.00402011
gene11505	AAEL005198	158.202	-0.761097	0.184385	-4.12776	3.66316e-05	0.00066464
gene11509	AAEL005179	748.155	0.656897	0.190534	3.44766	0.000565461	0.00699931
gene11521	AAEL016972	3411.75	0.488428	0.139689	3.49654	0.000471343	0.00601048
gene11524	AAEL014863	7558.43	-0.453176	0.0888367	-5.10122	3.37469e-07	1.03691e-05
gene11541	AAEL000576	1947.53	1.15977	0.178646	6.49198	8.47174e-11	4.73064e-09
gene11584	AAEL001751	1213.49	0.765997	0.112651	6.79974	1.04808e-11	6.78144e-10
gene1160	AAEL006514	33289.5	-0.973716	0.171905	-5.66426	1.47657e-08	5.90098e-07
gene11603	AAEL008009	173.384	-0.846132	0.241496	-3.50371	0.000458832	0.00586318
gene11617	AAEL005058	1991.05	-0.482103	0.130664	-3.68963	0.000224582	0.00323487
gene11637	AAEL005059	149.029	-0.853386	0.183881	-4.64097	3.4677e-06	8.31062e-05
gene11645	AAEL005053	573.029	-0.498676	0.132394	-3.76662	0.000165475	0.00248599
gene11648	AAEL005054	2677.35	-0.305836	0.0881193	-3.4707	0.000519108	0.00649762
gene11669	AAEL018265	368.62	0.960805	0.233651	4.11214	3.92008e-05	0.000702913
gene1167	AAEL013147	7620.64	-0.523882	0.0926215	-5.65616	1.54794e-08	6.12612e-07
gene11671	AAEL017018	3667.96	1.55351	0.265992	5.84042	5.20683e-09	2.27408e-07
gene11674	AAEL013750	57.0016	-0.90524	0.271729	-3.33141	0.000864079	0.00983875
gene11677	AAEL013752	962.659	1.38443	0.296397	4.67088	2.99912e-06	7.29151e-05
gene11683	AAEL012439	2339.65	-0.674906	0.164496	-4.10287	4.08064e-05	0.000729563
gene11685	AAEL012444	1577.14	0.469232	0.0838232	5.59788	2.16989e-08	8.29236e-07
gene11720	AAEL010935	3044.41	0.754528	0.213404	3.53569	0.000406716	0.00531873
gene11723	AAEL010937	365.794	-0.842286	0.210035	-4.01021	6.06635e-05	0.00103179
gene11724	AAEL010932	1054.59	-0.636148	0.150604	-4.22398	2.40021e-05	0.000453665
gene11752	AAEL000708	578.366	0.43905	0.111671	3.93163	8.43736e-05	0.00137574
gene11762	AAEL000703	36636.9	-0.885275	0.218014	-4.06064	4.89386e-05	0.000851309
gene11764	AAEL000716	12025	-0.477865	0.101117	-4.72587	2.2913e-06	5.71843e-05
gene1177	AAEL010536	426.622	-0.815944	0.168255	-4.84946	1.23799e-06	3.28402e-05
gene11793	AAEL013793	193.579	1.42702	0.282279	5.05536	4.29579e-07	1.2813e-05
gene11796	AAEL018266	815.363	0.833004	0.207494	4.01459	5.9549e-05	0.00101566
gene11801	AAEL014229	2912.05	0.786025	0.216661	3.62791	0.000285725	0.00397965
gene11824	AAEL011324	181.395	-1.48698	0.198019	-7.50926	5.94604e-14	4.88014e-12
gene11836	AAEL000765	206.476	-4.43536	0.281013	-15.7835	4.0429e-56	2.90827e-53
gene11848	AAEL000762	6224.99	1.17268	0.113766	10.3078	6.49388e-25	1.44388e-22
gene1188	AAEL012822	343.513	-0.858094	0.153133	-5.60357	2.09983e-08	8.04978e-07
gene11896	AAEL013432	6893.37	0.611157	0.145965	4.18702	2.82643e-05	0.000521955
gene11917	AAEL000984	3099.78	0.421569	0.099554	4.23458	2.28984e-05	0.000435496
gene1192	AAEL012825	6993.69	-1.61983	0.115416	-14.0346	9.56682e-45	5.57108e-42
gene11972	AAEL014069	871.229	0.636392	0.191145	3.32937	0.000870419	0.00989252
gene11986	AAEL010005	1247.37	-0.401731	0.0999166	-4.02066	5.80352e-05	0.000992606
gene11988	AAEL009995	2094.39	-0.397743	0.0963388	-4.12858	3.65009e-05	0.000663253
gene11990	AAEL010000	37171.7	-0.527566	0.113346	-4.65447	3.24818e-06	7.83472e-05
gene12003	AAEL007817	7435.85	-0.532468	0.127084	-4.18989	2.79094e-05	0.000517127
gene12004	AAEL007819	501.688	-0.689181	0.171628	-4.01555	5.93085e-05	0.00101297
gene12041	AAEL003497	24884.8	-0.910987	0.139656	-6.52306	6.8886e-11	3.91817e-09
gene12060	AAEL012302	431.987	-0.954304	0.195711	-4.87608	1.08213e-06	2.88308e-05
gene12077	AAEL008279	366.56	2.09092	0.295865	7.06715	1.58151e-12	1.11793e-10
gene12081	AAEL008272	192.313	2.35526	0.443943	5.30533	1.12468e-07	3.75784e-06
gene12085	AAEL008277	8001.75	-0.544526	0.144038	-3.78044	0.000156551	0.00236062
gene12099	AAEL008269	3927.14	-0.54416	0.159345	-3.41498	0.000637863	0.00773852
gene12103	AAEL002937	198.078	-0.716014	0.213783	-3.34926	0.000810284	0.0093947
gene1211	AAEL003593	25613.3	-1.20624	0.245558	-4.91223	9.00468e-07	2.44165e-05
gene12135	AAEL006138	399146	-7.19151	0.310242	-23.1803	7.1879e-119	1.75802e-115
gene12137	AAEL006145	7769.68	0.192067	0.0491077	3.91113	9.18636e-05	0.00148011
gene12148	AAEL006126	125424	-6.97498	0.324495	-21.4949	1.73766e-102	3.0357e-99
gene12164	AAEL006156	535.131	-1.20259	0.27942	-4.30388	1.67829e-05	0.000338119
gene12167	AAEL006148	4077.81	-0.883734	0.142083	-6.21983	4.97702e-10	2.54661e-08
gene1217	AAEL003581	2314.17	-1.49477	0.251509	-5.9432	2.79505e-09	1.25204e-07
gene12172	AAEL011182	1167.05	-0.460678	0.13106	-3.51502	0.000439724	0.00566637
gene1221	AAEL003608	6284	-0.391787	0.0878782	-4.4583	8.26137e-06	0.000183354
gene12248	AAEL001198	11185.8	-1.2942	0.117641	-11.0013	3.76584e-28	1.24466e-25
gene12251	AAEL001220	13711.5	0.846951	0.171385	4.94179	7.74069e-07	2.12721e-05
gene12287	AAEL004506	266.736	-0.923567	0.217014	-4.25579	2.08309e-05	0.000402434
gene12290	AAEL004494	14390.1	-0.418962	0.102452	-4.08934	4.32597e-05	0.000764483
gene12292	AAEL004496	12708.6	0.446906	0.0882869	5.06197	4.14951e-07	1.24374e-05
gene12294	AAEL004491	2498.95	-0.673232	0.145742	-4.61935	3.84945e-06	9.14076e-05
gene12305	AAEL011651	938.694	0.379488	0.0887096	4.27787	1.88688e-05	0.000374704
gene12323	AAEL011086	2513.46	-0.450375	0.0818479	-5.50258	3.74266e-08	1.37033e-06
gene12335	AAEL015445	185.088	-1.60866	0.257096	-6.25703	3.92368e-10	2.03726e-08
gene12343	AAEL001834	5909.76	-0.494166	0.128345	-3.85029	0.000117979	0.0018392
gene12358	AAEL001808	5882.38	-0.366466	0.0820808	-4.4647	8.0182e-06	0.000178606
gene12365	AAEL001815	6127.9	-0.42359	0.0883005	-4.79715	1.60943e-06	4.1876e-05
gene12368	AAEL001835	387.547	-0.619826	0.184309	-3.36296	0.000771106	0.00904976
gene12369	AAEL001820	63.6271	1.31626	0.301539	4.36513	1.27045e-05	0.000266033
gene1237	AAEL003606	6901.26	-1.51849	0.182792	-8.30718	9.8006e-17	1.01005e-14
gene12375	AAEL018042	257.163	-0.870226	0.199309	-4.36621	1.2642e-05	0.000265179
gene12387	AAEL009856	2968.78	0.837306	0.15127	5.53516	3.10936e-08	1.14877e-06
gene12394	AAEL009863	58625.4	-0.374665	0.0963588	-3.88823	0.000100977	0.00160578
gene12395	AAEL009861	8133.34	1.30695	0.151207	8.64342	5.45526e-18	6.87757e-16
gene1241	AAEL013306	548.493	1.15315	0.127396	9.05166	1.4081e-19	1.97928e-17
gene12423	AAEL004547	3324.18	-0.732464	0.117383	-6.23995	4.37725e-10	2.24913e-08
gene12430	AAEL004575	4367.9	-0.535204	0.112803	-4.74459	2.08931e-06	5.27897e-05
gene12439	AAEL004569	1486.89	0.513581	0.121921	4.21239	2.52679e-05	0.000473202
gene1245	AAEL013305	863	0.913002	0.198109	4.60857	4.05443e-06	9.57173e-05
gene12450	AAEL004581	1916.15	-0.494581	0.0960979	-5.14664	2.65193e-07	8.30145e-06
gene12452	AAEL004577	259.355	0.434128	0.130009	3.33921	0.000840161	0.00965857
gene12483	AAEL005471	6510.05	0.487714	0.144598	3.37289	0.000743839	0.00878032
gene12486	AAEL005477	18298	-0.402361	0.0858149	-4.68871	2.74939e-06	6.77655e-05
gene12488	AAEL005474	10238	-0.550146	0.139393	-3.94672	7.92282e-05	0.00129877
gene12494	AAEL005464	12539.9	-0.434694	0.120049	-3.62097	0.000293504	0.00405566
gene12508	AAEL009810	3337.51	-0.517176	0.116718	-4.431	9.37957e-06	0.000204461
gene12516	AAEL018186	2550.95	-0.305491	0.072632	-4.20601	2.59918e-05	0.000484706
gene12537	AAEL006834	41528.6	-1.27148	0.122769	-10.3567	3.9014e-25	9.17504e-23
gene1255	AAEL002242	102.334	-1.07316	0.219429	-4.89068	1.0049e-06	2.70087e-05
gene12553	AAEL014372	7121	0.719574	0.129297	5.56526	2.61758e-08	9.86338e-07
gene12582	AAEL007156	1529.56	-0.784272	0.116154	-6.752	1.45823e-11	9.33646e-10
gene12606	AAEL013851	90.5701	-3.3965	0.400055	-8.49009	2.06472e-17	2.38203e-15
gene12609	AAEL004809	7046.87	1.00426	0.23904	4.2012	2.65507e-05	0.000493448
gene12621	AAEL004825	5177.26	-0.496564	0.122848	-4.04209	5.29779e-05	0.000916361
gene12626	AAEL004806	76.5102	-0.889254	0.237228	-3.74851	0.000177885	0.00264964
gene12652	AAEL006667	4204.82	-0.334613	0.0673072	-4.97143	6.64602e-07	1.86837e-05
gene12655	AAEL006674	8698.62	-0.773911	0.201474	-3.84124	0.000122414	0.00188777
gene12664	AAEL006668	1111.91	-1.12427	0.198676	-5.65882	1.52417e-08	6.05164e-07
gene12671	AAEL005285	7720.79	-0.783621	0.151683	-5.16618	2.38927e-07	7.54997e-06
gene12672	AAEL005287	309.785	0.592732	0.177604	3.33738	0.000845719	0.00967475
gene12701	AAEL012098	85.5687	1.89812	0.543991	3.48924	0.000484395	0.00614489
gene12703	AAEL012106	406.632	-1.10649	0.297427	-3.7202	0.000199062	0.00291206
gene12704	AAEL012100	525.12	0.746927	0.108934	6.85668	7.04793e-12	4.60904e-10
gene12712	AAEL012105	1505.08	0.283331	0.0806134	3.51468	0.000440279	0.00566754
gene12721	AAEL009020	1278.97	-0.728225	0.135482	-5.37505	7.65602e-08	2.65228e-06
gene12733	AAEL001840	1115.16	-1.45565	0.137332	-10.5995	2.99433e-26	7.79098e-24
gene12740	AAEL001863	17105.5	-2.52404	0.14471	-17.4421	3.95319e-68	4.83436e-65
gene12750	AAEL001878	9052.28	-0.691732	0.142884	-4.84122	1.29048e-06	3.41585e-05
gene12751	AAEL001864	28633.1	-1.71107	0.162173	-10.5509	5.03065e-26	1.25551e-23
gene12768	AAEL001876	1682.25	-0.364668	0.0963944	-3.78308	0.000154899	0.0023386
gene12773	AAEL002688	2325.09	1.70057	0.222109	7.65648	1.91094e-14	1.61165e-12
gene12776	AAEL002686	1796.99	1.01508	0.160571	6.32168	2.5874e-10	1.37571e-08
gene12779	AAEL002691	5324.37	0.349748	0.0985109	3.55035	0.000384717	0.00507494
gene12809	AAEL012742	11568.2	-0.870467	0.133838	-6.50389	7.82697e-11	4.41088e-09
gene12839	AAEL014246	159296	0.666164	0.124845	5.33593	9.50547e-08	3.23795e-06
gene12840	AAEL014244	89.3678	0.901803	0.2235	4.03491	5.46238e-05	0.000942165
gene12851	AAEL011934	7979.5	-0.83002	0.135258	-6.13658	8.43192e-10	4.09182e-08
gene1286	AAEL002206	6685.95	0.279345	0.0746853	3.74029	0.000183806	0.00272737
gene12882	AAEL003831	728.928	-0.796342	0.204891	-3.88666	0.000101632	0.00161201
gene12930	AAEL004898	274.749	0.752452	0.156198	4.8173	1.45514e-06	3.83512e-05
gene12971	AAEL011703	1890.42	-0.369349	0.08875	-4.16168	3.15921e-05	0.000576627
gene12982	AAEL001532	8680.27	-0.570574	0.122951	-4.64068	3.47267e-06	8.31062e-05
gene12985	AAEL001511	2240.09	1.4315	0.118615	12.0685	1.55017e-33	6.53691e-31
gene12991	AAEL001528	1316.1	-1.00566	0.290476	-3.46212	0.000535931	0.00667404
gene12994	AAEL001516	6758.15	0.308863	0.0886226	3.48515	0.000491856	0.00622087
gene12995	AAEL001524	182.271	-0.939618	0.272963	-3.44229	0.000576812	0.00711072
gene12998	AAEL001512	309.222	1.34923	0.22847	5.90549	3.51601e-09	1.55225e-07
gene12999	AAEL001517	358.049	0.762301	0.152269	5.00627	5.54937e-07	1.61579e-05
gene1301	AAEL002194	1194.32	1.02002	0.291813	3.49546	0.000473241	0.00601606
gene13034	AAEL007444	40912.9	-0.565315	0.132977	-4.25121	2.12619e-05	0.000410113
gene1308	AAEL002235	3598.99	-0.528385	0.113782	-4.64385	3.41968e-06	8.21596e-05
gene131	AAEL002997	52.8976	1.40381	0.27574	5.09105	3.56087e-07	1.08865e-05
gene13101	AAEL007046	443.507	-2.34227	0.254759	-9.19403	3.78377e-20	5.6429e-18
gene13184	AAEL013496	339.661	1.37612	0.307776	4.47116	7.77973e-06	0.000174246
gene13193	AAEL013492	3823.04	-1.75261	0.517634	-3.3858	0.000709704	0.00843614
gene13235	AAEL006260	1747.91	-0.725744	0.160879	-4.51113	6.44843e-06	0.000146304
gene13252	AAEL014526	2037.42	0.74647	0.0821031	9.09186	9.73634e-20	1.40077e-17
gene13257	AAEL014766	60.9229	1.38681	0.415993	3.33374	0.000856866	0.00976886
gene13258	AAEL014765	24438.4	0.540608	0.160376	3.37088	0.000749286	0.00882757
gene13261	AAEL013821	1476.69	0.388694	0.103378	3.75993	0.000169964	0.00254094
gene13287	AAEL012043	18455.7	-0.525383	0.121146	-4.33678	1.44582e-05	0.000297159
gene13289	AAEL012851	1289.8	0.634315	0.122529	5.17686	2.25653e-07	7.16755e-06
gene13329	AAEL006446	29746	-1.05076	0.148281	-7.08626	1.3778e-12	9.8533e-11
gene13346	AAEL010442	3471.95	-2.93765	0.443098	-6.6298	3.36145e-11	2.02498e-09
gene13347	AAEL010448	40655	0.73025	0.188054	3.88319	0.000103095	0.00163098
gene13391	AAEL014449	280.951	-1.16886	0.216532	-5.3981	6.73519e-08	2.3668e-06
gene13401	AAEL012185	889.933	0.487431	0.118321	4.11956	3.79597e-05	0.000683666
gene1341	AAEL000632	301.488	-1.08031	0.258147	-4.18487	2.85332e-05	0.000525501
gene13435	AAEL002354	496.289	-0.979548	0.184507	-5.30901	1.1022e-07	3.71318e-06
gene13446	AAEL002249	464.667	0.446846	0.123653	3.61371	0.000301842	0.00415679
gene1345	AAEL000629	812.751	-0.687055	0.201052	-3.4173	0.000632466	0.0076847
gene13459	AAEL002254	1367.11	0.806511	0.157843	5.10959	3.22855e-07	9.94508e-06
gene1347	AAEL000615	11083	0.558597	0.159807	3.49546	0.000473254	0.00601606
gene13471	AAEL002269	7378.48	-2.17994	0.219601	-9.92682	3.1825e-23	6.17759e-21
gene1348	AAEL000626	20.0195	1.99224	0.457153	4.35793	1.313e-05	0.000273072
gene13480	AAEL006542	2127.63	-3.60155	0.436665	-8.24786	1.6126e-16	1.62979e-14
gene13496	AAEL006563	55681.6	-7.45855	0.291525	-25.5846	2.26485e-144	9.23229e-141
gene135	AAEL017386	7625.99	0.561177	0.167137	3.35759	0.000786259	0.00915231
gene13506	AAEL006549	551.697	0.456633	0.126973	3.59631	0.000322764	0.00438564
gene13525	AAEL007725	5857.19	0.302256	0.088527	3.41427	0.000639525	0.00774331
gene13530	AAEL007711	98.9264	0.887492	0.261819	3.38972	0.000699645	0.00833914
gene13563	AAEL010640	2345.03	-1.0792	0.155595	-6.93593	4.03544e-12	2.74163e-10
gene13578	AAEL004137	2972.24	-0.549326	0.107955	-5.08847	3.60969e-07	1.10082e-05
gene13597	AAEL004142	1430.83	0.352915	0.104487	3.37762	0.00073117	0.00864746
gene13602	AAEL004125	1911.33	-0.353968	0.0984137	-3.59674	0.000322235	0.00438333
gene1362	AAEL000609	2708.94	1.36432	0.185537	7.35336	1.93285e-13	1.52495e-11
gene13634	AAEL011756	687.382	-1.69472	0.255114	-6.64301	3.07331e-11	1.86982e-09
gene13649	AAEL011008	339.657	-1.20248	0.216223	-5.56132	2.67744e-08	1.00437e-06
gene13658	AAEL009563	1156.77	0.926095	0.1625	5.69905	1.20477e-08	4.96066e-07
gene13661	AAEL009568	575.032	0.828442	0.209418	3.95592	7.62409e-05	0.00125654
gene13664	AAEL009559	101.409	1.03486	0.220731	4.68833	2.75438e-06	6.77655e-05
gene13667	AAEL003293	1332.12	0.454835	0.110247	4.12561	3.69759e-05	0.000668902
gene13676	RU156	366.017	-0.988717	0.252908	-3.9094	9.25246e-05	0.00148612
gene13679	AAEL003294	586.081	-1.78225	0.337977	-5.2733	1.33993e-07	4.38129e-06
gene13700	AAEL003306	7048.14	-0.412532	0.102203	-4.03638	5.42817e-05	0.000937586
gene13702	AAEL003299	4521.99	0.723823	0.208523	3.47119	0.000518166	0.00649247
gene13731	AAEL012752	2318.56	-0.531993	0.128967	-4.12503	3.70685e-05	0.000669587
gene13761	AAEL010071	1545.76	0.706628	0.118146	5.98098	2.21798e-09	1.00831e-07
gene13769	AAEL010076	2132.92	-0.322383	0.0915108	-3.5229	0.000426857	0.00552969
gene1379	AAEL012796	4372.47	-0.689752	0.122843	-5.61491	1.96663e-08	7.56287e-07
gene13816	AAEL010716	6518.2	0.601978	0.106703	5.6416	1.68478e-08	6.62482e-07
gene13863	AAEL002141	14057.5	0.658269	0.155857	4.22354	2.40497e-05	0.000453865
gene13874	AAEL014014	132.827	-1.59539	0.336348	-4.74328	2.10288e-06	5.30228e-05
gene13881	AAEL013525	9938.39	-0.659554	0.130937	-5.03718	4.72428e-07	1.39213e-05
gene13919	AAEL013637	33292.9	-2.55463	0.30646	-8.33592	7.68977e-17	8.03746e-15
gene13923	AAEL012526	92.5551	-1.76279	0.274492	-6.42203	1.34471e-10	7.34129e-09
gene13931	AAEL012527	61.1276	-1.69588	0.362247	-4.68156	2.84697e-06	6.96313e-05
gene13935	AAEL012255	910.476	-1.94315	0.265039	-7.33157	2.27479e-13	1.76066e-11
gene13941	AAEL012251	44997.7	-0.84212	0.197561	-4.26258	2.02082e-05	0.000392263
gene13955	AAEL012658	1953.16	0.512304	0.121805	4.20593	2.60011e-05	0.000484706
gene13965	AAEL000828	209.996	-1.49048	0.313299	-4.75738	1.96119e-06	5.00697e-05
gene13972	AAEL000809	916.311	0.756375	0.226749	3.33573	0.000850756	0.00972327
gene13977	AAEL000838	7018.55	0.367773	0.102043	3.60411	0.000313224	0.00429445
gene140	AAEL003000	32.9709	-1.67707	0.358581	-4.67694	2.91181e-06	7.09334e-05
gene14021	AAEL014573	3751.12	0.909079	0.151103	6.0163	1.78453e-09	8.20415e-08
gene14024	AAEL017267	2581.16	0.962016	0.154764	6.21603	5.09905e-10	2.59818e-08
gene14053	AAEL009872	19842.7	-0.439883	0.130013	-3.38337	0.000716015	0.00849287
gene14055	AAEL009875	2208.77	-1.12343	0.260009	-4.32073	1.55512e-05	0.000315907
gene14096	AAEL009636	9238.2	-1.44966	0.209856	-6.90786	4.92013e-12	3.28788e-10
gene14106	AAEL009637	32234.3	-0.998146	0.135398	-7.37195	1.68148e-13	1.33525e-11
gene14153	AAEL013171	10283.3	-0.609585	0.154048	-3.95712	7.58583e-05	0.00125361
gene14166	AAEL009948	859.466	-1.03879	0.169844	-6.11615	9.58605e-10	4.59717e-08
gene1419	AAEL004197	13407.8	-0.707879	0.157174	-4.5038	6.67495e-06	0.000150605
gene14221	AAEL012724	2043.89	-0.403672	0.080845	-4.99316	5.94005e-07	1.70518e-05
gene14226	AAEL012725	177.3	0.683975	0.158164	4.32448	1.52893e-05	0.000312141
gene14240	AAEL009757	98.6969	1.12975	0.239926	4.70873	2.49271e-06	6.17071e-05
gene14250	AAEL011962	831.544	-2.36762	0.23944	-9.88814	4.68639e-23	8.68331e-21
gene14259	AAEL017136	22930.9	1.07939	0.278659	3.87353	0.000107269	0.00169045
gene1428	AAEL004178	12663.3	-1.24363	0.153036	-8.12638	4.42317e-16	4.1931e-14
gene14282	AAEL000347	7528.8	-0.64892	0.086801	-7.47595	7.66454e-14	6.20726e-12
gene14289	AAEL000334	1581.34	-0.820785	0.179356	-4.57629	4.73295e-06	0.000110457
gene14310	AAEL000320	711.874	1.8015	0.46057	3.91145	9.17449e-05	0.00148011
gene14313	AAEL000316	751.733	-0.788212	0.165811	-4.75369	1.99742e-06	5.08884e-05
gene14336	AAEL000311	4886.3	1.01505	0.246996	4.10959	3.96368e-05	0.000709689
gene14343	AAEL011137	10917.5	-0.711757	0.152422	-4.66964	3.01721e-06	7.32092e-05
gene14350	AAEL011906	6144.39	-0.653708	0.167589	-3.90067	9.59278e-05	0.00153146
gene14356	AAEL011908	447.441	-0.702248	0.164655	-4.26497	1.99932e-05	0.000388708
gene14362	AAEL013074	6127.16	0.472246	0.114662	4.11859	3.81201e-05	0.000685545
gene14405	AAEL005384	4057.42	-0.970586	0.219752	-4.41673	1.00207e-05	0.000216508
gene14410	AAEL007837	740.947	-0.512467	0.138697	-3.69487	0.000219997	0.00317632
gene14413	AAEL007838	6951.34	-0.385735	0.0899433	-4.28865	1.7976e-05	0.000359196
gene14434	AAEL014318	285733	-0.373532	0.0923868	-4.04313	5.27417e-05	0.000914862
gene14439	AAEL009588	1203.47	-1.51082	0.353396	-4.27514	1.91016e-05	0.000376124
gene14441	AAEL009594	109.096	0.860816	0.209851	4.10203	4.09547e-05	0.000731145
gene14456	AAEL006711	12014.1	-0.91052	0.0738664	-12.3266	6.51568e-35	2.84572e-32
gene14463	AAEL015086	75.703	2.23203	0.434634	5.13542	2.81521e-07	8.69375e-06
gene14486	AAEL005787	927.469	-1.31346	0.1139	-11.5317	9.1363e-31	3.19222e-28
gene14492	AAEL005772	7064.32	-3.33104	0.50221	-6.63276	3.29471e-11	1.99461e-09
gene14514	AAEL015534	124.739	0.999214	0.263319	3.79468	0.000147832	0.00224855
gene14535	AAEL006297	34594.1	0.729603	0.194611	3.74903	0.000177518	0.0026474
gene14536	AAEL006293	212.567	0.767747	0.21289	3.60632	0.000310575	0.00426743
gene14538	AAEL006300	2312.08	-0.298448	0.0878463	-3.39739	0.000680327	0.00813267
gene14563	AAEL000545	4703.21	-0.706869	0.0977432	-7.2319	4.76292e-13	3.57336e-11
gene14568	AAEL000563	295.25	0.787968	0.210685	3.74003	0.000183996	0.00272737
gene14621	AAEL004952	8450.9	-1.02891	0.0944922	-10.8888	1.30291e-27	4.08547e-25
gene14627	AAEL004948	359.48	-1.23126	0.225332	-5.46419	4.65019e-08	1.66278e-06
gene14641	AAEL008950	9210.43	-0.268107	0.0628361	-4.26676	1.98332e-05	0.000386211
gene14653	AAEL008940	1776.41	-1.38206	0.228504	-6.04828	1.46397e-09	6.85936e-08
gene14658	AAEL008963	70700.9	-1.19746	0.261302	-4.58265	4.59123e-06	0.000107766
gene14659	AAEL008958	18655.7	-0.538503	0.0884362	-6.08917	1.13499e-09	5.42182e-08
gene147	AAEL003009	14918.3	-0.323604	0.0842109	-3.84278	0.000121648	0.00187912
gene14751	AAEL009929	1589.94	0.334939	0.0950392	3.52421	0.000424741	0.00550813
gene14755	AAEL007978	2053.23	0.740539	0.201465	3.67577	0.00023713	0.0033877
gene14760	AAEL007969	1799.14	-0.931328	0.214582	-4.34019	1.42358e-05	0.000293575
gene14767	AAEL007968	2168.5	-0.730361	0.153503	-4.75795	1.95566e-06	5.00331e-05
gene14768	AAEL007979	37955.2	-0.313882	0.089393	-3.51126	0.000445982	0.0057289
gene14770	AAEL004027	2190.57	-1.29283	0.239737	-5.39272	6.94008e-08	2.42486e-06
gene14785	AAEL004014	9058.26	0.556083	0.139289	3.99229	6.54384e-05	0.00109817
gene14798	AAEL004010	9764.28	0.226489	0.0645342	3.50959	0.000448798	0.00575298
gene14799	AAEL004017	1591.46	0.458798	0.0838738	5.4701	4.49771e-08	1.61298e-06
gene14808	AAEL004031	181.082	0.893108	0.243554	3.66698	0.000245433	0.00347786
gene14826	AAEL012956	621.466	1.28428	0.35783	3.58909	0.000331839	0.004489
gene14832	AAEL002748	2276.81	0.539865	0.138647	3.89382	9.86783e-05	0.00157127
gene14833	AAEL002741	7765.52	1.66537	0.323644	5.14569	2.66545e-07	8.31524e-06
gene1485	AAEL000938	595.118	0.359319	0.0916336	3.92126	8.80872e-05	0.00143057
gene14869	AAEL003199	643.468	-0.621423	0.18251	-3.40487	0.000661947	0.00797532
gene14874	AAEL017388	4054.2	0.475735	0.114339	4.16076	3.17195e-05	0.00057809
gene14875	AAEL003203	70419.7	0.573446	0.143863	3.98606	6.71806e-05	0.00112387
gene14876	AAEL003209	471.615	-0.696875	0.177855	-3.91822	8.92059e-05	0.0014449
gene14887	AAEL003194	23632.4	-0.637274	0.178679	-3.56658	0.000361664	0.00483365
gene14895	AAEL014551	569.263	-1.08748	0.217705	-4.99522	5.8768e-07	1.691e-05
gene14896	AAEL014553	1464.37	-1.87353	0.206313	-9.08105	1.07537e-19	1.52915e-17
gene1490	AAEL000946	1353.44	0.814656	0.211448	3.85276	0.000116796	0.00182413
gene14901	AAEL014937	1437.34	2.33057	0.246516	9.45405	3.25961e-21	5.24496e-19
gene14902	AAEL014936	693.111	-1.84636	0.259817	-7.10637	1.19131e-12	8.62045e-11
gene1494	AAEL000956	3736.09	0.390567	0.106397	3.67084	0.000241759	0.00343776
gene14940	AAEL003027	3003.87	-0.822955	0.149528	-5.5037	3.71908e-08	1.36579e-06
gene14943	AAEL003041	638.988	-0.622446	0.169713	-3.66765	0.000244794	0.00347613
gene14990	AAEL005921	1056.4	-0.426269	0.0946283	-4.50467	6.64776e-06	0.000150269
gene15000	AAEL014051	1003.74	0.482733	0.108328	4.45623	8.34143e-06	0.000184462
gene15003	AAEL014871	1951.78	-1.2637	0.283873	-4.45162	8.5225e-06	0.000188126
gene1502	AAEL000952	439.381	0.556692	0.122302	4.55178	5.31931e-06	0.000122735
gene15024	AAEL005163	366.795	0.72496	0.130028	5.5754	2.46969e-08	9.37945e-07
gene15033	AAEL005169	3534.14	-0.431417	0.0881153	-4.89605	9.77822e-07	2.63387e-05
gene15034	AAEL014754	83.98	-1.54828	0.333014	-4.64931	3.33054e-06	8.01754e-05
gene15037	AAEL009171	21061.8	-0.6112	0.111132	-5.49975	3.8032e-08	1.38834e-06
gene15043	AAEL007011	10525.3	-0.239733	0.0564677	-4.2455	2.18111e-05	0.000418069
gene15054	AAEL007024AAEL007010	2516.05	1.24901	0.247596	5.04458	4.54525e-07	1.34261e-05
gene15069	AAEL007018	1363.13	0.927292	0.124082	7.47323	7.82499e-14	6.29551e-12
gene1509	AAEL014206	199.261	-0.871762	0.251732	-3.46306	0.000534073	0.00666447
gene1510	AAEL014207	77.6266	1.93018	0.270538	7.1346	9.70698e-13	7.15101e-11
gene15101	AAEL005628	2163.15	0.276414	0.080826	3.41986	0.000626539	0.00763141
gene15123	AAEL011623	17180.7	0.362351	0.103228	3.51021	0.000447748	0.00574555
gene15148	AAEL009198	7284.51	-0.744074	0.131054	-5.67762	1.36579e-08	5.53054e-07
gene1516	AAEL002080	451.449	0.837792	0.156801	5.34302	9.14124e-08	3.12258e-06
gene15194	AAEL013280	1527.95	0.401879	0.102842	3.90772	9.31696e-05	0.00149132
gene15201	AAEL018141	16831.2	-0.729946	0.166988	-4.37125	1.2354e-05	0.000260029
gene15207	AAEL007508	137.679	-1.04744	0.288891	-3.62572	0.000288157	0.0040005
gene1521	AAEL002066	462.449	0.990125	0.200497	4.93835	7.87861e-07	2.15061e-05
gene15221	AAEL007686	239.084	-3.57149	0.442494	-8.07129	6.95582e-16	6.49334e-14
gene15231	AAEL012427	1492.87	-0.611881	0.176383	-3.46906	0.00052229	0.00653077
gene15239	AAEL005001	1144.25	-0.589815	0.13945	-4.22958	2.34126e-05	0.000444585
gene15321	AAEL014412	67.783	-1.48186	0.324836	-4.56186	5.07029e-06	0.000117656
gene15328	AAEL009310	2612.28	-1.30735	0.176411	-7.41086	1.2548e-13	1.00294e-11
gene15333	AAEL009309	1149.52	0.433012	0.102213	4.23636	2.27169e-05	0.000432718
gene15334	AAEL009316	4707.03	-1.15644	0.108208	-10.6872	1.16869e-26	3.24817e-24
gene15337	AAEL009308	726.417	0.428936	0.112777	3.8034	0.000142721	0.00217352
gene15352	AAEL007534	8737.78	0.595806	0.136374	4.36892	1.24861e-05	0.000262358
gene1536	AAEL002083	106195	-0.353529	0.0893874	-3.95502	7.65296e-05	0.0012596
gene15369	AAEL007543	117.064	1.4046	0.359192	3.91044	9.21282e-05	0.00148242
gene15379	AAEL001930	7669.05	0.384102	0.1115	3.44485	0.000571386	0.00705806
gene15382	AAEL001928	1906.92	1.84722	0.268109	6.88981	5.58685e-12	3.71313e-10
gene15396	AAEL001937	2835.68	-0.691436	0.120105	-5.75692	8.56634e-09	3.63742e-07
gene15408	AAEL001933	1290.36	-0.422661	0.120917	-3.49545	0.000473256	0.00601606
gene15410	AAEL001918	7008	0.855238	0.169491	5.04591	4.51362e-07	1.33649e-05
gene1542	AAEL002069	545.887	0.404029	0.113915	3.54676	0.000389996	0.00511723
gene15433	AAEL014842	1496.74	0.579082	0.137725	4.20462	2.61524e-05	0.000486784
gene15448	AAEL006023	263.324	-2.00209	0.252258	-7.93667	2.07681e-15	1.86745e-13
gene15456	AAEL017399	265.039	1.23669	0.341431	3.62207	0.00029225	0.00404748
gene15491	AAEL007305	278.964	-1.21645	0.210103	-5.78979	7.04732e-09	3.05609e-07
gene15495	AAEL007289	904.124	0.562306	0.128302	4.38269	1.17221e-05	0.00024844
gene155	AAEL008232	1580.5	1.65969	0.173739	9.55273	1.26317e-21	2.08748e-19
gene15501	AAEL007286	3474.79	0.356791	0.0911396	3.91478	9.04882e-05	0.0014618
gene15516	AAEL018202	12507.3	0.651307	0.195116	3.33805	0.00084367	0.00967049
gene15578	AAEL002548	5065.81	-0.590917	0.0777814	-7.59716	3.02709e-14	2.5355e-12
gene15592	AAEL002571	1274.94	-0.506068	0.12643	-4.00275	6.26108e-05	0.00106
gene15598	AAEL002549	8398.88	1.11661	0.123801	9.01943	1.89072e-19	2.62745e-17
gene15627	AAEL015663	689.186	-0.799271	0.141851	-5.63459	1.75473e-08	6.87776e-07
gene15635	RU183	1865.14	-0.480212	0.138902	-3.45719	0.000545836	0.00678357
gene15688	AAEL018071	285.721	0.79538	0.219988	3.61556	0.000299694	0.00413186
gene1572	AAEL001235	3286.42	-0.354883	0.0904857	-3.92198	8.78227e-05	0.00142817
gene15762	AAEL018102	14196.8	-1.58222	0.285071	-5.55024	2.85271e-08	1.06684e-06
gene1583	AAEL001238	1135.97	0.456873	0.0789976	5.78338	7.32161e-09	3.16381e-07
gene1584	AAEL001241	5270.46	1.36558	0.31931	4.27665	1.89729e-05	0.000375436
gene15873	RU317	215.439	2.49929	0.207875	12.0231	2.68842e-33	1.02739e-30
gene16082	RU471	136.9	1.11921	0.32207	3.47505	0.000510763	0.0064393
gene16160	RU549	435.566	-0.609554	0.134866	-4.5197	6.19262e-06	0.000141551
gene1618	AAEL003647	336.187	-1.97281	0.146743	-13.4439	3.34133e-41	1.77657e-38
gene1624	AAEL003678	6811.69	-0.262938	0.0754457	-3.48512	0.000491911	0.00622087
gene1627	AAEL003655	47.2782	-1.90696	0.376464	-5.06544	4.07451e-07	1.22425e-05
gene1628	AAEL003695	479.102	0.380517	0.112179	3.39206	0.000693695	0.00827629
gene1655	AAEL003651	1451.33	-0.575322	0.146364	-3.93077	8.46741e-05	0.0013788
gene1656	AAEL003698	32264.9	-0.472165	0.105421	-4.47884	7.505e-06	0.000168401
gene1665	AAEL003666	5725.88	0.430012	0.0910931	4.72058	2.35175e-06	5.85734e-05
gene167	AAEL008227	15194.8	-0.294729	0.0671265	-4.39065	1.13012e-05	0.000241612
gene1718	AAEL001680	3719.85	2.65221	0.219923	12.0597	1.72348e-33	7.0255e-31
gene172	AAEL007250	1245.88	-0.764354	0.229012	-3.33762	0.000845006	0.00967475
gene1720	AAEL001699	5043.03	-0.391139	0.0914346	-4.2778	1.88746e-05	0.000374704
gene1722	AAEL001675	300.808	1.54028	0.406258	3.79139	0.000149809	0.00227298
gene1725	AAEL017397	18.4768	1.91346	0.482609	3.96483	7.34483e-05	0.00122038
gene1730	AAEL017500	125.375	1.33832	0.26379	5.07342	3.90736e-07	1.18275e-05
gene1733	AAEL001677	132.943	0.965617	0.260241	3.71047	0.000206875	0.00301534
gene1747	AAEL002835	11871.8	-0.601153	0.0933856	-6.43732	1.21602e-10	6.69849e-09
gene175	AAEL007270	477.862	0.762622	0.106764	7.14308	9.12603e-13	6.76377e-11
gene1756	AAEL002851	77547.9	0.374501	0.105494	3.54999	0.000385252	0.00507494
gene1762	AAEL002853	91.2293	1.39184	0.400752	3.47309	0.000514511	0.00647321
gene1763	AAEL002841	3663.6	-0.530275	0.134338	-3.94732	7.90312e-05	0.00129728
gene1801	AAEL001402	6110.56	-0.842552	0.1972	-4.27258	1.93228e-05	0.000378683
gene1805	AAEL001400	257.541	0.443026	0.13302	3.33051	0.00086687	0.00986135
gene1808	AAEL001423	2661.72	1.33561	0.234281	5.70088	1.19189e-08	4.9242e-07
gene1814	AAEL001412	654.785	0.536886	0.132079	4.06487	4.80594e-05	0.000840799
gene1816	AAEL001436	883.689	-0.541301	0.117308	-4.61436	3.94306e-06	9.32683e-05
gene1821	AAEL001401	8673.93	-1.01944	0.166326	-6.12918	8.83347e-10	4.26974e-08
gene1825	AAEL001419	2067.83	-0.590027	0.16189	-3.64461	0.000267802	0.00375567
gene1827	AAEL001435	614.953	1.1237	0.232432	4.83453	1.33463e-06	3.5251e-05
gene1841	AAEL010485	1367.01	0.865952	0.142935	6.05835	1.37522e-09	6.46829e-08
gene1842	AAEL010479	8157.96	-0.821176	0.204238	-4.02069	5.80278e-05	0.000992606
gene1883	AAEL004376	508.087	0.573077	0.162161	3.534	0.000409323	0.00533079
gene1886	AAEL004384	1178.59	-0.536462	0.112418	-4.77205	1.8236e-06	4.71475e-05
gene1898	AAEL004369	19392.7	-0.762101	0.19227	-3.96369	7.37994e-05	0.00122455
gene1899	AAEL004364	1202.68	0.355354	0.0954319	3.72364	0.000196375	0.00288106
gene1921	AAEL009188	1930.97	0.548339	0.115625	4.74237	2.11228e-06	5.31505e-05
gene1926	AAEL009181	30336.5	-0.839446	0.189737	-4.42427	9.67694e-06	0.000209821
gene1932	AAEL007659	44367.1	-0.414591	0.111443	-3.72019	0.000199075	0.00291206
gene1942	AAEL007653	3295.17	1.87872	0.52803	3.55797	0.000373728	0.00496773
gene1964	AAEL010867	6932.89	1.01677	0.180078	5.64625	1.63986e-08	6.46896e-07
gene1987	AAEL009273	1578.02	0.597568	0.114006	5.24155	1.59234e-07	5.16519e-06
gene1996	AAEL006636	1203.35	-0.516614	0.135014	-3.82638	0.000130042	0.00199284
gene2009	AAEL011882	1172.45	0.59906	0.152806	3.9204	8.84029e-05	0.00143379
gene2011	AAEL011884	1854.77	2.75254	0.336812	8.17234	3.02468e-16	2.9591e-14
gene2013	AAEL011888	20.3218	2.07973	0.512027	4.06176	4.87042e-05	0.000848438
gene2025	AAEL006486	254.047	-1.416	0.161684	-8.75781	1.99078e-18	2.53596e-16
gene2092	AAEL007632	129.4	1.29274	0.268407	4.81634	1.46212e-06	3.83873e-05
gene2136	AAEL011302	51706.2	0.559375	0.165215	3.38575	0.000709853	0.00843614
gene2143	AAEL007390	7840.34	-1.13636	0.100564	-11.2999	1.31423e-29	4.46436e-27
gene2172	AAEL009852	772.744	0.679945	0.173686	3.9148	9.04794e-05	0.0014618
gene2190	AAEL013417	1824.42	-1.08332	0.0906017	-11.9569	5.97534e-33	2.21432e-30
gene2225	AAEL003352	1354.97	1.31469	0.16403	8.01496	1.10168e-15	1.02064e-13
gene2229	AAEL003349	27149.6	0.54713	0.155616	3.5159	0.000438261	0.00565347
gene2234	AAEL003339	300.093	-1.0229	0.173308	-5.90222	3.58642e-09	1.57764e-07
gene224	AAEL014852	1233.22	-0.851994	0.192858	-4.41773	9.97437e-06	0.000215888
gene2247	AAEL003332	578.493	0.452355	0.101786	4.44418	8.82293e-06	0.000193361
gene2252	AAEL014422	4030.48	-0.542327	0.109268	-4.96327	6.93162e-07	1.93974e-05
gene2272	AAEL017109	1161.27	-0.858093	0.162265	-5.28822	1.23515e-07	4.06191e-06
gene2273	AAEL007874	8668.32	-0.411846	0.0776015	-5.30718	1.11332e-07	3.74033e-06
gene2276	AAEL007889	32264.3	-0.955632	0.0715287	-13.3601	1.03393e-40	5.05755e-38
gene2288	AAEL007881	39045.5	-0.584241	0.102797	-5.68346	1.31994e-08	5.38053e-07
gene2302	AAEL005793	47593.2	-0.673558	0.0792289	-8.50142	1.87279e-17	2.18117e-15
gene2304	AAEL005806	520.029	0.857345	0.142438	6.01908	1.75407e-09	8.09451e-08
gene231	AAEL008356	927.132	-0.388974	0.115453	-3.36911	0.000754124	0.00885897
gene2335	AAEL004097	1324.77	0.772716	0.163197	4.73485	2.19212e-06	5.49332e-05
gene2350	AAEL004120	4779.55	-0.935842	0.143422	-6.52509	6.796e-11	3.88357e-09
gene2359	AAEL004090	3617.48	-1.66971	0.168826	-9.89014	4.59389e-23	8.64287e-21
gene2363	AAEL009596	809.772	-1.24581	0.247881	-5.02583	5.01273e-07	1.46652e-05
gene2366	AAEL009598	22.1923	-1.84139	0.419208	-4.39254	1.12032e-05	0.000239936
gene242	AAEL009912	1169.92	0.500841	0.0940103	5.32751	9.95677e-08	3.36357e-06
gene2432	AAEL008318	7283.6	-0.519856	0.142354	-3.65184	0.000260366	0.00367246
gene2435	AAEL008315	2520.73	1.2246	0.183697	6.66644	2.62081e-11	1.61055e-09
gene2443	AAEL009980	717.247	0.645038	0.111682	5.77567	7.66497e-09	3.28894e-07
gene2457	AAEL008630	2148.31	-0.501979	0.142684	-3.51812	0.00043462	0.00561242
gene2485	AAEL006201	13026.9	0.499132	0.0886981	5.62731	1.8304e-08	7.08584e-07
gene2546	AAEL011126	41536.7	-0.623197	0.129395	-4.81625	1.46279e-06	3.83873e-05
gene2556	AAEL011129	4152.52	-0.578641	0.133444	-4.33622	1.44955e-05	0.000297426
gene2557	AAEL011130	281.629	-1.26652	0.317807	-3.98519	6.74249e-05	0.00112642
gene2593	AAEL001080	539.144	0.513286	0.122565	4.18788	2.81574e-05	0.000520933
gene2597	AAEL001077	52833.7	-0.892083	0.24496	-3.64175	0.000270789	0.00379321
gene2601	AAEL001091	12906.7	0.505352	0.102273	4.94122	7.76342e-07	2.12867e-05
gene2607	AAEL001056	15953.6	-0.28562	0.0816695	-3.49727	0.000470046	0.00600021
gene2608	AAEL001098	82330.6	-0.905827	0.268028	-3.3796	0.00072591	0.00859357
gene2627	AAEL012430	399.542	-3.33718	0.202879	-16.4491	8.51013e-61	6.93803e-58
gene263	AAEL005997	17476.3	-1.26739	0.124836	-10.1524	3.23314e-24	6.8169e-22
gene2651	AAEL010944	2074.25	0.718095	0.200596	3.57981	0.000343847	0.00463506
gene2665	AAEL001739	947.552	-0.637994	0.190585	-3.34756	0.00081526	0.00943062
gene2669	AAEL001734	1336.16	-0.612314	0.137374	-4.45727	8.30111e-06	0.000183903
gene2679	AAEL001746	15828.8	-0.619654	0.0792299	-7.82097	5.24197e-15	4.6118e-13
gene2691	AAEL013995	4657.57	-0.27355	0.0737672	-3.70829	0.000208664	0.00303059
gene2724	AAEL005229	164.317	-0.91897	0.237291	-3.87275	0.000107613	0.00169369
gene2757	AAEL011416	375.206	-1.30823	0.317406	-4.12163	3.762e-05	0.000678547
gene276	AAEL008654	97.167	0.701022	0.199152	3.52004	0.000431484	0.00558373
gene280	AAEL018161	24372.7	-0.3159	0.0735043	-4.29771	1.72569e-05	0.000345959
gene2813	AAEL014662	367.3	-2.66454	0.149093	-17.8717	1.95965e-71	2.66272e-68
gene2817	AAEL013355	492.29	-1.04344	0.209519	-4.98014	6.35372e-07	1.80697e-05
gene2824	AAEL013872	2305.92	0.541678	0.117653	4.60405	4.14355e-06	9.7633e-05
gene2855	AAEL015079	131.239	2.45463	0.2312	10.6169	2.48663e-26	6.61065e-24
gene2859	AAEL011645	65.9816	-0.867097	0.240922	-3.59908	0.000319348	0.00434889
gene2863	AAEL015249	471.804	0.939716	0.1598	5.88056	4.08871e-09	1.79215e-07
gene2865	AAEL001316	1302.73	-1.87318	0.200647	-9.33567	1.0035e-20	1.5534e-18
gene2870	AAEL001323	59989.8	0.707588	0.21053	3.36099	0.000776625	0.0091058
gene2871	AAEL001293	1216.17	-1.7624	0.252794	-6.97168	3.1318e-12	2.15162e-10
gene2877	AAEL018199	3343.19	2.41295	0.408372	5.9087	3.44811e-09	1.52779e-07
gene2879	AAEL001307	1005.08	-4.37749	0.44	-9.94884	2.55151e-23	5.03264e-21
gene2886	AAEL001305	836.712	0.517803	0.151405	3.42	0.00062622	0.00763141
gene2888	AAEL001295	7818.68	1.84209	0.220717	8.34595	7.0646e-17	7.47549e-15
gene2894	AAEL001306	264883	0.631234	0.12869	4.90506	9.34008e-07	2.52699e-05
gene2896	AAEL001287	92601.9	1.09482	0.246249	4.44598	8.74935e-06	0.000192093
gene2900	AAEL001297	626.856	-1.13928	0.173039	-6.58398	4.58023e-11	2.70588e-09
gene2907	AAEL000101	384.159	-0.836571	0.13606	-6.14855	7.81925e-10	3.85571e-08
gene2919	AAEL000105	5291.05	-0.794811	0.169543	-4.68795	2.75961e-06	6.77655e-05
gene2920	AAEL000119	1099.12	-0.306212	0.0774002	-3.95622	7.61441e-05	0.00125654
gene2929	AAEL000127	252.538	0.750548	0.157965	4.75136	2.02055e-06	5.13706e-05
gene2982	AAEL004457	24530.7	0.372228	0.0998884	3.72644	0.000194201	0.00286131
gene2987	AAEL017010	1338.42	0.409973	0.0823518	4.97831	6.41407e-07	1.8199e-05
gene2993	AAEL004469	11668.4	-0.252503	0.0743825	-3.39466	0.000687132	0.008206
gene3002	AAEL004479	3340.07	-0.404241	0.0849082	-4.76092	1.92714e-06	4.95105e-05
gene3003	AAEL004455	680.695	0.861989	0.13462	6.40312	1.52233e-10	8.27402e-09
gene3004	AAEL018323	10668.2	0.251078	0.0735781	3.4124	0.000643934	0.00778899
gene3007	AAEL004482	495.759	0.512461	0.114795	4.46414	8.039e-06	0.000178744
gene3008	AAEL004466	170.777	1.7872	0.347267	5.14648	2.65424e-07	8.30145e-06
gene3021	AAEL011519	209.175	-0.967034	0.195066	-4.95747	7.14166e-07	1.99396e-05
gene3024	AAEL011518	1588.19	0.769808	0.180325	4.26901	1.96339e-05	0.000382939
gene3034	AAEL017523	570.006	0.719368	0.16977	4.23731	2.2621e-05	0.000431563
gene3039	AAEL006454	1264.79	-0.975436	0.262719	-3.71285	0.000204938	0.00299067
gene3040	AAEL006467	616.316	-0.929495	0.174219	-5.33522	9.54297e-08	3.24169e-06
gene3053	AAEL006466	2623.31	0.717566	0.165166	4.34451	1.39586e-05	0.000288343
gene3118	AAEL000395	4716.52	-0.409267	0.0753871	-5.42887	5.67118e-08	2.01652e-06
gene3119	AAEL000405	6797.07	-0.698418	0.186872	-3.73741	0.000185925	0.0027493
gene3123	AAEL013388	1165.78	0.395132	0.117996	3.3487	0.000811922	0.00940246
gene3146	AAEL008752	66.7456	-1.03319	0.27819	-3.71395	0.000204048	0.00298125
gene315	AAEL001959	5459.27	-1.20441	0.184118	-6.54152	6.08957e-11	3.49621e-09
gene3150	AAEL008753	10371.8	0.662856	0.166119	3.99025	6.60044e-05	0.00110571
gene3156	AAEL004256	507.161	-1.71568	0.158873	-10.7991	3.47716e-27	1.03713e-24
gene3157	AAEL004251	1582.67	-0.473786	0.13604	-3.4827	0.000496387	0.00627098
gene3177	AAEL004247	3058.75	-0.709905	0.12521	-5.66972	1.43028e-08	5.7347e-07
gene3203	AAEL009736	3824.08	-0.648738	0.180599	-3.59215	0.00032796	0.00444637
gene3285	AAEL014275	3623.15	-0.620171	0.0920548	-6.73698	1.61715e-11	1.01416e-09
gene3287	AAEL014274	32544.5	0.428098	0.127421	3.35971	0.000780249	0.00913952
gene3323	AAEL005040	1209.93	-1.68854	0.163702	-10.3147	6.04426e-25	1.3688e-22
gene3348	AAEL003961	294.751	-2.92945	0.284746	-10.2879	7.98887e-25	1.74457e-22
gene3352	AAEL003949	866.458	0.360192	0.101745	3.54013	0.000399928	0.00523631
gene3356	AAEL003963	1350.86	-0.743306	0.173962	-4.2728	1.93036e-05	0.000378683
gene336	AAEL001998	3721.95	-0.86122	0.198585	-4.33679	1.44579e-05	0.000297159
gene3360	AAEL003976	12821.7	-0.257049	0.0752231	-3.41715	0.000632798	0.0076847
gene3362	AAEL003967	827.324	1.08741	0.169199	6.42679	1.30323e-10	7.14675e-09
gene3364	AAEL003975	461.643	0.5078	0.132069	3.84495	0.000120575	0.00187597
gene34	AAEL007216	7568.6	-0.795485	0.222174	-3.58046	0.000342991	0.00462962
gene3414	AAEL010647	110.774	1.8876	0.403139	4.68227	2.83721e-06	6.95316e-05
gene3416	AAEL006874	287.136	1.14335	0.2974	3.84448	0.000120809	0.00187691
gene3423	AAEL006876	7391.11	-1.33534	0.13548	-9.85634	6.43516e-23	1.15729e-20
gene3434	AAEL006862	15542.8	1.40097	0.128715	10.8843	1.3692e-27	4.18599e-25
gene3444	AAEL010139	2173.55	1.44814	0.26445	5.47606	4.34891e-08	1.56881e-06
gene3458	AAEL010141	401.805	0.766003	0.168	4.55953	5.12675e-06	0.000118741
gene3495	AAEL003763	434.46	0.537495	0.141128	3.80857	0.000139774	0.00213661
gene3500	AAEL003746	24980.6	-0.382142	0.0913438	-4.18355	2.86986e-05	0.000527753
gene3507	AAEL003139	2998.76	0.479726	0.113854	4.21353	2.51408e-05	0.000471545
gene3512	AAEL003148	609.156	0.483044	0.134346	3.59553	0.00032373	0.00439389
gene3515	AAEL003150	735.755	-1.27952	0.20394	-6.27401	3.51866e-10	1.83888e-08
gene3519	AAEL003133	22611.3	0.616332	0.142992	4.31027	1.63056e-05	0.000329588
gene3532	AAEL004313	10125.2	0.489303	0.130298	3.75528	0.00017315	0.00258541
gene3546	AAEL004305	741.686	-0.670723	0.146922	-4.56517	4.99086e-06	0.000116254
gene3576	AAEL009691	25500.5	-0.597427	0.136961	-4.36203	1.2886e-05	0.000269373
gene3579	AAEL012133	339.254	-1.86887	0.255872	-7.30394	2.79465e-13	2.13599e-11
gene3580	AAEL012128	589.016	1.27227	0.180153	7.06217	1.63925e-12	1.15209e-10
gene3605	AAEL011857	1593.33	0.552924	0.130884	4.22454	2.39424e-05	0.000453238
gene3610	AAEL011863	9108.99	0.753404	0.204737	3.67987	0.000233355	0.00334156
gene3612	AAEL013688	49.2391	1.10315	0.287078	3.84268	0.0001217	0.00187912
gene3642	AAEL018167	24413.4	-0.413508	0.107272	-3.85475	0.000115849	0.00181167
gene3672	AAEL005948	1893.14	-0.45132	0.115461	-3.90885	9.27356e-05	0.00148632
gene3686	AAEL015659	254.6	-1.35755	0.246316	-5.51143	3.5593e-08	1.31105e-06
gene3688	AAEL014166	345.542	-1.34917	0.224102	-6.02032	1.74072e-09	8.06335e-08
gene3721	AAEL012693	32.8486	1.55684	0.358177	4.34655	1.38295e-05	0.000286161
gene3736	AAEL001328	841.623	0.672391	0.135686	4.95551	7.21415e-07	2.00504e-05
gene3815	AAEL002412	8466.05	-0.331809	0.0775986	-4.27597	1.90305e-05	0.00037568
gene3817	AAEL002416	3930.65	-0.637541	0.156948	-4.0621	4.86332e-05	0.000848438
gene3827	AAEL002415	2912.5	0.319537	0.0749732	4.26202	2.02588e-05	0.000392622
gene3830	AAEL002430	1694.1	-0.604954	0.0966887	-6.25672	3.93158e-10	2.03726e-08
gene3841	AAEL014302	14688.5	-0.653437	0.154631	-4.22579	2.381e-05	0.00045143
gene3859	AAEL002645	3566.66	-0.328952	0.0631227	-5.21132	1.87502e-07	6.03412e-06
gene3927	AAEL005458	31489.1	-0.528641	0.113448	-4.65977	3.1656e-06	7.65062e-05
gene3929	AAEL005446	6905.38	-1.52033	0.113875	-13.3509	1.17057e-40	5.50573e-38
gene3931	AAEL005455	6919.09	-0.340244	0.0850385	-4.00106	6.30586e-05	0.00106365
gene3946	AAEL012279	7345.46	0.315712	0.0876423	3.60228	0.000315443	0.00431012
gene3964	AAEL008494	6179.58	-1.31447	0.148162	-8.87185	7.1939e-19	9.26044e-17
gene397	AAEL009237	80.5555	1.06144	0.275091	3.85851	0.000114082	0.00178631
gene3986	AAEL005429	319.586	-1.15818	0.162476	-7.12833	1.01596e-12	7.39536e-11
gene3994	AAEL017015	81.6159	1.47793	0.336251	4.39532	1.1061e-05	0.000237307
gene4006	AAEL008362	2077	0.497592	0.0812375	6.12515	9.05983e-10	4.36191e-08
gene4008	AAEL008365	6184.62	-0.527047	0.129155	-4.08073	4.48947e-05	0.000788818
gene4030	AAEL008859	3013.99	-0.40642	0.102877	-3.95054	7.79748e-05	0.00128166
gene4033	AAEL008876	48.9304	0.939801	0.280818	3.34666	0.000817929	0.00944519
gene4060	AAEL002709	4292.24	0.442178	0.115577	3.82583	0.00013033	0.00199475
gene4074	AAEL002726	986.834	-0.518181	0.114515	-4.52501	6.0393e-06	0.000138564
gene4079	AAEL002701	2440.07	0.482654	0.130129	3.70905	0.000208038	0.00302509
gene4081	AAEL002702	238.773	0.783878	0.154566	5.07148	3.9473e-07	1.19189e-05
gene4138	AAEL001593	26192.1	-0.492738	0.074888	-6.57966	4.7152e-11	2.74582e-09
gene4152	AAEL001584	300	0.806605	0.140183	5.75393	8.71948e-09	3.68964e-07
gene4161	AAEL006372	640.623	1.10182	0.20829	5.28984	1.22425e-07	4.0463e-06
gene4174	AAEL006364	1183.03	-0.667507	0.101664	-6.56584	5.17408e-11	2.99876e-09
gene4184	AAEL006377	3707.6	-0.678345	0.130539	-5.1965	2.03075e-07	6.48407e-06
gene4214	AAEL003076	14917.1	0.663719	0.163395	4.06204	4.86452e-05	0.000848438
gene4230	AAEL003086	56697.1	1.02454	0.195638	5.23691	1.63288e-07	5.28268e-06
gene4248	AAEL015312	32915.6	-3.96989	0.545363	-7.27935	3.35432e-13	2.5321e-11
gene4261	AAEL011693	802.563	0.35164	0.105344	3.33802	0.000843765	0.00967049
gene4267	AAEL013718	35.4827	1.65905	0.385541	4.30317	1.6837e-05	0.000338652
gene4275	AAEL012347	7230.37	-0.316951	0.0849851	-3.72949	0.000191869	0.00283035
gene4282	AAEL012349	4388.61	-0.599526	0.17269	-3.47168	0.000517209	0.00649155
gene4295	AAEL012539	5967.58	0.65865	0.110872	5.94063	2.83933e-09	1.26723e-07
gene430	AAEL005529	10147	0.733848	0.138311	5.30579	1.12184e-07	3.75784e-06
gene4305	AAEL010626	235.881	-0.920847	0.264134	-3.48628	0.000489783	0.0062068
gene4313	AAEL012859	147.968	-0.808065	0.220003	-3.67298	0.000239741	0.00341701
gene4314	AAEL012860	2440.83	-0.424726	0.112444	-3.77721	0.000158595	0.00238849
gene4317	AAEL012867	76.5331	-2.40973	0.311175	-7.74396	9.63656e-15	8.24094e-13
gene4332	AAEL010827	1106.51	0.676586	0.135835	4.98092	6.3283e-07	1.80697e-05
gene4343	AAEL018200	2641.22	-0.366726	0.103855	-3.53114	0.000413779	0.00538308
gene4345	AAEL010822	1209.22	0.534238	0.157012	3.40253	0.000667656	0.00800467
gene4356	AAEL010437	1095.29	-0.383566	0.108513	-3.53476	0.00040814	0.00532672
gene4359	AAEL010434	151815	-7.20915	0.27951	-25.7921	1.08698e-146	6.64637e-143
gene4377	AAEL002367	1217.01	1.02411	0.157728	6.49288	8.42119e-11	4.72398e-09
gene4385	AAEL002399	15325.6	-0.225748	0.0599659	-3.7646	0.000166815	0.00249997
gene4400	AAEL002388	555.769	-0.625597	0.167896	-3.7261	0.000194465	0.00286174
gene4406	AAEL002390	6958.76	1.72309	0.117299	14.6898	7.49336e-49	4.82296e-46
gene4408	AAEL017553	239.132	2.29686	0.280345	8.19299	2.54824e-16	2.53353e-14
gene4418	AAEL007563	2646.62	0.711572	0.138528	5.13668	2.79634e-07	8.6739e-06
gene4456	AAEL013150	546.253	0.370047	0.110164	3.35905	0.000782102	0.00914191
gene4476	AAEL007416	334.5	-1.7909	0.260696	-6.86966	6.43535e-12	4.23107e-10
gene4492	AAEL004755	4241.14	-0.472134	0.107684	-4.38445	1.16279e-05	0.0002473
gene4494	AAEL004739	23144.2	-0.711235	0.139519	-5.09777	3.43672e-07	1.05333e-05
gene452	AAEL008006	4597.9	-1.88411	0.0917673	-20.5314	1.12977e-93	1.727e-90
gene4554	AAEL013320	3259.69	0.525714	0.127408	4.12622	3.68782e-05	0.000668124
gene458	AAEL007996	3682.74	-0.457234	0.10957	-4.173	3.00618e-05	0.000551163
gene4596	AAEL005138	127.636	-1.51596	0.298058	-5.08613	3.65446e-07	1.1117e-05
gene4617	AAEL015260	1319.2	-0.468204	0.137344	-3.40897	0.000652076	0.00787968
gene4695	AAEL003125	1767.61	-0.674662	0.126613	-5.32855	9.90025e-08	3.35375e-06
gene4732	AAEL003161	19061	0.523429	0.136183	3.84359	0.000121249	0.00187691
gene475	AAEL013458	114191	-0.590232	0.131194	-4.49892	6.82997e-06	0.000153819
gene4755	AAEL010384	337.792	2.115	0.304298	6.95042	3.6419e-12	2.48809e-10
gene4765	AAEL010386	635.837	1.17599	0.235362	4.9965	5.83814e-07	1.68384e-05
gene4776	AAEL010372	7760.28	-0.563821	0.164054	-3.4368	0.000588623	0.00723444
gene478	AAEL017421	3310.52	0.604928	0.121	4.9994	5.75088e-07	1.66653e-05
gene4782	AAEL017061	2903.75	0.783221	0.119002	6.58155	4.65559e-11	2.72408e-09
gene4783	AAEL014892	1456.8	0.653513	0.0806511	8.10297	5.36356e-16	5.04546e-14
gene4784	AAEL014891	5489.07	1.06571	0.126605	8.41763	3.84185e-17	4.27108e-15
gene4793	AAEL013533	20678.2	0.535589	0.133741	4.00467	6.21031e-05	0.00105334
gene4817	AAEL009339	1446.66	-0.819666	0.152353	-5.38004	7.44672e-08	2.5871e-06
gene4833	AAEL017199	1195.5	-0.880413	0.138689	-6.34809	2.18011e-10	1.16421e-08
gene484	AAEL010049	388.423	-1.25523	0.139885	-8.97328	2.87817e-19	3.86781e-17
gene4875	AAEL014623	65.3022	-1.85223	0.267427	-6.92612	4.32538e-12	2.92238e-10
gene488	AAEL014296	14542.7	0.534629	0.0640619	8.34551	7.09098e-17	7.47549e-15
gene4886	AAEL005670	4298.66	-0.557495	0.110441	-5.04789	4.46721e-07	1.32596e-05
gene4890	AAEL015657	677.439	0.564387	0.162078	3.48219	0.000497336	0.00627649
gene4920	AAEL006063	696.261	0.331742	0.0983919	3.37164	0.000747217	0.00881169
gene4922	AAEL006085	4412.89	-1.26482	0.182943	-6.91377	4.71926e-12	3.17098e-10
gene4958	AAEL010318	195326	0.369804	0.10247	3.6089	0.000307499	0.00422992
gene4961	AAEL010317	1469.99	0.360171	0.0999557	3.60331	0.000314195	0.00430268
gene4962	AAEL010300	5824.31	-0.320141	0.0563426	-5.68204	1.331e-08	5.40756e-07
gene4974	AAEL008925	78.3985	-0.896533	0.247049	-3.62897	0.00028455	0.0039678
gene4988	AAEL010524	5486.52	-0.338246	0.0949105	-3.56384	0.000365465	0.00486849
gene4992	AAEL010527	1029.35	-1.52025	0.225315	-6.74722	1.507e-11	9.5985e-10
gene5021	AAEL018208	5973.54	-1.03093	0.150544	-6.84801	7.48826e-12	4.87095e-10
gene5022	AAEL011022	5330.73	0.77471	0.150489	5.14797	2.63327e-07	8.27821e-06
gene5030	AAEL002294	667.439	-2.28108	0.17063	-13.3686	9.23018e-41	4.70316e-38
gene5033	AAEL002280	12823.5	-0.648976	0.0707966	-9.16677	4.87401e-20	7.18123e-18
gene5040	AAEL002291	109.871	-2.13299	0.315462	-6.76148	1.36593e-11	8.79157e-10
gene5043	AAEL002317	2828.45	-0.820221	0.184794	-4.43857	9.05583e-06	0.000197757
gene5044	AAEL017008	6733.51	-0.488095	0.132884	-3.67309	0.000239635	0.00341701
gene5054	AAEL002283	2841.92	-1.80424	0.238223	-7.57373	3.62651e-14	3.01691e-12
gene5061	AAEL002295AAEL002307	12140.4	-0.707212	0.115178	-6.14016	8.24367e-10	4.01641e-08
gene5062	AAEL002296	15205.5	-0.790121	0.133656	-5.91161	3.38787e-09	1.50655e-07
gene5084	AAEL005850	22.6063	-1.9046	0.415044	-4.58891	4.45559e-06	0.000104783
gene5089	AAEL005869	59.3869	0.913109	0.247901	3.68337	0.000230172	0.00330373
gene5090	AAEL005842	47.4153	-1.53227	0.318444	-4.81174	1.49619e-06	3.91798e-05
gene5121	AAEL007315	4197.27	-0.54747	0.0886853	-6.17318	6.6931e-10	3.35451e-08
gene5127	AAEL004987	132162	0.509302	0.1343	3.79227	0.000149279	0.00226775
gene516	AAEL000234	3020.94	-0.579185	0.170169	-3.4036	0.000665049	0.00798909
gene5165	AAEL012455	391.559	-0.634268	0.157213	-4.03447	5.47267e-05	0.000942609
gene5174	AAEL000644	1954.89	-0.686986	0.197883	-3.47168	0.000517221	0.00649155
gene5181	AAEL000645	566.206	-0.793297	0.132368	-5.99311	2.05862e-09	9.42879e-08
gene5193	AAEL000667	24883.7	-1.31898	0.161539	-8.1651	3.21174e-16	3.06847e-14
gene5195	AAEL000640	1719.15	-0.743431	0.11244	-6.61179	3.79712e-11	2.27623e-09
gene5201	AAEL000670	5018.82	1.11267	0.169879	6.54981	5.76117e-11	3.32327e-09
gene5206	AAEL000659	313.295	0.52821	0.143264	3.68698	0.000226934	0.00326492
gene5220	AAEL000642	1418.04	-1.67068	0.195924	-8.52721	1.49914e-17	1.76279e-15
gene5243	AAEL008573	1424.31	-0.748467	0.198842	-3.76412	0.000167135	0.0025017
gene5265	AAEL007758	5566.47	1.05293	0.177034	5.94759	2.72116e-09	1.22793e-07
gene5286	AAEL007742	5942.77	-0.560886	0.158111	-3.54741	0.000389037	0.00511013
gene5292	AAEL005342	4209.06	-0.800587	0.190589	-4.20059	2.6622e-05	0.000494021
gene5295	AAEL005349	59.0931	1.61732	0.295618	5.47098	4.47542e-08	1.6097e-06
gene5304	AAEL005353	4136.75	0.775156	0.154164	5.02813	4.95273e-07	1.45245e-05
gene5340	AAEL008292	1236.18	-1.3404	0.159684	-8.3941	4.69481e-17	5.12614e-15
gene5341	AAEL008285	9390.87	1.99424	0.250012	7.97657	1.50455e-15	1.3834e-13
gene5355	AAEL015215	174.062	0.851252	0.211695	4.02113	5.79189e-05	0.000992606
gene5369	AAEL007842	2194.23	-0.343836	0.0950158	-3.61873	0.000296057	0.00408632
gene5374	AAEL007847	1850.31	-0.343198	0.0802839	-4.2748	1.91307e-05	0.000376124
gene5402	AAEL011943	5707.46	2.07801	0.194428	10.6878	1.16072e-26	3.24817e-24
gene5431	AAEL006888	2107.05	-0.646091	0.191767	-3.36914	0.000754025	0.00885897
gene5448	AAEL009625	258.216	0.898506	0.261369	3.43768	0.00058671	0.00721832
gene545	AAEL000256	204069	-0.609456	0.109403	-5.57075	2.53645e-08	9.60317e-07
gene5451	AAEL013909	78.5304	-1.26873	0.235158	-5.39522	6.84405e-08	2.39816e-06
gene5454	AAEL013915	228.447	-0.774764	0.226918	-3.4143	0.000639466	0.00774331
gene546	AAEL000227	1849.63	-0.627276	0.144995	-4.3262	1.51703e-05	0.00031023
gene5460	AAEL007816	9968.4	-0.966778	0.156846	-6.16388	7.09852e-10	3.51448e-08
gene5476	AAEL007795AAEL007807	13441.2	-1.75983	0.173564	-10.1394	3.69406e-24	7.65672e-22
gene5497	AAEL006239	3850.08	0.675354	0.190058	3.55342	0.000380262	0.00503271
gene5498	AAEL006242	29541.8	0.409322	0.113572	3.60409	0.000313243	0.00429445
gene5500	AAEL006240	8166.23	-0.43288	0.0900706	-4.806	1.53977e-06	4.02346e-05
gene5508	AAEL006235	4077.9	-0.746335	0.0771195	-9.67764	3.7527e-22	6.65098e-20
gene5550	AAEL012287	2838.3	-1.61806	0.14756	-10.9655	5.6015e-28	1.80265e-25
gene5556	AAEL012288	350.404	0.88057	0.151535	5.81101	6.20952e-09	2.70236e-07
gene5586	AAEL017477	1930.36	-0.35802	0.0900767	-3.97461	7.04932e-05	0.00117607
gene5589	AAEL014717	11772.8	-0.479423	0.10179	-4.70992	2.47812e-06	6.14706e-05
gene5607	AAEL013209	100.453	-1.02228	0.239464	-4.26905	1.96304e-05	0.000382939
gene5618	AAEL011198	1556.82	0.299001	0.0709259	4.21568	2.49027e-05	0.000467795
gene5639	AAEL002971	31985.3	0.643749	0.192825	3.33851	0.000842291	0.00967049
gene5644	AAEL002978	5734.22	-0.3601	0.106852	-3.37009	0.00075145	0.00884454
gene5650	AAEL002972	294.07	-0.911046	0.222634	-4.09212	4.27452e-05	0.000758681
gene5658	AAEL002969	5765.9	0.70125	0.195935	3.57899	0.000344921	0.00464016
gene5675	AAEL008831	515.025	1.07906	0.206707	5.22024	1.78687e-07	5.76561e-06
gene5685	AAEL008347	4260.47	0.542092	0.127784	4.24227	2.21274e-05	0.000423469
gene5704	AAEL007030	5561.31	-0.518914	0.146181	-3.5498	0.000385528	0.00507494
gene5706	AAEL007028	1814.23	-0.515396	0.0836012	-6.16493	7.05129e-10	3.50529e-08
gene5713	AAEL010901	4877.39	0.337337	0.0681877	4.94718	7.52973e-07	2.07858e-05
gene574	AAEL005763	13748.4	-0.550505	0.124316	-4.42827	9.49899e-06	0.000206696
gene5746	AAEL000516	14806.6	0.606298	0.127064	4.77158	1.82784e-06	4.71574e-05
gene5806	AAEL011810	1903.43	1.14799	0.26149	4.39019	1.13253e-05	0.000241705
gene5808	AAEL011820	210.421	1.29276	0.269273	4.80092	1.57939e-06	4.11819e-05
gene5851	AAEL004863	10665.5	1.03791	0.160154	6.48071	9.12939e-11	5.0747e-09
gene5859	AAEL008452	10894.5	1.30766	0.182859	7.15119	8.60282e-13	6.41487e-11
gene5906	AAEL012125	3544.97	-0.871628	0.122736	-7.10163	1.23291e-12	8.86896e-11
gene5913	AAEL011854	4081.02	-0.618038	0.133289	-4.63684	3.53778e-06	8.44991e-05
gene5922	AAEL005275	75.3648	-1.0325	0.302948	-3.40816	0.000654022	0.0078954
gene5939	AAEL018335	3956.92	-0.575162	0.140356	-4.09789	4.16938e-05	0.000742174
gene5947	AAEL017134	2178.39	-0.676506	0.158948	-4.25615	2.07981e-05	0.000402434
gene6014	AAEL003920	1093.32	0.430047	0.1286	3.34407	0.00082558	0.00951557
gene6015	AAEL003909	1203.54	-0.342316	0.101049	-3.38762	0.000705007	0.00839487
gene6028	AAEL003903	2489.63	-0.513076	0.126144	-4.06738	4.75451e-05	0.000832993
gene6031	AAEL014453	718.5	-0.972147	0.227361	-4.27578	1.90467e-05	0.00037568
gene6034	AAEL014452	16617.6	-0.723577	0.166196	-4.35376	1.33824e-05	0.000277414
gene6054	AAEL005480	2466.87	1.90105	0.225643	8.42502	3.60687e-17	4.08411e-15
gene6067	AAEL005493	7479.52	-0.441822	0.0994584	-4.44228	8.90124e-06	0.000194729
gene6069	AAEL005482	172.629	1.32999	0.393514	3.37977	0.00072547	0.00859357
gene6074	AAEL014753	14424	-1.13166	0.161423	-7.01055	2.3739e-12	1.64945e-10
gene6082	AAEL004588	62.1488	1.83656	0.507182	3.62111	0.000293342	0.00405566
gene6098	AAEL001498	882.5	-1.70452	0.121291	-14.0532	7.36659e-45	4.5043e-42
gene61	AAEL018280	8227.43	-0.411067	0.0723042	-5.68524	1.30632e-08	5.36015e-07
gene6107	AAEL001480	4846.53	-0.354908	0.0963504	-3.68351	0.000230043	0.00330373
gene6125	AAEL001485	1005.6	-0.490924	0.146159	-3.35884	0.000782695	0.00914191
gene6139	AAEL006662	464.696	1.37266	0.229737	5.97495	2.30165e-09	1.04248e-07
gene6184	AAEL005739	124.812	1.24775	0.235583	5.29644	1.18081e-07	3.92396e-06
gene6193	AAEL001899	5209.67	2.04078	0.266297	7.66352	1.80904e-14	1.5363e-12
gene6206	AAEL001887	14062.4	-1.67485	0.212408	-7.88504	3.14434e-15	2.80672e-13
gene6207	AAEL001892	3893.29	-0.459822	0.137369	-3.34734	0.000815896	0.00943062
gene6220	AAEL001896	5063.4	-0.342962	0.0765541	-4.48	7.46434e-06	0.000167797
gene6227	AAEL001888	7379.76	-1.27558	0.311082	-4.10047	4.12309e-05	0.000735005
gene623	AAEL001184	885.597	0.78396	0.19173	4.08887	4.33477e-05	0.000764934
gene6237	AAEL009112	2001.18	0.951708	0.18417	5.16756	2.37173e-07	7.51395e-06
gene6242	AAEL005593	92317.3	0.526729	0.137601	3.82796	0.000129211	0.00198259
gene6275	AAEL005583	5959.01	-0.417036	0.0844373	-4.939	7.85248e-07	2.14828e-05
gene6296	AAEL017299	515.492	-2.42696	0.142788	-16.9969	8.65433e-65	8.81948e-62
gene6304	AAEL014345	4066.06	0.386668	0.107695	3.59039	0.000330186	0.00447159
gene6314	AAEL006277	6457.84	-0.506497	0.148774	-3.40448	0.00066291	0.00797907
gene6335	AAEL006978	8588.15	-0.545103	0.133413	-4.08585	4.39166e-05	0.000773857
gene6340	AAEL006971	391.51	1.40973	0.307656	4.58214	4.60231e-06	0.000107819
gene6343	AAEL006966	17777.6	-0.415678	0.123825	-3.35698	0.000787995	0.00916006
gene6347	AAEL006983	320.121	-0.729792	0.189551	-3.85012	0.000118061	0.0018392
gene6351	AAEL006961	772.769	-1.0219	0.190422	-5.36653	8.02662e-08	2.765e-06
gene6382	AAEL008680	3376.56	0.98045	0.181097	5.41396	6.16446e-08	2.17248e-06
gene6390	AAEL007148	240.152	-0.871976	0.182025	-4.79042	1.66436e-06	4.31217e-05
gene6403	AAEL009774	197.596	-1.32799	0.284563	-4.66677	3.05973e-06	7.4094e-05
gene6407	AAEL009782	5117.67	-0.460075	0.119694	-3.84378	0.000121155	0.00187691
gene6427	AAEL010464	10468.3	-0.773085	0.123671	-6.25114	4.07464e-10	2.10248e-08
gene6449	AAEL014599	990.155	-2.02046	0.469431	-4.30406	1.67699e-05	0.000338119
gene6451	AAEL014600	15279.2	-2.47058	0.302163	-8.17633	2.92612e-16	2.88577e-14
gene6457	AAEL005906	239.178	-1.43522	0.160713	-8.93032	4.24786e-19	5.52629e-17
gene6468	AAEL005900	794.058	0.555888	0.125889	4.41569	1.00687e-05	0.00021716
gene6469	AAEL005903	2197.28	-2.11429	0.257088	-8.22399	1.96844e-16	1.97312e-14
gene6493	AAEL010339	686.41	0.460133	0.135409	3.39811	0.000678542	0.00811926
gene6498	AAEL010337	4864.58	-0.730917	0.148146	-4.93376	8.06624e-07	2.19693e-05
gene6504	AAEL010349	604.052	0.35647	0.0994588	3.5841	0.000338242	0.00457057
gene6512	AAEL007962	10364.1	-0.558465	0.151661	-3.68231	0.000231128	0.00331356
gene6518	AAEL007952	153.041	-0.631751	0.184804	-3.41849	0.00062969	0.00766217
gene6520	AAEL007947	6543.35	-0.630868	0.149525	-4.21914	2.45231e-05	0.000461374
gene6525	AAEL007955	62.5379	-1.40089	0.360916	-3.88148	0.000103824	0.0016404
gene6544	AAEL003898	3287.65	-0.418098	0.114004	-3.6674	0.000245026	0.00347613
gene6546	AAEL003878	1861.84	0.73872	0.209368	3.52833	0.000418187	0.00542888
gene6550	AAEL003873	18879.7	0.461137	0.126443	3.64699	0.000265334	0.00372534
gene6611	AAEL008386	8587.79	0.721429	0.172904	4.17243	3.01366e-05	0.000551708
gene662	AAEL001169	1318.64	0.487132	0.0771411	6.31483	2.70463e-10	1.42564e-08
gene6625	AAEL005685	130.682	0.778523	0.22906	3.39878	0.000676877	0.00810728
gene6631	AAEL005687	80989.9	-0.805322	0.160137	-5.02895	4.93182e-07	1.44979e-05
gene6662	AAEL013325	365.045	0.73293	0.217032	3.37705	0.000732673	0.00865687
gene6667	AAEL013327	119608	0.641891	0.126511	5.0738	3.89959e-07	1.18275e-05
gene6669	AAEL012616	11185.2	-0.737998	0.0739471	-9.98008	1.86317e-23	3.7352e-21
gene6671	AAEL012614	9370.16	-1.65994	0.138047	-12.0245	2.64292e-33	1.02739e-30
gene670	AAEL009388	898.529	-0.296142	0.0881754	-3.35856	0.000783504	0.00914263
gene672	AAEL009412	2127.83	-0.310851	0.0904942	-3.43504	0.000592474	0.00727446
gene6734	AAEL004063	619.101	0.60776	0.11195	5.42883	5.67243e-08	2.01652e-06
gene6785	AAEL001285	4917.52	0.789673	0.161718	4.88302	1.04472e-06	2.80172e-05
gene6794	AAEL012929	10453.1	-0.461343	0.105965	-4.35373	1.33841e-05	0.000277414
gene6798	AAEL009946	2898.87	0.321459	0.0939777	3.42059	0.000624853	0.00762608
gene68	AAEL008514	194.763	-0.810253	0.161757	-5.00909	5.4689e-07	1.59616e-05
gene6806	AAEL009945	1145.41	0.643174	0.175704	3.66056	0.000251668	0.0035621
gene6809	AAEL015641	620.168	-0.811778	0.234265	-3.46521	0.00052981	0.00661802
gene6837	AAEL002598	183.331	1.06924	0.184988	5.78005	7.46787e-09	3.21565e-07
gene6840	AAEL002606	10069.4	-0.659632	0.186632	-3.5344	0.000408697	0.00532831
gene6847	AAEL002615	283.01	-0.823221	0.246035	-3.34595	0.000819999	0.00946016
gene6854	AAEL002590	3724.31	0.851948	0.254375	3.34919	0.000810484	0.0093947
gene6858	AAEL002583	2581.51	-0.4275	0.124664	-3.42923	0.000605307	0.0074023
gene6893	AAEL017484	466.965	-0.621122	0.184916	-3.35895	0.000782395	0.00914191
gene6909	AAEL012889	8868.92	0.591089	0.106649	5.54239	2.98367e-08	1.10904e-06
gene695	AAEL009387	41818.6	-0.495482	0.138419	-3.57958	0.000344152	0.00463506
gene6983	AAEL009080	8495.15	0.423246	0.0696271	6.07875	1.21122e-09	5.74111e-08
gene6991	AAEL009074	38047.5	-0.524338	0.129707	-4.04247	5.28914e-05	0.00091616
gene701	AAEL010028	1194.95	-2.10846	0.196793	-10.7141	8.73909e-27	2.54453e-24
gene7044	AAEL009291	3936.57	-1.27522	0.135059	-9.442	3.65737e-21	5.80858e-19
gene7062	AAEL002482	556.771	-4.01655	0.303211	-13.2467	4.71267e-40	2.13449e-37
gene7068	AAEL002487	10022.3	-0.666579	0.0941089	-7.08306	1.41009e-12	1.00256e-10
gene7077	AAEL002490	23.6939	1.42351	0.382304	3.72349	0.000196484	0.00288106
gene7080	AAEL002492	247.957	0.979316	0.239129	4.09535	4.21531e-05	0.00074926
gene7116	AAEL010751	938.661	-1.6447	0.224757	-7.31768	2.52304e-13	1.94052e-11
gene7141	AAEL005296	277.725	-1.39505	0.308723	-4.51877	6.22007e-06	0.000141913
gene7142	AAEL005289	11651.3	-1.24059	0.106091	-11.6937	1.37242e-31	4.93629e-29
gene716	AAEL010035	316.035	0.599969	0.164015	3.65801	0.000254178	0.00359346
gene7167	AAEL013407	105852	-0.614814	0.0843412	-7.28961	3.10862e-13	2.3612e-11
gene7186	AAEL013648	3440.5	0.929705	0.108696	8.55323	1.19693e-17	1.42109e-15
gene7197	AAEL012147	1768.99	0.292608	0.0749913	3.90188	9.5447e-05	0.00152578
gene72	AAEL008519	349.528	-0.527678	0.149254	-3.53544	0.000407092	0.00531873
gene7269	AAEL012757	187.317	1.51359	0.224461	6.74321	1.54927e-11	9.81662e-10
gene7275	AAEL003524	4941.88	-1.51023	0.168831	-8.94521	3.71253e-19	4.93484e-17
gene7281	AAEL003514	1539.4	0.855522	0.109067	7.84403	4.36308e-15	3.86638e-13
gene7289	AAEL003527	287.255	1.28092	0.258858	4.94836	7.48429e-07	2.07071e-05
gene7295	AAEL003516	128.754	1.2073	0.295218	4.08953	4.32242e-05	0.000764483
gene7302	AAEL003546	633.327	-0.409557	0.109303	-3.74699	0.000178972	0.0026616
gene734	AAEL003402	3683.85	-0.852809	0.15385	-5.54313	2.97118e-08	1.10776e-06
gene7346	AAEL017373	202.549	-0.831324	0.213867	-3.88711	0.000101447	0.00161116
gene7352	AAEL010084	65.9436	-1.19273	0.284882	-4.18675	2.8298e-05	0.000521955
gene736	AAEL003405	2299.34	1.76904	0.173816	10.1776	2.4957e-24	5.35438e-22
gene7424	AAEL000923	100.065	0.941171	0.264067	3.56414	0.000365048	0.00486823
gene7463	AAEL009220	1398.31	-0.542772	0.136856	-3.96601	7.30853e-05	0.001216
gene750	AAEL003418	4620.25	0.464864	0.118208	3.9326	8.40331e-05	0.00137202
gene751	AAEL003413	11066.2	-0.702283	0.1248	-5.62726	1.831e-08	7.08584e-07
gene7512	AAEL001464	1079.06	-0.54182	0.148274	-3.65418	0.000258001	0.0036433
gene7564	AAEL012262	22572	0.384087	0.0725946	5.29085	1.21751e-07	4.03494e-06
gene7567	AAEL012266	9832.95	-0.567535	0.125735	-4.51374	6.3695e-06	0.000144796
gene7580	AAEL009895	36815.4	-0.662066	0.135953	-4.86981	1.11704e-06	2.96963e-05
gene76	AAEL008518	62.9249	1.46572	0.426799	3.43421	0.00059428	0.00728202
gene760	AAEL003440	20.5322	-1.27646	0.374746	-3.40621	0.000658716	0.00794422
gene7614	AAEL010565	8809.16	-0.269273	0.0733435	-3.67139	0.000241231	0.00343424
gene7627	AAEL008485	4555.39	-1.43346	0.217713	-6.58417	4.57445e-11	2.70588e-09
gene763	AAEL003443	597.374	-1.06226	0.317776	-3.3428	0.000829364	0.00955018
gene771	AAEL008017	438.335	-0.888436	0.225341	-3.94263	8.05929e-05	0.00131937
gene7715	AAEL008050	574.047	-1.21488	0.324246	-3.74677	0.000179123	0.0026616
gene7716	AAEL017540	15936.2	-0.589894	0.13087	-4.5075	6.55963e-06	0.000148551
gene7718	AAEL008054	35826.5	-0.71831	0.107021	-6.71189	1.92123e-11	1.19262e-09
gene7729	AAEL010043	971.063	-0.674594	0.142453	-4.73554	2.18472e-06	5.48602e-05
gene774	AAEL008016	24217.5	0.721851	0.125355	5.75844	8.48928e-09	3.61726e-07
gene7754	AAEL007495	2085.65	-1.17945	0.118964	-9.91434	3.60621e-23	6.89068e-21
gene7757	AAEL007489	5595.41	-1.19853	0.159718	-7.50405	6.18776e-14	5.04467e-12
gene7758	AAEL007483	450.592	-0.952871	0.202261	-4.71109	2.464e-06	6.12444e-05
gene7776	AAEL015093	99.1574	-1.7574	0.40886	-4.29829	1.72119e-05	0.000345622
gene7781	AAEL014441	478.869	-0.46965	0.129069	-3.63877	0.000273946	0.00383305
gene7796	AAEL000300	396.818	0.497315	0.139223	3.57208	0.000354155	0.00473847
gene7797	AAEL000291	119171	0.407503	0.109998	3.70466	0.000211675	0.00306703
gene7802	AAEL000285	32.8035	-1.07784	0.301181	-3.57871	0.00034529	0.00464016
gene7833	AAEL000258	4848.14	-0.618167	0.103223	-5.98864	2.11605e-09	9.65565e-08
gene7887	AAEL011973	12827	-0.69584	0.186774	-3.72558	0.000194867	0.00286422
gene7892	AAEL005375	554.195	-0.742443	0.200163	-3.70919	0.000207927	0.00302509
gene7916	AAEL006920	1220.09	-1.52951	0.178578	-8.56492	1.08151e-17	1.30948e-15
gene7946	AAEL000422	820.901	0.3029	0.0881987	3.4343	0.000594095	0.00728202
gene7949	AAEL000419	3440.75	0.599932	0.180337	3.32673	0.000878709	0.00997747
gene795	AAEL014689	14739.1	0.489152	0.118777	4.11823	3.81798e-05	0.000685611
gene7962	AAEL000427	10641.1	-0.453212	0.0734499	-6.17036	6.81352e-10	3.40092e-08
gene7981	AAEL018313	5558	-0.426745	0.109846	-3.88493	0.000102361	0.00162147
gene7988	AAEL000445	9695.95	0.589153	0.123513	4.76995	1.84272e-06	4.74412e-05
gene7990	AAEL000471	4293.39	-2.89418	0.171261	-16.8992	4.55709e-64	3.98062e-61
gene7995	AAEL000415	7670.38	-0.982584	0.125927	-7.80282	6.05374e-15	5.25044e-13
gene8003	AAEL013004	19077.9	-0.462886	0.107124	-4.32102	1.55308e-05	0.000315907
gene8019	AAEL003933	7230.36	0.896281	0.183795	4.87652	1.07973e-06	2.88297e-05
gene8024	AAEL003924	9054.09	-0.241339	0.0664507	-3.63185	0.000281397	0.00392832
gene8041	AAEL013989	3578.33	0.439798	0.113539	3.87353	0.000107269	0.00169045
gene8049	AAEL013990	1065.79	0.979353	0.20437	4.79205	1.65086e-06	4.28629e-05
gene8053	AAEL013784	2346.88	-0.647993	0.151738	-4.27047	1.95064e-05	0.000381669
gene8067	AAEL015606	144.434	-4.21401	0.403232	-10.4506	1.45625e-25	3.49187e-23
gene8073	AAEL010698	6609.18	0.342376	0.0854684	4.00587	6.17884e-05	0.00104946
gene8081	AAEL010697	13128.4	-1.3804	0.153125	-9.01486	1.97126e-19	2.7086e-17
gene8091	AAEL000062	1692.36	-0.724652	0.113506	-6.38427	1.72216e-10	9.23699e-09
gene8099	AAEL000044	1212.3	-1.70042	0.159786	-10.6419	1.90272e-26	5.17076e-24
gene8105	AAEL000006AAEL000025	4147.92	-2.75771	0.327889	-8.41052	4.08196e-17	4.49714e-15
gene8138	AAEL000004	1099.16	0.431057	0.129242	3.33527	0.000852173	0.00973037
gene8146	AAEL000080	7363.51	-3.67797	0.232167	-15.8419	1.59939e-56	1.22243e-53
gene8154	AAEL000071	11261	-0.522944	0.131693	-3.97091	7.15973e-05	0.00119287
gene8155	AAEL000050	1878.1	0.285019	0.0712211	4.00189	6.28384e-05	0.0010614
gene8176	AAEL000059	1610.85	0.951815	0.185311	5.13632	2.80169e-07	8.6739e-06
gene8187	AAEL014612	6657.64	-0.6753	0.135598	-4.98016	6.35311e-07	1.80697e-05
gene8201	AAEL014614	1079.66	-0.571016	0.123447	-4.62559	3.7354e-06	8.88719e-05
gene8230	AAEL004928	151.463	-0.925866	0.231489	-3.99962	6.34449e-05	0.00106869
gene8233	AAEL004930	34727.6	-0.439627	0.10871	-4.04404	5.2537e-05	0.000912607
gene8238	AAEL004938	5428.42	0.417611	0.0851649	4.90356	9.41168e-07	2.54074e-05
gene8262	AAEL010590	1849.75	-0.748311	0.130484	-5.73489	9.75753e-09	4.08647e-07
gene8294	AAEL011042	147.996	1.37393	0.412139	3.33365	0.000857141	0.00976886
gene8307	AAEL006171	23599.5	-1.02121	0.10708	-9.53689	1.47185e-21	2.39989e-19
gene8310	AAEL017064	2693.37	0.329022	0.0841659	3.9092	9.26015e-05	0.00148612
gene8316	AAEL006188	392.995	-0.500331	0.130163	-3.84387	0.000121108	0.00187691
gene8319	AAEL006180	3320.86	0.473413	0.136269	3.47411	0.00051255	0.00645518
gene8332	AAEL011764	736.054	1.32093	0.305221	4.32778	1.50621e-05	0.000308533
gene8336	AAEL011762	860.632	0.307729	0.0861375	3.57254	0.000353541	0.00473543
gene8340	AAEL011766	1467.68	0.668067	0.0804238	8.30684	9.8288e-17	1.01005e-14
gene8352	AAEL010106	11056.4	-0.470707	0.138324	-3.40294	0.000666661	0.00800059
gene8354	AAEL010113	424.517	0.453978	0.118356	3.83568	0.000125216	0.00192855
gene8364	AAEL010111	2054.51	-0.382675	0.102498	-3.73349	0.000188841	0.00278906
gene8391	AAEL004667	4053.69	0.741662	0.213643	3.4715	0.000517562	0.00649155
gene8393	AAEL004674	83.5577	-1.28348	0.291971	-4.39591	1.1031e-05	0.000237079
gene8406	AAEL004673	285.75	-0.710645	0.159777	-4.44772	8.6787e-06	0.000190976
gene8441	AAEL006389	9406.1	-0.505173	0.0998683	-5.05839	4.22807e-07	1.26418e-05
gene8447	AAEL013132	13943.5	-0.726113	0.109004	-6.66137	2.7129e-11	1.65881e-09
gene8469	AAEL007092	24723	-0.764176	0.135735	-5.6299	1.80314e-08	7.02247e-07
gene85	AAEL010986	2381.54	-0.870004	0.140759	-6.18079	6.37796e-10	3.20971e-08
gene8511	AAEL007784	943.329	1.37403	0.187218	7.33922	2.14846e-13	1.67348e-11
gene8529	AAEL011892	2225.32	-0.503616	0.0976861	-5.15545	2.53022e-07	7.97475e-06
gene8608	AAEL009603	594.441	0.51307	0.138548	3.70319	0.000212909	0.00308126
gene8652	AAEL002673	49422.7	-0.59644	0.12744	-4.68016	2.86653e-06	6.99697e-05
gene8657	AAEL002675	454.404	1.61992	0.176947	9.15483	5.44425e-20	7.92592e-18
gene867	AAEL017012	42079.9	-0.694525	0.131336	-5.28815	1.23561e-07	4.06191e-06
gene8712	AAEL012672	2492.24	-0.355606	0.0927947	-3.83218	0.000127013	0.00195131
gene8722	AAEL014565	1433.62	-1.47226	0.242293	-6.07635	1.2295e-09	5.80523e-08
gene8723	AAEL015308	144.922	2.25119	0.275524	8.17057	3.06938e-16	2.979e-14
gene8734	AAEL017513	83059	0.750968	0.218033	3.44429	0.000572561	0.00706544
gene8769	AAEL008751	391.297	-1.79672	0.311587	-5.76634	8.10121e-09	3.46398e-07
gene8786	AAEL011359	863.904	-1.31943	0.133686	-9.8696	5.63864e-23	1.02918e-20
gene8794	AAEL011357	717.354	0.498063	0.100103	4.97551	6.50772e-07	1.8419e-05
gene8809	AAEL005833	6241.95	-0.896421	0.128155	-6.99483	2.65576e-12	1.83487e-10
gene8838	AAEL002817	3920.38	0.737353	0.162528	4.53678	5.712e-06	0.000131301
gene8864	AAEL002815	24552.8	-0.639643	0.144904	-4.41426	1.01358e-05	0.000218224
gene8866	AAEL002781	4375.45	-0.989138	0.192286	-5.14409	2.68821e-07	8.36491e-06
gene8883	AAEL002812	956.481	-0.428973	0.111916	-3.83299	0.000126594	0.00194732
gene8889	AAEL009831	295.791	1.04504	0.152072	6.87204	6.32921e-12	4.18378e-10
gene8894	AAEL012408	528.906	0.727369	0.147091	4.94503	7.6131e-07	2.09686e-05
gene8903	AAEL007235	5274.33	-0.358499	0.101035	-3.54827	0.000387766	0.00509891
gene8913	AAEL007231	135.444	2.38208	0.372212	6.3998	1.55579e-10	8.41848e-09
gene8919	AAEL007226	1307.63	-1.61026	0.225745	-7.1331	9.81363e-13	7.18628e-11
gene8932	AAEL008028	1924.81	-0.88081	0.10498	-8.39024	4.85154e-17	5.2504e-15
gene8953	AAEL009269	14034.9	-0.548355	0.147916	-3.7072	0.000209562	0.00304001
gene8994	AAEL011527	4215.12	0.421369	0.105548	3.99219	6.54648e-05	0.00109817
gene90	AAEL017248	12179.5	-0.560961	0.118543	-4.73213	2.22173e-06	5.55614e-05
gene9001	AAEL014365	905.167	-2.13693	0.123663	-17.2804	6.61427e-67	7.35326e-64
gene9006	AAEL008198	7362.65	-0.287984	0.0757149	-3.80353	0.000142647	0.00217352
gene9011	AAEL017462	26247.4	-0.353109	0.0789884	-4.47039	7.80763e-06	0.000174551
gene9028	AAEL008220	1115.81	0.568806	0.10599	5.36661	8.02313e-08	2.765e-06
gene907	AAEL012555	761.987	-1.63848	0.170128	-9.63087	5.92236e-22	9.92117e-20
gene9070	AAEL015440	606.491	0.689015	0.195155	3.5306	0.000414615	0.00538823
gene9071	AAEL015441	1506.7	0.540136	0.0996394	5.4209	5.92992e-08	2.10194e-06
gene908	AAEL015438	783.427	-0.646525	0.151002	-4.28158	1.85571e-05	0.0003696
gene9085	AAEL015326	7598.65	1.1399	0.191758	5.94446	2.77365e-09	1.24702e-07
gene9105	AAEL005101	1380.84	-0.421408	0.0794699	-5.30274	1.14077e-07	3.80123e-06
gene9115	AAEL005123	400.619	-1.2702	0.162602	-7.81172	5.64137e-15	4.92774e-13
gene9136	AAEL006775	287.296	-0.807713	0.193877	-4.16612	3.09833e-05	0.00056636
gene9141	AAEL006774	7675.98	-0.618329	0.102286	-6.04511	1.49312e-09	6.94273e-08
gene9152	AAEL006777	759.097	-0.638012	0.140141	-4.55266	5.29722e-06	0.000122457
gene9177	AAEL010206	370.908	0.778713	0.226942	3.43133	0.000600632	0.00735248
gene9191	AAEL003713	3121.78	-0.546295	0.13382	-4.0823	4.45919e-05	0.000784625
gene9194	AAEL003722	954.299	-0.603824	0.159422	-3.78757	0.000152127	0.00230528
gene9198	AAEL003723	9463.38	0.941365	0.264396	3.56043	0.000370246	0.00492681
gene9199	AAEL003716	2858.5	-0.765382	0.13403	-5.71054	1.12619e-08	4.66855e-07
gene9239	AAEL007375	16257.1	-0.28224	0.0567307	-4.97509	6.52173e-07	1.8419e-05
gene924	AAEL009038	4816.42	-0.983076	0.159957	-6.14589	7.95178e-10	3.90531e-08
gene9264	AAEL018033	458.983	-0.379424	0.109579	-3.46255	0.000535081	0.00667025
gene9273	AAEL008467	156.521	-2.30051	0.405588	-5.67203	1.41113e-08	5.67657e-07
gene9274	AAEL017320	30318.3	0.754231	0.145023	5.20078	1.98455e-07	6.35316e-06
gene9291	AAEL009513	840.568	1.60952	0.255172	6.30758	2.8344e-10	1.48764e-08
gene9305	AAEL012578	1641.44	-0.790357	0.222554	-3.5513	0.000383326	0.00506778
gene9310	AAEL012573	232.995	-1.17853	0.319207	-3.69206	0.000222441	0.00320782
gene9336	AAEL013453	585.234	-0.442664	0.104257	-4.24587	2.17742e-05	0.000418017
gene9364	AAEL011282	1465.94	0.467164	0.110637	4.22251	2.41596e-05	0.000455235
gene9407	AAEL017229	2360.94	-0.328746	0.0950434	-3.4589	0.000542383	0.00674751
gene9435	AAEL015590	61.1947	-1.01045	0.284627	-3.55007	0.000385127	0.00507494
gene9438	AAEL002515	2862.97	1.32008	0.229952	5.74067	9.43031e-09	3.963e-07
gene9443	AAEL002510	9912.78	-1.98685	0.0911881	-21.7885	2.98367e-105	6.08121e-102
gene9467	AAEL002518	583.256	-0.772919	0.231472	-3.33915	0.000840356	0.00965857
gene9479	AAEL002525	4934.91	-0.274237	0.0816797	-3.35747	0.000786579	0.00915231
gene9486	AAEL012492	1771.19	0.518192	0.150739	3.43768	0.000586721	0.00721832
gene9492	AAEL012494	777.886	0.486921	0.114575	4.24978	2.13977e-05	0.000412083
gene9503	AAEL003469	956.783	0.52089	0.1446	3.60229	0.00031543	0.00431012
gene9507	AAEL003461	3268.04	-0.303773	0.0608435	-4.99269	5.95431e-07	1.70527e-05
gene9513	AAEL003452	2265.83	-0.421984	0.0995308	-4.23973	2.23789e-05	0.000427612
gene9527	AAEL003453	16982.6	-0.492806	0.0866902	-5.68468	1.31056e-08	5.36015e-07
gene9538	AAEL000213	1611.47	-2.79024	0.177778	-15.6951	1.6351e-55	1.11087e-52
gene9542	AAEL000200	13083.1	0.703576	0.186824	3.76599	0.00016589	0.00248917
gene9546	AAEL000186	2079.91	-0.403911	0.0959777	-4.20839	2.57199e-05	0.000480932
gene9578	AAEL018036	301.639	-0.802011	0.222702	-3.60127	0.000316664	0.00432197
gene9583	AAEL000159	4069.3	-0.300855	0.0764801	-3.93376	8.36258e-05	0.00136719
gene959	AAEL011056	525.499	0.654144	0.169073	3.869	0.000109283	0.00171337
gene9599	AAEL009432	51.9463	1.19789	0.274021	4.37153	1.23376e-05	0.000260029
gene9614	AAEL003645	4223.33	0.530601	0.143497	3.69766	0.0002176	0.00314543
gene9616	AAEL003620	159.989	1.82749	0.329984	5.53813	3.05723e-08	1.13294e-06
gene9617	AAEL003619	7329.46	0.428167	0.116453	3.67674	0.000236237	0.00337888
gene9629	AAEL003628	1549.4	0.811699	0.107674	7.5385	4.75406e-14	3.9282e-12
gene9632	AAEL003640	2059.96	0.631485	0.167381	3.77275	0.00016146	0.00242865
gene9634	AAEL003626	8527.79	1.242	0.229328	5.41581	6.10133e-08	2.15645e-06
gene965	AAEL011051	20849.8	0.793754	0.131288	6.0459	1.48577e-09	6.9349e-08
gene9651	AAEL017088	545.424	-0.606728	0.150902	-4.02068	5.80308e-05	0.000992606
gene9666	AAEL006568	5209.54	-1.22694	0.336105	-3.65048	0.000261753	0.00368665
gene9690	AAEL001100	6245.13	-2.2879	0.267448	-8.55456	1.18319e-17	1.41855e-15
gene9710	AAEL001128	8737.1	-0.63176	0.166831	-3.78682	0.000152587	0.00230939
gene9717	AAEL001151	1086.91	1.44726	0.259263	5.58222	2.37469e-08	9.04675e-07
gene9724	AAEL014919	6241.62	-0.815584	0.188678	-4.32261	1.54194e-05	0.000314272
gene9725	AAEL014922	2446.8	1.98069	0.117191	16.9014	4.39413e-64	3.98062e-61
gene9736	AAEL015494	131.865	-0.931589	0.188181	-4.95049	7.40282e-07	2.05281e-05
gene9744	AAEL010163	45144.7	-0.853084	0.129605	-6.58218	4.63602e-11	2.72408e-09
gene976	AAEL010123	3399.17	-0.442818	0.082526	-5.3658	8.05917e-08	2.76842e-06
gene9763	AAEL010159	41800.8	0.405036	0.103928	3.89727	9.72819e-05	0.00155106
gene9773	AAEL017029	19015.9	-0.87368	0.163382	-5.34748	8.91867e-08	3.05508e-06
gene9786	AAEL011105	27177.2	0.285024	0.0824609	3.45647	0.000547306	0.00678804
gene9788	AAEL011090	2204.5	0.419073	0.115585	3.62568	0.000288204	0.0040005
gene98	AAEL008898	2516.04	-0.433772	0.0980338	-4.42471	9.65704e-06	0.000209762
gene9817	AAEL013857	3747.09	-2.42896	0.290011	-8.37542	5.50267e-17	5.90282e-15
gene9866	AAEL014734	210.516	-1.16615	0.31947	-3.65026	0.000261975	0.00368665
gene989	AAEL017293	7756.24	1.99029	0.214349	9.28527	1.61294e-20	2.46558e-18
gene9893	AAEL010684	10014.3	-1.72548	0.178962	-9.64163	5.33368e-22	9.1867e-20
gene9906	AAEL013891	1911.24	-0.528302	0.111202	-4.75083	2.02584e-06	5.13787e-05
gene9907	AAEL013887	1542.02	0.780579	0.0927021	8.4203	3.75524e-17	4.2131e-15
gene9923	AAEL004229	8674.96	-0.808222	0.163075	-4.95612	7.19144e-07	2.00328e-05
gene9927	AAEL004236	1125.92	-0.422197	0.1091	-3.86983	0.00010891	0.0017119
gene9939	AAEL004230	7798.83	-0.519142	0.104494	-4.96814	6.75985e-07	1.89601e-05
gene994	AAEL009713	3549.89	0.968412	0.124807	7.75927	8.54187e-15	7.35624e-13
gene9960	AAEL011918	14404.4	-1.19522	0.138659	-8.61982	6.70575e-18	8.2833e-16
gene9974	AAEL017297	1159.91	-0.48957	0.134162	-3.64909	0.000263168	0.00369918
gene9976	AAEL009132	2295.16	-0.489348	0.0853776	-5.73158	9.9502e-09	4.15294e-07
gene9989	AAEL017113	402.481	0.925652	0.19447	4.75986	1.93723e-06	4.96655e-05

## Sheet: gravid antenna
Internal gene ID	Vectorbase or RU ID	baseMean	log2FoldChange (Non-blood-fed /gravid)	lfcSE	stat	pvalue	padj
gene10000	AAEL009664	1106.68	-0.615002	0.130672	-4.70645	2.52066e-06	0.000199887
gene10037	AAEL002124	7829.71	-0.398034	0.103926	-3.82997	0.00012816	0.00473295
gene10042	AAEL002107	5569.47	-0.380097	0.0946375	-4.01635	5.91063e-05	0.00254627
gene10100	AAEL006350	5084.71	0.257769	0.0694731	3.71034	0.000206982	0.00692724
gene10121	AAEL006798	294.508	-0.541819	0.113396	-4.77811	1.76951e-06	0.000150893
gene10124	AAEL006793	9239.51	-0.894021	0.121561	-7.35453	1.91605e-13	1.32527e-10
gene10126	AAEL006811	309.571	-0.849796	0.151646	-5.60383	2.09671e-08	3.43475e-06
gene10144	AAEL018030	2948.67	-0.735907	0.109598	-6.71459	1.88593e-11	6.70852e-09
gene10201	AAEL011824	126.936	-0.564046	0.149836	-3.76442	0.000166935	0.00577317
gene10251	AAEL008770	4904.05	-0.351656	0.0922084	-3.81372	0.000136893	0.00491927
gene10282	AAEL013019	1077.06	0.385581	0.103396	3.72916	0.000192117	0.00653513
gene1029	AAEL006752	1895.66	0.315673	0.0783341	4.02983	5.58166e-05	0.00242978
gene10301	AAEL010128	78.7556	-0.87804	0.216611	-4.05353	5.04501e-05	0.00224855
gene1034	AAEL006749	204.405	-0.862064	0.209146	-4.12183	3.75882e-05	0.0017999
gene10345	AAEL004273	4865.8	-0.75852	0.159553	-4.75404	1.99393e-06	0.000163319
gene10353	AAEL004299	3988.21	-0.570418	0.0766312	-7.44368	9.79198e-14	7.17118e-11
gene10356	AAEL004281	533.77	-0.9463	0.180287	-5.24886	1.53042e-07	1.83209e-05
gene10363	AAEL004278	4954.79	-0.835777	0.101695	-8.21851	2.06055e-16	3.20672e-13
gene10367	AAEL004301	2.11556e+06	-0.420289	0.0837424	-5.01884	5.1985e-07	5.21947e-05
gene10399	AAEL006224	4949.38	-0.368747	0.0813666	-4.53192	5.845e-06	0.000397651
gene10429	AAEL001378	6217.32	0.270312	0.0600139	4.50416	6.66361e-06	0.000436642
gene10494	AAEL001626	3370.61	-0.502593	0.10698	-4.69803	2.62686e-06	0.000204403
gene10571	AAEL010898	13441.9	-0.407724	0.0935999	-4.35602	1.32446e-05	0.000766956
gene1058	AAEL012770	58.849	-0.748956	0.203646	-3.67774	0.000235311	0.00753614
gene1059	AAEL012767	581.728	-0.397227	0.109467	-3.62874	0.000284813	0.00864859
gene10608	AAEL003251	9898.76	-0.583076	0.160649	-3.62951	0.000283958	0.00864372
gene1064	AAEL012763	1281.94	-0.767691	0.149751	-5.12644	2.95269e-07	3.22464e-05
gene10659	AAEL003278	2884.11	-0.337793	0.0692166	-4.88023	1.05964e-06	9.77224e-05
gene10669	AAEL012382	460.831	-0.83418	0.152782	-5.45996	4.76251e-08	6.97567e-06
gene1067	AAEL012761	10625.6	-0.451099	0.123598	-3.64971	0.000262532	0.00811049
gene10683	AAEL004732	21.8003	-1.06775	0.220282	-4.8472	1.25217e-06	0.000114628
gene10686	AAEL004717	16488.5	0.397758	0.0996515	3.99149	6.56586e-05	0.00277101
gene10693	AAEL004733	4347.74	-0.343894	0.0778484	-4.41749	9.98556e-06	0.000603496
gene10698	AAEL004729	2780.41	-1.04455	0.148768	-7.02133	2.1977e-12	1.14005e-09
gene10707	AAEL004713	253.735	-0.560097	0.116138	-4.82267	1.41649e-06	0.000127792
gene1073	AAEL008108	2578.18	0.346485	0.0966612	3.58453	0.000337689	0.00996262
gene10800	AAEL008878	11212	-0.447826	0.106982	-4.18598	2.83935e-05	0.00143117
gene10816	AAEL009805	835.464	-0.543998	0.103078	-5.27755	1.30922e-07	1.61385e-05
gene10825	AAEL009795	822.221	-0.520998	0.128659	-4.04945	5.1339e-05	0.00226559
gene10867	AAEL002900	2937.38	-0.218886	0.0559975	-3.90886	9.27322e-05	0.0036768
gene10872	AAEL002917	43525.2	-0.496206	0.105795	-4.69026	2.72855e-06	0.000209694
gene10933	AAEL005981	6066.28	-0.284977	0.0744337	-3.8286	0.000128873	0.00473295
gene10964	AAEL009482	1895.68	-0.335117	0.0914879	-3.66297	0.000249312	0.0078382
gene10974	AAEL009481	12268.8	-0.440265	0.0759426	-5.79734	6.7376e-09	1.31067e-06
gene11032	AAEL007197	6368.16	-0.48127	0.107958	-4.45795	8.27474e-06	0.000520306
gene11108	AAEL013420	1380.82	-0.470523	0.094046	-5.00312	5.64111e-07	5.53007e-05
gene11112	AAEL013423	707.409	-0.304683	0.081594	-3.73413	0.000188364	0.00642503
gene11116	AAEL015499	16.1171	-1.48185	0.216244	-6.8527	7.24711e-12	3.11126e-09
gene11139	AAEL014140	91.5908	-0.704387	0.168016	-4.19238	2.76043e-05	0.00139705
gene11150	AAEL007903	979.968	0.410396	0.0947129	4.33305	1.47056e-05	0.000839839
gene11176	AAEL012308	210.645	-0.895099	0.219965	-4.06929	4.71568e-05	0.00214271
gene11223	AAEL012015	31.2187	-0.953979	0.204357	-4.66819	3.03869e-06	0.000230681
gene11527	AAEL000575	274.477	-0.631322	0.124405	-5.07473	3.88041e-07	3.99265e-05
gene11602	AAEL008013	93116.2	-0.484334	0.130098	-3.72284	0.000196991	0.00668266
gene11683	AAEL012439	1694.88	-0.393198	0.104206	-3.77328	0.000161113	0.00558736
gene11685	AAEL012444	773.558	-0.464534	0.0911032	-5.09899	3.41477e-07	3.60816e-05
gene11824	AAEL011324	2115.58	-0.461634	0.0803603	-5.74455	9.21648e-09	1.73856e-06
gene11838	AAEL017512	11320.9	-0.433669	0.103674	-4.18299	2.87699e-05	0.00144429
gene11896	AAEL013432	1861.15	-0.445596	0.0820895	-5.42817	5.69353e-08	8.05505e-06
gene11968	AAEL014067	574.079	0.479262	0.105512	4.54223	5.56619e-06	0.000383942
gene12107	AAEL002940	10229.2	-0.485632	0.0988147	-4.91457	8.89759e-07	8.4561e-05
gene1211	AAEL003593	6109.3	-0.82087	0.122171	-6.71905	1.82913e-11	6.69784e-09
gene12116	AAEL002922	5255.59	-0.505378	0.113789	-4.44136	8.93916e-06	0.000555975
gene12181	AAEL004409	14949.2	-0.44807	0.077715	-5.76555	8.13924e-09	1.55898e-06
gene12192	AAEL002880	1185.63	-0.52156	0.0986957	-5.28452	1.26032e-07	1.5691e-05
gene12196	AAEL002870	4577.39	-0.356922	0.0639318	-5.58285	2.36611e-08	3.82572e-06
gene12248	AAEL001198	6459.76	-0.192738	0.0506557	-3.80487	0.00014188	0.00506135
gene12251	AAEL001220	7354.03	-0.332418	0.089373	-3.71944	0.000199663	0.00675491
gene12255	AAEL001209	5885.34	-0.401145	0.0589294	-6.80721	9.95097e-12	3.99644e-09
gene12262	AAEL001204	7822.95	-0.352892	0.0764521	-4.61586	3.91469e-06	0.000283803
gene12333	AAEL013882	9755.28	0.496319	0.120571	4.1164	3.84832e-05	0.00182869
gene12375	AAEL018042	274.913	-0.634559	0.106991	-5.93093	3.01227e-09	6.66532e-07
gene12430	AAEL004575	4137.9	-0.447562	0.0723875	-6.18286	6.29511e-10	1.78123e-07
gene12486	AAEL005477	9751.61	-0.443523	0.0943564	-4.7005	2.59524e-06	0.000204403
gene12510	AAEL009820	142.476	-0.692409	0.17084	-4.05298	5.05698e-05	0.00224855
gene12537	AAEL006834	4545.32	-0.912028	0.195278	-4.67041	3.00606e-06	0.000229604
gene12541	AAEL006835	8131.57	-0.382682	0.0773437	-4.94781	7.5055e-07	7.24368e-05
gene12606	AAEL013851	29.9694	-1.22139	0.219946	-5.55313	2.80601e-08	4.36685e-06
gene12621	AAEL004825	7114.59	-0.607543	0.112586	-5.39626	6.80434e-08	9.30923e-06
gene12647	AAEL006685	1742.87	0.384324	0.0977748	3.9307	8.46986e-05	0.00343485
gene12707	AAEL012096	3667.86	0.319835	0.0699715	4.57093	4.85574e-06	0.000341548
gene12716	AAEL009018	17775.2	-0.709694	0.135612	-5.23326	1.66547e-07	1.95614e-05
gene12717	AAEL009019	1761.7	0.366846	0.0801909	4.57465	4.77007e-06	0.000337428
gene12754	AAEL001847	11511.3	0.34423	0.0883393	3.89668	9.75188e-05	0.00383157
gene12770	AAEL002696	22.1306	-0.933923	0.220759	-4.23051	2.33167e-05	0.00121972
gene12839	AAEL014246	71113.1	-0.507558	0.0936629	-5.41899	5.99382e-08	8.38462e-06
gene12930	AAEL004898	459.61	0.373352	0.10342	3.61007	0.000306114	0.00922789
gene12981	AAEL001529	320.367	0.462787	0.129149	3.58336	0.000339203	0.00996298
gene13104	AAEL007050	12747.2	-0.377976	0.089188	-4.23797	2.25553e-05	0.00118487
gene13125	AAEL013957	119.789	-0.791231	0.218843	-3.61551	0.000299754	0.00905811
gene13179	AAEL010328	899.217	-0.466225	0.113949	-4.09152	4.2856e-05	0.00200627
gene13234	AAEL006253	9146.89	-0.457569	0.0909618	-5.03033	4.89624e-07	4.99657e-05
gene13247	AAEL014197	4396.62	-0.802886	0.119109	-6.74074	1.57587e-11	5.94533e-09
gene13285	AAEL012052	64821.4	0.339711	0.0659452	5.15142	2.5852e-07	2.87373e-05
gene1332	AAEL011639	21470.3	-0.407137	0.0960503	-4.23878	2.24734e-05	0.00118487
gene13329	AAEL006446	1294.47	-0.802254	0.177585	-4.51757	6.25534e-06	0.000418704
gene13336	AAEL006441	3589.82	-0.358725	0.089577	-4.00465	6.21087e-05	0.00264813
gene1343	AAEL000621	313.481	-0.811886	0.158854	-5.11091	3.20613e-07	3.47098e-05
gene13466	AAEL002255	1515.56	0.350196	0.08561	4.0906	4.3026e-05	0.00200627
gene13472	AAEL002261	9262.24	-0.546478	0.0723423	-7.55406	4.21903e-14	3.5018e-11
gene13635	AAEL011755	2893	-0.324301	0.0883691	-3.66984	0.000242698	0.00770813
gene13679	AAEL003294	136.333	0.710101	0.18992	3.73896	0.000184784	0.00632022
gene13802	AAEL009521	184.109	-0.833187	0.207313	-4.01897	5.84519e-05	0.00252683
gene13855	AAEL002146	17402.7	-0.432004	0.102329	-4.22171	2.42455e-05	0.00125573
gene13879	AAEL013526	5502.49	-0.267174	0.0720006	-3.71072	0.000206669	0.00692724
gene13932	AAEL014127	30.8921	-1.07251	0.219393	-4.88855	1.01579e-06	9.43778e-05
gene14012	AAEL000800	4162.13	-0.824664	0.135252	-6.09724	1.07919e-09	2.58382e-07
gene14145	AAEL014817	31.0942	-0.809403	0.212298	-3.81259	0.000137519	0.00491987
gene14153	AAEL013171	6060.21	-0.329312	0.0586717	-5.61279	1.99091e-08	3.3049e-06
gene1420	AAEL004179	316.209	-0.625809	0.138812	-4.50831	6.53446e-06	0.000430445
gene14230	AAEL014325	5441.32	-0.344783	0.0800632	-4.30638	1.65945e-05	0.000926464
gene14252	AAEL011966	55054	-0.412491	0.113087	-3.64756	0.000264745	0.00815488
gene14259	AAEL017136	500.464	-0.739217	0.178138	-4.14969	3.32924e-05	0.00162545
gene14282	AAEL000347	128014	-0.624126	0.113489	-5.49944	3.81004e-08	5.78475e-06
gene14336	AAEL000311	427.793	-0.772091	0.210874	-3.66139	0.000250852	0.00786677
gene14420	AAEL007836	240.787	0.828043	0.128358	6.45106	1.1107e-10	3.45705e-08
gene14434	AAEL014318	327765	-0.471483	0.0996904	-4.72947	2.25103e-06	0.000181735
gene14494	AAEL005776	195433	-0.288393	0.0779366	-3.70036	0.000215298	0.00714789
gene14495	AAEL005782	643.736	0.47652	0.128863	3.69787	0.000217414	0.00717107
gene14510	AAEL005789	944.184	-0.445857	0.114557	-3.89201	9.94189e-05	0.00388014
gene1454	AAEL018347	502.095	-0.746046	0.102886	-7.25123	4.13016e-13	2.44859e-10
gene14614	AAEL018040	138859	-0.651755	0.101386	-6.42842	1.28938e-10	3.9153e-08
gene14629	AAEL004961	17545.9	0.342232	0.08365	4.09124	4.29073e-05	0.00200627
gene14658	AAEL008963	17733.4	-1.20157	0.115278	-10.4232	1.94242e-25	6.04577e-22
gene14758	AAEL007967	4677.7	-0.559598	0.116924	-4.78598	1.70153e-06	0.000146097
gene14760	AAEL007969	175.794	-0.800775	0.147076	-5.44463	5.19139e-08	7.51544e-06
gene14770	AAEL004027	6607.8	-1.14834	0.161813	-7.09673	1.27745e-12	6.91489e-10
gene14783	AAEL004009	1131.71	-0.690547	0.106616	-6.47696	9.35898e-11	2.98767e-08
gene14785	AAEL004014	22205.7	-0.519705	0.125957	-4.12605	3.6904e-05	0.00177396
gene14820	AAEL013158	5277.66	-0.525157	0.142799	-3.67759	0.000235446	0.00753614
gene14896	AAEL014553	64.4339	-0.80649	0.220384	-3.65947	0.000252739	0.00790602
gene14926	AAEL013801	2852.58	-0.633597	0.129383	-4.89705	9.72869e-07	9.10693e-05
gene14936	AAEL003030	3159.39	0.241141	0.06492	3.71443	0.000203663	0.00687157
gene14940	AAEL003027	489.487	-0.573919	0.126535	-4.53564	5.74302e-06	0.000392861
gene14943	AAEL003041	425.772	-0.567402	0.125476	-4.52201	6.12553e-06	0.000414234
gene14944	AAEL003045	568.999	-0.423017	0.110264	-3.83639	0.000124854	0.00465401
gene1495	AAEL000931	20324	-0.502921	0.119818	-4.19737	2.70035e-05	0.00137222
gene14966	AAEL005931	8082.76	-0.426852	0.10758	-3.96776	7.25521e-05	0.00301091
gene1497	AAEL000973	2712.04	-0.473504	0.0892396	-5.30598	1.12069e-07	1.42373e-05
gene14998	AAEL014053	10726.5	-0.429167	0.105565	-4.06542	4.79459e-05	0.00216278
gene15036	AAEL014755	5431.61	-0.489907	0.092208	-5.31307	1.07795e-07	1.38355e-05
gene15048	AAEL007009	2794.67	0.265742	0.0614535	4.32427	1.53037e-05	0.000863285
gene15078	AAEL007004	15722.5	0.271293	0.0703301	3.85742	0.000114591	0.00434956
gene15084	AAEL007023	16057.6	-0.336305	0.0728343	-4.61741	3.88565e-06	0.000283803
gene15148	AAEL009198	8603.53	-0.565167	0.138655	-4.07606	4.5805e-05	0.00208891
gene15193	AAEL017377	669.755	-1.75704	0.193649	-9.07333	1.15435e-19	2.39528e-16
gene15195	AAEL013279	31430.4	-0.339298	0.0781907	-4.33937	1.42894e-05	0.00081983
gene15216	AAEL007691	19648.6	-0.62931	0.0836983	-7.51879	5.52846e-14	4.30184e-11
gene15217	AAEL007684	1263.67	0.466583	0.0641097	7.27788	3.39114e-13	2.11098e-10
gene15230	AAEL012424	20159.1	-0.365348	0.101508	-3.59922	0.000319171	0.00959827
gene1525	AAEL002046	35278	-0.732901	0.154999	-4.72844	2.26257e-06	0.000181735
gene15290	AAEL011796	487.942	-0.563957	0.128256	-4.3971	1.09705e-05	0.000653504
gene15293	AAEL011803	1908.49	-0.58061	0.0944099	-6.14988	7.75403e-10	2.05399e-07
gene15305	AAEL011291	138.992	-0.851744	0.208799	-4.07925	4.51803e-05	0.002068
gene15323	AAEL014411	70087.7	-0.682459	0.124214	-5.4942	3.92488e-08	5.88732e-06
gene15332	AAEL009314	23358	-0.433578	0.105013	-4.12879	3.6467e-05	0.00176659
gene15411	AAEL001953	130.814	-0.789214	0.176871	-4.46209	8.11659e-06	0.000512952
gene15422	AAEL008426	1175.87	0.506617	0.1409	3.59557	0.000323682	0.00970404
gene15467	AAEL006017	42.1688	-0.901057	0.209895	-4.29289	1.76365e-05	0.000975889
gene15506	AAEL010836	80.4853	-0.66124	0.16532	-3.99975	6.34097e-05	0.00269437
gene15598	AAEL002549	13973.4	0.246523	0.0461021	5.34733	8.92617e-08	1.18224e-05
gene15601	AAEL002576	6451.07	-0.412433	0.0733079	-5.62604	1.84399e-08	3.14488e-06
gene15609	AAEL005604	735.919	-0.386503	0.102412	-3.774	0.000160653	0.00558736
gene15614	AAEL005605	6374.5	-0.414269	0.0777008	-5.33159	9.73558e-08	1.26258e-05
gene15627	AAEL015663	150.722	-0.567382	0.151676	-3.74075	0.000183475	0.00629273
gene15704	AAEL014089	1832.37	-0.53513	0.112252	-4.7672	1.868e-06	0.000157139
gene15909	AAEL018086	301.694	0.766791	0.146509	5.23374	1.6611e-07	1.95614e-05
gene15927	RU355	12298.3	-0.350483	0.0782336	-4.47996	7.46572e-06	0.000479114
gene15946	RU370	363.51	-0.55832	0.124695	-4.47748	7.55276e-06	0.000482215
gene15967	AAEL005489	1154.39	-0.506227	0.119023	-4.25317	2.10765e-05	0.00112619
gene15971	AAEL014270	192.982	-0.741362	0.129332	-5.73225	9.91042e-09	1.84156e-06
gene1656	AAEL003698	32953.4	-0.424745	0.0893239	-4.75511	1.98336e-06	0.000163319
gene1718	AAEL001680	2692.71	-0.411319	0.10258	-4.00972	6.07901e-05	0.00260081
gene1760	AAEL002833	23118.7	-0.334292	0.0739423	-4.52098	6.15528e-06	0.000414234
gene1763	AAEL002841	1941.73	-0.435707	0.107203	-4.06433	4.81707e-05	0.00216466
gene1779	AAEL007103	62.2074	-0.981173	0.199876	-4.9089	9.15872e-07	8.63834e-05
gene1841	AAEL010485	531.365	-0.999416	0.129172	-7.7371	1.01709e-14	9.74059e-12
gene1932	AAEL007659	12019.4	-0.410426	0.0692258	-5.9288	3.05159e-09	6.66532e-07
gene1942	AAEL007653	524.737	-1.0262	0.19708	-5.20702	1.91893e-07	2.1918e-05
gene2025	AAEL006486	161.817	-0.645163	0.151672	-4.25366	2.10303e-05	0.00112619
gene204	AAEL011161	11036.6	0.290923	0.0640568	4.54164	5.58181e-06	0.000383942
gene2192	AAEL011268	3592.18	0.587461	0.117217	5.01172	5.39457e-07	5.33034e-05
gene2229	AAEL003349	24921.8	-0.580239	0.134026	-4.3293	1.49583e-05	0.000850368
gene2297	AAEL005819	423.806	-0.409856	0.106754	-3.83924	0.000123415	0.00461416
gene2304	AAEL005806	1103.82	-0.420619	0.103108	-4.0794	4.5152e-05	0.002068
gene2336	AAEL004102	3668.91	-0.40984	0.108612	-3.77344	0.000161011	0.00558736
gene2350	AAEL004120	1461.55	-0.498897	0.135243	-3.6889	0.00022523	0.00730238
gene2354	AAEL004114	1839.52	-0.491286	0.112141	-4.38097	1.18152e-05	0.000693867
gene2448	AAEL008631	27085.9	-0.301555	0.0713116	-4.2287	2.35047e-05	0.00122441
gene2452	AAEL008624	22379.3	-0.254044	0.0619317	-4.10201	4.0958e-05	0.00193889
gene2504	AAEL009467	84.9532	0.880717	0.182444	4.82732	1.38384e-06	0.000125757
gene2514	AAEL010232	691.893	0.376444	0.0802262	4.69228	2.70173e-06	0.000208923
gene2521	AAEL010242	12420.2	-0.69517	0.177252	-3.92193	8.78425e-05	0.00352787
gene255	AAEL009898	3107.22	-0.503717	0.0944722	-5.33191	9.71865e-08	1.26258e-05
gene2556	AAEL011129	1260.52	-0.449665	0.0859711	-5.23041	1.69131e-07	1.96793e-05
gene2561	AAEL014486	18936.2	0.322536	0.0843736	3.82271	0.000131995	0.00480507
gene2600	AAEL001084	806.742	-0.413296	0.100324	-4.1196	3.79526e-05	0.00181038
gene2628	AAEL012431	408.159	-0.730716	0.155495	-4.69928	2.61079e-06	0.000204403
gene2654	AAEL010951	3123.99	-0.349341	0.0862167	-4.0519	5.08038e-05	0.00225092
gene275	AAEL008658	578.907	-0.497926	0.136996	-3.63459	0.00027842	0.00849589
gene2852	AAEL008338	5933.08	0.440852	0.119876	3.67757	0.000235466	0.00753614
gene2863	AAEL015249	234.061	-0.862361	0.153457	-5.61956	1.91443e-08	3.2209e-06
gene2869	AAEL001308	70683.3	-0.33366	0.0878171	-3.79948	0.000144998	0.00515777
gene2874	AAEL001312AAEL001292	1180.83	-0.39466	0.100188	-3.9392	8.17538e-05	0.00332626
gene2896	AAEL001287	3960.5	-0.837452	0.12868	-6.50799	7.61615e-11	2.49529e-08
gene2930	AAEL000113	268.778	0.502605	0.13034	3.85611	0.000115206	0.00435963
gene2935	AAEL000111	603.959	-0.735697	0.187954	-3.91423	9.06924e-05	0.00361897
gene297	AAEL001957	1306.25	-0.67467	0.14707	-4.58741	4.48774e-06	0.000319271
gene2976	AAEL017014	3461.6	-1.17967	0.102885	-11.4659	1.9564e-30	2.43572e-26
gene3000	AAEL004451	6376.78	-0.503035	0.0685424	-7.33904	2.1513e-13	1.40967e-10
gene3008	AAEL004466	23.949	-0.84395	0.220677	-3.82438	0.000131104	0.00478665
gene3033	AAEL011513	9801.56	-0.380114	0.0895717	-4.24369	2.19875e-05	0.00116487
gene304	AAEL001988	50.8993	-0.995017	0.220673	-4.50902	6.51279e-06	0.000430445
gene3059	AAEL013271	341.275	-0.649635	0.14075	-4.61554	3.92081e-06	0.000283803
gene3156	AAEL004256	1721.33	-0.675642	0.0973955	-6.9371	4.00229e-12	1.91648e-09
gene3165	AAEL004249	790.773	0.568314	0.143855	3.95059	7.79582e-05	0.0031927
gene3177	AAEL004247	2100.63	-0.461357	0.124399	-3.7087	0.000208329	0.00695362
gene3236	AAEL010409	1427.19	-0.713925	0.125441	-5.69133	1.26057e-08	2.24201e-06
gene3333	AAEL005032	57522.9	-0.522532	0.138045	-3.78521	0.000153576	0.00539681
gene3348	AAEL003961	55.5706	-1.23624	0.204433	-6.04716	1.4742e-09	3.46297e-07
gene337	AAEL002031	3765.39	-0.331226	0.0865061	-3.82893	0.000128703	0.00473295
gene3446	AAEL010148	2756.14	-0.26682	0.0554062	-4.8157	1.46682e-06	0.000129517
gene348	AAEL001964	24805.3	-0.698693	0.166111	-4.20617	2.59736e-05	0.00132529
gene35	AAEL007213	33976.9	-0.603397	0.10378	-5.81422	6.0918e-09	1.20567e-06
gene3576	AAEL009691	11189	-0.352551	0.0757229	-4.6558	3.22718e-06	0.000243505
gene371	AAEL002027	17.6391	-0.914518	0.220157	-4.15394	3.26795e-05	0.00160181
gene3748	AAEL001351	2563.46	-0.461424	0.0919357	-5.01899	5.19437e-07	5.21947e-05
gene3836	AAEL002425	2324.96	0.361374	0.0892563	4.04872	5.14991e-05	0.00226559
gene3879	AAEL008822	344.706	0.407387	0.111539	3.65242	0.000259776	0.00806537
gene3927	AAEL005458	23000.4	-0.245629	0.0661556	-3.71291	0.000204893	0.00689438
gene393	AAEL009246	397.525	-0.677823	0.160608	-4.22036	2.43911e-05	0.00125573
gene3965	AAEL008498	4432.58	0.3315	0.0846612	3.91561	9.01762e-05	0.00360995
gene3997	AAEL005442	1694.12	0.36112	0.0864359	4.17789	2.94227e-05	0.00146525
gene4008	AAEL008365	2648.12	-0.371069	0.0827432	-4.48459	7.3055e-06	0.000473716
gene4184	AAEL006377	697.901	-0.698423	0.11589	-6.02659	1.67452e-09	3.8607e-07
gene4192	AAEL003054	514.545	-0.365782	0.100445	-3.64161	0.000270933	0.00828776
gene4218	AAEL003067	15341	-0.588485	0.130832	-4.49802	6.85901e-06	0.000447093
gene4219	AAEL003073	6876.08	0.410115	0.0980924	4.18091	2.90347e-05	0.00145174
gene4252	AAEL011690	2063.27	-0.448087	0.101373	-4.42019	9.86141e-06	0.000601836
gene4279	AAEL012343	1961.13	-0.570893	0.139725	-4.08583	4.39195e-05	0.00202675
gene4282	AAEL012349	1732.9	-0.653805	0.147238	-4.44048	8.97598e-06	0.000555975
gene429	AAEL005530	761.435	-0.582085	0.11822	-4.92373	8.49096e-07	8.13173e-05
gene431	AAEL005521	3442.67	-0.271691	0.0643786	-4.2202	2.44086e-05	0.00125573
gene4318	AAEL012863	5218.69	-0.275037	0.0663611	-4.14455	3.40488e-05	0.00165589
gene439	AAEL012037	1149.67	-0.585622	0.106662	-5.49045	4.00908e-08	5.94203e-06
gene4395	AAEL002385	713.993	-0.548366	0.114168	-4.80315	1.5619e-06	0.000135984
gene4413	AAEL002368	167.059	-0.622138	0.15679	-3.96796	7.24905e-05	0.00301091
gene442	AAEL012036	1929.41	-0.390188	0.0885696	-4.40544	1.05571e-05	0.000631902
gene4420	AAEL017177	1358.1	-0.386241	0.0812089	-4.75614	1.97334e-06	0.000163319
gene4430	AAEL014993	2082	0.260719	0.0674798	3.86365	0.000111704	0.00425296
gene4433	AAEL015577	309.906	-0.482036	0.132046	-3.65051	0.00026172	0.00810549
gene4476	AAEL007416	74.4673	-0.793876	0.216156	-3.6727	0.000239998	0.00764189
gene4487	AAEL004786	13.8334	-0.806499	0.21843	-3.69225	0.000222281	0.00724449
gene4492	AAEL004755	3308.71	-0.385641	0.0757914	-5.08819	3.61494e-07	3.7505e-05
gene4494	AAEL004739	13627.8	-0.372328	0.0955525	-3.89658	9.75587e-05	0.00383157
gene4549	AAEL013322	15912	0.607903	0.109052	5.57442	2.48363e-08	3.91407e-06
gene4583	AAEL017192	5575.55	-0.468132	0.0802408	-5.83409	5.40852e-09	1.10953e-06
gene4598	AAEL017303	1259.16	-0.842887	0.127646	-6.60331	4.02075e-11	1.35293e-08
gene4613	AAEL013507	4370.47	-0.589938	0.134267	-4.39376	1.11407e-05	0.000660486
gene4617	AAEL015260	715.861	-0.660607	0.143966	-4.58863	4.46174e-06	0.000319271
gene4671	AAEL017405	9712.02	0.417451	0.102731	4.06353	4.83354e-05	0.00216466
gene4748	AAEL010382	56803	-0.588675	0.0843258	-6.98096	2.9317e-12	1.45999e-09
gene475	AAEL013458	112834	-0.570129	0.0836479	-6.81582	9.3728e-12	3.88971e-09
gene4765	AAEL010386	4805.43	-0.60977	0.158296	-3.85209	0.000117113	0.00441837
gene4776	AAEL010372	9934.92	-0.851874	0.159302	-5.34754	8.91559e-08	1.18224e-05
gene4777	AAEL010366	243.822	-0.774496	0.192421	-4.025	5.69743e-05	0.00247153
gene4782	AAEL017061	614.462	-0.568102	0.119371	-4.75912	1.94443e-06	0.000162471
gene4784	AAEL014891	2221.87	-0.389421	0.0682071	-5.70939	1.13384e-08	2.07593e-06
gene4785	AAEL014893	172.11	-0.867296	0.201446	-4.30535	1.66718e-05	0.000926626
gene4849	AAEL014636	1241.94	0.310939	0.0821565	3.78471	0.000153885	0.00539681
gene4898	AAEL010738	13494	-0.262914	0.071425	-3.68099	0.000232332	0.00751308
gene4989	AAEL010520	5883.75	-0.291241	0.081191	-3.58712	0.000334356	0.00989823
gene5021	AAEL018208	1679.55	-0.74827	0.167575	-4.46528	7.99624e-06	0.000507924
gene5033	AAEL002280	12607.9	-0.247108	0.0645598	-3.82759	0.000129407	0.00473856
gene5062	AAEL002296	9361.1	-0.41034	0.0804792	-5.09871	3.41979e-07	3.60816e-05
gene5163	AAEL012457	866.358	-0.823293	0.152243	-5.40777	6.38133e-08	8.82751e-06
gene5193	AAEL000667	863.318	-1.26135	0.117848	-10.7031	9.84004e-27	6.12543e-23
gene5224	AAEL012610	3364.73	-0.278631	0.071835	-3.87876	0.000104989	0.00404923
gene5251	AAEL012846	1065.23	-0.760499	0.171349	-4.43831	9.06698e-06	0.000558831
gene5252	AAEL012849	6486.36	-0.482749	0.0827583	-5.83324	5.43626e-09	1.10953e-06
gene530	AAEL000219	1119.78	-0.554404	0.134359	-4.1263	3.6865e-05	0.00177396
gene5304	AAEL005353	5817.27	-0.368075	0.09702	-3.7938	0.000148358	0.00523247
gene5412	AAEL014045	130.269	-0.794003	0.214458	-3.70238	0.000213588	0.00711009
gene5414	AAEL014044	481.657	-0.440964	0.0961175	-4.58777	4.48014e-06	0.000319271
gene5438	AAEL012967	6376.97	-0.278428	0.0742199	-3.7514	0.000175852	0.00606469
gene5460	AAEL007816	2568.03	-0.447043	0.0823289	-5.42996	5.63673e-08	8.05505e-06
gene5471	AAEL007798	2693.77	-0.319002	0.0740219	-4.30957	1.63576e-05	0.00091735
gene5475	AAEL007815	23099.2	-0.931415	0.13498	-6.90041	5.18523e-12	2.39097e-09
gene5476	AAEL007795AAEL007807	1732.1	-0.637735	0.13234	-4.81892	1.4434e-06	0.000128359
gene5603	AAEL013211	73.0623	-0.832519	0.20586	-4.0441	5.25235e-05	0.00230253
gene5690	AAEL008342	3614.29	-0.4102	0.105759	-3.87862	0.000105052	0.00404923
gene5705	AAEL007033	165.025	-0.927773	0.216333	-4.28862	1.79784e-05	0.00098604
gene5724	AAEL010065	3891.7	-0.55756	0.145407	-3.83448	0.000125832	0.00466252
gene5735	AAEL017537	270.376	-0.480772	0.112265	-4.28247	1.84828e-05	0.00100485
gene5741	AAEL015411	8080.29	0.359225	0.0942025	3.81333	0.000137107	0.00491927
gene5843	AAEL004873	35755.1	-0.343077	0.0877483	-3.90979	9.23767e-05	0.00367441
gene5859	AAEL008452	170.899	-0.722602	0.176863	-4.08565	4.39536e-05	0.00202675
gene5904	AAEL012114	1912.72	0.301094	0.0816138	3.68925	0.000224914	0.00730238
gene6022	AAEL003919	6894.54	-0.329753	0.0746963	-4.41458	1.01207e-05	0.000608706
gene6034	AAEL014452	8445.56	-0.450385	0.111637	-4.03438	5.47468e-05	0.00239157
gene6125	AAEL001485	125.027	-0.585039	0.160031	-3.65578	0.000256403	0.00798054
gene6182	AAEL005740	3522.71	-0.66941	0.150718	-4.44147	8.93476e-06	0.000555975
gene6227	AAEL001888	32326.6	0.446569	0.0732221	6.09883	1.06846e-09	2.58382e-07
gene6237	AAEL009112	533.116	0.442423	0.114206	3.8739	0.000107105	0.00410296
gene6253	AAEL005562	57.9653	-1.59432	0.206822	-7.70869	1.27116e-14	1.13042e-11
gene6296	AAEL017299	53.9537	-0.778023	0.19602	-3.9691	7.2144e-05	0.00301091
gene6337	AAEL006980	8102.23	-0.199976	0.0556523	-3.59331	0.000326504	0.00974815
gene6396	AAEL009776	3004.77	0.212776	0.0554103	3.84	0.000123034	0.00461377
gene6414	AAEL007526	2687.95	-0.365124	0.100242	-3.64241	0.000270102	0.00828269
gene6449	AAEL014599	208.498	-0.689991	0.192558	-3.58328	0.000339302	0.00996298
gene6499	AAEL010348	8107.41	-0.319896	0.0734007	-4.35822	1.31123e-05	0.000762844
gene6510	AAEL007954	14570.7	-0.495561	0.118892	-4.16816	3.07073e-05	0.00151709
gene6520	AAEL007947	12023	-0.478557	0.121043	-3.95361	7.69822e-05	0.00316313
gene6576	AAEL012947	2177.26	0.308259	0.0795354	3.87575	0.000106299	0.00408463
gene6583	AAEL012943	6938.46	-0.301628	0.0724273	-4.16456	3.11948e-05	0.00153508
gene6665	AAEL013326	2422.38	-0.663732	0.107749	-6.15996	7.27628e-10	2.0131e-07
gene6671	AAEL012614	2624.13	-0.51763	0.135461	-3.82125	0.000132776	0.00480591
gene6750	AAEL001279	13975.2	0.662454	0.181641	3.64704	0.000265279	0.00815488
gene6866	AAEL002595	9205.22	-0.40581	0.101627	-3.99312	6.52099e-05	0.00276144
gene6870	AAEL002629	4302.36	-0.345443	0.087242	-3.95959	7.5078e-05	0.0030951
gene6892	AAEL018258	36280.4	-0.373399	0.0818963	-4.55941	5.12969e-06	0.00035879
gene6942	AAEL007278	88.1629	-1.21645	0.169467	-7.1781	7.06866e-13	4.00022e-10
gene701	AAEL010028	130.405	-1.02769	0.193871	-5.30091	1.15225e-07	1.44904e-05
gene704	AAEL010027	21429.8	-0.279845	0.0602936	-4.64137	3.46101e-06	0.000259576
gene7097	AAEL007670	1506.8	0.420393	0.107127	3.92425	8.69998e-05	0.00350533
gene7107	AAEL007669	17997.2	-0.598193	0.115906	-5.16103	2.45589e-07	2.75458e-05
gene7142	AAEL005289	3087.65	-0.797896	0.0988981	-8.06786	7.15427e-16	9.89673e-13
gene7167	AAEL013407	51942.1	-0.497901	0.0780485	-6.37937	1.77816e-10	5.27096e-08
gene7186	AAEL013648	16407.7	-0.504002	0.101552	-4.96299	6.94157e-07	6.75176e-05
gene7237	AAEL004434	12280.1	-0.254628	0.0709896	-3.58684	0.000334711	0.00989823
gene7259	AAEL016967	1730.76	-0.606564	0.109897	-5.5194	3.40154e-08	5.2283e-06
gene7352	AAEL010084	318.696	0.618635	0.110862	5.58023	2.40202e-08	3.83399e-06
gene7406	AAEL000920	283.069	-0.863145	0.179649	-4.80462	1.55045e-06	0.000135937
gene741	AAEL003445	9932	0.238627	0.0594716	4.01246	6.009e-05	0.00257973
gene7425	AAEL000894	15.1786	-0.792516	0.214416	-3.69617	0.000218876	0.00717107
gene7459	AAEL015147	5319.56	-0.376766	0.083533	-4.51038	6.47113e-06	0.000430445
gene7505	AAEL001448	5642.67	0.236449	0.0639665	3.69645	0.000218637	0.00717107
gene7541	AAEL000744	955.487	-1.3723	0.171639	-7.99527	1.29286e-15	1.60961e-12
gene7567	AAEL012266	11538.9	-0.625506	0.10167	-6.15233	7.63552e-10	2.05399e-07
gene7580	AAEL009895	11906.3	-0.778373	0.0778781	-9.99475	1.60686e-23	4.00107e-20
gene763	AAEL003443	1319.89	0.592074	0.0877262	6.74911	1.48751e-11	5.78735e-09
gene7672	AAEL013228	2345.23	-0.409328	0.0857419	-4.77395	1.80644e-06	0.000152995
gene7706	AAEL011403	105.56	-0.798894	0.204916	-3.89864	9.6736e-05	0.00382338
gene774	AAEL008016	30237.8	-0.318907	0.0812638	-3.92434	8.69663e-05	0.00350533
gene7858	AAEL008701	1191.49	-0.897957	0.189167	-4.7469	2.06556e-06	0.00016808
gene7863	AAEL008705	14763.6	-0.293494	0.0765328	-3.83488	0.000125627	0.00466252
gene7941	AAEL000459	4605.86	-0.249508	0.0665513	-3.74912	0.000177459	0.00610323
gene7950	AAEL000438	98.8643	-0.931996	0.15957	-5.84066	5.19952e-09	1.09719e-06
gene7995	AAEL000415	10223.9	-0.511975	0.0833194	-6.14473	8.01004e-10	2.0776e-07
gene8019	AAEL003933	3685.56	-0.331767	0.0905194	-3.66515	0.000247192	0.00779124
gene8081	AAEL010697	8580.5	-0.321181	0.0786098	-4.08576	4.39323e-05	0.00202675
gene8096	AAEL000007	831.881	-0.539399	0.14678	-3.67488	0.000237959	0.00759637
gene8099	AAEL000044	251.839	-0.790075	0.206836	-3.81982	0.000133549	0.00481938
gene8107	AAEL000028	12029.8	-0.373104	0.0976399	-3.82123	0.00013279	0.00480591
gene8112	AAEL000014	99.2214	-0.716242	0.199682	-3.58691	0.000334618	0.00989823
gene8183	AAEL014580	424.914	-0.881543	0.133196	-6.61838	3.63168e-11	1.25595e-08
gene8186	AAEL014605	7635.27	-0.748804	0.131916	-5.67639	1.3757e-08	2.41232e-06
gene8187	AAEL014612	7185.64	-0.648561	0.11444	-5.66727	1.45092e-08	2.50889e-06
gene8189	AAEL014613	6386.65	-1.00619	0.129962	-7.74222	9.76941e-15	9.74059e-12
gene8191	AAEL014615	710456	-0.898821	0.115784	-7.76292	8.29974e-15	9.39379e-12
gene8194	AAEL014606	6192.69	-0.407198	0.104761	-3.88694	0.000101518	0.00394967
gene8195	AAEL014619	615.131	-0.556505	0.128702	-4.32398	1.53242e-05	0.000863285
gene8199	AAEL014609	9773.99	-0.796118	0.151558	-5.2529	1.49724e-07	1.80977e-05
gene8200	AAEL014616	11540.8	-0.709124	0.124552	-5.69338	1.2455e-08	2.24201e-06
gene8201	AAEL014614	163.874	-0.673875	0.153891	-4.37893	1.19266e-05	0.000697119
gene8203	AAEL014607	2642.21	-0.655388	0.135996	-4.81917	1.44154e-06	0.000128359
gene8233	AAEL004930	48299.2	-0.211276	0.0571429	-3.69733	0.000217879	0.00717107
gene8303	AAEL017407	591.736	-0.639971	0.150189	-4.2611	2.03423e-05	0.00110114
gene8320	AAEL012509	329.39	-0.685184	0.180375	-3.79866	0.000145483	0.00516029
gene8421	AAEL012377	1.85173e+06	-0.352922	0.0965278	-3.65617	0.000256011	0.00798054
gene843	AAEL017982	696.715	-0.695088	0.113887	-6.10331	1.03894e-09	2.58382e-07
gene8441	AAEL006389	2346.72	-0.323752	0.0901464	-3.5914	0.00032891	0.0097965
gene8501	AAEL007787	16373.6	-0.413707	0.0792662	-5.2192	1.79695e-07	2.07148e-05
gene853	AAEL008668	292.785	0.471834	0.127602	3.69771	0.00021755	0.00717107
gene8556	AAEL004339	34231	-0.368297	0.0957925	-3.84474	0.00012068	0.00453917
gene860	AAEL014913	8700.01	-0.277061	0.0701697	-3.94845	7.86602e-05	0.00321088
gene8607	AAEL009602	1524.34	-0.406907	0.095528	-4.25956	2.04833e-05	0.00110397
gene8644	AAEL017460	13192.1	-0.550165	0.124501	-4.41896	9.91771e-06	0.00060232
gene8646	AAEL002669	136868	-0.590297	0.127482	-4.63043	3.64913e-06	0.000270426
gene8649	AAEL002666	21978	-0.621781	0.13408	-4.6374	3.52826e-06	0.000263035
gene8650	AAEL002658	2681.94	-0.343739	0.0839562	-4.09426	4.23513e-05	0.00199725
gene8652	AAEL002673	9723.15	-0.472939	0.0799307	-5.91686	3.28138e-09	7.04366e-07
gene8683	AAEL013089	812.075	-0.466713	0.100834	-4.62852	3.68283e-06	0.000271309
gene8709	AAEL012198	33.1335	-1.18151	0.220376	-5.36133	8.26109e-08	1.11794e-05
gene8769	AAEL008751	46.3635	-0.858992	0.220647	-3.89307	9.89849e-05	0.00387535
gene8804	AAEL017572	26.3556	-1.05	0.21896	-4.7954	1.62352e-06	0.000140367
gene884	AAEL004705	1026.74	0.347248	0.076279	4.55234	5.3052e-06	0.000368993
gene8902	AAEL012402	968.263	-0.53008	0.103826	-5.10546	3.29997e-07	3.54178e-05
gene8903	AAEL007235	9832.39	0.202752	0.047297	4.28679	1.81277e-05	0.00098987
gene8972	AAEL006007	199.896	-0.789565	0.185704	-4.25173	2.12129e-05	0.00112864
gene901	AAEL004701	24.3241	-1.12255	0.220573	-5.08926	3.59469e-07	3.7505e-05
gene9050	AAEL010778	16398.4	-0.492542	0.0826588	-5.95874	2.54188e-09	5.7539e-07
gene9055	AAEL010764	10486.9	-1.38554	0.13238	-10.4664	1.23239e-25	5.11441e-22
gene9065	AAEL011843	482.5	-0.706002	0.194934	-3.62175	0.000292619	0.00886401
gene9170	AAEL008412	1857.88	0.330401	0.0919028	3.59512	0.000324247	0.00970404
gene9175	AAEL008397	23030.7	-0.500619	0.105924	-4.72622	2.28741e-06	0.000182553
gene9198	AAEL003723	607.657	-0.405737	0.109883	-3.69244	0.000222117	0.00724449
gene9231	AAEL007373	8065.98	-0.507095	0.113144	-4.48187	7.39934e-06	0.000477315
gene9271	AAEL017302	91954.1	-0.668291	0.114946	-5.81397	6.10097e-09	1.20567e-06
gene9274	AAEL017320	57243.8	-0.491756	0.113254	-4.34206	1.41151e-05	0.00081358
gene9473	AAEL002520	122.347	-0.66405	0.17146	-3.87291	0.000107543	0.00410708
gene9500	AAEL003467	920.778	-0.73192	0.170646	-4.28912	1.79384e-05	0.00098604
gene9511	AAEL003457	231.222	-0.703998	0.191419	-3.67779	0.000235265	0.00753614
gene9522	AAEL003484	423.742	0.341543	0.0857653	3.9823	6.82515e-05	0.00286105
gene9538	AAEL000213	148.632	-0.806237	0.213601	-3.77451	0.000160324	0.00558736
gene9542	AAEL000200	4979.22	-0.442482	0.113991	-3.88173	0.000103716	0.00402261
gene9551	AAEL000165	264.298	-0.920577	0.218206	-4.21885	2.45547e-05	0.00125805
gene9622	AAEL003622	2689.91	-0.531223	0.144921	-3.66561	0.000246753	0.00779124
gene9623	AAEL018304	1519.96	-0.28931	0.0659052	-4.38978	1.13464e-05	0.000669493
gene9633	AAEL003641	98.8301	-0.723653	0.182697	-3.96094	7.4656e-05	0.00308793
gene9648	AAEL003625	2071.93	-0.41601	0.0996506	-4.17468	2.98402e-05	0.00148012
gene9653	AAEL006572	4419.41	0.461559	0.104114	4.43319	9.28488e-06	0.000569442
gene9679	AAEL001123	5467.67	0.334443	0.0880707	3.79744	0.0001462	0.005171
gene9710	AAEL001128	554.911	-1.24881	0.196179	-6.36568	1.94426e-10	5.6293e-08
gene9744	AAEL010163	16925.6	-0.461028	0.0874192	-5.27376	1.33659e-07	1.63142e-05
gene9819	AAEL013858	8069.33	0.228911	0.0562943	4.06632	4.77614e-05	0.00216229
gene9838	AAEL006323	347.952	-0.970439	0.188493	-5.14841	2.62709e-07	2.89445e-05
gene989	AAEL017293	403.076	1.43076	0.169853	8.42354	3.65269e-17	6.49658e-14
gene9909	AAEL013302	233.52	-1.0818	0.15758	-6.86511	6.64377e-12	2.95411e-09
gene9929	AAEL004242	32730.3	-0.40795	0.0666417	-6.12154	9.26732e-10	2.35466e-07
gene9962	AAEL009124	3622.15	-0.678284	0.135223	-5.01602	5.27522e-07	5.25412e-05
gene9967	AAEL009127	7558.85	-0.811966	0.156825	-5.17753	2.24838e-07	2.54476e-05
gene997	AAEL009705	1797.12	0.308022	0.0839697	3.66825	0.000244213	0.0077365
gene9980	AAEL009123	6952.17	-0.453606	0.113723	-3.98869	6.64401e-05	0.00279452

## Sheet: gravid abdominal tip
Internal gene ID	Vectorbase or RU ID	baseMean	log2FoldChange (Non-blood-fed /gravid)	lfcSE	stat	pvalue	padj
gene1001	AAEL006751	1244.2	0.533143	0.105358	5.0603	4.1859e-07	5.82157e-06
gene10040	AAEL002102	1271.45	0.314739	0.0997872	3.1541	0.00160992	0.00827377
gene10043	AAEL002108	815.166	0.443856	0.143148	3.10068	0.00193074	0.00961926
gene10051	AAEL002125	1198.43	-0.460146	0.146747	-3.13564	0.00171481	0.00873216
gene10057	AAEL002130	1970.5	0.429023	0.137012	3.13129	0.00174039	0.00882831
gene10061	AAEL002103	64.5826	-2.69607	0.382847	-7.04217	1.8927e-12	6.49604e-11
gene10075	AAEL018268	1188.17	-0.857853	0.154467	-5.55365	2.79764e-08	4.865e-07
gene10078	AAEL006339	374.524	-1.52313	0.287474	-5.29832	1.16874e-07	1.79799e-06
gene10091	AAEL006337	1248.96	0.478226	0.115649	4.13514	3.54742e-05	0.000307758
gene10094	AAEL006340	124.792	-1.07955	0.292565	-3.68994	0.000224311	0.00153975
gene10095	AAEL006354	23.1164	-1.65668	0.375007	-4.41774	9.97404e-06	9.96385e-05
gene10102	AAEL018118	290.126	-1.60992	0.332392	-4.84343	1.27614e-06	1.58848e-05
gene10103	AAEL006353	49.702	-2.38786	0.314528	-7.59191	3.15228e-14	1.41768e-12
gene10106	AAEL006335	91.7671	1.11667	0.236977	4.71214	2.45125e-06	2.83755e-05
gene10112	AAEL006815	2356.85	-0.341804	0.102899	-3.32174	0.000894568	0.00506289
gene10113	AAEL006791	2903.99	-0.815322	0.128152	-6.36216	1.98931e-10	5.00012e-09
gene10122	AAEL018123	4665.18	-0.496919	0.132704	-3.74458	0.000180699	0.00128392
gene10130	AAEL006800	405.172	-1.10013	0.271785	-4.0478	5.17021e-05	0.000430411
gene10134	AAEL006802	650.093	-1.74524	0.158099	-11.0389	2.48023e-28	7.46487e-26
gene10135	AAEL006785	105450	1.0391	0.1191	8.72463	2.67063e-18	2.33939e-16
gene10139	AAEL018124	1399.7	-0.688404	0.177019	-3.88888	0.000100709	0.000769614
gene10158	AAEL007584	137.173	-2.64197	0.377442	-6.99968	2.56554e-12	8.70295e-11
gene10161	AAEL007585	158.499	-3.25273	0.305064	-10.6624	1.52563e-26	4.1646e-24
gene10163	AAEL009164	220.481	0.763269	0.158431	4.81767	1.45245e-06	1.7871e-05
gene10175	AAEL004513	2966.21	-1.36176	0.167499	-8.12996	4.29446e-16	2.58505e-14
gene10196	AAEL004523	9573.23	1.35888	0.135902	9.99899	1.53958e-23	2.96256e-21
gene10209	AAEL010399	458.567	-0.760762	0.237182	-3.20751	0.00133892	0.00711141
gene10220	AAEL003568	1068.08	-0.342994	0.106224	-3.22897	0.00124237	0.00668022
gene10241	AAEL012781	2586.34	-0.906061	0.184814	-4.90256	9.45954e-07	1.21617e-05
gene10246	AAEL017244	865.433	-1.05325	0.230518	-4.56905	4.89951e-06	5.27618e-05
gene10265	AAEL009214	2791.3	-1.17112	0.172715	-6.78063	1.19652e-11	3.6575e-10
gene10268	AAEL017240	2494.53	-0.610881	0.191691	-3.1868	0.00143854	0.00755171
gene1027	AAEL006727	4214.98	0.769051	0.080247	9.58354	9.37736e-22	1.35891e-19
gene10276	AAEL014903	28810.4	1.01439	0.170802	5.93896	2.86838e-09	6.0447e-08
gene10277	AAEL014904	3075.3	0.819471	0.0903887	9.06608	1.23381e-19	1.36542e-17
gene1028	AAEL006720	51.7836	-2.32229	0.382775	-6.06698	1.30336e-09	2.90301e-08
gene10281	AAEL013021	7224.48	1.2112	0.167493	7.23134	4.78234e-13	1.8405e-11
gene10286	AAEL013020	412.801	0.715041	0.20865	3.42699	0.000610315	0.00367755
gene10292	AAEL010132	1654.2	0.374774	0.119591	3.13381	0.00172555	0.00877133
gene1030	AAEL006743	1640.65	0.403085	0.0904475	4.45656	8.3285e-06	8.45675e-05
gene10317	AAEL018263	475.78	-1.33049	0.360742	-3.68821	0.000225836	0.0015466
gene10318	AAEL013661	10846.1	-0.834079	0.148021	-5.63488	1.75182e-08	3.18804e-07
gene10324	AAEL015057	1263.9	-0.594273	0.145245	-4.09152	4.28557e-05	0.000364786
gene10334	AAEL003103	21904	0.252862	0.0709982	3.56153	0.000368697	0.00238051
gene1034	AAEL006749	1212.12	-1.19207	0.231723	-5.14437	2.68419e-07	3.87064e-06
gene10347	AAEL004297	41285.5	-0.497528	0.157884	-3.15122	0.00162591	0.00834129
gene1035	AAEL006745	161.001	0.862678	0.229669	3.75618	0.000172529	0.00123409
gene10350	AAEL004302	141.079	-2.1742	0.359097	-6.05463	1.40744e-09	3.11709e-08
gene10351	AAEL004282	830.818	0.53972	0.126314	4.27284	1.92999e-05	0.000178661
gene10352	AAEL004274	2264.85	-0.763542	0.204157	-3.73997	0.00018404	0.00130215
gene10360	AAEL004288	2760.03	0.436314	0.0824978	5.2888	1.23123e-07	1.8769e-06
gene1037	AAEL006734	1758.89	0.468592	0.0988577	4.74007	2.13646e-06	2.528e-05
gene10371	AAEL004285	760.096	-0.826636	0.178594	-4.62856	3.6821e-06	4.08897e-05
gene10379	AAEL015239	1524.06	-0.571111	0.157207	-3.63285	0.000280307	0.00187478
gene10384	AAEL014307	3462.33	-0.29304	0.0887038	-3.30358	0.000954596	0.00535358
gene10395	AAEL006211	367.957	-0.970382	0.252751	-3.83927	0.000123398	0.000919649
gene10397	AAEL006222	14019.6	-0.312543	0.0949982	-3.28999	0.0010019	0.00557362
gene10400	AAEL006221	1003.47	0.625467	0.110208	5.67535	1.38406e-08	2.56248e-07
gene10402	AAEL006216	3166.34	-0.473992	0.10722	-4.42074	9.83634e-06	9.85144e-05
gene10408	AAEL001384	983.28	-0.820305	0.241602	-3.39527	0.000685604	0.00404403
gene10411	AAEL001393	2407.78	-0.681069	0.161631	-4.21372	2.51195e-05	0.000227685
gene10426	AAEL001377	465.463	-0.727188	0.136994	-5.30816	1.10737e-07	1.71628e-06
gene10434	AAEL001375	19242.1	0.875679	0.0887407	9.86784	5.73897e-23	1.02067e-20
gene10440	AAEL017536	54233.3	0.534274	0.155459	3.43676	0.000588718	0.00357494
gene10442	AAEL017195	10052.4	1.14418	0.0765227	14.9522	1.5076e-50	2.52803e-47
gene10446	AAEL001362	37.1218	-2.1551	0.382949	-5.62764	1.82693e-08	3.30934e-07
gene10447	AAEL015145	105.632	-1.10938	0.206065	-5.38362	7.30018e-08	1.16902e-06
gene10458	AAEL009042	1103.79	0.398345	0.111041	3.58736	0.000334043	0.00218806
gene10469	AAEL014490	2235.8	0.680869	0.132821	5.12623	2.95598e-07	4.20573e-06
gene1047	AAEL011950	957.29	-0.44422	0.107424	-4.13521	3.54626e-05	0.000307758
gene10473	AAEL012701	3341.3	-0.287238	0.0778789	-3.68827	0.000225782	0.0015466
gene1048	AAEL011949	3653.35	-0.243325	0.0770107	-3.15962	0.00157975	0.00814363
gene10485	AAEL001606	1088.76	-0.427052	0.127027	-3.3619	0.000774088	0.00449592
gene10490	AAEL001610	311.151	0.556199	0.148296	3.7506	0.000176413	0.00125894
gene10494	AAEL001626	1472.88	-0.79219	0.176699	-4.48326	7.35096e-06	7.53586e-05
gene10498	AAEL001615	848.836	0.455085	0.1174	3.87636	0.000106032	0.000805569
gene10507	AAEL001601	827.4	0.385055	0.111791	3.44441	0.000572299	0.0034915
gene10516	AAEL001623	10474.2	0.651686	0.0808108	8.06434	7.36339e-16	4.21617e-14
gene10518	AAEL013877	1251.14	-0.563417	0.160022	-3.52088	0.000430119	0.00273644
gene10519	AAEL017558	4081.75	0.437265	0.0899961	4.85871	1.18154e-06	1.48808e-05
gene10528	AAEL013242	209.439	-2.17834	0.355487	-6.12778	8.9115e-10	2.04703e-08
gene10530	AAEL006617	2083.06	1.03786	0.132246	7.848	4.22732e-15	2.14807e-13
gene10531	AAEL006610	3135.42	0.400691	0.114247	3.50724	0.000452789	0.0028452
gene1054	AAEL010704	2129.1	0.328449	0.0923621	3.5561	0.000376394	0.00242221
gene10550	AAEL006600	4236.85	0.750903	0.114084	6.582	4.64161e-11	1.29414e-09
gene10569	AAEL010894	112.074	2.01353	0.35773	5.62864	1.81634e-08	3.29524e-07
gene10571	AAEL010898	6007.74	-1.14063	0.153896	-7.41171	1.24683e-13	5.13519e-12
gene10572	AAEL010893	189.623	-1.41446	0.309217	-4.57434	4.77731e-06	5.14932e-05
gene10574	AAEL010884	6873.33	-0.9721	0.162622	-5.97768	2.26338e-09	4.84809e-08
gene10577	AAEL010895	994.993	0.361501	0.112493	3.21355	0.00131106	0.00698422
gene10585	AAEL011505	1821.45	-0.740232	0.200348	-3.69474	0.000220113	0.00151625
gene10594	AAEL017438	118.638	-1.80532	0.279752	-6.4533	1.0944e-10	2.84836e-09
gene10595	AAEL003246	510.728	0.486114	0.124466	3.90561	9.39869e-05	0.000724371
gene10598	AAEL003227	3267.23	-0.950726	0.200408	-4.74395	2.09591e-06	2.48503e-05
gene10605	AAEL003247	1071.87	0.562988	0.158495	3.5521	0.000382176	0.00245538
gene10614	AAEL003253	534.202	-0.58121	0.159102	-3.65307	0.000259122	0.00174803
gene10630	AAEL003236	1322.22	-1.39244	0.1221	-11.4041	3.99062e-30	1.41945e-27
gene10651	AAEL003275	5610.19	0.257481	0.081631	3.15421	0.00160933	0.00827377
gene10659	AAEL003278	539.295	-1.27026	0.205805	-6.17213	6.73753e-10	1.58805e-08
gene10661	AAEL003279	3452.75	-0.459804	0.148038	-3.10599	0.00189643	0.00947649
gene10669	AAEL012382	288.753	-0.565505	0.178576	-3.16675	0.00154151	0.00799215
gene10670	AAEL012383	5367.7	-0.890742	0.154647	-5.75985	8.41866e-09	1.61204e-07
gene10674	AAEL012980	19645	0.651675	0.0907894	7.17788	7.07996e-13	2.58893e-11
gene10675	AAEL012974	6786.19	1.0228	0.146494	6.98187	2.91282e-12	9.74092e-11
gene10716	AAEL005968	645.289	0.670965	0.119463	5.61649	1.94875e-08	3.50298e-07
gene10718	AAEL005957	920.806	1.62686	0.140902	11.5461	7.72393e-31	3.02212e-28
gene10721	AAEL005961	259.531	-1.19407	0.263847	-4.52562	6.02181e-06	6.31107e-05
gene10725	AAEL005956	132.947	-1.35537	0.31136	-4.35307	1.34246e-05	0.000129587
gene10731	AAEL001636	10500.1	0.335531	0.0666704	5.03268	4.83671e-07	6.63239e-06
gene10744	AAEL001659	3867.04	-1.01698	0.157776	-6.44569	1.15072e-10	2.9883e-09
gene10753	AAEL001660	42.6471	-0.978201	0.313348	-3.12177	0.00179768	0.00904256
gene10754	AAEL001641	19269.8	0.810156	0.159446	5.08105	3.75346e-07	5.25754e-06
gene10757	AAEL001648	5248.87	-0.454369	0.114689	-3.96174	7.44055e-05	0.000593727
gene10762	AAEL001635	179.314	-1.59758	0.310536	-5.14458	2.68125e-07	3.87064e-06
gene10768	AAEL001650	53.9487	1.62295	0.383048	4.23694	2.26583e-05	0.000206808
gene10783	AAEL013723	7257.08	-0.425283	0.125768	-3.38148	0.000720955	0.00421863
gene10787	AAEL013726	622.85	-0.713599	0.192539	-3.70625	0.00021035	0.00146446
gene10796	AAEL014279	780.708	1.07553	0.237684	4.52505	6.03815e-06	6.32255e-05
gene10800	AAEL008878	371.372	-1.152	0.290074	-3.97142	7.14456e-05	0.000571273
gene10803	AAEL008886	1820.48	0.449601	0.0992912	4.5281	5.95156e-06	6.24364e-05
gene1081	AAEL008103	196877	0.982042	0.129735	7.56958	3.74427e-14	1.67749e-12
gene10810	AAEL008882	12793.9	-1.00743	0.200312	-5.02931	4.92252e-07	6.72649e-06
gene10815	AAEL009806	1026.12	-0.642327	0.121882	-5.27006	1.3638e-07	2.05497e-06
gene10816	AAEL009805	383.867	-0.927041	0.180842	-5.12625	2.95563e-07	4.20573e-06
gene10823	AAEL009789	95.2014	-2.09718	0.370578	-5.65923	1.5205e-08	2.78435e-07
gene10825	AAEL009795	3467.84	-0.729425	0.176556	-4.1314	3.60563e-05	0.000311885
gene10832	AAEL009787	33.9693	-1.92146	0.381669	-5.03436	4.7945e-07	6.5822e-06
gene10835	AAEL009799	14.5316	-1.23915	0.355629	-3.48439	0.000493269	0.00306836
gene10846	AAEL002886	10839.8	0.283859	0.0685586	4.14039	3.46714e-05	0.000301909
gene10851	AAEL002891	139.948	-0.911768	0.272715	-3.3433	0.00082787	0.00475412
gene10855	AAEL016999	254.535	-1.27347	0.315529	-4.03598	5.43743e-05	0.000448521
gene10867	AAEL002900	3856.51	0.463638	0.120884	3.8354	0.000125361	0.000932498
gene10878	AAEL002895	1473.96	0.339012	0.0921457	3.67909	0.000234071	0.00159369
gene10879	AAEL002913	4327.22	0.343198	0.0827172	4.14905	3.33862e-05	0.000291918
gene10882	AAEL002903	1243.87	-0.678485	0.175134	-3.87408	0.000107027	0.00081208
gene10897	AAEL011460	1000.37	-0.436562	0.112943	-3.86532	0.000110944	0.000839087
gene109	AAEL013517	18243.8	-0.398836	0.113572	-3.51175	0.000445159	0.00280778
gene10900	AAEL011447	150073	1.03863	0.119926	8.66062	4.69199e-18	3.85137e-16
gene1091	AAEL008107	12989.9	-0.333915	0.101055	-3.30428	0.000952219	0.00534792
gene10929	AAEL015297	956.306	0.534916	0.169235	3.16079	0.00157344	0.00811824
gene10932	AAEL005983	536.683	-0.452285	0.137611	-3.28669	0.00101373	0.00562715
gene10933	AAEL005981	1069.59	-0.720617	0.150539	-4.78692	1.69362e-06	2.04524e-05
gene10937	AAEL005985	6581.46	-0.539385	0.101099	-5.33522	9.54295e-08	1.49353e-06
gene10942	AAEL005979	3831.63	0.496187	0.158991	3.12085	0.00180328	0.00905728
gene10949	AAEL010803	222.593	-1.29816	0.340507	-3.81245	0.000137596	0.00101223
gene10953	AAEL010804	4480.67	-0.935427	0.197761	-4.73008	2.24431e-06	2.63701e-05
gene10964	AAEL009482	197.228	-0.79181	0.213797	-3.70356	0.000212597	0.00147836
gene10970	AAEL009487	30904.8	0.887978	0.115948	7.65844	1.88204e-14	8.73176e-13
gene10976	AAEL009491	83.2685	-1.50348	0.351575	-4.27642	1.89926e-05	0.000176513
gene10985	AAEL010997	218.143	-0.689427	0.159439	-4.32407	1.53178e-05	0.000145824
gene10996	AAEL013221	194099	0.931122	0.11521	8.08196	6.37338e-16	3.71486e-14
gene11003	AAEL013218	108.994	-0.773628	0.232082	-3.33343	0.000857831	0.0048856
gene11004	AAEL013225	8077.2	0.257992	0.0813161	3.17271	0.00151024	0.0078613
gene11006	AAEL005547	3080.06	-0.665794	0.166926	-3.98855	6.64795e-05	0.000537052
gene11026	AAEL005533	29.4811	1.20102	0.379696	3.1631	0.00156099	0.00806823
gene11034	AAEL007189	3308.34	-0.942084	0.177829	-5.29771	1.17263e-07	1.80161e-06
gene11045	AAEL008852	4156.77	0.359643	0.0884066	4.06806	4.74063e-05	0.000399178
gene11048	AAEL008843	57.2291	-2.02573	0.357446	-5.66723	1.4512e-08	2.67414e-07
gene1105	AAEL007136	3162.32	0.675099	0.188141	3.58826	0.000332897	0.00218298
gene11053	AAEL008854	14196.5	0.222031	0.0719296	3.08678	0.00202338	0.00999597
gene11056	AAEL008835	26.6474	-1.40845	0.37218	-3.78431	0.000154133	0.00111405
gene11060	AAEL008841	2346.26	-0.342198	0.0927017	-3.69139	0.000223034	0.00153277
gene11061	AAEL008853	11145.3	-0.652959	0.118985	-5.48776	4.0706e-08	6.85519e-07
gene11067	AAEL008620	15079.3	0.540259	0.162874	3.31704	0.000909759	0.00512908
gene11078	AAEL009583	9543.3	-0.712455	0.104203	-6.8372	8.07578e-12	2.54138e-10
gene11085	AAEL009250	801.21	0.529219	0.10552	5.01534	5.29404e-07	7.1427e-06
gene11094	AAEL009647	4220.38	1.16138	0.141095	8.23116	1.85414e-16	1.18928e-14
gene11097	AAEL009653	53124	1.00576	0.130777	7.69068	1.46355e-14	6.92709e-13
gene11101	AAEL009654	104.495	-3.15103	0.378062	-8.33469	7.76989e-17	5.24155e-15
gene11107	AAEL009651	9826.16	0.624349	0.13056	4.78207	1.73497e-06	2.08401e-05
gene11123	AAEL013554	201.338	0.885688	0.171393	5.16759	2.37128e-07	3.45765e-06
gene11132	AAEL013561	1781.18	-0.342793	0.0778388	-4.40388	1.0633e-05	0.000105236
gene11133	AAEL013560	574.741	0.715266	0.117004	6.11317	9.76723e-10	2.21756e-08
gene11137	AAEL013559	34211	-0.594511	0.128317	-4.63315	3.60147e-06	4.01463e-05
gene11138	AAEL014138	2530.44	-0.262142	0.0803564	-3.26223	0.00110538	0.0060602
gene11140	AAEL014137	3177.69	-0.891915	0.152754	-5.8389	5.25472e-09	1.04013e-07
gene11151	AAEL007900	543.741	0.472417	0.140551	3.36119	0.000776086	0.00450306
gene11153	AAEL007892	1434.28	0.534049	0.15532	3.43838	0.000585207	0.00355931
gene11157	AAEL007915	53333.9	-0.448277	0.116918	-3.83411	0.00012602	0.000936813
gene11180	AAEL012318	216.895	1.2044	0.178642	6.74196	1.56269e-11	4.7154e-10
gene11181	AAEL012312	8369.12	0.456774	0.109301	4.17903	2.92752e-05	0.000260921
gene11188	AAEL012307	2260.96	0.299463	0.0850824	3.51968	0.000432074	0.0027459
gene11193	AAEL013486	7499.52	0.786723	0.134774	5.83734	5.30418e-09	1.04816e-07
gene11194	AAEL013484	23605.6	0.419122	0.129324	3.24087	0.00119168	0.006449
gene11196	AAEL013490	3252.33	0.46875	0.133456	3.51241	0.000444069	0.00280241
gene11197	AAEL013487	1038.12	-1.02036	0.268813	-3.79579	0.000147177	0.0010697
gene11199	AAEL013483	1494.85	-0.908671	0.172698	-5.2616	1.42803e-07	2.14626e-06
gene11206	AAEL007926	113.176	2.24614	0.333203	6.74105	1.57241e-11	4.73255e-10
gene11209	AAEL007917	30.3596	-1.19879	0.35317	-3.39436	0.000687885	0.00405545
gene11211	AAEL007920	1160.87	-0.379423	0.0945154	-4.01441	5.95951e-05	0.000486797
gene11212	AAEL007923	3457.2	0.449532	0.0726339	6.18901	6.05434e-10	1.43858e-08
gene11218	AAEL012014	2515.98	-2.19706	0.185996	-11.8124	3.36649e-32	1.6465e-29
gene11219	AAEL012017	664.846	-1.383	0.200475	-6.89863	5.25068e-12	1.70255e-10
gene11223	AAEL012015	188.978	-2.51826	0.372461	-6.76114	1.36906e-11	4.15246e-10
gene11225	AAEL012018	50.0907	-2.34935	0.383153	-6.13163	8.6983e-10	2.00985e-08
gene11230	AAEL009370	13.6457	-1.19958	0.375892	-3.19129	0.0014164	0.00745289
gene11232	AAEL009359	736.834	-0.9691	0.12652	-7.65963	1.86465e-14	8.69299e-13
gene11235	AAEL009371	2636.87	-0.642661	0.0908293	-7.07548	1.48932e-12	5.24975e-11
gene11238	AAEL009369	1417.68	0.439975	0.0931821	4.72167	2.33919e-06	2.72936e-05
gene11241	AAEL009362	842.657	-0.865025	0.235649	-3.67082	0.000241769	0.0016382
gene11243	AAEL009368	2759.07	0.499144	0.120245	4.15107	3.30921e-05	0.00029031
gene11267	AAEL002447	303.095	-1.23481	0.147648	-8.36316	6.10601e-17	4.26621e-15
gene11289	AAEL014520	72.8658	2.80837	0.287872	9.75562	1.74532e-22	2.76846e-20
gene11298	AAEL003374	516.785	0.452605	0.121202	3.73429	0.000188245	0.00132869
gene1130	AAEL006819	401.84	0.382206	0.123071	3.10556	0.00189917	0.0094821
gene11301	AAEL003380	229.363	0.836656	0.199569	4.19231	2.76129e-05	0.000248206
gene11309	AAEL003385	3614.39	0.533102	0.0807659	6.60058	4.09547e-11	1.15006e-09
gene1131	AAEL006827	130.051	-1.19201	0.345598	-3.44912	0.000562408	0.0034401
gene11310	AAEL003393	32088.7	0.25133	0.078642	3.19587	0.00139409	0.00735783
gene11318	AAEL003396	98638.6	1.03984	0.134652	7.72241	1.14154e-14	5.51415e-13
gene11320	AAEL003389	135.938	1.179	0.364098	3.23813	0.00120316	0.00650815
gene11321	AAEL003373	862.914	-0.85485	0.2159	-3.95948	7.51145e-05	0.000598977
gene11326	AAEL003377	2249.07	0.629817	0.0987236	6.3796	1.77557e-10	4.49173e-09
gene11328	AAEL003382	1244.06	-0.680494	0.177255	-3.83907	0.000123499	0.000919819
gene11343	AAEL012876	597.22	-0.828946	0.252464	-3.28343	0.00102554	0.00568086
gene11344	AAEL012875	2838.56	0.739068	0.0930092	7.94619	1.9234e-15	1.03564e-13
gene11346	AAEL012882	3829.13	0.350169	0.0938018	3.73307	0.000189159	0.00133423
gene11356	AAEL011254	1786.19	0.685797	0.118692	5.77793	7.56251e-09	1.45523e-07
gene11357	AAEL011255	31110.8	1.07042	0.118965	8.99777	2.30359e-19	2.39288e-17
gene1136	AAEL006511	119862	0.983781	0.106258	9.25842	2.07476e-20	2.51067e-18
gene11373	AAEL001022	7546.06	-1.21454	0.103428	-11.7429	7.68015e-32	3.60599e-29
gene11388	AAEL001044	9140.61	0.749424	0.0983251	7.6219	2.49965e-14	1.13285e-12
gene1139	AAEL006522	2734.8	0.872746	0.109226	7.99031	1.34598e-15	7.45244e-14
gene11402	AAEL001024	1115.81	0.326572	0.0868425	3.76051	0.00016957	0.00121738
gene11412	AAEL001052	5711.33	0.613901	0.108624	5.6516	1.5896e-08	2.90182e-07
gene11414	AAEL001047	14840.1	0.326186	0.0994356	3.28037	0.00103669	0.00573184
gene11426	AAEL015004	137.432	0.662945	0.213272	3.10844	0.00188077	0.00941028
gene1144	AAEL006530	4203.46	0.433768	0.125835	3.44713	0.000566572	0.00346015
gene11447	AAEL012227	7535.72	0.487601	0.0826833	5.89721	3.69695e-09	7.6265e-08
gene11458	AAEL011070	12089.6	-0.473215	0.133905	-3.53395	0.000409402	0.00261741
gene11467	AAEL013684	5249.32	-0.729087	0.124116	-5.87422	4.24842e-09	8.70296e-08
gene11475	AAEL005200	2563.78	0.430754	0.124304	3.46533	0.000529581	0.00326311
gene11484	AAEL005175	4656.77	-0.36988	0.107492	-3.44101	0.000579554	0.00353026
gene11485	AAEL005178	2653.03	-0.578569	0.102643	-5.63669	1.73348e-08	3.15957e-07
gene11486	AAEL005204	6587.29	-0.381351	0.112469	-3.39072	0.00069709	0.00409737
gene1149	AAEL006523	195.809	-1.19148	0.311981	-3.81909	0.000133945	0.000991331
gene11498	AAEL018333	813.843	-0.941461	0.175914	-5.35182	8.70756e-08	1.3701e-06
gene11500	AAEL005201	2132.99	0.388558	0.095105	4.08557	4.39678e-05	0.00037344
gene11510	AAEL005208	1078.02	0.361909	0.0983481	3.67988	0.000233342	0.00158965
gene11511	AAEL005212	1106.25	-0.769993	0.230851	-3.33546	0.000851595	0.00485952
gene11513	AAEL005186	318.017	-0.73843	0.200905	-3.67553	0.00023736	0.00161142
gene11517	AAEL015432	728.985	-2.01672	0.199105	-10.1289	4.11159e-24	8.17997e-22
gene11521	AAEL016972	2663.53	0.454377	0.142642	3.18545	0.00144531	0.00758048
gene11529	AAEL000589	2103.43	-0.659687	0.13789	-4.78415	1.71712e-06	2.07149e-05
gene1153	AAEL006535	636.763	-0.775158	0.179555	-4.31712	1.58081e-05	0.000150369
gene11532	AAEL000584	842.869	-0.884881	0.218415	-4.05137	5.09189e-05	0.000424493
gene11533	AAEL000587	53.5148	-1.15685	0.366286	-3.15833	0.00158673	0.00817605
gene11539	AAEL000595	227.279	0.621597	0.176382	3.52415	0.000424846	0.00270583
gene11542	AAEL000590	3128.28	-0.399561	0.127994	-3.12171	0.00179803	0.00904256
gene11544	AAEL000591	759.886	-0.853977	0.237492	-3.59581	0.000323384	0.00213252
gene11547	AAEL000564	4912.06	-0.638927	0.0887509	-7.19911	6.06061e-13	2.28744e-11
gene11557	AAEL015127	30.1292	-1.91388	0.381523	-5.01642	5.26421e-07	7.11063e-06
gene11558	AAEL015128	43.8418	-2.34797	0.38305	-6.12967	8.80604e-10	2.03075e-08
gene11559	AAEL001759	124496	0.968596	0.126457	7.65952	1.86627e-14	8.69299e-13
gene1156	AAEL006519	5658.58	0.72961	0.0865027	8.43453	3.32525e-17	2.39459e-15
gene11565	AAEL001778	531.046	0.420336	0.128524	3.27049	0.00107362	0.00590539
gene11579	AAEL018272	15123.4	0.308136	0.0775525	3.97325	7.08975e-05	0.000568051
gene11584	AAEL001751	2449.29	0.833562	0.191989	4.34172	1.41372e-05	0.000135796
gene1159	AAEL006526	94.1186	-0.911984	0.268887	-3.39171	0.000694591	0.00408882
gene11595	AAEL001767	2237.32	0.969535	0.126998	7.63428	2.27079e-14	1.03312e-12
gene11605	AAEL007407	2559.73	-0.602384	0.127538	-4.72317	2.32195e-06	2.71194e-05
gene11610	AAEL007408	2791.01	-0.497309	0.157499	-3.15754	0.00159105	0.00819113
gene11618	AAEL005049	62.4427	-2.48169	0.382727	-6.48424	8.91785e-11	2.37894e-09
gene1163	AAEL013145	303.624	-2.84591	0.363888	-7.82084	5.24722e-15	2.60983e-13
gene11634	AAEL005075	837.171	0.515407	0.117132	4.40021	1.08146e-05	0.000106763
gene11638	AAEL005085	15606.2	1.23482	0.173394	7.12146	1.06792e-12	3.82174e-11
gene1165	AAEL013141	227.926	-2.55716	0.373439	-6.8476	7.5097e-12	2.37598e-10
gene11651	AAEL005064	5462.21	-0.444878	0.0825822	-5.38709	7.16081e-08	1.14827e-06
gene11653	AAEL009101	22376.2	0.742594	0.118666	6.25785	3.90328e-10	9.46627e-09
gene11655	AAEL009104	448.662	-0.680792	0.179367	-3.79552	0.000147333	0.00107017
gene11657	AAEL009092	6968.49	0.222739	0.069671	3.19701	0.00138862	0.00733554
gene11671	AAEL017018	4795.82	0.887788	0.223538	3.97153	7.14111e-05	0.000571273
gene11681	AAEL012441	437.798	-0.792722	0.197601	-4.01173	6.02766e-05	0.000491679
gene11689	AAEL012437	159.302	-1.12017	0.299059	-3.74566	0.000179917	0.00127948
gene11693	AAEL011376	383.862	-0.879001	0.227908	-3.85682	0.000114872	0.000864335
gene1170	AAEL013146	70.6703	-2.07702	0.382486	-5.43031	5.62559e-08	9.15855e-07
gene11704	AAEL013335	2014.7	-0.573746	0.130277	-4.40403	1.06256e-05	0.000105236
gene1171	AAEL013144	14796	0.682505	0.0978166	6.97739	3.00713e-12	1.00277e-10
gene11713	AAEL017420	773.413	-0.789498	0.237767	-3.32047	0.000898652	0.00508111
gene11718	AAEL010930	31.7036	-1.03813	0.319796	-3.24624	0.00116942	0.00634609
gene11728	AAEL000695	1857.47	-0.999578	0.199049	-5.02178	5.11952e-07	6.94716e-06
gene11729	AAEL018117	57288.8	-0.519862	0.158205	-3.28601	0.00101618	0.005637
gene11736	AAEL000679	3546.82	0.50326	0.108105	4.65528	3.23546e-06	3.63705e-05
gene11742	AAEL000691	154.076	-1.73126	0.314237	-5.50942	3.6002e-08	6.11566e-07
gene11751	AAEL000711	1800.89	-0.629334	0.136722	-4.60303	4.16382e-06	4.53806e-05
gene11752	AAEL000708	944.429	0.368215	0.118167	3.11607	0.00183279	0.00919371
gene11755	AAEL000698	42.8633	-2.29014	0.382354	-5.98957	2.10395e-09	4.5314e-08
gene11758	AAEL000706	3809.06	0.679741	0.0657885	10.3322	5.03749e-25	1.07509e-22
gene11760	AAEL000719	3902.1	0.487499	0.117222	4.15876	3.1998e-05	0.000283039
gene11762	AAEL000703	17341.8	-1.63223	0.179607	-9.08781	1.01051e-19	1.12965e-17
gene1177	AAEL010536	305.529	-1.64417	0.191582	-8.58206	9.31874e-18	7.19628e-16
gene11774	AAEL015084	372.76	0.58583	0.154657	3.78792	0.000151911	0.00109934
gene11787	AAEL009380	1102.68	-0.468121	0.146689	-3.19126	0.00141655	0.00745289
gene11789	AAEL009386	6519.02	0.379751	0.0887024	4.28118	1.85903e-05	0.000173323
gene1179	AAEL010535	2626.48	0.359033	0.0932414	3.85058	0.000117838	0.000883821
gene11791	AAEL009373	589.16	0.607843	0.12577	4.83298	1.34507e-06	1.66369e-05
gene11796	AAEL018266	3533.99	1.15936	0.127893	9.06512	1.24467e-19	1.36542e-17
gene118	AAEL002985	220.57	-1.12416	0.233933	-4.80548	1.54383e-06	1.88766e-05
gene11820	AAEL014276	34.4545	-2.10307	0.381818	-5.50804	3.62855e-08	6.15491e-07
gene11823	AAEL011326	1303.56	0.29269	0.0850038	3.44326	0.000574744	0.00350278
gene11827	AAEL011330	259.762	-2.58442	0.359345	-7.19205	6.38277e-13	2.40131e-11
gene1184	AAEL010543	581.242	-0.455323	0.136945	-3.32487	0.000884602	0.0050089
gene11858	AAEL000769	48.533	-2.97149	0.380945	-7.80032	6.17505e-15	3.04549e-13
gene11868	AAEL000774	2497.05	0.545584	0.168317	3.24141	0.00118941	0.00643973
gene11873	AAEL000760	955.799	0.581469	0.138809	4.18899	2.80202e-05	0.000251646
gene11876	AAEL013904	3091.74	0.687125	0.100646	6.82716	8.66121e-12	2.70386e-10
gene11881	AAEL014622	575.424	-0.514974	0.15993	-3.21999	0.00128194	0.00685532
gene11885	AAEL012708	173.078	-2.08223	0.350929	-5.93346	2.96609e-09	6.23943e-08
gene11900	AAEL013431	9566.99	-0.708045	0.124026	-5.70886	1.13735e-08	2.13525e-07
gene11903	AAEL014005	1472.14	-0.877965	0.135839	-6.46328	1.02456e-10	2.69647e-09
gene11904	AAEL014004	1103.52	-0.752416	0.235839	-3.19038	0.00142087	0.00746233
gene11910	AAEL000974	27.4305	-1.20282	0.383173	-3.13911	0.00169463	0.00865604
gene11913	AAEL016982	2357.48	-1.13604	0.135234	-8.40052	4.44504e-17	3.16217e-15
gene11915	AAEL001007	4459.76	0.275529	0.0801301	3.43852	0.000584898	0.00355931
gene11917	AAEL000984	756.774	-0.505269	0.14789	-3.41653	0.000634243	0.00379834
gene11918	AAEL001000	169.968	-0.730162	0.216595	-3.3711	0.000748694	0.00436137
gene11927	AAEL000978	2802.95	0.454637	0.074669	6.0887	1.13831e-09	2.55968e-08
gene11928	AAEL001009	3956.08	-0.562008	0.114761	-4.89722	9.72009e-07	1.24557e-05
gene1193	AAEL012820	1016.34	0.443025	0.134571	3.29211	0.000994371	0.00554363
gene11933	AAEL000999	734.667	-1.32302	0.376974	-3.50958	0.000448812	0.00282626
gene11939	AAEL000996	1681.06	0.416724	0.0899982	4.63036	3.65034e-06	4.05755e-05
gene11944	AAEL000987	195239	0.950911	0.109419	8.69057	3.60639e-18	3.04546e-16
gene11956	AAEL012010	2478.34	0.400595	0.120731	3.31808	0.000906378	0.00511739
gene1198	AAEL012519	561.471	-1.09234	0.242041	-4.51304	6.39043e-06	6.64401e-05
gene11989	AAEL009994	296666	0.794203	0.100243	7.92274	2.32341e-15	1.2121e-13
gene11990	AAEL010000	13703	-0.545605	0.143693	-3.797	0.000146455	0.00106577
gene11996	AAEL010009	1236.58	-1.11303	0.173443	-6.41727	1.38743e-10	3.57927e-09
gene11997	AAEL010012	5691.39	0.364432	0.0653285	5.57845	2.42668e-08	4.28337e-07
gene11999	AAEL010002	1636.71	0.423975	0.114829	3.69223	0.000222294	0.00152948
gene1200	AAEL012525	317.204	0.550756	0.132603	4.15343	3.27533e-05	0.0002882
gene12008	AAEL007824	72782.2	1.06153	0.145884	7.2765	3.4258e-13	1.33152e-11
gene1201	AAEL017076	412.553	1.08616	0.137015	7.92727	2.24018e-15	1.17916e-13
gene12017	AAEL009659	1735.26	-0.405565	0.0923121	-4.39341	1.11584e-05	0.000109605
gene12024	AAEL006904	1469.29	0.623392	0.133022	4.68636	2.78102e-06	3.16621e-05
gene12027	AAEL006897	1966.78	-0.488586	0.118394	-4.12679	3.67868e-05	0.000317502
gene12039	AAEL003506	1086.07	0.462841	0.123542	3.74641	0.00017938	0.00127687
gene12041	AAEL003497	8495.65	-0.584512	0.108063	-5.40897	6.33876e-08	1.02485e-06
gene12050	AAEL003504	646.336	0.842623	0.115869	7.27219	3.53717e-13	1.37028e-11
gene12080	AAEL008261	1142.64	0.47222	0.133698	3.53199	0.00041244	0.00263539
gene12086	AAEL008276	819.828	0.442771	0.111894	3.95707	7.58746e-05	0.000602175
gene12089	AAEL017358	78.9622	-3.49892	0.36593	-9.56172	1.15818e-21	1.65789e-19
gene12114	AAEL002933	1703.11	0.412851	0.127842	3.22937	0.00124062	0.00667386
gene12126	AAEL002921	75.5463	-1.36461	0.362989	-3.75937	0.000170339	0.00122066
gene12130	AAEL014177	1361.7	0.44686	0.0973333	4.59103	4.4106e-06	4.79367e-05
gene12134	AAEL006139	15654.9	0.391175	0.115025	3.40077	0.000671969	0.00397559
gene1214	AAEL003588	3060.97	0.436874	0.102689	4.25435	2.09659e-05	0.000192866
gene12143	AAEL006130	200.843	1.20834	0.231733	5.21437	1.8444e-07	2.71638e-06
gene12145	AAEL006125	415.274	0.437308	0.137875	3.17177	0.00151513	0.00788325
gene12150	AAEL006129	891.376	0.52396	0.0990314	5.29085	1.2175e-07	1.8608e-06
gene12157	AAEL018061	4750.47	0.870715	0.126824	6.86555	6.62335e-12	2.11263e-10
gene12160	AAEL006143	15970.9	-1.1274	0.172682	-6.52876	6.63156e-11	1.79772e-09
gene12161	AAEL006123	68.7818	-2.20235	0.37783	-5.82893	5.57831e-09	1.09863e-07
gene12164	AAEL006156	419.71	0.857179	0.1714	5.00104	5.70223e-07	7.65822e-06
gene12172	AAEL011182	650.162	-0.57182	0.166611	-3.43206	0.000599019	0.00362811
gene12175	AAEL004412	3748.6	-0.426925	0.127226	-3.35564	0.000791823	0.00458079
gene12179	AAEL004407	2188.7	0.765233	0.124903	6.12663	8.97578e-10	2.05777e-08
gene12185	AAEL004402	382.185	-0.512292	0.148354	-3.45318	0.000554029	0.0033977
gene12197	AAEL002867	4622.17	0.934941	0.100853	9.27031	1.85604e-20	2.2694e-18
gene1220	AAEL003604	411.645	-0.822087	0.239841	-3.42763	0.000608875	0.00367454
gene12206	AAEL002856	1001.51	-0.352515	0.105382	-3.34511	0.000822511	0.00473034
gene12207	AAEL002865	19833.1	0.349976	0.0926681	3.77665	0.000158949	0.00114674
gene1221	AAEL003608	2719.79	-0.419592	0.0932551	-4.4994	6.81454e-06	7.0385e-05
gene12211	AAEL017087	11722	0.624577	0.141311	4.41987	9.87594e-06	9.88268e-05
gene12215	AAEL002861	9145.92	-0.478955	0.0943574	-5.07596	3.85537e-07	5.39385e-06
gene12216	AAEL002862	62458.2	0.628264	0.124633	5.04091	4.63325e-07	6.38323e-06
gene12222	AAEL009346	5990.65	0.302123	0.0785117	3.84813	0.000119025	0.000891584
gene12225	AAEL009353	1369.31	-0.40709	0.0930875	-4.3732	1.2244e-05	0.000119468
gene12227	AAEL018176	419.334	-2.75961	0.336996	-8.18885	2.63726e-16	1.63789e-14
gene12229	AAEL009351	6023.9	0.445288	0.109386	4.07078	4.68554e-05	0.000395107
gene12241	AAEL001216	15893.5	0.458448	0.0738813	6.2052	5.46267e-10	1.30859e-08
gene12242	AAEL001205	3790.58	-0.532409	0.0732948	-7.26394	3.75988e-13	1.45176e-11
gene12247	AAEL001218	18789.2	0.693888	0.114982	6.03478	1.59179e-09	3.4794e-08
gene12250	AAEL001206	18185	0.50626	0.0755893	6.69751	2.12004e-11	6.2396e-10
gene12251	AAEL001220	3511.31	-0.767513	0.126883	-6.04898	1.45766e-09	3.21944e-08
gene12255	AAEL001209	19360.5	-0.860886	0.119098	-7.22836	4.88865e-13	1.87526e-11
gene12261	AAEL001219	419.686	-0.959408	0.223035	-4.30161	1.69565e-05	0.000159739
gene12267	AAEL014180	46.2776	-1.96838	0.377868	-5.20917	1.89686e-07	2.79015e-06
gene12272	AAEL017419	12743.4	0.549013	0.0764078	7.18529	6.70634e-13	2.49388e-11
gene12274	AAEL004493	14733.7	0.547814	0.103659	5.28476	1.25873e-07	1.91633e-06
gene12277	AAEL004501	237068	0.881729	0.134503	6.55545	5.54737e-11	1.52138e-09
gene12279	AAEL004492	153.639	-1.38788	0.322527	-4.30315	1.68384e-05	0.000158882
gene12283	AAEL004498	15396.5	1.26309	0.118668	10.6439	1.86264e-26	4.96902e-24
gene12286	AAEL004487	370.025	-0.663203	0.170425	-3.89147	9.964e-05	0.000762435
gene12287	AAEL004506	108.744	-0.786678	0.220018	-3.57551	0.000349546	0.00227059
gene12291	AAEL004503	14501.2	1.13375	0.155642	7.28433	3.23283e-13	1.27339e-11
gene12293	AAEL004500	664794	0.728912	0.0926069	7.87103	3.51739e-15	1.80293e-13
gene12302	AAEL011656	140949	1.0903	0.122819	8.87729	6.8512e-19	6.75794e-17
gene12303	AAEL011653	111.645	-2.1233	0.379006	-5.60228	2.11545e-08	3.77649e-07
gene12309	AAEL017332	465.43	0.439998	0.11277	3.90174	9.5503e-05	0.000734128
gene12310	AAEL011665	2229.11	0.373114	0.11611	3.21346	0.00131148	0.00698422
gene1232	AAEL003582	125933	0.947039	0.117591	8.0537	8.03284e-16	4.55505e-14
gene12325	AAEL011085	186.243	-3.1803	0.369395	-8.60949	7.33844e-18	5.79106e-16
gene12328	AAEL013546	3070.79	-0.413715	0.108603	-3.80943	0.000139289	0.00102059
gene12330	AAEL014713	272.469	0.731745	0.191973	3.81171	0.00013801	0.00101438
gene1234	AAEL003605	5467.49	0.264787	0.0655989	4.03646	5.42637e-05	0.000447923
gene12341	AAEL001795	1612.18	1.24952	0.137866	9.06331	1.26551e-19	1.37542e-17
gene12348	AAEL001810	6411.29	0.47987	0.080928	5.92959	3.03684e-09	6.34278e-08
gene12364	AAEL001819	724.629	-0.459809	0.114663	-4.01009	6.06959e-05	0.000494413
gene12365	AAEL001815	2145.03	-0.522148	0.0967271	-5.39816	6.73287e-08	1.08261e-06
gene12366	AAEL001831	1300.72	0.540684	0.107617	5.02416	5.05637e-07	6.8694e-06
gene12369	AAEL001820	516.621	2.53618	0.25925	9.78275	1.33532e-22	2.2076e-20
gene1237	AAEL003606	8951.31	0.769556	0.189875	4.05295	5.05758e-05	0.000422533
gene12375	AAEL018042	1619.84	-1.08748	0.202759	-5.3634	8.16711e-08	1.28778e-06
gene12376	AAEL001807	71.3167	-1.49827	0.309003	-4.84873	1.24257e-06	1.55493e-05
gene12382	AAEL018041	148.269	-0.690278	0.212354	-3.2506	0.00115162	0.00627941
gene12384	AAEL001817	863.628	-0.496357	0.154059	-3.22186	0.0012736	0.00682003
gene12387	AAEL009856	11616	-1.8664	0.177906	-10.4909	9.50802e-26	2.32511e-23
gene12388	AAEL009859	96870	1.25936	0.1295	9.72479	2.36392e-22	3.69969e-20
gene12390	AAEL009862	1596.4	-0.918856	0.156702	-5.86371	4.52642e-09	9.12905e-08
gene12392	AAEL009865	133.939	-0.756371	0.219228	-3.45015	0.000560274	0.00342896
gene12395	AAEL009861	16628	0.803639	0.192033	4.18491	2.85278e-05	0.000255617
gene12399	AAEL018261	3571.53	-0.662295	0.113719	-5.82396	5.74682e-09	1.12615e-07
gene12402	AAEL011222	4958	-0.426369	0.121345	-3.51368	0.000441937	0.00279196
gene12407	AAEL008446	211.995	0.687042	0.222104	3.09334	0.00197917	0.00981477
gene12421	AAEL004582	668.431	-0.525647	0.162886	-3.22709	0.00125058	0.00671206
gene12423	AAEL004547	9288.76	0.850578	0.0822358	10.3432	4.49444e-25	9.76958e-23
gene12443	AAEL004562	158.622	-1.13257	0.32211	-3.51609	0.000437949	0.00277873
gene12445	AAEL004564	44.3068	-2.3954	0.38018	-6.3007	2.96305e-10	7.29147e-09
gene12451	AAEL004546	6185.9	0.296634	0.0799883	3.70846	0.000208524	0.00145347
gene12453	AAEL004565	4494.21	0.385887	0.111926	3.44771	0.00056536	0.00345455
gene12455	AAEL004555	47.9728	-1.60646	0.383144	-4.19283	2.75492e-05	0.000247985
gene1246	AAEL011772	245.619	-0.803784	0.240952	-3.33587	0.000850339	0.00485707
gene12466	AAEL011435	902.116	0.391085	0.0957597	4.08402	4.42626e-05	0.00037558
gene12469	AAEL011436	3173.48	-0.31166	0.0915815	-3.40309	0.000666289	0.00394596
gene1247	AAEL011773	6526.86	0.562618	0.133648	4.2097	2.55709e-05	0.000231599
gene12479	AAEL005476	2398.25	-0.724363	0.146466	-4.94559	7.59137e-07	9.97844e-06
gene12480	AAEL005473	248.2	-0.896759	0.238525	-3.7596	0.000170183	0.00122029
gene12483	AAEL005471	6594.22	1.09261	0.151932	7.19142	6.41227e-13	2.4047e-11
gene12497	AAEL009825	88151.3	0.837822	0.0930237	9.00653	2.1267e-19	2.22885e-17
gene12500	AAEL009824	4020.85	-0.51515	0.14034	-3.67072	0.000241864	0.0016382
gene12520	AAEL017517	195.852	1.41434	0.217396	6.50583	7.72631e-11	2.07058e-09
gene12523	AAEL015065	16352.1	-0.418316	0.0759042	-5.51111	3.56576e-08	6.07473e-07
gene12524	AAEL015066	390.243	-0.560283	0.127562	-4.39226	1.1218e-05	0.000110098
gene12527	AAEL006836	3490.28	0.324487	0.0747291	4.34217	1.4108e-05	0.000135626
gene12541	AAEL006835	3706.25	-0.41687	0.118501	-3.51785	0.000435065	0.00276341
gene12545	AAEL006843	1256.94	-0.443851	0.113713	-3.90326	9.49046e-05	0.000730485
gene12547	AAEL014704	2350.2	0.299241	0.0915728	3.26779	0.00108391	0.00595087
gene12548	AAEL014706	568.781	-1.67636	0.320495	-5.23055	1.69011e-07	2.50803e-06
gene12551	AAEL014702	6748.75	0.569435	0.0790036	7.2077	5.69044e-13	2.16163e-11
gene12555	AAEL008256	40.6715	-2.47485	0.383118	-6.45976	1.04869e-10	2.7538e-09
gene12559	AAEL008257	27988.9	0.275021	0.0724156	3.79781	0.000145979	0.00106296
gene12561	AAEL008249	1065.98	0.457998	0.146334	3.12981	0.0017492	0.0088577
gene12568	AAEL008247	707.965	-1.42026	0.304395	-4.66586	3.07327e-06	3.46866e-05
gene12570	AAEL008248	23168.7	0.712484	0.0698586	10.1989	2.00447e-24	4.20151e-22
gene12575	AAEL013675	11134	0.27086	0.0846101	3.20127	0.00136824	0.00724419
gene12588	AAEL007171	430.793	-1.42606	0.275946	-5.16787	2.36775e-07	3.4568e-06
gene12595	AAEL007158	3756.73	0.430093	0.112043	3.83863	0.000123722	0.00092089
gene12601	AAEL007165	313.288	-0.892724	0.225494	-3.95896	7.52757e-05	0.000599459
gene12606	AAEL013851	37.562	-1.20322	0.327258	-3.67668	0.000236291	0.00160602
gene12608	AAEL013852	19.1337	-1.68346	0.380313	-4.4265	9.57753e-06	9.60775e-05
gene12611	AAEL004813	886.653	0.458235	0.134328	3.41132	0.000646495	0.00385402
gene1262	RU010	22.8673	1.1476	0.359455	3.19261	0.00140994	0.00743148
gene12620	AAEL004821	66.2497	-2.29453	0.383154	-5.98852	2.11755e-09	4.55234e-08
gene12652	AAEL006667	2257.56	0.496545	0.130245	3.81239	0.000137631	0.00101223
gene12654	AAEL006684	3102.4	-0.27452	0.0816843	-3.36074	0.000777337	0.00450809
gene12664	AAEL006668	901.761	0.917656	0.13985	6.56173	5.31873e-11	1.46897e-09
gene12669	AAEL005286	99.2448	-3.03028	0.379357	-7.98794	1.37207e-15	7.5612e-14
gene12673	AAEL012449	503.748	-1.55425	0.13414	-11.5868	4.80505e-31	1.94489e-28
gene1268	AAEL002214	1875.51	-0.387446	0.1226	-3.16024	0.00157638	0.00812986
gene12681	AAEL014943	11150.2	0.253889	0.0722529	3.51389	0.000441603	0.00279135
gene12685	AAEL007734	862.12	-2.21405	0.217882	-10.1617	2.93829e-24	5.9465e-22
gene12708	AAEL012107	95.9061	-3.0441	0.378703	-8.03822	9.11557e-16	5.14416e-14
gene12709	AAEL017167	289.457	-1.26988	0.270418	-4.69596	2.65351e-06	3.04467e-05
gene12710	AAEL012094	8367.05	0.351839	0.0762553	4.61396	3.95066e-06	4.3461e-05
gene12712	AAEL012105	752.536	0.549833	0.104054	5.28409	1.26331e-07	1.92082e-06
gene12713	AAEL012103	1232.21	-0.505237	0.153099	-3.30006	0.000966625	0.00541328
gene12719	AAEL009022	288.005	-0.557764	0.169473	-3.29118	0.000997698	0.00555549
gene12729	AAEL001871	394.112	0.693082	0.139287	4.97594	6.49321e-07	8.66106e-06
gene12734	AAEL001855	324.159	-0.613866	0.18772	-3.27012	0.00107501	0.00591028
gene12736	AAEL017186	167.116	-1.55966	0.324899	-4.80046	1.583e-06	1.92952e-05
gene12738	AAEL001852	833.594	0.431193	0.132652	3.25056	0.00115178	0.00627941
gene12741	AAEL001860	804.809	-0.351883	0.11242	-3.13008	0.00174757	0.00885446
gene12748	AAEL001845	3718.66	-1.17734	0.163758	-7.18953	6.50151e-13	2.4304e-11
gene12751	AAEL001864	19842	0.496686	0.104834	4.73785	2.16e-06	2.54559e-05
gene12752	AAEL001866	2820.56	0.751767	0.175886	4.27418	1.91844e-05	0.00017793
gene12753	AAEL001859	1378.81	0.278002	0.0821133	3.38559	0.000710252	0.0041643
gene12757	AAEL001875	1315.58	0.455061	0.118287	3.84708	0.000119533	0.000894252
gene12776	AAEL002686	2068.12	0.932294	0.173755	5.36556	8.06977e-08	1.27487e-06
gene12803	AAEL012736	82272.1	0.921717	0.112469	8.1953	2.49978e-16	1.57755e-14
gene12830	AAEL011488	358.957	-1.11123	0.349239	-3.18187	0.00146325	0.00766675
gene12837	AAEL014238	1753.3	-0.592744	0.169327	-3.50058	0.00046424	0.00290937
gene12859	AAEL007633	4254.34	-0.502499	0.143	-3.51399	0.000441425	0.00279135
gene12861	AAEL007637	1289.27	-0.513721	0.150141	-3.4216	0.000622544	0.00373789
gene12864	AAEL003864	4240.82	-0.931803	0.129778	-7.17999	6.97166e-13	2.57337e-11
gene12866	AAEL003844	5203.59	0.433315	0.114812	3.77413	0.00016057	0.00115772
gene12868	AAEL003855	2575.54	-0.286077	0.0861687	-3.31996	0.000900288	0.00508791
gene12877	AAEL003829	12829.7	0.235819	0.0637273	3.70044	0.000215226	0.00148937
gene1288	AAEL002190	5472.98	0.737888	0.0931187	7.92417	2.29681e-15	1.20357e-13
gene12913	AAEL003835	110568	0.799514	0.0811856	9.84799	6.99311e-23	1.18964e-20
gene12915	AAEL003853	412.249	-0.605038	0.193981	-3.11905	0.00181433	0.00910888
gene12927	AAEL004905	1677.42	-0.496001	0.107064	-4.63276	3.60821e-06	4.01833e-05
gene12942	AAEL007356	1331.52	0.514615	0.107601	4.78261	1.73036e-06	2.08105e-05
gene12954	AAEL007354	1995.56	0.548861	0.107211	5.11945	3.06421e-07	4.34918e-06
gene12956	AAEL011711	12196.8	0.52723	0.0737049	7.15326	8.47388e-13	3.06051e-11
gene12961	AAEL011704	3024.02	0.741918	0.132434	5.60216	2.117e-08	3.77649e-07
gene12972	AAEL001526	5488.06	-0.370175	0.0888596	-4.16584	3.10207e-05	0.000275432
gene12978	AAEL001521	323.54	-1.16549	0.201407	-5.78675	7.17633e-09	1.38318e-07
gene12982	AAEL001532	4115.22	0.747129	0.0901827	8.28462	1.18489e-16	7.81359e-15
gene12985	AAEL001511	1167.44	-1.04427	0.241173	-4.32998	1.49124e-05	0.000142542
gene12994	AAEL001516	3733.8	0.271338	0.0694993	3.90419	9.45417e-05	0.000728169
gene13003	AAEL012936	636.953	0.428168	0.127836	3.34935	0.000810025	0.00467227
gene13007	AAEL012935	760.816	-0.976316	0.272281	-3.5857	0.000336175	0.0022008
gene1301	AAEL002194	5644.77	1.77355	0.152799	11.6071	3.79417e-31	1.59057e-28
gene13026	AAEL007436	384.855	-0.80041	0.239873	-3.3368	0.000847489	0.00484551
gene13031	AAEL007441	6725.61	1.0775	0.116405	9.2565	2.11244e-20	2.53019e-18
gene13034	AAEL007444	24447.1	0.571309	0.13091	4.36414	1.27623e-05	0.00012401
gene13039	AAEL007438	24.4468	-1.58391	0.377631	-4.19432	2.73689e-05	0.000246551
gene1304	AAEL002232	684.194	0.479411	0.112892	4.24664	2.16998e-05	0.000198849
gene13046	AAEL006102	8330.26	0.554943	0.140419	3.95205	7.74842e-05	0.000612877
gene13066	AAEL008126	59.2859	-2.17128	0.382699	-5.67359	1.39835e-08	2.58485e-07
gene1307	AAEL002195	200.637	-1.34152	0.326349	-4.11069	3.94485e-05	0.000338237
gene13079	AAEL008128	1922.63	0.488163	0.124008	3.93655	8.26597e-05	0.000650308
gene13085	AAEL009766	1811.49	0.607227	0.137528	4.41531	1.00867e-05	0.000100593
gene13098	AAEL007053	17.2361	-1.56359	0.373518	-4.18611	2.83773e-05	0.000254463
gene13099	AAEL007069	409.04	-0.582752	0.169859	-3.4308	0.000601815	0.00363941
gene13101	AAEL007046	635.229	-1.47455	0.293154	-5.02994	4.90624e-07	6.71206e-06
gene13103	AAEL007065	27493.3	0.474196	0.0740358	6.40495	1.50421e-10	3.85512e-09
gene13111	AAEL007061	664.851	0.410566	0.121395	3.38208	0.000719391	0.00421158
gene13112	AAEL007063	69.4225	0.949625	0.300083	3.16454	0.00155327	0.00804143
gene13119	AAEL007045	106.538	-1.76062	0.361674	-4.86797	1.12748e-06	1.42304e-05
gene13120	AAEL007042	19626.5	0.275424	0.0719693	3.82696	0.000129734	0.000962592
gene1313	AAEL002182	3614.86	0.986719	0.101766	9.69598	3.13604e-22	4.84353e-20
gene13131	AAEL011395	5027.13	0.654179	0.0897055	7.29251	3.04222e-13	1.2064e-11
gene13132	AAEL011392	393.794	-0.64161	0.165169	-3.88456	0.000102514	0.000781373
gene13133	AAEL011396	1841.79	-0.503921	0.146558	-3.43837	0.000585233	0.00355931
gene1315	AAEL002183	2290.08	0.640823	0.118763	5.39581	6.8214e-08	1.09534e-06
gene13150	AAEL014990	505.664	-0.598203	0.142175	-4.20752	2.58187e-05	0.000233482
gene13155	AAEL015067	139.807	-0.992385	0.297214	-3.33895	0.000840947	0.00481051
gene13158	AAEL013827	59.5434	-1.77415	0.365827	-4.84971	1.23642e-06	1.54889e-05
gene13167	AAEL013367	241.758	1.42722	0.269724	5.29139	1.21388e-07	1.86013e-06
gene13184	AAEL013496	184.467	0.889915	0.249255	3.57029	0.00035658	0.00231117
gene13189	AAEL013501	76.5471	1.12525	0.246889	4.5577	5.17165e-06	5.51361e-05
gene13190	AAEL013494	953.782	0.543161	0.115302	4.71077	2.4678e-06	2.85109e-05
gene13193	AAEL013492	643.99	1.27702	0.276831	4.61298	3.96928e-06	4.36249e-05
gene1321	AAEL011630	812.253	0.611274	0.176817	3.45711	0.000546009	0.00335027
gene13211	AAEL008073	27711.7	0.358951	0.0918604	3.90757	9.32284e-05	0.000720418
gene13213	AAEL008057	2423.74	-0.417464	0.107334	-3.88939	0.000100497	0.000768491
gene13214	AAEL008064	1151.95	0.446666	0.121364	3.68038	0.000232886	0.00158839
gene13216	AAEL008069	6337.78	-0.404509	0.10969	-3.68774	0.000226254	0.00154765
gene13219	AAEL012211	1189.67	0.458821	0.102643	4.47006	7.81971e-06	7.97461e-05
gene13223	AAEL012207	124243	0.555349	0.160086	3.46907	0.000522268	0.00322822
gene13234	AAEL006253	6484.14	-0.376089	0.116942	-3.21604	0.00129971	0.00693768
gene13237	AAEL006251	1124.05	0.636788	0.136975	4.64894	3.33652e-06	3.73703e-05
gene13238	AAEL006249	2937.36	-1.03198	0.280134	-3.6839	0.000229692	0.00156934
gene13241	AAEL006247	4624.02	0.289296	0.093621	3.09007	0.00200108	0.00990665
gene13245	AAEL014196	142.354	-0.840557	0.208221	-4.03685	5.41728e-05	0.000447488
gene13248	AAEL012260	994.085	0.367028	0.114663	3.20094	0.00136981	0.00724843
gene13252	AAEL014526	5838.18	0.850109	0.130389	6.5198	7.03997e-11	1.8953e-09
gene13253	AAEL014529	4817.99	0.422802	0.0712615	5.93311	2.97254e-09	6.24181e-08
gene13266	AAEL013813	29.4626	-2.13277	0.383134	-5.56663	2.5971e-08	4.55677e-07
gene13267	AAEL013822	44.8012	-2.52843	0.382194	-6.61556	3.70138e-11	1.0571e-09
gene13272	AAEL012054	12687.2	0.430436	0.112635	3.8215	0.000132643	0.000982934
gene13289	AAEL012851	4394.19	0.389659	0.116318	3.34996	0.000808236	0.00466654
gene13291	AAEL012857	191.578	-0.649218	0.173098	-3.75057	0.000176432	0.00125894
gene13295	AAEL012856	6091.76	1.07544	0.219025	4.91011	9.10256e-07	1.17542e-05
gene13297	AAEL012855	6853.96	0.937956	0.225806	4.15381	3.26979e-05	0.000287928
gene13301	AAEL011587	17231.3	0.871464	0.228697	3.81055	0.000138656	0.00101721
gene1331	AAEL011638	612.758	-0.564069	0.154181	-3.6585	0.000253698	0.00171341
gene13317	AAEL006437	1731.22	0.420877	0.0987722	4.26108	2.0344e-05	0.000187734
gene13331	AAEL006438	988.614	0.54637	0.127792	4.27546	1.90739e-05	0.000177128
gene13334	AAEL006436	3408.28	-0.458668	0.0952453	-4.81565	1.46719e-06	1.80146e-05
gene13346	AAEL010442	262.859	1.10888	0.341272	3.24926	0.00115706	0.00630234
gene13350	AAEL010450	1879.34	0.500541	0.161661	3.09623	0.00195997	0.00974838
gene13352	AAEL010444	95.9944	-1.47366	0.351942	-4.18724	2.82371e-05	0.0002534
gene13360	AAEL017035	433.389	0.685548	0.202628	3.38329	0.000716219	0.00419719
gene13361	AAEL007343	1644.68	0.425294	0.129776	3.27714	0.00104864	0.00578698
gene13362	AAEL007326	1163.36	-0.654085	0.121723	-5.37356	7.71959e-08	1.22781e-06
gene13364	AAEL007333	1761.75	0.62061	0.125895	4.92959	8.24015e-07	1.07709e-05
gene13376	AAEL017552	135.537	-0.946584	0.192126	-4.9269	8.35433e-07	1.08959e-05
gene13380	AAEL007332	775.466	0.398778	0.119861	3.32699	0.000877882	0.00497806
gene13384	AAEL013314	855.656	0.679747	0.098375	6.90975	4.85494e-12	1.58298e-10
gene1339	AAEL017511	9173.3	0.677	0.18819	3.59743	0.000321382	0.0021217
gene13395	AAEL012183	670.953	-2.0803	0.376784	-5.52119	3.3671e-08	5.77821e-07
gene134	AAEL002990	130.679	1.00662	0.251136	4.00828	6.1163e-05	0.000497527
gene13408	AAEL017440	2586.92	0.611068	0.122055	5.00649	5.54309e-07	7.46156e-06
gene13412	AAEL002342	898.464	-0.746028	0.120801	-6.1757	6.58728e-10	1.5589e-08
gene13414	AAEL002340	5549.1	-0.284554	0.067163	-4.23678	2.26752e-05	0.000206808
gene13427	AAEL002325	586.242	0.415902	0.11518	3.61087	0.000305168	0.00202377
gene13432	AAEL002349	1776.21	0.51055	0.111991	4.55886	5.14312e-06	5.48818e-05
gene13436	AAEL002334	26490.1	0.805783	0.0935606	8.61242	7.15333e-18	5.71196e-16
gene13440	AAEL002329	1328.55	0.45926	0.109889	4.17931	2.9239e-05	0.000260796
gene13442	AAEL002337	1749.72	0.394924	0.0949713	4.15835	3.20556e-05	0.000283202
gene13456	AAEL002277	7542.52	-0.302392	0.0942973	-3.20679	0.00134224	0.00712585
gene1347	AAEL000615	815.336	-0.851562	0.191432	-4.44837	8.65245e-06	8.75538e-05
gene13471	AAEL002269	6105.6	0.839156	0.207102	4.05189	5.08047e-05	0.000423842
gene13472	AAEL002261	4746.08	-0.372911	0.104135	-3.58103	0.00034224	0.00223178
gene13473	AAEL002251	3244.71	-0.361724	0.0909474	-3.97729	6.97059e-05	0.000559649
gene13482	AAEL006560	1075.31	0.40082	0.129558	3.09375	0.00197641	0.00981349
gene13488	AAEL006556	135.12	-1.51798	0.340567	-4.4572	8.30375e-06	8.43891e-05
gene13489	AAEL006552	7033.59	0.328299	0.0791193	4.14942	3.3332e-05	0.000291918
gene13492	AAEL006566	623.872	0.429133	0.128449	3.34087	0.000835157	0.00478198
gene13499	AAEL006558	463.34	-0.602206	0.177813	-3.38673	0.000707311	0.00414913
gene13510	AAEL017516	266734	0.92044	0.112744	8.164	3.24116e-16	1.9815e-14
gene13518	AAEL014001	160.167	-2.81153	0.374642	-7.50458	6.16267e-14	2.66928e-12
gene13523	AAEL018146	161.997	-0.945986	0.200832	-4.71032	2.47322e-06	2.85454e-05
gene13526	AAEL007718	34734.4	0.511325	0.084246	6.06942	1.28373e-09	2.87018e-08
gene13527	AAEL007715	83873.4	0.950478	0.131786	7.21227	5.50254e-13	2.09704e-11
gene13532	AAEL007713	1523.91	0.324119	0.104646	3.09727	0.00195311	0.00972246
gene1354	AAEL000604	2445.86	-0.963635	0.234824	-4.10364	4.06693e-05	0.000347688
gene13541	AAEL009156	963.291	0.473342	0.105631	4.48108	7.42663e-06	7.59354e-05
gene13543	AAEL018172	5266.36	-0.434765	0.0996349	-4.36358	1.27952e-05	0.000124227
gene13544	AAEL009153	1507.02	0.350888	0.100435	3.49367	0.000476435	0.00297152
gene13546	AAEL009151	122760	0.869438	0.107847	8.06177	7.51992e-16	4.28489e-14
gene13549	AAEL009157	3522.38	-0.47493	0.115571	-4.10943	3.96632e-05	0.00033983
gene13553	AAEL010638	171.246	-1.36662	0.360822	-3.78751	0.000152166	0.00110051
gene13554	AAEL010644	1665.63	-1.22544	0.360455	-3.3997	0.000674596	0.00398711
gene13557	AAEL010634	17531.5	0.667332	0.139783	4.77407	1.80539e-06	2.15144e-05
gene13558	AAEL010643	524.94	-0.677239	0.218927	-3.09344	0.00197851	0.00981477
gene1356	AAEL018350	3531.35	-0.340215	0.0991479	-3.43139	0.000600505	0.00363337
gene13561	AAEL010641	1758.19	-0.344173	0.102636	-3.35335	0.000798401	0.00461657
gene13579	AAEL004148	6061.08	0.4129	0.0753312	5.48113	4.22614e-08	7.07727e-07
gene136	AAEL003015	741.015	-0.666384	0.190441	-3.49916	0.00046672	0.00292024
gene13616	AAEL007572	1298.01	0.30425	0.096589	3.14995	0.00163298	0.00837391
gene13621	AAEL012354	1794.33	-0.667848	0.181042	-3.68891	0.000225221	0.00154418
gene13634	AAEL011756	3377.57	0.753657	0.203284	3.70741	0.000209387	0.00145863
gene13644	AAEL007939	159.509	-1.38744	0.30798	-4.50496	6.63857e-06	6.89589e-05
gene13649	AAEL011008	618.592	0.878222	0.133348	6.58596	4.51966e-11	1.26314e-09
gene13659	AAEL009560	1504.02	-0.518091	0.114082	-4.54139	5.58832e-06	5.8936e-05
gene13667	AAEL003293	4819.59	0.473808	0.110325	4.29466	1.74959e-05	0.0001639
gene13683	AAEL003311	29.8147	1.11056	0.344892	3.22001	0.00128184	0.00685532
gene13686	AAEL003292	2116.47	-0.454475	0.128949	-3.52445	0.000424358	0.00270419
gene13687	AAEL003285	10920.6	0.977181	0.140131	6.97336	3.09451e-12	1.02899e-10
gene13689	AAEL003319	155.371	-0.835919	0.219053	-3.81606	0.000135602	0.00100043
gene137	AAEL002995	2580.11	-0.855434	0.151338	-5.65249	1.58143e-08	2.89141e-07
gene13705	AAEL003291	9479.72	-0.79783	0.139758	-5.70865	1.13875e-08	2.13525e-07
gene13708	AAEL003322	457.859	-0.668445	0.213313	-3.13364	0.00172655	0.00877133
gene13713	AAEL015076	6299.1	-1.26534	0.182541	-6.9318	4.15515e-12	1.36619e-10
gene13718	AAEL010499	67.7668	-2.65222	0.37716	-7.03209	2.03456e-12	6.92222e-11
gene13738	AAEL012841	1257.99	0.517259	0.0876852	5.89904	3.65618e-09	7.56899e-08
gene13741	AAEL012840	1245.25	-1.16074	0.238773	-4.86125	1.16644e-06	1.47064e-05
gene13750	AAEL008569	8542.63	-0.870586	0.172424	-5.04909	4.43916e-07	6.13744e-06
gene13762	AAEL010075	1457.46	-0.649263	0.132959	-4.88317	1.04392e-06	1.32758e-05
gene13767	AAEL010073	2690.37	0.416793	0.13377	3.11573	0.00183491	0.00920039
gene13768	AAEL017263	7157.45	0.314795	0.0980211	3.2115	0.00132043	0.00701954
gene13771	AAEL015285	27.6248	-1.80484	0.376087	-4.799	1.59456e-06	1.94159e-05
gene13772	AAEL005325	194.57	-1.24371	0.353757	-3.51573	0.000438539	0.00278097
gene13783	AAEL005320	2051.42	-0.337697	0.109129	-3.09448	0.00197156	0.00979768
gene13785	AAEL005337	1268.43	-0.536895	0.129857	-4.13451	3.55707e-05	0.000308367
gene13786	AAEL005332	17884.5	0.698026	0.216568	3.22313	0.00126797	0.00679301
gene13789	AAEL005336	8080.93	1.407	0.206812	6.8033	1.02253e-11	3.142e-10
gene1379	AAEL012796	857.962	-0.450621	0.108143	-4.16691	3.08762e-05	0.000274356
gene13790	AAEL005335	702.089	-0.488036	0.107323	-4.54734	5.43288e-06	5.74515e-05
gene138	AAEL003005	1927.75	-0.492072	0.144244	-3.41139	0.000646336	0.00385402
gene1381	AAEL004163	286.951	0.485369	0.152043	3.1923	0.00141142	0.00743594
gene13816	AAEL010716	7482.39	0.837323	0.108627	7.70822	1.27585e-14	6.08776e-13
gene13825	AAEL002174	4161.55	0.594569	0.0898554	6.61696	3.66666e-11	1.04974e-09
gene13826	AAEL002160	19647.8	0.69762	0.104148	6.69838	2.10736e-11	6.23077e-10
gene13832	AAEL002142	249.591	-0.859752	0.263926	-3.25755	0.0011238	0.00614971
gene13846	AAEL002165	737.162	-0.76133	0.129646	-5.87239	4.29553e-09	8.76887e-08
gene1386	AAEL018315	25.1632	-1.4224	0.37468	-3.79632	0.000146863	0.00106807
gene13874	AAEL014014	53.9066	-1.41478	0.361971	-3.90854	9.28571e-05	0.000718495
gene13881	AAEL013525	5357.35	-0.584628	0.140893	-4.14944	3.33297e-05	0.000291918
gene13892	AAEL017171	591.164	-0.912069	0.15552	-5.86463	4.50139e-09	9.10987e-08
gene13897	AAEL008037	1560.67	0.316046	0.0924295	3.41932	0.000627778	0.00376346
gene13898	AAEL008041	5448.44	-0.377008	0.0907203	-4.15571	3.24274e-05	0.000285975
gene1390	AAEL004183	1949.07	0.282587	0.0823108	3.43317	0.000596563	0.00361697
gene13901	AAEL010975	119011	0.804967	0.14441	5.57417	2.48707e-08	4.37025e-07
gene13905	AAEL010967	1502.75	-0.40888	0.125713	-3.25249	0.00114397	0.00625138
gene13908	AAEL010970	672.219	0.380934	0.119909	3.17687	0.00148872	0.00777342
gene13916	AAEL013641	1384.04	-0.348659	0.100001	-3.48655	0.000489294	0.00304686
gene13919	AAEL013637	12733.4	0.713085	0.104814	6.80332	1.02236e-11	3.142e-10
gene13935	AAEL012255	276.435	-2.05598	0.172098	-11.9466	6.76706e-33	3.63079e-30
gene1394	AAEL004172	401.397	-1.82172	0.301569	-6.0408	1.53355e-09	3.36464e-08
gene13941	AAEL012251	5655.84	0.28886	0.0869764	3.32113	0.00089654	0.00507161
gene13953	AAEL012659	135.746	-2.41562	0.366201	-6.59642	4.21204e-11	1.17997e-09
gene13955	AAEL012658	761.488	-1.14973	0.199853	-5.75287	8.77418e-09	1.67738e-07
gene13956	AAEL012661	11117.3	0.719485	0.101613	7.0806	1.43529e-12	5.07452e-11
gene13957	AAEL012655	1228.29	-1.03029	0.146488	-7.03325	2.01783e-12	6.88525e-11
gene1396	AAEL004151	74828.1	0.875663	0.11999	7.2978	2.92507e-13	1.16784e-11
gene13973	AAEL000839	333.395	-0.764667	0.172166	-4.44146	8.93497e-06	9.01794e-05
gene13985	AAEL000852	680.998	0.550601	0.104396	5.27414	1.33377e-07	2.0149e-06
gene13992	AAEL000823	119144	1.03473	0.119441	8.66315	4.58914e-18	3.79347e-16
gene13996	AAEL000829	1136.61	0.51661	0.128284	4.0271	5.647e-05	0.000463852
gene13998	AAEL000816	2066.01	0.523086	0.142396	3.67346	0.00023929	0.00162263
gene14012	AAEL000800	313.952	-1.01368	0.28922	-3.50488	0.000456812	0.00286741
gene14013	AAEL000844	759.503	0.691679	0.144261	4.79463	1.62979e-06	1.98038e-05
gene14016	AAEL000847	1280.09	0.972297	0.110077	8.83292	1.01982e-18	9.97552e-17
gene14018	AAEL000804	33134	0.321344	0.0571238	5.62539	1.85084e-08	3.33436e-07
gene14020	AAEL017559	3497.84	0.606467	0.148073	4.09573	4.20832e-05	0.000358992
gene14052	AAEL009876	1718.24	-1.24124	0.187717	-6.61227	3.78476e-11	1.07308e-09
gene14064	AAEL008594	2460.48	0.574784	0.106277	5.40837	6.36004e-08	1.02688e-06
gene14067	AAEL008605	802.597	0.610113	0.139754	4.36562	1.26761e-05	0.000123376
gene14074	AAEL008606	265.096	1.23361	0.245833	5.01807	5.21936e-07	7.05816e-06
gene14082	AAEL008595	212.986	-3.83556	0.366795	-10.457	1.36156e-25	3.14369e-23
gene14097	AAEL009639	651.068	-0.662989	0.188836	-3.51093	0.000446549	0.00281352
gene14102	AAEL009634	4331.78	0.402495	0.107548	3.74246	0.00018223	0.00129246
gene14104	AAEL009635	385.674	0.477949	0.122061	3.91566	9.01588e-05	0.000700929
gene1411	AAEL004166	1866.75	-0.473431	0.119778	-3.95257	7.73153e-05	0.000611953
gene14119	AAEL010357	2040.36	-0.289861	0.0936971	-3.09359	0.0019775	0.00981474
gene14120	AAEL010361	4939.36	0.315227	0.0766255	4.11387	3.89079e-05	0.000333845
gene14121	AAEL010359	18067.9	0.630581	0.0736176	8.56563	1.07483e-17	8.24597e-16
gene14123	AAEL010352	417.208	-0.59388	0.189597	-3.13232	0.0017343	0.0088012
gene14125	AAEL005509	291.493	0.75036	0.186681	4.01948	5.83271e-05	0.000477104
gene14126	AAEL005503	58.5881	0.978525	0.28719	3.40724	0.000656243	0.0038963
gene1413	AAEL004175	118481	0.863033	0.118396	7.28938	3.1138e-13	1.23063e-11
gene14132	AAEL005500	2757.39	0.406461	0.0737066	5.51457	3.49625e-08	5.98236e-07
gene14135	AAEL005511	428.423	-1.20976	0.245176	-4.93424	8.04618e-07	1.05409e-05
gene14143	AAEL005510	1176.78	-0.674558	0.115274	-5.85177	4.86365e-09	9.7091e-08
gene14148	AAEL014819	129.034	-1.29806	0.374293	-3.46803	0.000524294	0.00323903
gene14149	AAEL014813	121.784	-1.32823	0.369473	-3.59494	0.000324473	0.00213849
gene14151	AAEL014818	51.9937	-1.29179	0.360577	-3.58255	0.000340251	0.00222252
gene14152	AAEL014815	116.489	-1.23956	0.345734	-3.58529	0.000336702	0.00220301
gene14154	AAEL013174	803.39	-0.478246	0.130089	-3.6763	0.000236643	0.00160748
gene14159	AAEL013176	2784.42	0.452513	0.085706	5.27983	1.29303e-07	1.96093e-06
gene14162	AAEL015022	857.309	-1.42965	0.178555	-8.00678	1.17752e-15	6.55058e-14
gene14166	AAEL009948	1280.68	-0.913803	0.14721	-6.20748	5.38415e-10	1.29242e-08
gene14172	AAEL009949	26.4132	-1.63125	0.383143	-4.25755	2.06678e-05	0.000190423
gene14183	AAEL013199	5476.49	0.369165	0.0783434	4.71215	2.45121e-06	2.83755e-05
gene14186	AAEL007465	4384.15	-0.680683	0.172866	-3.93764	8.22866e-05	0.000647807
gene14195	AAEL007460	78.2949	-1.06501	0.296697	-3.58955	0.000331249	0.00217461
gene14201	AAEL007474	127.596	-0.980083	0.309063	-3.17114	0.00151842	0.00789686
gene14205	AAEL007477	1602.46	0.521198	0.0853235	6.10849	1.00576e-09	2.27907e-08
gene14214	AAEL007771	122551	0.949442	0.125603	7.55908	4.05922e-14	1.79801e-12
gene14226	AAEL012725	416.951	-1.63272	0.329928	-4.94871	7.47061e-07	9.84922e-06
gene14227	AAEL013831	1065.73	-0.615256	0.154407	-3.98463	6.75867e-05	0.000544871
gene14236	AAEL018184	94.5505	-2.77403	0.333299	-8.32294	8.58062e-17	5.72269e-15
gene14237	AAEL009747	122678	0.86134	0.107427	8.0179	1.07569e-15	6.01261e-14
gene14238	AAEL009753	3398.77	-1.66958	0.205803	-8.11252	4.95822e-16	2.95429e-14
gene14244	AAEL009755	187.048	-0.998701	0.269126	-3.7109	0.000206522	0.00144295
gene14248	AAEL011968	1190.85	0.315177	0.0970783	3.24663	0.00116781	0.00634189
gene14250	AAEL011962	538.997	0.738371	0.149916	4.92523	8.42631e-07	1.09776e-05
gene14252	AAEL011966	2663.68	-0.734049	0.160987	-4.55969	5.1229e-06	5.47958e-05
gene14253	AAEL011959	781.94	0.495702	0.135403	3.66095	0.000251279	0.00169902
gene14264	AAEL000372	487.188	0.726492	0.174753	4.15725	3.22099e-05	0.00028427
gene14275	AAEL000369	92.139	0.954019	0.266656	3.57771	0.000346615	0.00225405
gene14277	AAEL000331	2576.89	0.547755	0.11549	4.74287	2.10707e-06	2.49574e-05
gene1428	AAEL004178	36935.2	0.899339	0.130646	6.88378	5.82866e-12	1.87443e-10
gene14287	AAEL000315	918.444	0.430137	0.100106	4.29682	1.73268e-05	0.000162836
gene14290	AAEL000339	12826.7	-0.832394	0.14543	-5.72367	1.04245e-08	1.9736e-07
gene14319	AAEL000324	153.425	-0.817383	0.253306	-3.22686	0.00125157	0.00671433
gene1432	AAEL012499	575.362	-2.42509	0.333035	-7.28178	3.29434e-13	1.29328e-11
gene14322	AAEL000327	88.6941	-1.46481	0.35287	-4.15114	3.30826e-05	0.00029031
gene14323	AAEL000335	562.905	-1.23759	0.355853	-3.4778	0.000505543	0.0031364
gene14325	AAEL000378	3234.28	-0.472069	0.122797	-3.84431	0.00012089	0.000903826
gene14329	AAEL000336	5713.56	-0.702067	0.152814	-4.59425	4.34304e-06	4.72461e-05
gene14340	AAEL011142	256.841	-0.88177	0.195329	-4.51427	6.35354e-06	6.61151e-05
gene14342	AAEL018212	5781.63	0.365168	0.0848529	4.30354	1.6809e-05	0.000158732
gene14344	AAEL011144	754.864	-2.42413	0.231363	-10.4776	1.09493e-25	2.62291e-23
gene14355	AAEL011912	1465.2	0.516389	0.098782	5.22756	1.71758e-07	2.54558e-06
gene14359	AAEL013072	3169.7	-0.300738	0.0904322	-3.32557	0.000882394	0.00499882
gene14360	AAEL013069	204962	1.02579	0.107465	9.54532	1.35692e-21	1.91899e-19
gene14362	AAEL013074	3969.12	-0.380472	0.09417	-4.04026	5.33915e-05	0.000442787
gene14363	AAEL013071	5631.84	0.481709	0.0700273	6.87887	6.03287e-12	1.9348e-10
gene14374	AAEL015575	642.047	0.463827	0.134425	3.45046	0.000559635	0.0034285
gene14399	AAEL005393	274.845	-0.803639	0.176067	-4.56439	5.0095e-06	5.37e-05
gene14401	AAEL005396	1558.77	-0.423775	0.12862	-3.29478	0.000984971	0.00549934
gene14409	AAEL005389	484.659	-0.711098	0.135402	-5.25174	1.50669e-07	2.25869e-06
gene14410	AAEL007837	361.657	-0.523544	0.158009	-3.31338	0.000921761	0.00518927
gene14412	AAEL007839	344.605	-1.22318	0.186901	-6.54455	5.96764e-11	1.62903e-09
gene14417	AAEL017434	2717.52	0.382119	0.119247	3.20444	0.00135324	0.00718
gene14424	AAEL015235	2585.54	-0.325474	0.0905445	-3.59463	0.000324855	0.00213982
gene14425	AAEL015236	315.56	0.691154	0.14487	4.77085	1.83452e-06	2.18394e-05
gene14431	AAEL014316	647.019	-0.397638	0.124132	-3.20336	0.00135832	0.00719676
gene14432	AAEL014314	124.272	-1.35803	0.363538	-3.7356	0.000187265	0.00132258
gene14438	AAEL009590	874.057	0.639079	0.125268	5.10169	3.36633e-07	4.76072e-06
gene14451	AAEL017321	195.683	-1.23765	0.293186	-4.22138	2.42812e-05	0.000220598
gene14452	AAEL006710	265.873	-1.38972	0.304822	-4.55911	5.13716e-06	5.4868e-05
gene14456	AAEL006711	8589.48	0.981692	0.102334	9.59304	8.55303e-22	1.25494e-19
gene14458	AAEL006712	127.797	-1.19763	0.336472	-3.55938	0.000371728	0.00239481
gene14468	AAEL013733	162.803	-2.72442	0.373538	-7.29356	3.0186e-13	1.2011e-11
gene14474	AAEL008693	156.139	-0.732145	0.213886	-3.42305	0.000619216	0.00372164
gene14477	AAEL008686	674.146	-0.585734	0.171862	-3.40816	0.000654027	0.00388904
gene14486	AAEL005787	367.038	-0.648129	0.175155	-3.70033	0.000215323	0.00148937
gene14487	AAEL005774	180.45	-0.737055	0.193068	-3.8176	0.000134756	0.000995446
gene14516	AAEL014694	938.662	-0.534428	0.161846	-3.30208	0.000959711	0.0053797
gene14534	AAEL006289	364.027	-0.480406	0.127497	-3.76797	0.000164578	0.00118299
gene14540	AAEL012188	29.2611	-1.64643	0.374744	-4.39349	1.11548e-05	0.000109605
gene14551	AAEL000529	698.19	1.18067	0.202719	5.8242	5.73883e-09	1.12615e-07
gene14552	AAEL000550	2132.65	0.437867	0.0872035	5.02121	5.13475e-07	6.95978e-06
gene14554	AAEL000559	2269.69	0.685082	0.124402	5.50702	3.6496e-08	6.18167e-07
gene14556	AAEL000551	39643.4	0.641895	0.129842	4.94367	7.6665e-07	1.00659e-05
gene14562	AAEL000546	3089.61	0.480058	0.120855	3.97219	7.12163e-05	0.000570217
gene14563	AAEL000545	5691.73	1.35288	0.138367	9.77743	1.4074e-22	2.29445e-20
gene14583	AAEL012995	319.118	-0.979498	0.222106	-4.41006	1.03344e-05	0.000102885
gene14594	AAEL012994	2144.43	-0.655299	0.145572	-4.50155	6.74597e-06	6.98274e-05
gene146	AAEL003010	17.6093	-1.78561	0.38234	-4.67022	3.00874e-06	3.40566e-05
gene14601	AAEL013028	1859.63	-0.515854	0.124054	-4.15828	3.20647e-05	0.000283202
gene14606	AAEL018020	400.811	-0.547792	0.172549	-3.17471	0.00149987	0.00782119
gene14609	AAEL004964	485.03	-0.489099	0.14468	-3.38056	0.000723386	0.00422864
gene14610	AAEL004958	434.052	-1.05833	0.249542	-4.24108	2.22451e-05	0.000203394
gene14621	AAEL004952	2388.08	-0.339078	0.103626	-3.27212	0.00106743	0.00587962
gene14625	AAEL004953	46.8733	-1.0654	0.286581	-3.71763	0.000201097	0.00141008
gene14633	AAEL004960	84.4709	-1.01601	0.24863	-4.08643	4.38061e-05	0.000372606
gene14634	AAEL004941	2409.99	1.09899	0.146657	7.4936	6.70102e-14	2.88119e-12
gene14635	AAEL004957	7909.65	-0.599539	0.175492	-3.41633	0.000634709	0.00379919
gene14637	AAEL004942	3676	-0.479403	0.125616	-3.81642	0.000135402	0.000999589
gene14641	AAEL008950	4038.89	-0.31766	0.074325	-4.27393	1.92053e-05	0.00017793
gene14654	AAEL008955	191.146	0.927175	0.250788	3.69704	0.000218128	0.00150611
gene1466	AAEL000937	117.711	-0.705102	0.218709	-3.22393	0.00126443	0.0067771
gene14663	AAEL015238	1650.72	0.393976	0.117858	3.34281	0.000829348	0.00475801
gene14683	AAEL004607	2164.81	0.449934	0.11473	3.92168	8.79334e-05	0.000685822
gene14688	AAEL004624	32.1336	-1.4322	0.375082	-3.81836	0.000134343	0.000993646
gene14692	AAEL004603	553.484	0.588745	0.14958	3.93599	8.28553e-05	0.000650975
gene14713	AAEL004613	6209.96	0.693402	0.079966	8.6712	4.27582e-18	3.58497e-16
gene14714	AAEL004643	1168.79	0.38714	0.100516	3.85151	0.000117392	0.000881038
gene14738	AAEL009932	5943.71	-0.434086	0.0888029	-4.8882	1.01764e-06	1.29837e-05
gene14746	AAEL009925	3419.63	0.609929	0.137496	4.43599	9.1651e-06	9.23433e-05
gene1475	AAEL000947	2401.46	0.523743	0.0941479	5.56298	2.652e-08	4.64614e-07
gene14758	AAEL007967	4351.78	-0.754178	0.202366	-3.72681	0.000193922	0.00136303
gene14765	AAEL007971	3203	-0.796727	0.139818	-5.69831	1.21002e-08	2.26166e-07
gene1477	AAEL000961	24.2927	-1.38427	0.381461	-3.62886	0.000284672	0.0019028
gene14782	AAEL004023	638.292	-0.519976	0.108607	-4.78767	1.68727e-06	2.03966e-05
gene1479	AAEL000950	12760.2	0.667925	0.0947909	7.0463	1.83744e-12	6.3435e-11
gene14794	AAEL004041	1198.02	-0.378804	0.112289	-3.37348	0.000742242	0.00432808
gene14796	AAEL004022	1035.02	-1.16391	0.273874	-4.24979	2.13973e-05	0.000196527
gene14798	AAEL004010	8499.25	0.328692	0.0888096	3.70109	0.000214675	0.00148928
gene1480	AAEL000944	12297.5	0.358849	0.0769845	4.66132	3.14185e-06	3.54266e-05
gene14812	AAEL014198	1570.17	0.486533	0.119917	4.05725	4.96548e-05	0.00041543
gene14814	AAEL014199	1842.21	0.899651	0.125505	7.16826	7.59594e-13	2.76041e-11
gene14819	AAEL013160	76.1488	-1.19025	0.355783	-3.34544	0.000821526	0.00472699
gene14820	AAEL013158	11126.5	1.11116	0.140405	7.91395	2.49346e-15	1.29505e-13
gene14825	AAEL012955	1746.89	1.00947	0.110403	9.14352	6.04498e-20	6.88893e-18
gene14841	AAEL002754	294.174	-0.596327	0.183093	-3.25696	0.00112612	0.00615955
gene14866	AAEL003197	20.2804	1.94311	0.378405	5.13501	2.82136e-07	4.0535e-06
gene14868	AAEL003206	1788.85	0.444148	0.111611	3.97944	6.90788e-05	0.000555375
gene1487	AAEL000936	116.814	0.698673	0.196764	3.55083	0.000384025	0.00246591
gene14874	AAEL017388	4632.19	1.21641	0.143181	8.49558	1.96948e-17	1.46315e-15
gene14875	AAEL003203	140095	0.403059	0.123962	3.25146	0.00114815	0.00626689
gene14877	AAEL003186	14.1468	1.38622	0.380758	3.64069	0.000271913	0.0018228
gene14881	AAEL003190	86.8757	1.49293	0.300612	4.96631	6.82372e-07	9.06073e-06
gene14886	AAEL003191	26.5987	-1.16502	0.368464	-3.16182	0.00156788	0.00809311
gene14887	AAEL003194	2599.33	-0.472669	0.0979923	-4.82354	1.41034e-06	1.7371e-05
gene1489	AAEL000941	2657.05	0.504126	0.104839	4.80856	1.52023e-06	1.86268e-05
gene14890	AAEL003200	224.789	0.992752	0.239444	4.14608	3.38222e-05	0.000294733
gene14896	AAEL014553	1169.5	-0.801746	0.193305	-4.14757	3.36017e-05	0.000293465
gene14909	AAEL010605	486.033	0.636419	0.126135	5.04552	4.52293e-07	6.2459e-06
gene14913	AAEL010602	2218.96	-1.17444	0.192747	-6.09317	1.10697e-09	2.49878e-08
gene1492	AAEL000963	562.146	0.587932	0.137408	4.27875	1.87945e-05	0.000174949
gene14925	AAEL013805	441.816	0.393915	0.119226	3.30394	0.000953347	0.00534913
gene14934	AAEL013697	739.228	-0.567138	0.162301	-3.49435	0.000475216	0.00296549
gene14939	AAEL003039	23898.3	0.99549	0.116456	8.54819	1.2503e-17	9.40769e-16
gene1494	AAEL000956	2844.56	-1.5038	0.181815	-8.27102	1.32822e-16	8.66145e-15
gene14943	AAEL003041	128.736	-0.661409	0.203514	-3.24994	0.00115429	0.00629019
gene1495	AAEL000931	84398.8	-2.28747	0.175852	-13.008	1.10257e-38	9.24428e-36
gene14968	AAEL005928	779.931	0.417349	0.122802	3.39856	0.000677425	0.00400182
gene14972	AAEL005933	572.468	-0.83799	0.203283	-4.12228	3.75143e-05	0.000323069
gene14986	AAEL005926	3659.83	0.482865	0.0940577	5.13371	2.84084e-07	4.0765e-06
gene14990	AAEL005921	1047.92	-0.722154	0.101773	-7.09574	1.28662e-12	4.57646e-11
[truncated: 1,538 more rows]

## Sheet: gravid brain
Internal gene ID	Vectorbase or RU ID	baseMean	log2FoldChange (Non-blood-fed /gravid)	lfcSE	stat	pvalue	padj
[truncated: 108 more rows]

[truncated: 4 more sheets: gravid ovaries, gravid forelegs, gravid midlegs, gravid hindlegs]
