# Supplementary material for: The neurotranscriptome of the Aedes aegypti mosquito
Source: BMC Genomics. 2016 Jan 6;17:32. doi: 10.1186/s12864-015-2239-0 (PMC4704297; doi:10.1186/s12864-015-2239-0)
Supplement: Additional file 9: — Is a spreadsheet containing the DESeq2 differential expression statistics of transcripts regulated by blood-feeding state for all applicable tissues. (XLSX 1852 kb) [file 12864_2015_2239_MOESM9_ESM.xlsx]

## Sheet: sex_dimorphism_abdominal_tip
Internal gene ID	Vectorbase or RU ID	baseMean	log2FoldChange (Female/Male)	lfcSE	stat	pvalue	padj
gene10	AAEL009960	316.777	1.26403	0.385727	3.27701	0.00104912	0.00380318
gene10002	AAEL009669	368.421	5.25339	0.512688	10.2468	1.2239e-24	5.41964e-23
gene10010	AAEL009726	564.323	1.51082	0.338276	4.46622	7.96143e-06	4.71088e-05
gene10017	AAEL009722	831.668	1.87462	0.461017	4.06627	4.77724e-05	0.000239231
gene10018	AAEL009728	546.589	0.790932	0.216922	3.64615	0.000266198	0.00112854
gene1002	AAEL006723	2631.73	-0.645444	0.210401	-3.06769	0.0021572	0.00717609
gene10027	AAEL002100	2215.71	-1.41821	0.205126	-6.91383	4.71735e-12	6.94251e-11
gene10030	AAEL002091	8153.9	-0.737754	0.130198	-5.6664	1.45827e-08	1.35588e-07
gene10034	AAEL002115	2408.93	0.415852	0.135433	3.07054	0.00213673	0.00711433
gene10038	AAEL002098	1794.06	-0.545972	0.14543	-3.75419	0.000173902	0.000772363
gene1004	AAEL006721	170207	-1.24073	0.160113	-7.7491	9.25484e-15	1.84147e-13
gene10040	AAEL002102	4329.5	-2.83299	0.170279	-16.6373	3.74062e-62	1.01493e-59
gene10043	AAEL002108	798.864	1.42443	0.283003	5.03329	4.82145e-07	3.53392e-06
gene10044	AAEL018091	75.549	-5.27295	0.745846	-7.06976	1.55199e-12	2.40752e-11
gene10048	AAEL002121	2299.24	-1.4175	0.393843	-3.59915	0.000319257	0.00133043
gene10053	AAEL002116	1392.31	-1.47999	0.31227	-4.73945	2.14302e-06	1.41068e-05
gene10057	AAEL002130	12577	-1.22215	0.377614	-3.23651	0.00121	0.0043071
gene10058	AAEL002123	4532.78	-1.59453	0.166425	-9.5811	9.60164e-22	3.38736e-20
gene10059	AAEL002097	2321.45	-0.715219	0.124774	-5.73214	9.91741e-09	9.42059e-08
gene10068	AAEL002090	3337.24	0.943953	0.308393	3.06088	0.0022069	0.00732345
gene1007	AAEL006725	4993.14	0.632614	0.127798	4.9501	7.41767e-07	5.23871e-06
gene10070	AAEL014762	12973.8	-1.01074	0.196528	-5.14299	2.70401e-07	2.07146e-06
gene10075	AAEL018268	6821.3	-2.86172	0.151542	-18.884	1.54304e-79	6.9778e-77
gene10077	AAEL006360	4077.45	2.50373	0.640879	3.90671	9.35629e-05	0.00043783
gene10078	AAEL006339	444.267	2.06744	0.237981	8.68742	3.70756e-18	9.57231e-17
gene10079	AAEL006357	67.6431	-7.11644	0.777774	-9.14974	5.707e-20	1.7275e-18
gene10080	AAEL006347	1227.42	-10.7636	1.02258	-10.5259	6.5632e-26	3.27567e-24
gene10082	AAEL006330	23042.4	-1.11874	0.160336	-6.97748	3.00516e-12	4.51167e-11
gene10087	AAEL006356	1074.23	0.951635	0.129909	7.32539	2.382e-13	4.03022e-12
gene10088	AAEL006342	3067.78	1.54288	0.160663	9.60321	7.74892e-22	2.77974e-20
gene10089	AAEL006341	4193.71	1.9079	0.318645	5.98752	2.1306e-09	2.26138e-08
gene10093	AAEL006343	7954.68	-0.615106	0.103577	-5.93864	2.87403e-09	2.97017e-08
gene10096	AAEL006326	19.935	-3.76021	0.965572	-3.89428	9.84909e-05	0.000459881
gene10098	AAEL006334	83.2275	3.00263	0.540962	5.55054	2.84784e-08	2.52215e-07
gene10103	AAEL006353	185.189	-2.29796	0.691789	-3.32176	0.000894528	0.00330813
gene10107	AAEL006338	211.636	-1.63627	0.544888	-3.00295	0.0026738	0.00867226
gene10108	AAEL006348	174.225	-3.14939	0.546403	-5.76386	8.22117e-09	7.91002e-08
gene10113	AAEL006791	13468.7	-0.826089	0.132566	-6.23154	4.61862e-10	5.30999e-09
gene1012	AAEL006744	5984.84	0.508328	0.112971	4.49962	6.80762e-06	4.08321e-05
gene10120	AAEL006782	1854.64	0.729128	0.141278	5.16095	2.45698e-07	1.89388e-06
gene10122	AAEL018123	8288.04	-1.23224	0.144729	-8.51413	1.67849e-17	4.12654e-16
gene10125	AAEL006794	8166.75	-0.828617	0.214349	-3.86574	0.000110754	0.000512172
gene1013	AAEL006748	1628.49	0.535746	0.136835	3.91528	9.02987e-05	0.000424151
gene10130	AAEL006800	4626.94	1.85477	0.310655	5.9705	2.36531e-09	2.491e-08
gene10133	AAEL006786	7851.54	-0.929722	0.198885	-4.67468	2.94412e-06	1.8905e-05
gene10134	AAEL006802	1218.09	1.02974	0.258736	3.97988	6.89505e-05	0.000331491
gene10135	AAEL006785	74163.1	2.26411	0.295817	7.65376	1.95193e-14	3.72488e-13
gene10141	AAEL006797	96.0586	2.57145	0.35739	7.19509	6.24185e-13	1.01027e-11
gene10142	AAEL006788	560.954	0.874233	0.184321	4.74299	2.1059e-06	1.38932e-05
gene10145	AAEL007594	1406.73	0.903864	0.219471	4.11838	3.81542e-05	0.000195393
gene10146	AAEL007590	2.70512	4.63787	1.43295	3.23659	0.00120966	0.0043071
gene10150	AAEL007597	11860	1.52094	0.440682	3.45133	0.00055784	0.00218495
gene10163	AAEL009164	209.59	0.979728	0.249943	3.91981	8.86197e-05	0.000417183
gene10165	AAEL009163	71.821	1.09732	0.339162	3.23539	0.00121475	0.00432024
gene10171	AAEL004528	536.524	-1.54214	0.432676	-3.56418	0.000364994	0.00149884
gene10173	AAEL004540	2646	1.04213	0.285505	3.65012	0.000262121	0.00111284
gene10174	AAEL004526	1044.66	1.28256	0.172926	7.41679	1.19997e-13	2.10921e-12
gene10175	AAEL004513	1507.59	-1.91976	0.243128	-7.89607	2.87826e-15	5.9822e-14
gene10189	AAEL004532	2802.63	1.93055	0.163239	11.8265	2.8468e-32	2.02299e-30
gene10190	AAEL004529	1732.42	0.554895	0.155615	3.56581	0.000362735	0.00149039
gene10192	AAEL004521	42365.5	-0.633607	0.147473	-4.29642	1.73575e-05	9.50902e-05
gene10193	AAEL004527	1583.64	0.510396	0.157062	3.24964	0.0011555	0.00413712
gene10198	AAEL004534	40306.8	-1.21668	0.175836	-6.91944	4.53438e-12	6.69303e-11
gene10201	AAEL011824	569.43	2.31687	0.377166	6.14283	8.10648e-10	9.04809e-09
gene10202	AAEL011821	1319.41	-1.9873	0.495536	-4.0104	6.06165e-05	0.000295711
gene10203	AAEL010395	1595.27	0.837266	0.189813	4.41099	1.02897e-05	5.90538e-05
gene1021	AAEL006738	3609.19	-1.1654	0.235916	-4.9399	7.81615e-07	5.5071e-06
gene10211	AAEL010398	202.776	1.41673	0.414799	3.41547	0.000636713	0.00244447
gene10221	AAEL003572	3803.16	-5.66215	0.218078	-25.9638	1.26874e-148	1.57778e-145
gene10226	AAEL003561	484.609	-6.29099	0.690863	-9.10599	8.54843e-20	2.54627e-18
gene10232	AAEL003569	5819.5	-3.3316	0.130763	-25.4781	3.44731e-143	3.67459e-140
gene10233	AAEL003573	5877.41	0.591628	0.0926586	6.38503	1.71363e-10	2.07401e-09
gene10234	AAEL012783	24.8671	4.96748	1.26802	3.9175	8.94725e-05	0.000420667
gene10237	AAEL012784	594.628	-0.692845	0.200701	-3.45212	0.000556191	0.00217947
gene10238	AAEL012782	1706.96	-1.35693	0.396448	-3.42271	0.000619994	0.00239133
gene10239	AAEL012774	426.452	1.45438	0.34629	4.1999	2.67035e-05	0.000141662
gene10240	AAEL012786	66.7243	8.48513	1.04786	8.09762	5.60461e-16	1.22636e-14
gene10245	AAEL018249	1882.27	10.1583	1.08399	9.37127	7.16674e-21	2.36613e-19
gene10246	AAEL017244	832.272	1.48794	0.397608	3.74222	0.000182402	0.000804844
gene10250	AAEL008781	692.115	-8.13102	1.30885	-6.21232	5.22087e-10	5.97936e-09
gene10252	AAEL008777	8700.25	-0.826542	0.244268	-3.38375	0.000715037	0.00270893
gene10253	AAEL008773	10655.7	1.34041	0.228827	5.85773	4.69248e-09	4.70288e-08
gene10256	AAEL008772	186.258	1.42208	0.4476	3.17712	0.00148743	0.00517412
gene10259	AAEL008774	445.942	-2.22653	0.465856	-4.77943	1.75793e-06	1.17481e-05
gene10265	AAEL009214	4480.26	-1.19188	0.395256	-3.01545	0.00256595	0.00836976
gene10276	AAEL014903	21815.6	1.73795	0.262495	6.62087	3.57079e-11	4.71149e-10
gene10277	AAEL014904	2348.96	1.84933	0.158038	11.7018	1.24708e-31	8.65586e-30
gene10280	AAEL013017	2489.1	-0.56389	0.141622	-3.98164	6.84403e-05	0.00032925
gene10281	AAEL013021	4396.86	2.38557	0.691656	3.44907	0.000562519	0.00219815
gene10292	AAEL010132	490.814	1.69537	0.420463	4.03214	5.52717e-05	0.000272397
gene10293	AAEL010127	105.035	-4.54892	0.791567	-5.74673	9.09861e-09	8.69818e-08
gene10296	AAEL010130	1399	3.63952	1.08644	3.34994	0.000808292	0.00302461
gene1030	AAEL006743	2118.55	0.955813	0.175819	5.43635	5.43843e-08	4.61385e-07
gene10315	AAEL009324	4912.33	1.06139	0.20542	5.16691	2.37997e-07	1.83832e-06
gene10316	AAEL013656	15523.1	1.09241	0.299939	3.64212	0.000270405	0.00114508
gene10321	AAEL013655	156.55	-2.34219	0.64991	-3.60387	0.000313517	0.00130907
gene10322	AAEL013662	757.807	-1.7563	0.406723	-4.31817	1.57329e-05	8.69884e-05
gene10324	AAEL015057	1377.48	1.24497	0.402549	3.09271	0.00198339	0.00666474
gene1033	AAEL006718	3635.97	0.621005	0.174623	3.55627	0.000376164	0.00153752
gene10331	AAEL003092	11843.9	2.05438	0.226783	9.0588	1.31889e-19	3.85916e-18
gene10335	AAEL003097	9359.34	-1.41784	0.280699	-5.05109	4.39304e-07	3.23261e-06
gene10336	AAEL003109	41290.3	-0.37328	0.122287	-3.05249	0.00226953	0.00749959
gene10341	AAEL003108	6064.81	0.670937	0.131076	5.11867	3.07703e-07	2.33444e-06
gene10346	AAEL017378	980.041	0.998612	0.307166	3.25105	0.0011498	0.00412166
gene10347	AAEL004297	32643.9	1.16384	0.214561	5.42427	5.81925e-08	4.92853e-07
gene10350	AAEL004302	308.822	-2.96074	0.602664	-4.91275	8.98085e-07	6.25682e-06
gene10353	AAEL004299	1832.21	2.20551	0.367455	6.00213	1.94751e-09	2.07739e-08
gene10355	AAEL004283	3711.08	-1.98232	0.317291	-6.24766	4.1666e-10	4.80884e-09
gene10357	AAEL004304	623.096	-1.14799	0.358014	-3.20654	0.00134343	0.00472609
gene10361	AAEL004287	4054.65	-0.58537	0.101905	-5.74426	9.23255e-09	8.81493e-08
gene10364	AAEL004294	16169.9	-1.35984	0.101786	-13.3598	1.03865e-40	1.18319e-38
gene10365	AAEL004300	6291.99	-0.597856	0.095615	-6.25274	4.03304e-10	4.67638e-09
gene10369	AAEL018319	2508.39	0.336205	0.109178	3.07941	0.00207413	0.00693063
gene10379	AAEL015239	2607.99	1.39302	0.243698	5.71616	1.08957e-08	1.03105e-07
gene10385	AAEL017481	45522.2	1.11846	0.144309	7.75041	9.15971e-15	1.82497e-13
gene10393	AAEL006227	1103.58	0.936839	0.154792	6.05225	1.42834e-09	1.55359e-08
gene10395	AAEL006211	412.64	0.964311	0.321225	3.00198	0.00268229	0.00869414
gene10399	AAEL006224	4657.93	0.897381	0.20385	4.40217	1.07175e-05	6.13727e-05
gene10400	AAEL006221	1290.68	0.725233	0.162609	4.45997	8.19702e-06	4.8326e-05
gene10406	AAEL006215	2.98987	-4.3539	1.32584	-3.28389	0.00102386	0.00372298
gene1041	AAEL017020	2066.02	-1.70483	0.470989	-3.61968	0.000294964	0.00123923
gene10411	AAEL001393	8812.44	-1.38622	0.233635	-5.93326	2.96978e-09	3.05642e-08
gene10413	AAEL001367	2526.58	-0.631077	0.16714	-3.77574	0.000159536	0.000714084
gene10416	AAEL001385	5407.68	-0.712501	0.200402	-3.55536	0.000377459	0.00154155
gene10418	AAEL001383	424.988	-2.12766	0.445219	-4.7789	1.76257e-06	1.17686e-05
gene10420	AAEL001388	1992.91	0.501559	0.107677	4.65798	3.19334e-06	2.0313e-05
gene10422	AAEL001379	10600.1	-1.00686	0.226958	-4.43633	9.15074e-06	5.32238e-05
gene10423	AAEL001381	3769.21	-1.2501	0.121381	-10.2989	7.12489e-25	3.24161e-23
gene10424	AAEL001390	6643.21	-4.45937	0.891066	-5.00454	5.59956e-07	4.04856e-06
gene10425	AAEL001361	6435.43	0.510096	0.15309	3.33201	0.000862206	0.00320147
gene10427	AAEL001368	4159.57	0.626023	0.162633	3.8493	0.000118456	0.000544082
gene10429	AAEL001378	3793.24	-0.790637	0.14679	-5.38618	7.19691e-08	6.00668e-07
gene1043	AAEL011953	11462.2	-0.633057	0.148553	-4.26149	2.03066e-05	0.000109915
gene10431	AAEL001387	2923.03	-1.15748	0.17274	-6.70071	2.07408e-11	2.82662e-10
gene10433	AAEL001374	4262.59	1.47943	0.265234	5.57784	2.43518e-08	2.18391e-07
gene10434	AAEL001375	19115.9	2.20758	0.303841	7.26557	3.71463e-13	6.15243e-12
gene10438	AAEL001359	1363.34	-0.770903	0.244145	-3.15756	0.00159094	0.00549066
gene10442	AAEL017195	9057	1.56171	0.17189	9.0855	1.03227e-19	3.0504e-18
gene10443	AAEL001373	193.765	-4.38332	1.34213	-3.26594	0.001091	0.00393262
gene10450	AAEL009052	266.737	2.52775	0.332569	7.60066	2.94617e-14	5.53028e-13
gene10451	AAEL009051	713.669	0.955576	0.207524	4.60464	4.13177e-06	2.57017e-05
gene10454	AAEL009044	118.807	1.28921	0.394377	3.26897	0.0010794	0.00389768
gene10459	AAEL009041	3043.64	-0.926979	0.187617	-4.94081	7.7798e-07	5.48408e-06
gene10461	AAEL014570	577.416	3.98335	0.664035	5.99871	1.98886e-09	2.11545e-08
gene10462	AAEL014567	39.2329	4.09659	0.627543	6.52799	6.66581e-11	8.49478e-10
gene10467	AAEL014489	6063.34	-1.26872	0.340578	-3.72519	0.000195167	0.000853848
gene10472	AAEL014337	400.163	1.00819	0.336125	2.99945	0.00270466	0.00875524
gene10475	AAEL012697	13.3451	2.94853	0.993801	2.96692	0.00300794	0.00961189
gene10481	AAEL001603	11153.5	-0.806722	0.173998	-4.63639	3.5455e-06	2.23435e-05
gene10484	AAEL001616	21839.1	-1.52871	0.207457	-7.36881	1.72163e-13	2.96331e-12
gene10489	AAEL001619	772.931	0.619825	0.178094	3.48031	0.000500825	0.00198244
gene10490	AAEL001610	489.551	0.772107	0.171322	4.50676	6.58246e-06	3.96249e-05
gene10491	AAEL001618	3273.76	0.869635	0.155722	5.58453	2.34335e-08	2.10661e-07
gene10496	AAEL001625	834.152	-3.50202	0.340967	-10.2708	9.53615e-25	4.28639e-23
gene10497	AAEL001598	853.693	0.85681	0.153754	5.5726	2.50961e-08	2.24257e-07
gene10499	AAEL001604	5489.54	-0.825157	0.192226	-4.29264	1.76558e-05	9.65825e-05
gene10505	AAEL001599	5165.33	0.410076	0.1373	2.98671	0.00281999	0.00907933
gene10508	AAEL001607	786.368	1.50926	0.281119	5.36875	7.92851e-08	6.59884e-07
gene10515	AAEL001629	27153.3	-1.82819	0.232419	-7.86594	3.66326e-15	7.50918e-14
gene10517	AAEL013880	11272.7	1.51019	0.321978	4.69036	2.72724e-06	1.76108e-05
gene10518	AAEL013877	1641.04	0.708458	0.197162	3.59328	0.000326538	0.00135812
gene10519	AAEL017558	7446.46	1.08152	0.165481	6.53562	6.33483e-11	8.09372e-10
gene10529	AAEL013243	799.605	0.739789	0.218384	3.38757	0.000705153	0.00267601
gene10530	AAEL006617	784.773	3.36165	0.463856	7.24717	4.25558e-13	7.00176e-12
gene10531	AAEL006610	2622.55	2.75034	0.260479	10.5588	4.62585e-26	2.33215e-24
gene1054	AAEL010704	4949.33	-0.500671	0.158272	-3.16335	0.00155963	0.00539131
gene10544	AAEL006619	7834.87	-1.23233	0.242462	-5.08258	3.72338e-07	2.78136e-06
gene10547	AAEL006606	51.1646	2.50449	0.558459	4.48464	7.30358e-06	4.35269e-05
gene10550	AAEL006600	6556.97	1.10593	0.17718	6.24181	4.32538e-10	4.98053e-09
gene10554	AAEL006604	6022.51	1.59244	0.176278	9.03366	1.66021e-19	4.80141e-18
gene10555	AAEL006601	2936.83	-0.464706	0.156832	-2.96308	0.00304576	0.0097265
gene10558	AAEL006603	332.48	-2.42293	0.243694	-9.94252	2.71866e-23	1.08768e-21
gene10562	AAEL015584	443.882	-0.868931	0.287065	-3.02695	0.00247035	0.00808502
gene10563	AAEL015583	86.808	-2.55337	0.509714	-5.00942	5.45937e-07	3.95103e-06
gene10578	AAEL010890	1742.9	0.703501	0.208222	3.37861	0.000728531	0.00275237
gene10583	AAEL011504	288.314	-5.94601	0.799065	-7.44121	9.97702e-14	1.77458e-12
gene10585	AAEL011505	2464.15	1.07223	0.254568	4.21197	2.53155e-05	0.000134922
gene1059	AAEL012767	3047.23	1.68839	0.521797	3.23573	0.00121334	0.00431625
gene10592	AAEL003213	904.4	1.71469	0.251555	6.81636	9.33771e-12	1.32711e-10
gene10593	AAEL003226	18.1755	6.43604	1.3542	4.75266	2.00762e-06	1.33036e-05
gene10594	AAEL017438	605.68	1.75148	0.376439	4.65276	3.27524e-06	2.07984e-05
gene10596	AAEL003276	3341.88	1.54961	0.387367	4.00037	6.32438e-05	0.000307123
gene10598	AAEL003227	2544.93	1.9565	0.290774	6.72859	1.71313e-11	2.36494e-10
gene1060	AAEL012771	602.841	1.67219	0.399717	4.18343	2.87139e-05	0.000151146
gene10601	AAEL003273	1096.34	0.762009	0.125798	6.0574	1.3834e-09	1.50909e-08
gene10603	AAEL003212	85.9463	11.4135	1.26048	9.05483	1.36775e-19	3.97873e-18
gene10608	AAEL003251	3900.86	1.32615	0.383285	3.45995	0.000540267	0.00212321
gene10609	AAEL018297	5033.8	0.562497	0.148457	3.78895	0.000151287	0.000679814
gene1061	AAEL012772	8352.69	-3.66262	0.715832	-5.11659	3.11112e-07	2.35911e-06
gene10614	AAEL003253	143.398	1.6196	0.50504	3.20687	0.00134186	0.00472168
gene10617	AAEL003263	27.7741	8.42037	1.22606	6.86784	6.51827e-12	9.4439e-11
gene10619	AAEL003277	3779.84	-1.16269	0.151276	-7.68585	1.51989e-14	2.938e-13
gene10620	AAEL003261	929.643	-1.19466	0.3641	-3.28112	0.00103395	0.00375325
gene10621	AAEL003233	214.898	1.20759	0.323571	3.73207	0.000189915	0.000833573
gene10622	AAEL003220	7058.39	0.951533	0.2318	4.10498	4.04347e-05	0.0002058
gene10625	AAEL003283	5984.27	1.54681	0.336739	4.59351	4.35847e-06	2.69881e-05
gene10627	AAEL003254	1095.73	-1.64531	0.213565	-7.70402	1.31856e-14	2.57889e-13
gene10629	AAEL003235	215.438	5.67356	1.08885	5.21058	1.88252e-07	1.47857e-06
gene1063	AAEL012766	12087.5	3.02407	0.897084	3.37101	0.000748943	0.00282092
gene10631	AAEL003267	18052.3	0.879831	0.20192	4.35733	1.3166e-05	7.39464e-05
gene10638	AAEL003231	5.65117	4.56	1.37541	3.31538	0.000915194	0.00336971
gene10639	AAEL003262	182.289	2.49456	0.429829	5.80362	6.48996e-09	6.43345e-08
gene10641	AAEL003259	506.725	3.68134	0.507622	7.25212	4.10293e-13	6.75806e-12
gene10644	AAEL003282	1084.19	0.550172	0.13558	4.05791	4.95133e-05	0.000246954
gene1065	AAEL012773	4480.3	2.44239	0.442941	5.51403	3.50702e-08	3.05698e-07
gene10660	AAEL003215	912.121	-1.45043	0.329369	-4.40366	1.06438e-05	6.09743e-05
gene10663	AAEL003240	14.2641	6.25369	0.884754	7.06828	1.56865e-12	2.42832e-11
gene10672	AAEL012973	1116.5	0.63329	0.199838	3.16901	0.00152958	0.00529726
gene10674	AAEL012980	10649.5	1.55461	0.181482	8.56619	1.06967e-17	2.66488e-16
gene10675	AAEL012974	2099.48	2.80395	0.219779	12.758	2.81205e-37	2.63925e-35
gene10676	AAEL012979	493.888	-1.20129	0.350429	-3.42805	0.00060794	0.00235277
gene10682	AAEL018327	24779.9	-0.780218	0.1295	-6.02484	1.69282e-09	1.82265e-08
gene10683	AAEL004732	173.401	2.16037	0.626437	3.44866	0.000563383	0.00220088
gene10688	AAEL004720	2033.81	1.12442	0.307754	3.65362	0.000258564	0.0010993
gene10691	AAEL004728	906.723	2.38366	0.310134	7.6859	1.5192e-14	2.938e-13
gene10693	AAEL004733	3647.5	-0.46672	0.142113	-3.28414	0.00102293	0.00372141
gene10698	AAEL004729	7160.44	-3.08625	0.966548	-3.19306	0.00140772	0.00492324
gene10699	AAEL004709	16141.7	-0.466322	0.120358	-3.87444	0.000106868	0.000495894
gene1070	AAEL012768	42.3108	3.80302	0.583029	6.52288	6.89706e-11	8.78198e-10
gene10710	AAEL005964	3980.35	-4.56893	1.01305	-4.51008	6.48028e-06	3.9057e-05
gene10716	AAEL005968	840.174	0.913993	0.166982	5.47361	4.40965e-08	3.78844e-07
gene10718	AAEL005957	320.62	6.15654	0.307417	20.0266	3.22671e-89	1.66042e-86
gene10721	AAEL005961	208033	-3.39477	1.05603	-3.21464	0.00130607	0.00461422
gene10725	AAEL005956	426.714	-2.8947	0.447236	-6.47241	9.64497e-11	1.20926e-09
gene10726	AAEL005958	1196.38	-0.479797	0.128793	-3.72533	0.000195064	0.000853646
gene10731	AAEL001636	28299.4	0.705311	0.221456	3.18488	0.00144813	0.00505389
gene10732	AAEL017363	23446.7	0.842691	0.227205	3.70894	0.000208126	0.000904181
gene10737	AAEL001645	1957.41	-0.645387	0.136599	-4.7247	2.30457e-06	1.50898e-05
gene10741	AAEL001671	563.899	2.73126	0.308226	8.86122	7.9141e-19	2.171e-17
gene10742	AAEL001666	3966.98	4.62806	1.36288	3.39579	0.000684311	0.00260775
gene10754	AAEL001641	10883.2	1.91535	0.224449	8.53356	1.41917e-17	3.50633e-16
gene10755	AAEL001656	4736.87	-5.61038	0.379408	-14.7872	1.77266e-49	3.00606e-47
gene10757	AAEL001648	12520.8	1.11668	0.165873	6.73214	1.67186e-11	2.3101e-10
gene1076	AAEL008110	23236.5	-1.3239	0.128682	-10.2882	7.96732e-25	3.61387e-23
gene10764	AAEL017224	341.151	1.01307	0.288811	3.50772	0.00045196	0.00180917
gene10765	AAEL001667	49.0985	3.81204	1.02776	3.70908	0.000208014	0.000903958
gene10768	AAEL001650	11.8138	4.13006	1.36293	3.03029	0.00244319	0.00800785
gene10769	AAEL001668	50537.5	0.951565	0.235859	4.03447	5.47251e-05	0.00027006
gene10778	AAEL010721	12.2156	-5.25631	1.22032	-4.30731	1.65249e-05	9.09629e-05
gene1078	AAEL008111	2686.96	-2.48023	0.660601	-3.7545	0.000173685	0.000771859
gene10781	AAEL013725	982.103	0.737116	0.17113	4.30734	1.65231e-05	9.09629e-05
gene10782	AAEL017141	837.961	-2.12115	0.493899	-4.2947	1.74928e-05	9.57961e-05
gene10783	AAEL013723	24772.4	-1.13556	0.30581	-3.71328	0.000204589	0.000890891
gene10785	AAEL013724	479.517	-2.20041	0.227396	-9.67657	3.7924e-22	1.40781e-20
gene10786	AAEL013722	21.7608	-4.45625	0.916035	-4.86472	1.1462e-06	7.86427e-06
gene10789	AAEL014170	88.8266	-5.4178	1.08497	-4.99352	5.92884e-07	4.27215e-06
gene10790	AAEL014171	159.173	3.40711	0.741922	4.59227	4.38451e-06	2.71381e-05
gene10796	AAEL014279	966.424	1.16288	0.349448	3.32775	0.000875491	0.00324837
gene10798	AAEL012911	5156.38	1.18969	0.302733	3.92982	8.50102e-05	0.000401331
gene10803	AAEL008886	1391.28	1.94512	0.197377	9.85487	6.53008e-23	2.53772e-21
gene1081	AAEL008103	125003	1.82816	0.221926	8.2377	1.75551e-16	4.01187e-15
gene10811	AAEL008887	17843.6	-0.925716	0.256316	-3.61162	0.000304294	0.00127448
gene10812	AAEL008880	4289.92	0.882085	0.239844	3.67774	0.000235307	0.00100992
gene10822	AAEL009803	4.16424	-5.68158	1.4399	-3.94581	7.95293e-05	0.000377967
gene10825	AAEL009795	4755.07	1.60102	0.3598	4.44974	8.5975e-06	5.04326e-05
gene10834	AAEL009796	9.3561	5.1684	1.34107	3.85395	0.000116228	0.000535218
gene10838	AAEL009785	4214.59	0.760491	0.164408	4.62564	3.73442e-06	2.34056e-05
gene1084	AAEL008099	4210.12	1.63144	0.144094	11.3221	1.02053e-29	6.37215e-28
gene10845	AAEL002904	16665.1	5.84809	0.646308	9.04845	1.45008e-19	4.21002e-18
gene10846	AAEL002886	28391	0.699892	0.205945	3.39844	0.00067771	0.0025859
gene10847	AAEL002888	1540.46	0.765758	0.164511	4.65474	3.24387e-06	2.06168e-05
gene1085	AAEL008101	333.284	1.26515	0.351656	3.5977	0.000321043	0.00133713
gene10856	AAEL002912	1737.71	1.06834	0.26251	4.06973	4.70671e-05	0.000236333
gene10857	AAEL002901	1393.74	1.16216	0.181874	6.38992	1.65974e-10	2.01368e-09
gene10861	AAEL002893	399.387	1.23649	0.287784	4.29657	1.7346e-05	9.50621e-05
gene10862	AAEL002899	335.024	-2.2951	0.50796	-4.51827	6.2348e-06	3.77146e-05
gene10863	AAEL002920	37.0663	-1.9029	0.53165	-3.57924	0.000344591	0.00142447
gene10864	AAEL002918	5148.45	-0.93643	0.221759	-4.22274	2.41349e-05	0.00012923
gene10865	AAEL017429	1054.66	-1.62406	0.529823	-3.06528	0.00217469	0.00722298
gene10866	AAEL002892	9117.29	1.76401	0.181977	9.69359	3.21039e-22	1.19473e-20
gene10869	AAEL002910	841.118	1.02787	0.156203	6.58031	4.69472e-11	6.07627e-10
gene10871	AAEL002894	3330.04	0.637805	0.205911	3.09748	0.00195171	0.00657161
gene10878	AAEL002895	10545.2	-5.26501	0.188878	-27.8752	5.33482e-171	9.95144e-168
gene10879	AAEL002913	7841.9	1.03186	0.280937	3.67291	0.000239809	0.00102776
gene10888	AAEL011459	4795.38	-1.1428	0.194867	-5.8645	4.50498e-09	4.52104e-08
gene10891	AAEL011446	133.071	1.95113	0.607223	3.21321	0.00131262	0.00463296
gene10893	AAEL011463	131.047	2.05248	0.295737	6.94023	3.9145e-12	5.801e-11
gene10895	AAEL017308	53.334	-2.55747	0.791715	-3.23029	0.00123666	0.00439293
gene10899	AAEL011457	2393.72	1.74232	0.338714	5.14393	2.69054e-07	2.06325e-06
gene109	AAEL013517	2786.11	1.73416	0.533989	3.24755	0.00116403	0.00416068
gene10900	AAEL011447	106303	1.74545	0.237654	7.34451	2.06518e-13	3.52616e-12
gene10901	AAEL017309	203.296	1.44729	0.439666	3.29179	0.000995516	0.00363052
gene10908	AAEL011452	1783.97	2.02551	0.354782	5.70916	1.13533e-08	1.07224e-07
gene10909	AAEL011448	4765.75	1.51255	0.447975	3.37642	0.000734353	0.00277296
gene10910	AAEL017998	130.082	3.58395	1.16701	3.07105	0.00213306	0.0071037
gene10913	AAEL010248	454.382	5.2218	0.561467	9.30028	1.40079e-20	4.49549e-19
gene10915	AAEL010244	10234.6	-0.958153	0.307445	-3.1165	0.00183011	0.00621122
gene10925	AAEL010254	1363.71	1.24263	0.208575	5.9577	2.55806e-09	2.67137e-08
gene10933	AAEL005981	10382.9	-1.28616	0.313559	-4.10182	4.09917e-05	0.000208493
gene10935	AAEL005976	1514.9	0.565878	0.147557	3.83498	0.000125576	0.000574662
gene10936	AAEL005980	506.912	0.942306	0.310922	3.03068	0.00244003	0.00800099
gene10937	AAEL005985	11619	-0.816061	0.156641	-5.20975	1.89093e-07	1.48362e-06
gene10939	AAEL005988	897.99	1.3532	0.391623	3.45535	0.000549576	0.00215654
gene10945	AAEL010802	762.996	-1.68136	0.263756	-6.3747	1.83317e-10	2.2133e-09
gene10948	AAEL010798	7884.37	1.05562	0.116122	9.09063	9.84655e-20	2.92127e-18
gene10951	AAEL010805	644.636	-0.96139	0.230499	-4.1709	3.03398e-05	0.000158863
gene10953	AAEL010804	2828.24	1.88503	0.369863	5.09658	3.45849e-07	2.60136e-06
gene10958	AAEL010796	2099.74	-0.636464	0.105356	-6.04108	1.53087e-09	1.65905e-08
gene1096	AAEL015054	534.131	-1.43302	0.361668	-3.96226	7.4245e-05	0.00035432
gene10961	AAEL009492	4236.54	-0.501527	0.147984	-3.38907	0.000701294	0.00266431
gene10965	AAEL009486	14785	-1.04412	0.11647	-8.96473	3.11054e-19	8.7253e-18
gene10966	AAEL009480	1398.56	-1.37278	0.385778	-3.55847	0.000373028	0.00152638
gene1097	AAEL017220	86.8208	-3.50744	0.675509	-5.19229	2.07722e-07	1.61956e-06
gene10970	AAEL009487	56123.1	0.632033	0.202183	3.12605	0.0017717	0.00603633
gene10971	AAEL009493	5.81547	-4.38695	1.22219	-3.58941	0.000331425	0.00137614
gene10976	AAEL009491	297.39	3.23632	0.974386	3.3214	0.000895677	0.00331092
gene10978	AAEL009484	15.2755	-5.43629	0.938884	-5.79016	7.03192e-09	6.89923e-08
gene10980	AAEL014524	48.4536	2.37239	0.646567	3.66921	0.000243299	0.00104033
gene10982	AAEL014522	1125.47	-2.46834	0.325296	-7.58798	3.24932e-14	6.08402e-13
gene10984	AAEL010998	34.1016	-2.22124	0.747772	-2.97048	0.00297334	0.00951967
gene10985	AAEL010997	1896.72	-2.94175	0.580908	-5.06405	4.1045e-07	3.03526e-06
gene10991	AAEL011001	610.214	-1.89186	0.331405	-5.70859	1.13917e-08	1.07458e-07
gene10992	AAEL011006	6309.55	-2.01133	0.177985	-11.3006	1.30334e-29	8.07043e-28
gene10996	AAEL013221	127138	1.72644	0.190601	9.05786	1.33036e-19	3.88511e-18
gene10998	AAEL013226	5316.66	-1.37038	0.278611	-4.91861	8.71628e-07	6.09527e-06
gene11	AAEL009964	12221.6	-0.618563	0.197984	-3.12431	0.00178221	0.0060666
gene110	AAEL013515	528.764	3.96797	0.829573	4.78315	1.72574e-06	1.15485e-05
gene11001	AAEL013224	122.211	-1.26527	0.415768	-3.04321	0.00234071	0.0077075
gene11003	AAEL013218	649.94	-3.41964	0.399974	-8.54966	1.23453e-17	3.06029e-16
gene11005	AAEL017268	119.63	1.64393	0.537951	3.05591	0.00224382	0.00742946
gene11006	AAEL005547	4510	-1.0646	0.283715	-3.75234	0.000175193	0.000777171
gene1101	AAEL007138	6.18425	4.04429	1.25311	3.2274	0.00124922	0.00443437
gene11016	AAEL005541	1910.82	0.633841	0.195402	3.24379	0.00117952	0.004212
gene11026	AAEL005533	1254.71	-7.47405	1.09414	-6.83098	8.43366e-12	1.20206e-10
gene11028	AAEL005536	953.078	-5.00057	0.483429	-10.344	4.45734e-25	2.07218e-23
gene11030	AAEL005552	2152.07	2.07442	0.196088	10.579	3.72886e-26	1.92546e-24
gene11031	AAEL007191	5334.08	-4.58556	0.203602	-22.5222	2.51501e-112	1.87657e-109
gene11032	AAEL007197	7480.53	-2.28481	0.241306	-9.46851	2.83861e-21	9.8057e-20
gene11034	AAEL007189	8473.41	-1.97563	0.217688	-9.07552	1.13132e-19	3.33651e-18
gene11035	AAEL007195	208.756	-3.69062	0.709027	-5.20518	1.93804e-07	1.51818e-06
gene11037	AAEL017369	5.62359	5.04166	1.42514	3.53767	0.000403678	0.00163565
gene1104	AAEL007134	3378.64	-1.16393	0.124671	-9.33605	9.99963e-21	3.26531e-19
gene11042	AAEL008842	11135.2	-0.872811	0.215664	-4.04709	5.1859e-05	0.000257706
gene11045	AAEL008852	3636.56	1.49961	0.166012	9.03315	1.66803e-19	4.81469e-18
gene11046	AAEL008840	1502	1.23745	0.218979	5.65099	1.59526e-08	1.47497e-07
gene1105	AAEL007136	2726.06	2.27678	0.160334	14.2003	9.12658e-46	1.30958e-43
gene11050	AAEL008849	10532.7	0.833499	0.217218	3.83715	0.000124471	0.000569778
gene11051	AAEL016994	55201.7	-6.47981	1.14681	-5.6503	1.60171e-08	1.47819e-07
gene11053	AAEL008854	20686.2	0.615571	0.0707342	8.70258	3.2441e-18	8.40482e-17
gene11057	AAEL008838	396.223	-0.71601	0.207382	-3.45261	0.000555195	0.0021763
gene11058	AAEL008834	1682.52	0.713256	0.128901	5.53334	3.14186e-08	2.7645e-07
gene11059	AAEL008844	158206	-6.26967	0.966627	-6.48613	8.8068e-11	1.10719e-09
gene1106	AAEL007135	29676.9	0.810977	0.207451	3.90925	9.25836e-05	0.000433655
gene11060	AAEL008841	3235.54	0.915046	0.196966	4.64571	3.38916e-06	2.14307e-05
gene11061	AAEL008853	15648.4	2.01384	0.17719	11.3654	6.21525e-30	3.96368e-28
gene11067	AAEL008620	6614.38	1.58293	0.31398	5.04151	4.61862e-07	3.39024e-06
gene1107	AAEL007139	83.0818	2.08238	0.590562	3.52609	0.000421738	0.00170051
gene11071	AAEL013883	1282.26	-0.993875	0.192738	-5.1566	2.51472e-07	1.93538e-06
gene11072	AAEL013884	996.72	3.26376	0.353243	9.23943	2.47817e-20	7.78564e-19
gene11077	AAEL009579	489.728	0.572664	0.176864	3.23788	0.00120421	0.00429093
gene11079	AAEL009584	1680.1	1.04838	0.16237	6.45676	1.0697e-10	1.33471e-09
gene1108	AAEL007129	998.449	-1.60405	0.535093	-2.99771	0.00272016	0.00880159
gene11082	AAEL009247	350.276	2.19328	0.280996	7.80537	5.93258e-15	1.198e-13
gene11083	AAEL009251	217.201	2.29903	0.521179	4.41121	1.02794e-05	5.90227e-05
gene11084	AAEL009249	2812.6	1.04787	0.297247	3.52526	0.000423071	0.00170542
gene11085	AAEL009250	246.318	2.5802	0.402275	6.41402	1.41729e-10	1.74939e-09
gene11086	AAEL009248	1175.71	1.13429	0.263452	4.30548	1.66623e-05	9.16183e-05
gene11093	AAEL012405	30.2329	2.91877	0.819654	3.56098	0.000369477	0.0015138
gene11094	AAEL009647	2641.1	2.27818	0.159578	14.2763	3.07622e-46	4.54519e-44
gene11097	AAEL009653	44853.3	2.56301	0.376212	6.81269	9.57897e-12	1.35752e-10
gene11098	AAEL009646	20662.9	0.756144	0.108452	6.97217	3.12088e-12	4.67599e-11
gene11099	AAEL009655	83.4675	-2.16757	0.557385	-3.88882	0.000100731	0.0004699
gene1110	AAEL007141	1357.34	-1.14462	0.200523	-5.70816	1.14202e-08	1.07591e-07
gene11100	AAEL017994	1084.73	1.83454	0.320924	5.71644	1.08776e-08	1.02999e-07
gene11104	AAEL009650	155.148	1.3416	0.345415	3.88403	0.000102738	0.000478515
gene11105	AAEL009657	562.159	1.23197	0.205124	6.00597	1.90189e-09	2.03163e-08
gene11106	AAEL009648	6351.21	0.819072	0.254747	3.21523	0.00130339	0.00460588
gene11107	AAEL009651	10438.6	1.99117	0.287637	6.92249	4.4376e-12	6.56317e-11
gene1112	AAEL007130	2465.19	0.684031	0.143458	4.76816	1.85921e-06	1.23696e-05
gene11123	AAEL013554	242.843	2.41015	0.589262	4.09011	4.31162e-05	0.00021848
gene1113	AAEL007127	2002.69	1.43185	0.247914	5.77559	7.66824e-09	7.44039e-08
gene11132	AAEL013561	6772.21	-0.659919	0.162932	-4.05028	5.11565e-05	0.000254639
gene11133	AAEL013560	748.558	1.48067	0.179327	8.25681	1.4962e-16	3.44033e-15
gene11137	AAEL013559	160476	-1.33679	0.346253	-3.86075	0.000113041	0.000521779
gene11148	AAEL007891	1619.69	-1.07666	0.266359	-4.04212	5.29694e-05	0.000262264
gene11153	AAEL007892	764.956	3.36506	0.513995	6.54688	5.87529e-11	7.51946e-10
gene11155	AAEL007898	313683	-1.27232	0.390772	-3.25593	0.00113023	0.00405736
gene11156	AAEL007905	949.687	-1.65522	0.502185	-3.29604	0.000980576	0.00358129
gene11161	AAEL018148	917.265	-1.35254	0.355975	-3.79954	0.000144965	0.000653431
gene11162	AAEL007896	1335.46	-0.923406	0.23256	-3.97061	7.16881e-05	0.000343105
gene11168	AAEL007904	2105.13	1.20493	0.235249	5.12193	3.02417e-07	2.29902e-06
gene1117	AAEL006829	27604	1.12454	0.312392	3.59977	0.000318498	0.00132764
gene11170	AAEL017976	209.75	-3.00076	1.01504	-2.95631	0.00311342	0.00990865
gene11172	AAEL017974	140.983	-3.09512	1.012	-3.05842	0.00222508	0.00737885
gene11173	AAEL017975	1140.99	-1.6087	0.506531	-3.17591	0.00149369	0.00519226
gene11175	AAEL012339	27.0289	2.32206	0.655444	3.54273	0.000396012	0.00160851
gene11177	AAEL012313	3972.71	-0.559655	0.146894	-3.80994	0.000139003	0.000628968
gene11178	AAEL012315	1390.96	0.840441	0.190578	4.40996	1.03392e-05	5.92972e-05
gene11179	AAEL012311	53316.1	-1.31221	0.291597	-4.50007	6.79305e-06	4.07774e-05
gene11180	AAEL012318	755.004	2.97309	0.30082	9.88327	4.92008e-23	1.93217e-21
gene11181	AAEL012312	9618.27	1.10424	0.122086	9.04478	1.49971e-19	4.34567e-18
gene11183	AAEL012316	92.8826	3.58256	1.16546	3.07395	0.00211243	0.00704444
gene11192	AAEL013491	11261.5	1.21817	0.307387	3.96299	7.40161e-05	0.000353341
gene11193	AAEL013486	2872.83	1.67518	0.357595	4.68457	2.80543e-06	1.81079e-05
gene11194	AAEL013484	8624.38	2.19774	0.43746	5.02385	5.06448e-07	3.70114e-06
gene11200	AAEL015283	7.54754	4.43171	1.38683	3.19558	0.00139549	0.00488438
gene11206	AAEL007926	39.2082	5.09688	0.641117	7.95	1.86517e-15	3.93691e-14
gene11211	AAEL007920	3484.71	-1.01697	0.191391	-5.31358	1.07493e-07	8.78006e-07
gene11215	AAEL012016	2780.68	-1.21545	0.191948	-6.33218	2.41723e-10	2.88471e-09
gene11217	AAEL012012	1446.9	-0.966975	0.25596	-3.77783	0.0001582	0.000709379
gene11218	AAEL012014	10723.4	-6.74191	0.502686	-13.4118	5.15792e-41	6.01341e-39
gene11219	AAEL012017	2848.92	-7.39083	0.654337	-11.2951	1.38673e-29	8.5161e-28
gene11226	AAEL014838	6108.7	1.98395	0.335938	5.90571	3.51139e-09	3.58172e-08
gene11233	AAEL009364	5786.79	0.585619	0.11321	5.17284	2.30557e-07	1.78825e-06
gene11236	AAEL009360	575.296	1.44327	0.23265	6.20363	5.51766e-10	6.27113e-09
gene11243	AAEL009368	4441.53	0.488199	0.146742	3.32692	0.000878125	0.00325572
gene11244	AAEL009363	988.901	-1.54342	0.335317	-4.60287	4.16709e-06	2.58998e-05
gene11246	AAEL002455	7594.07	0.786659	0.254489	3.09113	0.001994	0.00669586
gene11247	AAEL002456	1964.46	-1.2006	0.359042	-3.34391	0.000826066	0.00308184
gene11257	AAEL002443	386.482	-1.31184	0.347769	-3.77215	0.000161849	0.000724001
gene11258	AAEL002451	1195.23	2.34869	0.469526	5.00226	5.66628e-07	4.09283e-06
gene1126	AAEL006823	140.441	1.55073	0.497523	3.1169	0.00182761	0.00620414
gene11261	AAEL002450	1325.18	-0.518324	0.139578	-3.71351	0.000204403	0.00089034
gene11265	AAEL002436	27873.8	-0.739848	0.216345	-3.41977	0.000626751	0.00241173
gene11266	AAEL017469	18.787	-2.88413	0.928448	-3.1064	0.0018938	0.00639974
gene11270	AAEL002448	84.6167	3.11983	0.620654	5.02669	4.99027e-07	3.64869e-06
gene11273	AAEL002446	3873.3	0.783645	0.192204	4.07715	4.55918e-05	0.000229698
gene11277	AAEL011729	230.366	2.79767	0.358808	7.79713	6.33318e-15	1.27544e-13
gene11278	AAEL011719	423.468	1.42309	0.254815	5.5848	2.33971e-08	2.1054e-07
gene1128	AAEL006825	7185.2	-1.64742	0.239498	-6.87866	6.04198e-12	8.78796e-11
gene11289	AAEL014520	494.503	3.29837	0.380203	8.67529	4.12511e-18	1.05772e-16
gene11295	AAEL003367	4398.2	-1.07485	0.201194	-5.34237	9.17385e-08	7.58877e-07
gene11296	AAEL003361	1324.5	1.49547	0.238801	6.26241	3.79082e-10	4.40923e-09
gene11297	AAEL003368	22462	-0.652861	0.199329	-3.27529	0.00105554	0.00382231
gene1130	AAEL006819	420.152	1.5078	0.219676	6.86373	6.70859e-12	9.71021e-11
gene11301	AAEL003380	336.239	1.81713	0.21428	8.48017	2.2487e-17	5.47427e-16
gene11304	AAEL003378	375.342	-1.3291	0.32567	-4.08111	4.48208e-05	0.000226196
gene11309	AAEL003385	5216.69	0.722523	0.151962	4.75463	1.98812e-06	1.31919e-05
gene11312	AAEL003387	28866.6	-1.92541	0.175803	-10.9521	6.49128e-28	3.65545e-26
gene11318	AAEL003396	78937.8	1.95075	0.265672	7.3427	2.09334e-13	3.56609e-12
gene1132	AAEL006512	5091.01	0.83291	0.187194	4.44945	8.60904e-06	5.04804e-05
gene11320	AAEL003389	31.2712	3.9941	1.29771	3.07781	0.00208527	0.00696318
gene11322	AAEL003397	1625.76	0.523316	0.162421	3.22196	0.00127317	0.00451243
gene11327	AAEL003394	1277.77	-3.30575	0.232968	-14.1897	1.06055e-45	1.50729e-43
gene11329	AAEL003399	12.0845	4.37858	0.989452	4.42526	9.63277e-06	5.55912e-05
gene11330	AAEL003365	1023.86	2.15208	0.222732	9.66222	4.36289e-22	1.60759e-20
gene11335	AAEL012877	2779.99	0.919993	0.267567	3.43837	0.000585235	0.00227493
gene11336	AAEL012873	226.436	-3.19185	0.824861	-3.86956	0.000109032	0.000505031
gene11338	AAEL012874	532.269	1.66502	0.246588	6.75224	1.45576e-11	2.02652e-10
gene11339	AAEL017400	949.929	0.763232	0.207247	3.68271	0.000230766	0.000992636
gene1134	AAEL006531	7119.36	0.687443	0.123403	5.57073	2.53681e-08	2.26103e-07
gene11341	AAEL012879	1704.07	1.02333	0.27875	3.67112	0.000241488	0.00103377
gene11343	AAEL012876	770.573	1.25728	0.203606	6.17508	6.61313e-10	7.46504e-09
gene11346	AAEL012882	2231.51	1.40786	0.166651	8.448	2.96345e-17	7.17914e-16
gene11355	AAEL011248	15715.7	-0.855048	0.161517	-5.29387	1.19754e-07	9.72301e-07
gene11356	AAEL011254	2923.54	1.03197	0.230931	4.46875	7.86781e-06	4.66103e-05
gene11357	AAEL011255	13865.2	2.22179	0.178418	12.4527	1.35144e-35	1.13941e-33
gene11359	AAEL011256	229.04	2.35362	0.401107	5.8678	4.41614e-09	4.43785e-08
gene1136	AAEL006511	65311.9	2.18257	0.174915	12.4779	9.85932e-36	8.45578e-34
gene11362	AAEL012799	52.7675	5.55635	0.791629	7.01888	2.23659e-12	3.41274e-11
gene11365	AAEL012137	3102.74	-0.524165	0.124739	-4.20208	2.64475e-05	0.000140354
gene11367	AAEL012138	4414.27	-1.65651	0.313233	-5.28843	1.23369e-07	9.97312e-07
gene11368	AAEL012142	705.886	-0.808307	0.23603	-3.4246	0.000615703	0.00237788
gene11369	AAEL012136	152.752	4.16281	0.471466	8.82951	1.05139e-18	2.85272e-17
gene11373	AAEL001022	4292.9	-1.33842	0.331687	-4.03518	5.45605e-05	0.000269363
gene11374	AAEL001045	244.135	2.17435	0.662638	3.28135	0.00103313	0.0037521
gene11378	AAEL001036	1974.06	0.649368	0.109209	5.94607	2.74652e-09	2.84975e-08
gene1138	RU008	501	1.18766	0.262957	4.51654	6.28593e-06	3.79624e-05
gene11380	AAEL001029	1053.08	1.23115	0.292789	4.20491	2.61188e-05	0.000138758
gene11382	AAEL001050	1242.27	-1.93799	0.406636	-4.76592	1.8799e-06	1.25017e-05
gene11383	AAEL001039	526.863	0.912975	0.16166	5.64751	1.62786e-08	1.49954e-07
gene11387	AAEL001016	904.931	0.649128	0.206416	3.14476	0.00166224	0.00570509
gene11388	AAEL001044	7611.49	1.18104	0.149759	7.88629	3.11298e-15	6.45208e-14
gene1139	AAEL006522	20236.3	1.7321	0.212157	8.16422	3.23508e-16	7.2271e-15
gene11390	AAEL001020	3418.88	0.747473	0.239476	3.12128	0.00180064	0.00612513
gene11394	AAEL001032	4356.36	1.31473	0.163494	8.0415	8.87424e-16	1.90547e-14
gene11398	AAEL001031	4176.08	-4.1052	0.983494	-4.1741	2.99165e-05	0.000156812
gene114	AAEL013520	0.918497	3.29233	0.992126	3.31846	0.000905157	0.00334024
gene11400	AAEL001037	4400.04	2.26624	0.171648	13.2029	8.44732e-40	8.94038e-38
gene11404	AAEL001041	5484.6	0.876528	0.292052	3.00127	0.00268853	0.00871246
gene11406	AAEL001026	240.917	3.00895	0.569855	5.2802	1.29041e-07	1.03922e-06
gene1141	AAEL006516	19531.1	-1.83485	0.140788	-13.0327	7.97546e-39	8.09645e-37
gene11411	AAEL001017	4343.77	1.29244	0.340034	3.80091	0.000144168	0.000650832
gene11412	AAEL001052	3893.4	1.44367	0.181163	7.9689	1.60087e-15	3.39343e-14
gene11414	AAEL001047	6036.48	2.1289	0.229025	9.2955	1.46517e-20	4.68194e-19
gene11415	AAEL013576	295.538	-4.74783	0.359542	-13.2052	8.18661e-40	8.72634e-38
gene11418	AAEL013574	11030.2	1.76083	0.28841	6.10529	1.02617e-09	1.13182e-08
gene1143	AAEL006518	2239.19	1.30297	0.159532	8.16745	3.14972e-16	7.04697e-15
gene11430	AAEL015006	1782.43	2.93562	0.45632	6.43324	1.24916e-10	1.54827e-09
gene11437	AAEL013570	6106.26	12.0578	0.864061	13.9548	2.94041e-44	3.98906e-42
gene11439	AAEL014190	788.891	2.1606	0.416102	5.19248	2.07512e-07	1.61877e-06
gene11442	AAEL012232	1301.78	0.802982	0.216271	3.71286	0.000204933	0.000892129
gene11446	AAEL012226	2762.97	0.50146	0.120496	4.16162	3.15994e-05	0.000164765
gene11447	AAEL012227	5777.31	1.12732	0.219711	5.13094	2.88296e-07	2.19726e-06
gene11450	AAEL012224	123.983	1.31025	0.431682	3.03521	0.00240368	0.00789394
gene11452	AAEL011080	794.968	1.89517	0.298042	6.35874	2.03422e-10	2.44221e-09
gene11456	AAEL011069	9525.24	-0.88712	0.220957	-4.01489	5.94727e-05	0.000290701
gene11462	AAEL015231	620.615	2.44424	0.369123	6.62175	3.54975e-11	4.68787e-10
gene1147	AAEL006510	63853.3	-0.911043	0.151856	-5.9994	1.98051e-09	2.10807e-08
gene11472	AAEL005209	585.229	-2.717	0.339685	-7.99858	1.25858e-15	2.68312e-14
gene11476	AAEL005210	1886.59	1.93117	0.602901	3.20313	0.00135943	0.00477449
gene11477	AAEL005181	34882.6	-1.49815	0.268104	-5.58796	2.29752e-08	2.0704e-07
gene11479	AAEL005206	4924.28	-1.28948	0.27552	-4.68018	2.86626e-06	1.84686e-05
gene11480	AAEL005174	13142.4	-2.65614	0.315688	-8.41383	3.96832e-17	9.52078e-16
gene11482	AAEL005173	7670.2	-1.19539	0.202679	-5.89795	3.68042e-09	3.7388e-08
gene11484	AAEL005175	22997	-1.49138	0.272882	-5.46528	4.62167e-08	3.95919e-07
gene11486	AAEL005204	16124.5	-2.06597	0.246239	-8.39011	4.85674e-17	1.15593e-15
gene11492	AAEL005172	3187.45	-1.20632	0.192442	-6.26849	3.64569e-10	4.25701e-09
gene11494	AAEL005194	570.075	2.3262	0.442736	5.25414	1.48714e-07	1.18614e-06
gene11498	AAEL018333	2044	2.25772	0.306583	7.36415	1.78273e-13	3.06142e-12
gene11499	AAEL005180	2760.26	-0.780801	0.129398	-6.03413	1.59823e-09	1.72829e-08
gene1150	AAEL006515	464.677	0.555067	0.159422	3.48174	0.000498165	0.00197296
gene11501	AAEL005187	9191.09	1.1688	0.206538	5.65901	1.52251e-08	1.4112e-07
gene11505	AAEL005198	109.658	1.63228	0.534725	3.05255	0.00226903	0.00749959
gene11511	AAEL005212	102.249	3.90649	1.27833	3.05593	0.00224362	0.00742946
gene11514	AAEL014289	195.723	-1.16288	0.272935	-4.26065	2.03837e-05	0.000110292
gene11519	AAEL012759	18.9413	-2.53861	0.809463	-3.13616	0.00171173	0.0058588
gene11521	AAEL016972	2202.18	0.780865	0.230764	3.38383	0.000714833	0.00270885
gene11527	AAEL000575	1578.85	4.17904	0.315451	13.2478	4.6439e-40	5.05846e-38
gene11528	AAEL000573	37.3507	2.15715	0.66872	3.22579	0.00125625	0.00445825
gene11529	AAEL000589	6473.13	0.668933	0.220806	3.02951	0.00244953	0.00802509
gene1153	AAEL006535	2581.84	1.44333	0.32504	4.44048	8.97577e-06	5.23429e-05
gene11531	AAEL000569	4574.08	-4.03346	0.186004	-21.6849	2.85073e-104	1.9337e-101
gene1154	AAEL017445	654.625	-2.29536	0.352564	-6.51048	7.49123e-11	9.48995e-10
gene11540	AAEL000580	453.43	2.20349	0.536779	4.10503	4.04265e-05	0.0002058
gene11541	AAEL000576	1985.88	-1.88433	0.300031	-6.28045	3.37586e-10	3.96469e-09
gene11546	AAEL000572	12973.8	-0.601497	0.167424	-3.59265	0.000327336	0.00136051
gene11551	AAEL000594	1012.7	-0.852028	0.256777	-3.31816	0.000906129	0.00334211
gene11552	AAEL000593	1401.24	-0.824739	0.248091	-3.32435	0.000886259	0.0032818
gene11554	AAEL000568	1195.08	-0.97236	0.222237	-4.37534	1.21246e-05	6.864e-05
gene11559	AAEL001759	80352.9	1.86573	0.265552	7.02585	2.12768e-12	3.25656e-11
gene1156	AAEL006519	8655.62	0.53808	0.116801	4.6068	4.08905e-06	2.54466e-05
gene11562	AAEL001749	4672.11	-0.938571	0.170285	-5.51177	3.55238e-08	3.09417e-07
gene11564	AAEL001782	3084.64	-0.519568	0.14157	-3.67005	0.0002425	0.00103721
gene11566	AAEL001769	14954.9	0.574983	0.178879	3.21437	0.0013073	0.00461746
gene11567	AAEL001763	5770.92	-1.8212	0.490684	-3.71156	0.000205988	0.000895675
gene1157	AAEL017001	1719.07	-1.77889	0.556999	-3.19371	0.00140459	0.00491342
gene11571	AAEL001779	23273	-1.25328	0.124556	-10.062	8.13122e-24	3.36128e-22
gene11575	AAEL001766	5042.14	-1.61997	0.471753	-3.43395	0.00059486	0.00231054
gene11578	AAEL001787	2157.91	-0.680061	0.218446	-3.11318	0.00185082	0.00627527
gene11579	AAEL018272	21333.3	0.577064	0.151001	3.82158	0.000132601	0.000603776
gene11584	AAEL001751	1793.39	1.07905	0.154799	6.97064	3.15512e-12	4.72256e-11
gene11587	AAEL017164	6524.94	0.309493	0.0905048	3.41963	0.000627053	0.00241173
gene11589	AAEL001780	1305.62	1.87601	0.419044	4.47687	7.57464e-06	4.49806e-05
gene1159	AAEL006526	11492.5	-1.94806	0.547911	-3.55543	0.000377357	0.00154155
gene11592	AAEL001776	1041.44	1.61566	0.421891	3.82957	0.000128369	0.000586541
gene11596	AAEL001752	9526.25	-0.776981	0.108553	-7.15763	8.20836e-13	1.30869e-11
gene11602	AAEL008013	9139.84	-2.1489	0.619611	-3.46814	0.000524069	0.00206623
gene11605	AAEL007407	20285.8	-1.7984	0.52719	-3.41129	0.000646554	0.00247421
gene11606	AAEL007410	6745.38	-0.635726	0.186127	-3.41555	0.000636539	0.00244443
gene11608	AAEL017007	141800	-3.59814	0.611017	-5.88878	3.89056e-09	3.93086e-08
gene1161	AAEL018052	2243.8	0.989348	0.236312	4.18662	2.83141e-05	0.00014941
gene11610	AAEL007408	23802.3	-2.48632	0.460905	-5.39443	6.87415e-08	5.75985e-07
gene11612	AAEL015524	3145.16	1.02859	0.200277	5.13582	2.80911e-07	2.14427e-06
gene11613	AAEL005086	2592.95	-0.475868	0.129122	-3.68542	0.000228328	0.000983357
gene11619	AAEL005069	36813.8	-0.558873	0.129236	-4.32444	1.52921e-05	8.48344e-05
gene1162	AAEL006534	39.0997	2.35484	0.667108	3.52992	0.000415678	0.00167925
gene11620	AAEL005056	5478.62	1.57001	0.310428	5.05757	4.24629e-07	3.1339e-06
gene11621	AAEL005066	9427.43	-2.22249	0.235334	-9.44401	3.58795e-21	1.23371e-19
gene11622	AAEL005052	4674.46	1.75993	0.340558	5.16777	2.36897e-07	1.83172e-06
gene11625	AAEL005061	1716.03	-0.559529	0.188428	-2.96945	0.0029833	0.00954132
gene11626	AAEL005065	1223.93	1.53919	0.334427	4.60249	4.17472e-06	2.59223e-05
gene11627	AAEL005062	1172.71	0.844887	0.285424	2.96012	0.00307524	0.00979966
gene11631	AAEL005084	2679.09	1.16477	0.263829	4.41486	1.01074e-05	5.81021e-05
gene11632	AAEL005082	834.845	2.15616	0.391032	5.51403	3.50703e-08	3.05698e-07
gene11635	AAEL005083	197.39	1.10472	0.329937	3.34826	0.000813197	0.00303915
gene11637	AAEL005059	171.246	1.34902	0.323669	4.16791	3.074e-05	0.000160733
gene11638	AAEL005085	14313.9	1.89789	0.239194	7.93451	2.11329e-15	4.44805e-14
gene11639	AAEL005072	3904.85	-1.98159	0.2873	-6.89728	5.30062e-12	7.75501e-11
gene11640	AAEL005071	10008.5	-1.23358	0.178329	-6.91745	4.59852e-12	6.78101e-11
gene11641	AAEL005068	1396.18	0.57228	0.155597	3.67796	0.00023511	0.00100936
gene11642	AAEL005078	644.648	0.825488	0.205931	4.00856	6.10895e-05	0.000297824
gene11644	AAEL005060	109.561	-1.71804	0.530837	-3.23647	0.00121019	0.0043071
gene11648	AAEL005054	2790.44	0.579095	0.178003	3.25328	0.0011408	0.00409234
gene11653	AAEL009101	24330.5	1.02854	0.230848	4.4555	8.36969e-06	4.9261e-05
gene11654	AAEL009093	10624.8	1.1928	0.255246	4.67314	2.96628e-06	1.90227e-05
gene11655	AAEL009104	1044.42	-1.16458	0.240694	-4.83843	1.30872e-06	8.88938e-06
gene11657	AAEL009092	10326.3	0.566024	0.114898	4.92631	8.37966e-07	5.8764e-06
gene11658	AAEL009099	15024.4	-0.939053	0.251426	-3.7349	0.000187788	0.000826169
gene1166	AAEL013142	1631.52	1.6368	0.173338	9.44284	3.62812e-21	1.23896e-19
gene11666	AAEL009107	1615.15	-1.67166	0.230133	-7.26389	3.76118e-13	6.22263e-12
gene11669	AAEL018265	314.186	2.76919	0.318492	8.69469	3.4779e-18	8.99491e-17
gene11670	AAEL017194	4096.49	0.564609	0.151966	3.71536	0.000202914	0.000884888
gene11677	AAEL013752	2731.99	1.91642	0.486361	3.94032	8.13732e-05	0.000385728
gene11678	AAEL012448	1074.07	0.513685	0.145041	3.54166	0.000397615	0.00161328
gene11681	AAEL012441	774.072	-1.58067	0.213911	-7.38935	1.47544e-13	2.5662e-12
gene11683	AAEL012439	1711.53	1.19634	0.261943	4.56717	4.94359e-06	3.03344e-05
gene11685	AAEL012444	3235.86	1.34942	0.215772	6.2539	4.00324e-10	4.64545e-09
gene11688	AAEL012440	6019.95	1.06114	0.297432	3.56765	0.000360191	0.00148116
gene11689	AAEL012437	285.66	-1.73563	0.291952	-5.94493	2.76569e-09	2.86415e-08
gene11691	AAEL012443	2183.72	1.85842	0.310604	5.98324	2.18737e-09	2.31176e-08
gene11693	AAEL011376	596.5	0.826454	0.186302	4.43611	9.16e-06	5.32507e-05
gene11697	AAEL011369	12633.9	1.29349	0.175258	7.38047	1.57734e-13	2.72754e-12
gene11698	AAEL011371	31481	-1.39585	0.389603	-3.58275	0.000339996	0.00140742
gene11703	AAEL013907	1473.33	-0.565441	0.163993	-3.44796	0.000564841	0.00220485
gene11707	AAEL013337	1912.69	2.03803	0.249067	8.18266	2.77653e-16	6.24008e-15
gene1171	AAEL013144	17325.1	0.556194	0.148873	3.73604	0.00018694	0.000822681
gene11718	AAEL010930	125.313	-4.23675	0.49027	-8.64168	5.53924e-18	1.41062e-16
gene11719	AAEL010939	3543.09	-0.933232	0.12266	-7.60829	2.77748e-14	5.23999e-13
gene1172	AAEL014596	378.567	-1.31902	0.388961	-3.39114	0.00069603	0.00264768
gene11720	AAEL010935	6691.99	-5.16349	0.213256	-24.2127	1.63677e-129	1.5266e-126
gene11722	AAEL010938	109.561	1.03753	0.298681	3.47371	0.000513309	0.00202917
gene11725	AAEL010936	698.924	-3.11504	0.32388	-9.61789	6.71953e-22	2.42798e-20
gene11733	AAEL000690	2805.13	1.42489	0.344869	4.13168	3.6012e-05	0.000185697
gene1174	AAEL010540	265.507	2.49472	0.780676	3.19559	0.00139544	0.00488438
gene11742	AAEL000691	645.595	2.03751	0.65238	3.1232	0.00178897	0.00608682
gene11743	AAEL000707	2318.5	0.569764	0.128387	4.43785	9.08604e-06	5.29446e-05
gene11745	AAEL000689	1241.91	2.44622	0.482403	5.07092	3.959e-07	2.93931e-06
gene11746	AAEL000714	10572.8	-4.23155	0.255976	-16.5311	2.19266e-61	5.84305e-59
gene11750	AAEL000715	2905.59	1.79776	0.498191	3.60857	0.000307884	0.00128843
gene11751	AAEL000711	1087.05	1.05673	0.295501	3.57607	0.000348792	0.00143944
gene11754	AAEL000683	45.1821	-4.98019	0.861348	-5.78186	7.38802e-09	7.2154e-08
gene11757	AAEL000713	81065.3	-1.66926	0.203063	-8.22042	2.02793e-16	4.61323e-15
gene11758	AAEL000706	7012.88	1.01769	0.0987154	10.3094	6.39141e-25	2.91679e-23
gene1176	AAEL010538	2901.56	-1.67132	0.231509	-7.21927	5.2267e-13	8.51508e-12
gene11762	AAEL000703	23083.5	-2.16584	0.154391	-14.0283	1.04594e-44	1.44524e-42
gene11764	AAEL000716	6310.45	0.712323	0.211856	3.36229	0.000772976	0.00290411
gene11768	AAEL015014	1257.15	-0.75349	0.201259	-3.74387	0.000181204	0.000800268
gene1177	AAEL010536	758.709	-1.26055	0.218322	-5.77382	7.74958e-09	7.51443e-08
gene11770	AAEL015352	121.841	-3.95742	0.710499	-5.56992	2.54863e-08	2.26793e-07
gene11771	AAEL015080	136.905	1.19059	0.386529	3.0802	0.00206859	0.00691832
gene11774	AAEL015084	1378.81	-1.03002	0.322308	-3.19575	0.00139468	0.00488438
gene11776	AAEL013855	426.604	-1.79594	0.452304	-3.97065	7.16782e-05	0.000343105
gene11778	AAEL009381	6348.7	1.02033	0.299896	3.40228	0.000668266	0.00255117
gene1178	AAEL010541	496.019	-1.54254	0.408591	-3.77528	0.000159827	0.000715174
gene11780	AAEL009382	1079.09	0.960429	0.151671	6.33233	2.41484e-10	2.88471e-09
gene11795	AAEL013795	954.868	1.64854	0.267735	6.15734	7.3979e-10	8.30691e-09
gene11796	AAEL018266	4949.65	1.10167	0.33444	3.29408	0.000987427	0.00360366
gene11797	AAEL013790	309.82	1.07058	0.291631	3.67101	0.000241593	0.00103392
gene11804	AAEL014228	1051.57	-4.0473	0.360323	-11.2324	2.82605e-29	1.70053e-27
gene11808	AAEL015489	770.316	0.717219	0.233911	3.06621	0.0021679	0.00720504
gene11809	AAEL014804	1606.08	-3.07657	0.60287	-5.10321	3.33946e-07	2.522e-06
gene1181	AAEL010533	3321.6	-0.54144	0.105416	-5.13623	2.80307e-07	2.14075e-06
gene11819	AAEL013168	222.859	-3.15434	0.730841	-4.31604	1.58853e-05	8.77987e-05
gene1182	AAEL010539	4102.54	-2.17647	0.236963	-9.18487	4.12039e-20	1.2626e-18
gene11822	AAEL011325	1469.88	0.765767	0.24058	3.183	0.00145758	0.00508212
gene11827	AAEL011330	381.394	1.41911	0.357296	3.97179	7.1334e-05	0.000341629
gene11828	AAEL011328	2226.11	0.589102	0.137773	4.2759	1.90369e-05	0.00010353
gene11829	AAEL011321	200.979	1.27888	0.389344	3.2847	0.00102091	0.00371496
gene1183	AAEL010534	31.2864	-5.45294	0.940953	-5.79513	6.82701e-09	6.72471e-08
gene11831	AAEL000786	2736.39	4.39848	0.476148	9.23762	2.52037e-20	7.90156e-19
gene11834	AAEL000782	1069.06	0.62064	0.181438	3.42066	0.000624686	0.00240511
gene11838	AAEL017512	7255.94	-3.87653	0.289727	-13.3799	7.92374e-41	9.09584e-39
gene1184	AAEL010543	1133.06	0.973346	0.279572	3.48155	0.000498514	0.00197382
gene11840	AAEL000790	44.4135	1.4945	0.480429	3.11075	0.0018661	0.0063233
gene11843	AAEL000759	9513.86	-1.27055	0.123221	-10.3111	6.27629e-25	2.89077e-23
gene11844	AAEL000778	29.2317	5.37887	1.00772	5.33766	9.41523e-08	7.76262e-07
gene1185	AAEL010537	44.3704	4.73837	1.03037	4.5987	4.25131e-06	2.63794e-05
gene11853	AAEL000794	13265.4	0.886113	0.140859	6.2908	3.15843e-10	3.72007e-09
gene11857	AAEL000766	2304.44	-1.02606	0.299767	-3.42287	0.000619647	0.00239126
gene1186	AAEL012823	5422.85	-1.44739	0.214664	-6.7426	1.55579e-11	2.15571e-10
gene11861	AAEL000770	49683.1	-0.993638	0.169884	-5.84893	4.94741e-09	4.95173e-08
gene11862	AAEL000767	18539.1	-0.714217	0.140806	-5.07235	3.92939e-07	2.92169e-06
gene11863	AAEL000791	4539.07	-0.716083	0.165705	-4.32145	1.55011e-05	8.58976e-05
gene11867	AAEL000783	452.45	-1.04976	0.295688	-3.55023	0.000384896	0.00156892
gene11868	AAEL000774	621.964	3.88013	0.545617	7.11145	1.14829e-12	1.81141e-11
gene11869	AAEL000752	7708.63	-1.49982	0.215095	-6.97282	3.10658e-12	4.65925e-11
gene1187	AAEL012826	1532.62	1.15595	0.241272	4.79105	1.65907e-06	1.11423e-05
gene11873	AAEL000760	269.482	1.47266	0.400196	3.67985	0.000233375	0.00100278
gene11874	AAEL013902	372.24	1.78138	0.206978	8.60664	7.5233e-18	1.89646e-16
gene11875	AAEL013903	2202.46	0.383049	0.101992	3.75568	0.000172874	0.000768939
gene11876	AAEL013904	4559.9	2.69799	0.307286	8.78007	1.63376e-18	4.32279e-17
gene11878	AAEL014901	3322.08	-1.70259	0.172734	-9.85671	6.41147e-23	2.49813e-21
gene11879	AAEL014899	1232.38	0.846234	0.191172	4.42656	9.57466e-06	5.5338e-05
gene11885	AAEL012708	1524.01	-1.54063	0.356754	-4.31848	1.57108e-05	8.68984e-05
gene11889	AAEL017254	1445.57	0.810255	0.247145	3.27846	0.00104375	0.00378608
gene11891	AAEL012711	1422.77	1.21635	0.289396	4.20307	2.63316e-05	0.000139789
gene11893	AAEL012713	16265.7	0.890636	0.235571	3.78075	0.000156357	0.000701961
gene11895	AAEL013429	123.952	-3.40047	0.678352	-5.01284	5.36317e-07	3.89084e-06
gene11900	AAEL013431	104448	-3.0015	0.122916	-24.4191	1.07205e-131	1.06655e-128
gene11911	AAEL001005	20353.6	-0.595998	0.186335	-3.19853	0.00138131	0.00484107
gene11913	AAEL016982	5143.57	-1.40429	0.396789	-3.53913	0.000401454	0.00162752
gene11915	AAEL001007	12377.9	1.00745	0.226318	4.45149	8.52784e-06	5.00633e-05
gene11918	AAEL001000	3859.87	-1.60677	0.198905	-8.07805	6.581e-16	1.42745e-14
gene1192	AAEL012825	3376.62	1.76967	0.298089	5.93674	2.90752e-09	2.99567e-08
gene11925	AAEL018150	2211.91	-2.73782	0.407907	-6.71188	1.92133e-11	2.6353e-10
gene11926	AAEL000988	1009.98	1.62772	0.187608	8.6762	4.09223e-18	1.05109e-16
gene11927	AAEL000978	2651.22	1.57826	0.155231	10.1671	2.77933e-24	1.2022e-22
gene11931	AAEL000981	3828.6	0.401645	0.0745589	5.38694	7.16664e-08	5.98812e-07
gene11933	AAEL000999	1014.79	2.12478	0.229651	9.25219	2.19949e-20	6.93932e-19
gene11934	AAEL000985	4496.58	-0.904472	0.153333	-5.89874	3.66284e-09	3.72601e-08
gene11936	AAEL001013	5343.06	-0.511359	0.117911	-4.33682	1.44559e-05	8.05438e-05
gene11937	AAEL000983	3528.35	-0.978072	0.196687	-4.97273	6.60172e-07	4.71601e-06
gene11939	AAEL000996	2330.24	0.792706	0.166015	4.77491	1.7979e-06	1.19884e-05
gene1194	AAEL012520	567.812	0.565655	0.171302	3.3021	0.000959644	0.00351603
gene11943	AAEL017245	39747.8	-2.09254	0.559047	-3.74305	0.000181799	0.00080242
gene11944	AAEL000987	125121	2.3313	0.309632	7.52924	5.10363e-14	9.35645e-13
gene1195	AAEL012522	3761.12	-1.50277	0.207114	-7.25576	3.99402e-13	6.58594e-12
gene11964	AAEL014074	398.059	1.30209	0.40889	3.18445	0.0014503	0.00506029
gene11969	AAEL014073	173.832	-9.79771	1.12793	-8.68642	3.7403e-18	9.64016e-17
gene11973	AAEL014072	677.013	0.984166	0.238211	4.13149	3.6042e-05	0.000185788
gene11974	AAEL014066	170.967	-2.41774	0.346083	-6.98602	2.82801e-12	4.25857e-11
gene11980	AAEL014309	25820.8	1.28182	0.287495	4.45859	8.25009e-06	4.85857e-05
gene11983	AAEL010007	2670.51	0.861653	0.145228	5.93312	2.97223e-09	3.05683e-08
gene11984	AAEL009998	58.759	-6.5999	1.17811	-5.60213	2.11739e-08	1.91851e-07
gene11986	AAEL010005	1361.13	0.641673	0.152426	4.20973	2.55672e-05	0.000136215
gene11987	AAEL010008	1769.85	1.97614	0.167622	11.7893	4.43172e-32	3.13434e-30
gene11989	AAEL009994	248768	1.81841	0.24057	7.55877	4.06894e-14	7.57116e-13
gene11990	AAEL010000	45353.8	-1.67392	0.333581	-5.01803	5.22052e-07	3.80214e-06
gene11992	AAEL010003	543.684	1.39882	0.225902	6.19215	5.93501e-10	6.73522e-09
gene11995	AAEL010015	4613.06	-0.563693	0.137552	-4.09802	4.16696e-05	0.000211797
gene11999	AAEL010002	3868.07	0.884184	0.161701	5.46803	4.55073e-08	3.90277e-07
gene12000	AAEL010011	707.213	0.622911	0.197863	3.1482	0.0016428	0.00564355
gene12002	AAEL010006	1498.8	0.55546	0.170418	3.25939	0.00111652	0.00401102
gene1201	AAEL017076	2529.52	-1.93119	0.508688	-3.79641	0.000146809	0.000660884
gene12014	AAEL009662	2657.87	1.1501	0.168726	6.81639	9.33574e-12	1.32711e-10
gene12015	AAEL009658	27705.4	0.746115	0.151633	4.92052	8.63126e-07	6.03875e-06
gene12017	AAEL009659	15978.3	-1.51234	0.283158	-5.34099	9.24418e-08	7.64271e-07
gene12018	AAEL009663	3025.88	-1.40211	0.29527	-4.74856	2.04872e-06	1.35399e-05
gene1202	AAEL012524	4.117	4.37909	1.18116	3.70746	0.000209344	0.000908681
gene12027	AAEL006897	8928.59	-0.882601	0.262033	-3.36828	0.000756375	0.00284676
gene12029	AAEL006900	428.937	0.780644	0.203691	3.83248	0.000126856	0.000580343
gene1203	AAEL012518	1305.89	1.38579	0.436542	3.17447	0.00150109	0.00521483
gene12037	AAEL006905	14887	-1.51173	0.200532	-7.53856	4.75179e-14	8.74365e-13
gene12039	AAEL003506	3316.77	-0.943393	0.156842	-6.01492	1.79971e-09	1.93217e-08
gene1204	AAEL012523	763.817	0.962431	0.194891	4.93831	7.88012e-07	5.54432e-06
gene12040	AAEL003505	13419	-1.03315	0.207629	-4.97597	6.49211e-07	4.63993e-06
gene12041	AAEL003497	16553.2	-0.578545	0.149011	-3.88256	0.000103364	0.00048083
gene12042	AAEL003498	3096.43	-2.79438	0.482586	-5.79043	7.02071e-09	6.89717e-08
gene12044	AAEL003493	3057.48	-1.17118	0.284934	-4.11036	3.95039e-05	0.000201613
gene12049	AAEL003502	732.44	-1.19736	0.279765	-4.27988	1.86995e-05	0.00010177
gene12050	AAEL003504	1822.49	-1.07067	0.213836	-5.00696	5.52971e-07	3.99999e-06
gene12051	AAEL003501	6.08658	-6.73835	1.55653	-4.32909	1.49729e-05	8.32491e-05
gene12052	AAEL003507	1.76508	-4.7226	1.55898	-3.02929	0.00245133	0.00802923
gene12053	AAEL003491	5841.82	1.19935	0.165895	7.22956	4.84564e-13	7.9202e-12
gene12055	AAEL003492	13614.7	-2.10516	0.412458	-5.10394	3.32652e-07	2.5135e-06
gene12056	AAEL015672	8168.52	-3.21033	0.341743	-9.39401	5.7759e-21	1.92397e-19
gene12057	AAEL014041	1562.97	1.56403	0.364856	4.2867	1.81343e-05	9.90552e-05
gene12058	AAEL012291	3897.3	-0.743536	0.21983	-3.38231	0.000718778	0.00272035
gene1206	AAEL009208	2832.06	0.747358	0.184555	4.04951	5.1324e-05	0.000255388
gene12064	AAEL012295	580.07	-1.56793	0.288304	-5.43845	5.37461e-08	4.5675e-07
gene12067	AAEL012297	3758.54	0.84784	0.250311	3.38714	0.000706242	0.00267901
gene12068	AAEL012298	3357.56	0.935799	0.282096	3.31731	0.000908887	0.00335145
gene12071	AAEL010907	58.2978	3.51434	0.758754	4.63173	3.62626e-06	2.28332e-05
gene12072	AAEL010908	98.0428	3.90945	0.690625	5.66075	1.50716e-08	1.39871e-07
gene12073	AAEL010925	362.373	1.25087	0.307357	4.06977	4.70604e-05	0.000236333
gene12075	AAEL010927	3687.11	-1.64004	0.333063	-4.92413	8.47351e-07	5.93384e-06
gene12077	AAEL008279	204.223	3.05907	0.476008	6.4265	1.30572e-10	1.61569e-09
gene1208	AAEL003591	931.289	0.981585	0.253789	3.86772	0.000109856	0.000508649
gene12080	AAEL008261	3425.48	-1.14353	0.372098	-3.0732	0.00211779	0.00705913
gene12084	AAEL008268	1856.06	1.61056	0.343303	4.69135	2.71409e-06	1.75411e-05
gene12085	AAEL008277	1880.1	2.03818	0.449963	4.52967	5.90764e-06	3.5881e-05
gene12087	AAEL008260	5766.71	-0.693631	0.167944	-4.13014	3.6254e-05	0.000186687
gene12094	AAEL008274	11581.9	-2.25218	0.180534	-12.4751	1.02092e-35	8.65637e-34
gene12096	AAEL008275	25.4746	-3.34232	0.95599	-3.49619	0.000471949	0.00188061
gene12097	AAEL008264	10.4998	-4.69945	1.22246	-3.84424	0.000120924	0.000554225
gene12099	AAEL008269	2502.49	0.868846	0.293333	2.96198	0.00305666	0.00975502
gene12103	AAEL002937	209.327	3.34722	0.470209	7.11859	1.09034e-12	1.72363e-11
gene12104	AAEL002938	11237.2	-0.806213	0.154736	-5.21024	1.88598e-07	1.48051e-06
gene12106	AAEL002941	783.668	0.73607	0.237804	3.09528	0.0019663	0.00661477
gene12110	AAEL002924	24996.5	-0.546769	0.120472	-4.53856	5.66388e-06	3.44706e-05
gene12112	AAEL002945	110.558	-2.50941	0.414117	-6.05968	1.36395e-09	1.49006e-08
gene12120	AAEL002932	594.338	-2.48194	0.500559	-4.95834	7.10985e-07	5.03603e-06
gene12130	AAEL014177	2531.3	-0.356055	0.119166	-2.9879	0.00280906	0.00904804
gene12134	AAEL006139	12692.2	0.877594	0.149485	5.87079	4.33728e-09	4.36448e-08
gene12136	AAEL006140	796.45	0.623136	0.1716	3.63133	0.000281966	0.00118898
gene12137	AAEL006145	11870.5	-0.380023	0.100948	-3.76455	0.000166846	0.000744349
gene12138	AAEL006151	159.193	3.24392	0.484583	6.69424	2.16789e-11	2.94639e-10
gene12139	AAEL006124	2171.87	0.817532	0.147897	5.52772	3.24428e-08	2.84289e-07
gene1214	AAEL003588	16169.5	-0.880825	0.209329	-4.20785	2.57813e-05	0.000137209
gene12141	AAEL006135	513.214	1.00642	0.306941	3.27887	0.00104223	0.00378147
gene12143	AAEL006130	63.9102	2.48851	0.789643	3.15144	0.00162468	0.00559354
gene12144	AAEL006147	384.894	1.77169	0.352706	5.02314	5.08337e-07	3.71131e-06
gene12146	AAEL006150	3396.02	-1.06355	0.142848	-7.44534	9.66975e-14	1.72403e-12
gene12147	AAEL006136	9784.48	1.16902	0.312203	3.74443	0.000180805	0.000799073
gene12148	AAEL006126	420.924	-2.06862	0.668061	-3.09645	0.00195852	0.00659155
gene12150	AAEL006129	1104.88	0.796179	0.182994	4.35084	1.35614e-05	7.59735e-05
gene12153	AAEL006154	122.595	1.77525	0.426153	4.16576	3.10313e-05	0.000162143
gene12154	AAEL006141	1.52102	-4.40037	1.45374	-3.02693	0.00247053	0.00808502
gene12156	AAEL006155	3175.75	1.08215	0.142875	7.57411	3.61608e-14	6.74535e-13
gene12157	AAEL018061	14823	-1.07062	0.262998	-4.07084	4.68446e-05	0.000235454
gene12159	AAEL017275	2380.71	0.537995	0.16922	3.17926	0.00147653	0.0051386
gene12160	AAEL006143	25227.6	1.21066	0.254767	4.75204	2.01372e-06	1.33381e-05
gene12163	AAEL006128	1863.83	1.15754	0.242714	4.76914	1.85013e-06	1.23147e-05
gene12166	AAEL006122	293.022	3.4251	0.334188	10.249	1.19544e-24	5.32522e-23
gene12167	AAEL006148	3522.71	0.811058	0.269049	3.01453	0.00257375	0.00839338
gene1217	AAEL003581	2024.69	3.34856	0.403019	8.30869	9.67664e-17	2.25985e-15
gene12172	AAEL011182	1579.88	1.03661	0.333432	3.1089	0.00187783	0.00635294
gene12178	AAEL004414	715.876	-1.1659	0.302522	-3.85392	0.000116239	0.000535218
gene12179	AAEL004407	571.701	2.84231	0.27494	10.3379	4.74735e-25	2.20015e-23
gene12180	AAEL004410	12869.5	-1.26599	0.218612	-5.79103	6.99542e-09	6.88152e-08
gene12181	AAEL004409	22525.4	1.24844	0.283688	4.40075	1.07877e-05	6.17511e-05
gene12183	AAEL004406	2446.67	-0.752734	0.136738	-5.50492	3.69332e-08	3.20625e-07
gene12185	AAEL004402	474.684	-0.912679	0.302402	-3.0181	0.00254367	0.00830071
gene12188	AAEL004404	5326.05	-0.78873	0.178575	-4.4168	1.00174e-05	5.76069e-05
gene12189	AAEL002864	1233.25	0.75894	0.194381	3.9044	9.44598e-05	0.00044175
gene1219	AAEL003597	1238.54	-1.01017	0.286795	-3.52226	0.000427883	0.00172343
gene12190	AAEL002881	40051.7	-1.70992	0.306507	-5.57874	2.42267e-08	2.17531e-07
gene12192	AAEL002880	1937.79	2.62348	0.283288	9.26083	2.02841e-20	6.44043e-19
gene12195	AAEL002858	532.38	2.24909	0.550478	4.0857	4.39436e-05	0.000222295
gene12197	AAEL002867	3404.05	1.58698	0.156752	10.1241	4.31878e-24	1.82576e-22
gene12199	AAEL002873	255.756	1.85983	0.442101	4.20679	2.59022e-05	0.000137755
gene122	AAEL002986	16663.8	0.919014	0.159213	5.77222	7.82316e-09	7.57592e-08
gene12201	AAEL002876	6535.32	-1.23777	0.303358	-4.08022	4.49926e-05	0.000226986
gene12203	AAEL002879	23032.7	0.698321	0.21696	3.21866	0.00128791	0.00456087
gene12204	AAEL002877	1953.71	1.39131	0.21137	6.58236	4.63051e-11	6.00357e-10
gene12206	AAEL002856	2185.74	-1.06408	0.196923	-5.40354	6.53393e-08	5.49329e-07
gene12209	AAEL002874	338.671	1.22665	0.284447	4.3124	1.6149e-05	8.90911e-05
gene12210	AAEL002860	7347.89	1.74973	0.161282	10.8489	2.01879e-27	1.10353e-25
gene12222	AAEL009346	13473.5	0.632741	0.155224	4.07631	4.57558e-05	0.000230369
gene12224	AAEL009357	7231.33	-0.851456	0.16665	-5.10924	3.23449e-07	2.44768e-06
gene12227	AAEL018176	1167.95	1.81439	0.421211	4.30757	1.65061e-05	9.09267e-05
gene12241	AAEL001216	19999.9	1.13526	0.132287	8.58182	9.33805e-18	2.3342e-16
gene12242	AAEL001205	12591	-0.668513	0.122261	-5.46793	4.55319e-08	3.90277e-07
gene12244	AAEL001215	9596.55	-1.44878	0.13591	-10.6598	1.56861e-26	8.30084e-25
gene12247	AAEL001218	14538	1.12558	0.105824	10.6363	2.01891e-26	1.06085e-24
gene12250	AAEL001206	19292.8	0.856237	0.130076	6.58259	4.6233e-11	5.99944e-10
gene12251	AAEL001220	9084.64	-1.34429	0.302583	-4.44272	8.88289e-06	5.18824e-05
gene12253	AAEL001202	177.025	0.897024	0.281636	3.18504	0.00144733	0.00505346
gene12255	AAEL001209	11915	-1.0043	0.157542	-6.37482	1.83182e-10	2.2133e-09
gene12257	AAEL018183	183.332	-3.06675	0.821369	-3.73371	0.000188679	0.000829598
gene1226	AAEL003599	930.786	1.62942	0.420193	3.87778	0.000105414	0.000489756
gene12262	AAEL001204	12902.4	1.82977	0.183242	9.98555	1.76312e-23	7.13038e-22
gene12264	AAEL015296	961.789	1.49127	0.316439	4.71268	2.44484e-06	1.59112e-05
gene12270	AAEL014181	5333.17	-1.41095	0.238805	-5.90837	3.45518e-09	3.53162e-08
gene12272	AAEL017419	13411.5	2.43092	0.31736	7.65982	1.86189e-14	3.56675e-13
gene12273	AAEL014179	302.931	1.49447	0.379001	3.94317	8.04119e-05	0.000381797
gene12274	AAEL004493	7693.27	2.23305	0.164668	13.561	6.82398e-42	8.48618e-40
gene12275	AAEL004495	1744.33	-1.23288	0.289812	-4.25408	2.09912e-05	0.000113333
gene12277	AAEL004501	134416	2.10509	0.137492	15.3106	6.49271e-53	1.22646e-50
gene12279	AAEL004492	259.647	2.4634	0.644704	3.82098	0.000132925	0.000604717
gene12280	AAEL004504	1101.15	1.24933	0.219764	5.68485	1.30925e-08	1.22572e-07
gene12283	AAEL004498	9663.31	1.5212	0.170731	8.90991	5.10749e-19	1.41408e-17
gene12287	AAEL004506	296.622	2.26852	0.39757	5.70595	1.15696e-08	1.08929e-07
gene12290	AAEL004494	13909.2	0.684884	0.157901	4.33742	1.44164e-05	8.03647e-05
gene12292	AAEL004496	18967.7	0.660977	0.185068	3.57153	0.000354897	0.001461
gene12293	AAEL004500	610454	1.63608	0.248267	6.59001	4.39799e-11	5.74201e-10
gene12294	AAEL004491	2115.61	1.55716	0.391789	3.9745	7.05266e-05	0.000338306
gene12295	AAEL004509	310.581	2.98122	0.483989	6.15967	7.28952e-10	8.1947e-09
gene12296	AAEL004485	9485.97	-0.576886	0.161939	-3.56237	0.000367522	0.00150715
gene123	AAEL003014	16442.2	-0.869222	0.252686	-3.43993	0.00058186	0.00226358
gene12302	AAEL011656	100936	1.43481	0.213933	6.70682	1.98918e-11	2.72335e-10
gene12309	AAEL017332	1210.48	-0.684188	0.219312	-3.1197	0.00181037	0.00615403
gene1231	AAEL017560	6844.95	-1.17736	0.158632	-7.42195	1.15407e-13	2.03572e-12
gene12312	AAEL011655	663.14	0.624558	0.170684	3.65915	0.000253056	0.00107896
gene12316	AAEL011657	14047.7	1.40361	0.269699	5.20436	1.94667e-07	1.52414e-06
gene12317	AAEL011652	9688.75	0.778577	0.173146	4.49664	6.90366e-06	4.1325e-05
gene1232	AAEL003582	109242	1.74835	0.23687	7.38105	1.57046e-13	2.71879e-12
gene12322	AAEL011081	4031.54	-1.6387	0.302976	-5.40869	6.34866e-08	5.34355e-07
gene12335	AAEL015445	172.552	1.86357	0.558817	3.33486	0.000853439	0.00317286
gene12341	AAEL001795	1081.21	1.88365	0.180716	10.4233	1.94151e-25	9.31612e-24
gene12342	AAEL001803	12042.5	-0.75929	0.256759	-2.95721	0.00310435	0.00988189
gene12347	AAEL001812	2338.79	1.99969	0.237739	8.41125	4.05663e-17	9.71703e-16
gene12348	AAEL001810	8281.47	0.843288	0.103432	8.1531	3.54703e-16	7.86513e-15
gene12351	AAEL001791	5699.39	0.586571	0.123921	4.73343	2.2076e-06	1.44918e-05
gene12352	AAEL001818	5926.09	-1.28629	0.384742	-3.34326	0.000828014	0.00308834
gene12354	AAEL018278	5066.96	-0.371874	0.110026	-3.37988	0.00072517	0.00274175
gene12358	AAEL001808	9202.91	-0.466226	0.145295	-3.20883	0.00133279	0.00469527
gene12359	AAEL001800	1620.99	0.859151	0.212657	4.04007	5.34352e-05	0.000264219
gene12361	AAEL001830	2379.53	1.01909	0.113643	8.96748	3.03372e-19	8.5317e-18
gene12363	AAEL001798	34554.2	-0.813004	0.178122	-4.56432	5.01121e-06	3.07366e-05
gene12364	AAEL001819	1859.72	-2.17902	0.251472	-8.66508	4.51201e-18	1.15494e-16
gene12366	AAEL001831	1601.69	0.646475	0.174032	3.7147	0.000203447	0.000886955
gene12368	AAEL001835	640.113	1.98699	0.378495	5.24972	1.52334e-07	1.21306e-06
gene12369	AAEL001820	256.39	5.14103	0.495301	10.3796	3.07085e-25	1.4548e-23
gene1237	AAEL003606	3726.95	1.77862	0.427123	4.16418	3.1247e-05	0.000163149
gene12371	AAEL001813	514.348	1.95467	0.588453	3.3217	0.0008947	0.00330813
gene12374	AAEL001833	303.147	1.29688	0.376085	3.44837	0.000563987	0.00220209
gene12382	AAEL018041	322.878	-0.956052	0.259583	-3.68303	0.000230482	0.000992062
gene12384	AAEL001817	1344.2	0.924559	0.282322	3.27484	0.00105721	0.00382651
gene12386	AAEL009866	1451.92	1.35288	0.265421	5.0971	3.44902e-07	2.59555e-06
gene12387	AAEL009856	2344.18	2.79842	0.266252	10.5104	7.73496e-26	3.83485e-24
gene12388	AAEL009859	61052.2	1.73396	0.159465	10.8736	1.53976e-27	8.51031e-26
gene12393	AAEL009864	6857.2	1.15954	0.277087	4.18475	2.85486e-05	0.000150435
gene12395	AAEL009861	15213	-2.60338	0.23986	-10.8537	1.91449e-27	1.05266e-25
gene12396	AAEL009858	5035.35	-1.97701	0.594221	-3.32705	0.0008777	0.00325495
gene12398	AAEL013608	2599.06	-0.647378	0.154752	-4.18333	2.87276e-05	0.000151164
gene12399	AAEL018261	5660.97	1.39636	0.362439	3.85268	0.000116833	0.000537289
gene12402	AAEL011222	19496.3	-1.13998	0.378309	-3.01336	0.00258372	0.0084222
gene1241	AAEL013306	536.683	-3.15119	0.421725	-7.47214	7.8899e-14	1.42371e-12
gene12417	AAEL008441	48.2909	3.92313	1.05686	3.71207	0.000205567	0.000894368
gene1242	AAEL013304	2182.71	-1.72796	0.211011	-8.18897	2.63472e-16	5.93031e-15
gene12423	AAEL004547	2757.55	1.03461	0.348393	2.96968	0.00298114	0.0095385
gene12425	AAEL004578	22584.5	-0.981803	0.290415	-3.38069	0.000723046	0.00273442
gene12427	AAEL004566	3035.65	-0.428622	0.0960899	-4.46064	8.17165e-06	4.81998e-05
gene12428	AAEL004544	1582.42	1.54975	0.415482	3.73001	0.000191472	0.000839898
gene12429	AAEL004576	555.908	-1.11969	0.282327	-3.96592	7.31127e-05	0.000349251
gene12443	AAEL004562	625.125	-1.29708	0.277935	-4.66685	3.0585e-06	1.95306e-05
gene12444	AAEL004551	7341.28	-0.443796	0.0982043	-4.51911	6.20995e-06	3.75948e-05
gene12445	AAEL004564	21.6675	-3.19834	0.815731	-3.92082	8.82469e-05	0.000415691
gene12450	AAEL004581	3452.03	0.7738	0.257394	3.00628	0.00264462	0.00859256
gene12451	AAEL004546	12266.3	-0.487768	0.0970338	-5.02679	4.98759e-07	3.64852e-06
gene12452	AAEL004577	383.371	0.866649	0.261862	3.30957	0.000934392	0.00343109
gene12453	AAEL004565	6389.65	-0.449835	0.143082	-3.1439	0.00166712	0.00572051
gene12457	AAEL004567	29598.7	-0.921275	0.121913	-7.55683	4.13026e-14	7.6757e-13
gene12460	AAEL004559	10312	-1.18231	0.309275	-3.82285	0.000131919	0.000601108
gene12461	AAEL004549	459.529	1.81951	0.521729	3.48747	0.00048762	0.00193531
gene12471	AAEL018217	20788.6	-1.25359	0.186696	-6.71462	1.88555e-11	2.59099e-10
gene12478	AAEL005463	9290.72	-2.31641	0.354099	-6.54171	6.08197e-11	7.77731e-10
gene12479	AAEL005476	9028.67	-1.29325	0.15321	-8.441	3.14621e-17	7.60955e-16
gene12481	AAEL005472	1719.44	-0.557661	0.127338	-4.37938	1.19017e-05	6.7506e-05
gene12484	AAEL005465	561.789	1.37365	0.313883	4.37631	1.20706e-05	6.83603e-05
gene12489	AAEL005469	7111.65	0.448613	0.10317	4.34831	1.37189e-05	7.67917e-05
gene12493	AAEL005475	985.44	-0.530864	0.176126	-3.01411	0.00257738	0.00840338
gene12495	AAEL015454	169.167	-2.92509	0.748285	-3.90906	9.26576e-05	0.000433866
gene12497	AAEL009825	68399	2.05975	0.287148	7.17313	7.33004e-13	1.17746e-11
gene12499	AAEL009811	776.675	-1.12725	0.305176	-3.69378	0.000220949	0.000954333
gene125	AAEL002993	1150	1.32587	0.265154	5.00038	5.72162e-07	4.12881e-06
gene12501	AAEL009814	2006.42	-0.683731	0.206214	-3.31564	0.000914337	0.00336739
gene12503	AAEL009808	9804.82	-1.13071	0.0933004	-12.119	8.37961e-34	6.47922e-32
gene12504	AAEL009816	1644.55	-1.29395	0.35681	-3.62643	0.000287362	0.00121002
gene12505	AAEL009809	3543.68	-0.625913	0.138591	-4.51627	6.29397e-06	3.79955e-05
gene12507	AAEL009823	14555.1	-0.819392	0.152817	-5.36193	8.23377e-08	6.84527e-07
gene12509	AAEL009815	3233.52	-1.43778	0.14411	-9.97695	1.92277e-23	7.75502e-22
gene12512	AAEL009821	1542.39	-1.95446	0.424649	-4.60253	4.1739e-06	2.59223e-05
gene12515	AAEL009812	690.965	-0.555419	0.164891	-3.36841	0.000756036	0.0028462
gene12516	AAEL018186	2803.42	-1.60092	0.218699	-7.3202	2.47593e-13	4.1844e-12
gene12517	AAEL015538	261.142	-2.18481	0.605315	-3.60938	0.000306924	0.00128478
gene12523	AAEL015065	40155.3	-0.537352	0.109373	-4.91302	8.96818e-07	6.25384e-06
gene12524	AAEL015066	1850.47	-0.878968	0.18918	-4.64621	3.38096e-06	2.1397e-05
gene12525	AAEL017091	2401.05	-1.81967	0.523008	-3.47923	0.000502858	0.00198996
gene12527	AAEL006836	3393.17	1.64299	0.146968	11.1792	5.15622e-29	3.04136e-27
gene12534	AAEL006847	4237.8	0.811821	0.146706	5.53364	3.13645e-08	2.76137e-07
gene12537	AAEL006834	15854	1.84913	0.464463	3.98122	6.85611e-05	0.000329725
gene12541	AAEL006835	8292.64	0.921476	0.154886	5.9494	2.69129e-09	2.80267e-08
gene12546	AAEL014703	2705.13	1.16703	0.26447	4.41271	1.02086e-05	5.86384e-05
gene12547	AAEL014704	2977.59	1.39008	0.222856	6.23756	4.4446e-10	5.11386e-09
gene12549	AAEL014701	458.333	1.68231	0.29961	5.61502	1.96545e-08	1.78626e-07
gene12551	AAEL014702	7520.66	1.29213	0.249132	5.18651	2.14277e-07	1.66979e-06
gene12562	AAEL008255	880.248	-0.764527	0.188005	-4.06653	4.7719e-05	0.000239044
gene12567	AAEL008250	2003.54	-0.996681	0.313233	-3.18192	0.00146303	0.00509874
gene12568	AAEL008247	1586.48	2.03641	0.177788	11.4541	2.24183e-30	1.50697e-28
gene12570	AAEL008248	19776.9	0.693211	0.206186	3.36206	0.000773622	0.00290581
gene12571	AAEL008253	770.663	-0.794088	0.206375	-3.84779	0.000119189	0.000546776
gene12573	AAEL014953	339.281	1.46216	0.391961	3.73037	0.000191197	0.00083894
gene12575	AAEL013675	9337.13	0.712846	0.132754	5.36968	7.88754e-08	6.5684e-07
gene12577	AAEL013677	1000.73	-1.25137	0.323801	-3.86463	0.000111258	0.000514335
gene12578	AAEL013678	2708.92	-0.724217	0.225058	-3.21791	0.00129129	0.0045697
gene12581	AAEL007151	5653.1	-0.597275	0.147423	-4.05142	5.09073e-05	0.000253568
gene12584	AAEL018132	631.822	0.527444	0.166583	3.16624	0.00154422	0.00534178
gene12585	AAEL007150	2132.19	1.34579	0.134211	10.0274	1.15473e-23	4.7211e-22
gene12587	AAEL007162	42175.3	-2.06608	0.381166	-5.42041	5.94634e-08	5.02191e-07
gene12588	AAEL007171	2023.2	-1.13991	0.213323	-5.34359	9.11218e-08	7.54612e-07
gene12589	AAEL007153	10750.5	-0.720132	0.0953319	-7.55395	4.22253e-14	7.82768e-13
gene12593	AAEL018133	5608.73	-0.758592	0.183978	-4.12328	3.73519e-05	0.000191854
gene12595	AAEL007158	3554	1.07177	0.142005	7.54742	4.4395e-14	8.19934e-13
gene12596	AAEL007154	777.871	-1.71403	0.412523	-4.15499	3.25299e-05	0.000169262
gene126	AAEL002998	808.432	-0.536834	0.171726	-3.1261	0.00177139	0.00603633
gene12609	AAEL004809	3615.03	3.4334	0.477048	7.19718	6.14711e-13	9.96019e-12
gene12612	AAEL004805	906.509	2.56709	0.409565	6.26783	3.6612e-10	4.27178e-09
gene12613	AAEL004820	1558.43	-0.688552	0.203968	-3.37579	0.000736044	0.00277654
gene12614	AAEL004818	3143.41	1.42867	0.300525	4.75392	1.99509e-06	1.32264e-05
gene12617	AAEL004810	400.177	1.15334	0.358975	3.21287	0.00131418	0.00463738
gene12618	AAEL004816	12039.6	-1.56459	0.339318	-4.611	4.00744e-06	2.49908e-05
gene12619	AAEL004804	915.144	-1.55784	0.269026	-5.79065	7.01129e-09	6.89259e-08
gene12624	AAEL004817	200.061	2.51007	0.491784	5.10401	3.32527e-07	2.5135e-06
gene12625	AAEL004803	3121.71	-0.759391	0.171095	-4.43841	9.06259e-06	5.28286e-05
gene12627	AAEL004823	8479.38	-0.979757	0.208856	-4.69107	2.71783e-06	1.75577e-05
gene12628	AAEL004814	637.1	2.57853	0.70137	3.67642	0.000236527	0.00101457
gene12636	AAEL013599	385.499	1.83213	0.46676	3.9252	8.66571e-05	0.00040846
gene12639	AAEL015161	576.908	1.19726	0.367119	3.26123	0.0011093	0.00399182
gene1264	AAEL002203	2831.04	-3.6067	0.3921	-9.19842	3.63257e-20	1.12002e-18
gene12645	AAEL006663	3288.81	-2.18374	0.157372	-13.8763	8.81297e-44	1.18483e-41
gene12647	AAEL006685	1447.33	1.59237	0.270338	5.8903	3.85506e-09	3.89764e-08
gene12651	AAEL006677	2950.09	0.554884	0.133552	4.15483	3.25531e-05	0.000169324
gene12652	AAEL006667	3715.22	1.59472	0.192963	8.26442	1.40377e-16	3.23279e-15
gene12657	AAEL006675	6738.36	-1.21825	0.262412	-4.64249	3.44231e-06	2.17427e-05
gene12658	AAEL006669	5036.71	0.759666	0.114021	6.66249	2.69234e-11	3.62615e-10
gene12664	AAEL006668	787.585	2.04746	0.213311	9.59848	8.11312e-22	2.90341e-20
gene12674	AAEL012450	659.693	-2.44292	0.265791	-9.19115	3.8865e-20	1.19338e-18
gene12676	AAEL017374	659.384	2.25683	0.343715	6.566	5.16858e-11	6.6492e-10
gene1268	AAEL002214	4927.28	-1.45997	0.159776	-9.13759	6.38572e-20	1.92513e-18
gene12682	AAEL014944	36613.6	-0.81988	0.17411	-4.70896	2.48979e-06	1.61755e-05
gene1269	AAEL002192	4538.51	-2.38356	0.686265	-3.47324	0.000514223	0.0020317
gene12691	AAEL007728	540.69	1.35747	0.22771	5.96138	2.50119e-09	2.61748e-08
gene12692	AAEL007732	4947.29	-4.43141	0.252704	-17.536	7.60955e-69	2.58085e-66
gene12694	AAEL007731	7846.9	-0.656335	0.175171	-3.74682	0.000179089	0.000793039
gene12696	AAEL012109	439.392	5.25019	0.603224	8.70355	3.21663e-18	8.34814e-17
gene127	AAEL003018	10113.1	-2.61995	0.35185	-7.44622	9.60504e-14	1.71454e-12
gene12700	AAEL012110	64668.3	-3.01043	0.384167	-7.83625	4.64192e-15	9.43753e-14
gene12702	AAEL012095	9663.29	-0.43179	0.146159	-2.95426	0.00313423	0.00996424
gene12703	AAEL012106	1425.67	-1.68789	0.539077	-3.13107	0.00174169	0.00595113
gene12704	AAEL012100	1237.16	1.82692	0.338074	5.4039	6.5209e-08	5.48542e-07
gene12705	AAEL012097	45.1771	3.30171	1.09973	3.0023	0.00267945	0.00868681
gene1271	AAEL002186	1335.92	0.931181	0.123133	7.56239	3.95745e-14	7.37291e-13
gene12711	AAEL012099	8242.57	-1.89144	0.23265	-8.12998	4.29366e-16	9.46557e-15
gene12712	AAEL012105	1779.33	-0.732705	0.111915	-6.54695	5.87248e-11	7.51946e-10
gene12714	AAEL015653	62.8827	-4.52358	1.03064	-4.38909	1.13824e-05	6.47575e-05
gene12715	AAEL009021	148.148	1.10816	0.357553	3.09928	0.00193993	0.00653343
gene12724	AAEL014521	549.638	2.83977	0.396184	7.16781	7.62057e-13	1.22019e-11
gene12725	AAEL001857	892.649	-5.57099	0.463357	-12.0231	2.68673e-33	2.02495e-31
gene12733	AAEL001840	512.947	1.2208	0.378826	3.22258	0.00127043	0.00450432
gene12740	AAEL001863	6183.31	2.56015	0.404312	6.33211	2.41826e-10	2.88471e-09
gene12743	AAEL001877	669.223	-3.92317	0.592079	-6.6261	3.44679e-11	4.56806e-10
gene12744	AAEL001869	8431.14	1.55016	0.173646	8.92717	4.3704e-19	1.21451e-17
gene12749	AAEL001837	52.6577	-8.91654	1.14835	-7.76464	8.18792e-15	1.63791e-13
gene1275	AAEL002226	5255.98	0.544668	0.158047	3.44624	0.000568442	0.00221716
gene12753	AAEL001859	2947.55	-0.4289	0.144109	-2.97623	0.00291816	0.00935935
gene12755	AAEL001868	6728.54	-5.22707	0.401816	-13.0086	1.09307e-38	1.09476e-36
gene12756	AAEL001858	3138.85	-0.48837	0.154776	-3.15533	0.00160315	0.00552768
gene12757	AAEL001875	1632.17	1.78607	0.215728	8.27927	1.23929e-16	2.8584e-15
gene12765	AAEL001861	4212.48	0.968766	0.149216	6.49239	8.44856e-11	1.06575e-09
gene12767	AAEL001856	4589.6	-0.620842	0.154646	-4.0146	5.95455e-05	0.000290962
gene12768	AAEL001876	1734.68	1.08255	0.295757	3.66025	0.000251965	0.00107462
gene12771	AAEL002687	8259.11	0.998589	0.29901	3.33965	0.000838828	0.00312477
gene12773	AAEL002688	2752.06	0.870644	0.269588	3.22954	0.0012399	0.00440339
gene12775	AAEL002694	5212.22	-0.61478	0.105262	-5.84048	5.20499e-09	5.19907e-08
gene12776	AAEL002686	1046.93	1.9952	0.400869	4.97719	6.45136e-07	4.61523e-06
gene12777	AAEL002684	6289.76	2.16826	0.222499	9.74503	1.9373e-22	7.30057e-21
gene1278	AAEL002179	1117.2	0.570638	0.185214	3.08096	0.00206333	0.00690229
gene12780	AAEL002683	2382.38	3.31442	0.214969	15.4182	1.23583e-53	2.3951e-51
gene12782	AAEL002692	3872.41	-1.04814	0.251758	-4.16329	3.13701e-05	0.000163684
gene12792	AAEL013045	198.646	1.40874	0.335536	4.19846	2.68731e-05	0.000142461
gene12798	AAEL013047	3368.5	-0.88089	0.156877	-5.61515	1.9639e-08	1.78626e-07
gene12799	AAEL013043	261.489	-6.9598	0.820507	-8.48231	2.20763e-17	5.38309e-16
gene12803	AAEL012736	62052.3	2.87688	0.483835	5.94599	2.74797e-09	2.84975e-08
gene12806	AAEL012743	3024.79	0.43816	0.114427	3.82916	0.000128581	0.00058733
gene12809	AAEL012742	16148.4	-1.89909	0.169335	-11.215	3.44275e-29	2.04686e-27
gene12818	AAEL016971	35.0836	-4.91079	0.835817	-5.87544	4.21721e-09	4.24939e-08
gene1282	AAEL002225	438.647	1.71644	0.426401	4.02542	5.68745e-05	0.00027965
gene12821	AAEL011497	10.0448	-7.65855	1.50365	-5.0933	3.5189e-07	2.64414e-06
gene12823	AAEL011498	9253.17	1.21272	0.237038	5.11615	3.11837e-07	2.36341e-06
gene12824	AAEL011495	5563.9	-1.83521	0.17278	-10.6216	2.36408e-26	1.23786e-24
gene12825	AAEL011499	8707.46	-5.47149	1.06871	-5.11973	3.0598e-07	2.32374e-06
gene12826	AAEL011489	38.4355	-9.2453	1.60414	-5.76341	8.2432e-09	7.92611e-08
gene12830	AAEL011488	29.1101	5.35346	0.941434	5.6865	1.29669e-08	1.21473e-07
gene12843	AAEL008722	1115.3	-3.65183	1.15526	-3.16105	0.00157199	0.00543028
gene12844	AAEL008718	2247.69	-0.330071	0.111458	-2.96139	0.00306249	0.0097653
gene12846	AAEL008720	77.3626	1.65471	0.507433	3.26095	0.00111041	0.00399485
gene12847	AAEL008716	1516.46	0.859205	0.274214	3.13334	0.00172829	0.00590866
gene12851	AAEL011934	5136.36	1.09161	0.214315	5.09347	3.51572e-07	2.64308e-06
gene12857	AAEL007636	3706.23	-0.953144	0.137473	-6.93333	4.11048e-12	6.08538e-11
gene12859	AAEL007633	13898	-0.554129	0.155076	-3.57328	0.000352539	0.0014525
gene12866	AAEL003844	12040	1.20379	0.316802	3.79981	0.000144805	0.000653189
gene12874	AAEL003858	3998.64	-0.490579	0.136217	-3.60146	0.000316434	0.00131977
gene12876	AAEL003819	12561.6	-0.516484	0.124525	-4.14765	3.35907e-05	0.000174538
gene1288	AAEL002190	5711.84	1.43084	0.14211	10.0685	7.61106e-24	3.155e-22
gene12882	AAEL003831	516.464	1.74103	0.490166	3.55193	0.000382421	0.0015601
gene12900	AAEL003860	31721.1	-2.62061	0.177742	-14.7439	3.36704e-49	5.64565e-47
gene12907	AAEL003861	2835.91	-1.19954	0.400234	-2.9971	0.00272563	0.00881166
gene12908	AAEL003837	185393	-0.768598	0.246757	-3.1148	0.0018407	0.00624433
gene12913	AAEL003835	75690	1.30635	0.139018	9.39698	5.61532e-21	1.87887e-19
gene12914	AAEL003817	1113.11	-0.53944	0.154659	-3.48792	0.000486788	0.00193303
gene12915	AAEL003853	3467.2	-0.996865	0.256736	-3.88284	0.000103245	0.000480425
gene12916	AAEL003824	8118.31	-0.400753	0.108509	-3.69327	0.000221391	0.000955965
gene12921	AAEL004900	2011.43	-1.01273	0.125357	-8.07875	6.54325e-16	1.42132e-14
gene12925	AAEL004916	6967.91	-0.848326	0.208552	-4.06769	4.74819e-05	0.000238096
gene12926	AAEL004902	21010.4	-0.381896	0.114677	-3.33019	0.000867853	0.00322164
gene12927	AAEL004905	4999.77	-0.848095	0.17031	-4.97971	6.36786e-07	4.55768e-06
gene12928	AAEL004897	661.528	2.36786	0.299496	7.90613	2.65518e-15	5.53397e-14
gene12937	AAEL004896	1456.66	0.818441	0.203429	4.02322	5.74086e-05	0.000281905
gene1294	AAEL002240	8940.34	-0.880683	0.141844	-6.20881	5.33877e-10	6.10502e-09
gene12942	AAEL007356	1078.8	2.05005	0.208472	9.83367	8.06279e-23	3.11713e-21
gene12945	AAEL017162	1882.01	-3.56548	0.313421	-11.376	5.50573e-30	3.5568e-28
gene12947	AAEL007359	944.725	-2.61843	0.611704	-4.28055	1.86428e-05	0.000101498
gene12948	AAEL018139	20545.6	0.906724	0.271927	3.33444	0.000854721	0.00317684
gene12949	AAEL007360	5857.75	-0.443109	0.14413	-3.07437	0.00210945	0.00703761
gene12954	AAEL007354	1490.12	1.58453	0.210337	7.5333	4.94727e-14	9.08095e-13
gene12955	AAEL007363	2940.98	0.675756	0.200861	3.36429	0.000767416	0.00288613
gene12956	AAEL011711	12093.1	1.66026	0.225194	7.37258	1.67361e-13	2.88732e-12
gene12957	AAEL011708	2142.26	1.95032	0.461449	4.22651	2.37338e-05	0.000127266
gene12959	AAEL011710	792.541	-0.882975	0.220811	-3.99879	6.36674e-05	0.000308777
gene12961	AAEL011704	9967.65	1.24334	0.322632	3.85373	0.000116331	0.000535474
gene12966	AAEL011701	1072.42	1.15897	0.176057	6.58293	4.61252e-11	5.99065e-10
gene12970	AAEL011702	601.088	-4.30163	0.524986	-8.1938	2.5311e-16	5.70567e-15
gene12971	AAEL011703	1718.76	0.689079	0.159073	4.33184	1.47868e-05	8.22759e-05
gene12977	AAEL001525	2386.82	-0.986064	0.187979	-5.24562	1.5576e-07	1.23704e-06
gene12978	AAEL001521	185.255	1.84316	0.404929	4.55181	5.3186e-06	3.25685e-05
gene12982	AAEL001532	8649.87	-0.715083	0.159335	-4.48793	7.19176e-06	4.29634e-05
gene12985	AAEL001511	3057.55	-1.45994	0.231024	-6.31941	2.62562e-10	3.11712e-09
gene12991	AAEL001528	2834.28	-1.70134	0.365662	-4.65278	3.27484e-06	2.07984e-05
gene12994	AAEL001516	8212.14	-0.554249	0.104238	-5.31715	1.05407e-07	8.62385e-07
gene12997	AAEL001527	787.21	1.80373	0.584141	3.08783	0.00201623	0.00676139
gene13002	AAEL001509	3390.29	1.16971	0.152135	7.68863	1.48721e-14	2.88604e-13
gene13003	AAEL012936	2076.92	-0.623817	0.172691	-3.61232	0.000303465	0.00127173
gene13004	AAEL012932	2701.17	2.26954	0.217349	10.4419	1.59575e-25	7.78217e-24
gene13006	AAEL012938	845.416	0.899134	0.220977	4.06891	4.72331e-05	0.000236928
gene13008	AAEL012939	14730.1	-1.04855	0.218074	-4.80824	1.52267e-06	1.02911e-05
gene1301	AAEL002194	1327.7	3.39624	0.643836	5.27502	1.32744e-07	1.06617e-06
gene13010	AAEL012941	432.336	-1.69609	0.351335	-4.82755	1.38225e-06	9.38461e-06
gene13011	AAEL012931	1043.46	1.37132	0.327436	4.18806	2.81352e-05	0.000148571
gene13016	AAEL015000	288.596	-1.11549	0.316995	-3.51894	0.000433276	0.0017428
gene13017	AAEL014080	2885.3	1.39987	0.213559	6.55494	5.56654e-11	7.14884e-10
gene13020	AAEL007440	4.66177	-4.1588	1.11538	-3.72859	0.000192555	0.000844153
gene13028	AAEL007452	64776.3	-0.922068	0.139962	-6.58797	4.4589e-11	5.8063e-10
gene13030	AAEL007453	1295.57	-1.40883	0.25351	-5.5573	2.73984e-08	2.43228e-07
gene13035	AAEL007449	13490.7	-0.437016	0.100501	-4.34836	1.37157e-05	7.67917e-05
gene13037	AAEL007451	7307.32	-0.651924	0.18284	-3.56554	0.000363103	0.00149149
gene13038	AAEL007439	4886.64	-1.03442	0.174242	-5.93672	2.90779e-09	2.99567e-08
gene1304	AAEL002232	791.3	1.07585	0.19567	5.49827	3.83534e-08	3.31796e-07
gene13044	AAEL006096	18386.4	1.00771	0.211134	4.77286	1.81628e-06	1.20947e-05
gene13046	AAEL006102	6695.06	1.18313	0.278505	4.24816	2.15532e-05	0.000116115
gene13047	AAEL006091	6220.14	-1.67652	0.162603	-10.3105	6.31797e-25	2.90102e-23
gene13052	AAEL006098	2794.95	-0.661881	0.0807109	-8.20064	2.39113e-16	5.40649e-15
gene13059	AAEL006107	143.534	1.40976	0.394758	3.5712	0.000355345	0.00146244
gene13062	AAEL015040	1956.86	1.35511	0.259153	5.22899	1.70442e-07	1.34577e-06
gene13070	AAEL008132	15.0148	-3.31808	0.958054	-3.46335	0.000533489	0.00209949
gene13071	AAEL008124	367.163	2.08087	0.234681	8.8668	7.52801e-19	2.0727e-17
gene13079	AAEL008128	1969.12	0.701955	0.154294	4.54947	5.3782e-06	3.2893e-05
gene13080	AAEL008133	3699.35	-0.5644	0.161829	-3.48763	0.000487313	0.0019346
gene13081	AAEL008120	1997.19	0.58852	0.111689	5.26928	1.36959e-07	1.09765e-06
gene13083	AAEL009767	1255.41	-0.914451	0.233258	-3.92034	8.84238e-05	0.000416393
gene13084	AAEL009762	99.0223	5.19693	0.713495	7.28377	3.2463e-13	5.4128e-12
gene13085	AAEL009766	1422.42	1.94813	0.273646	7.11915	1.08598e-12	1.71857e-11
gene13088	AAEL009765	1773.41	2.21361	0.229004	9.66626	4.19433e-22	1.54931e-20
gene13095	AAEL007055	24.2499	-6.08343	1.35102	-4.50284	6.70499e-06	4.03137e-05
gene1310	AAEL017402	78.1102	4.47394	0.73393	6.09587	1.08844e-09	1.19873e-08
gene13101	AAEL007046	2647.85	-5.80927	0.356954	-16.2746	1.49587e-59	3.54332e-57
gene13102	AAEL007059	714.577	-0.749762	0.186607	-4.01787	5.87264e-05	0.000287713
gene13104	AAEL007050	4846.58	0.849518	0.190694	4.45488	8.39402e-06	4.93748e-05
gene13105	AAEL007066	459.415	0.992923	0.230815	4.3018	1.69413e-05	9.30153e-05
gene13106	AAEL007048	2324.61	0.467986	0.122485	3.82077	0.000133035	0.000604717
gene13109	AAEL007070	54.88	-8.08074	1.218	-6.63441	3.25803e-11	4.36051e-10
gene1311	AAEL002221	1844.65	-0.872171	0.199864	-4.36382	1.27808e-05	7.21088e-05
gene13110	AAEL007057	287.004	-2.06165	0.617591	-3.33821	0.000843185	0.00313865
gene13112	AAEL007063	2426.06	-7.96572	1.31601	-6.05295	1.42219e-09	1.54802e-08
gene13113	AAEL007041	9278.68	1.75764	0.303871	5.78414	7.28832e-09	7.12736e-08
gene13114	AAEL007043	27464	-1.09265	0.268908	-4.06329	4.83863e-05	0.00024198
gene13117	AAEL007060	29.8833	-9.77628	1.25256	-7.80501	5.94958e-15	1.1998e-13
gene13118	AAEL007058	567.819	0.811446	0.148625	5.45969	4.76971e-08	4.08133e-07
gene13120	AAEL007042	52417.6	0.849028	0.143933	5.89878	3.66198e-09	3.72601e-08
gene13125	AAEL013957	502.149	1.35559	0.420332	3.22504	0.00125956	0.00446788
gene13128	AAEL011393	8091.22	-0.806006	0.199615	-4.0378	5.39559e-05	0.000266529
gene13129	AAEL011394	1975.88	-0.719605	0.222444	-3.235	0.00121645	0.00432524
gene1313	AAEL002182	4162.53	1.2747	0.176353	7.22812	4.89716e-13	7.99566e-12
gene13133	AAEL011396	4052.53	0.742055	0.227245	3.26544	0.00109293	0.00393861
gene13135	AAEL012091	786.842	-1.7131	0.235132	-7.28568	3.20053e-13	5.34245e-12
gene13138	AAEL010192	1051.71	-0.835635	0.211071	-3.95902	7.52574e-05	0.000358693
gene13144	AAEL009070	735.865	0.961541	0.32122	2.99341	0.0027588	0.00890732
gene13145	AAEL009073	16726.7	1.29334	0.140158	9.22771	2.76486e-20	8.61379e-19
gene13149	AAEL014992	697.595	-0.992444	0.26832	-3.69873	0.00021668	0.000937796
gene1315	AAEL002183	3313.71	-0.743764	0.186768	-3.98228	6.82576e-05	0.000328583
gene13155	AAEL015067	115.63	1.81895	0.518332	3.50924	0.000449396	0.00180036
gene13156	AAEL013828	1531.47	0.476722	0.140198	3.40035	0.000672996	0.00256857
gene13168	AAEL013363	4233.37	1.40743	0.220764	6.37528	1.82628e-10	2.20855e-09
gene1317	AAEL002220	2181.69	2.14714	0.32659	6.57442	4.88435e-11	6.30529e-10
gene13184	AAEL013496	279.007	1.55064	0.463939	3.34233	0.000830768	0.00309677
gene13188	AAEL013499	16.2824	4.68197	0.798729	5.86177	4.57946e-09	4.5927e-08
gene13189	AAEL013501	124.168	1.66945	0.554281	3.01191	0.00259607	0.00845506
gene13192	AAEL013498	160.394	2.67184	0.525687	5.08256	3.72389e-07	2.78136e-06
gene13193	AAEL013492	780.415	4.24091	0.530979	7.98695	1.38313e-15	2.94023e-14
gene13196	AAEL013268	585.644	3.14521	0.482383	6.52016	7.02339e-11	8.9276e-10
gene13198	AAEL013266	405.161	-6.47908	1.08376	-5.97833	2.25431e-09	2.37915e-08
gene132	AAEL003012	18.5725	5.22163	1.37815	3.78887	0.000151337	0.000679832
gene13200	AAEL008055	4185.81	-1.85489	0.529611	-3.50236	0.00046116	0.00184303
gene13202	AAEL008062	7050.24	-0.691564	0.211984	-3.26235	0.00110493	0.00397897
gene13204	AAEL008070	2713.44	-3.72679	0.383329	-9.72218	2.42523e-22	9.0934e-21
gene13207	AAEL008072	9859.67	-0.717247	0.153606	-4.66941	3.02069e-06	1.93384e-05
gene1321	AAEL011630	1255.86	-1.98461	0.300391	-6.60677	3.92799e-11	5.16453e-10
gene13212	AAEL008071	1316.84	-1.53442	0.511417	-3.00032	0.00269692	0.00873588
gene13213	AAEL008057	4574.1	-1.2037	0.402282	-2.99219	0.00276984	0.00893908
gene13216	AAEL008069	7205.24	0.713853	0.191565	3.72643	0.00019421	0.00085066
gene13218	AAEL015592	555.938	-2.41301	0.257382	-9.37521	6.90393e-21	2.28442e-19
gene13224	AAEL012208	1744.61	-1.17088	0.23101	-5.06855	4.00859e-07	2.97465e-06
gene13225	AAEL012206	12234.1	-1.9842	0.368345	-5.38679	7.17272e-08	5.98984e-07
gene13228	AAEL006255	1601.37	-1.57321	0.2543	-6.18642	6.15467e-10	6.96332e-09
gene13230	AAEL006248	1364.06	2.14402	0.406171	5.27862	1.30162e-07	1.04769e-06
gene13235	AAEL006260	992.866	1.43398	0.365276	3.92573	8.64678e-05	0.000407825
gene13242	AAEL006254	6036.13	-0.880424	0.193669	-4.54602	5.46697e-06	3.33675e-05
gene13246	AAEL014195	458.865	1.53852	0.457347	3.36401	0.000768174	0.00288752
gene13248	AAEL012260	1854.78	1.30407	0.196127	6.64909	2.94902e-11	3.95758e-10
gene13250	AAEL012259	182.942	-2.35326	0.4191	-5.61502	1.96539e-08	1.78626e-07
gene13252	AAEL014526	2643.95	0.805319	0.238486	3.3768	0.00073334	0.00276984
gene13253	AAEL014529	7836.71	0.52282	0.123345	4.2387	2.24823e-05	0.000120902
gene13254	AAEL014527	12399.7	-1.88021	0.213287	-8.81543	1.1923e-18	3.2032e-17
gene13255	AAEL014528	4930.7	0.621864	0.194607	3.19548	0.00139598	0.00488445
gene13259	AAEL015561	186.629	-2.62135	0.284647	-9.2091	3.28871e-20	1.01821e-18
gene13260	AAEL014966	2198.8	-2.19977	0.440745	-4.99103	6.0059e-07	4.3235e-06
gene13261	AAEL013821	1461.1	1.87126	0.267518	6.99489	2.65473e-12	4.01791e-11
gene13270	AAEL013816	1842.9	0.816785	0.197589	4.13375	3.56888e-05	0.000184349
gene13276	AAEL012047	671.804	0.953806	0.234398	4.06917	4.718e-05	0.000236741
gene13289	AAEL012851	2298.75	2.67825	0.258266	10.3701	3.39046e-25	1.60113e-23
gene13290	AAEL017205	2592.6	-12.5664	0.549452	-22.8709	9.06452e-116	7.51499e-113
gene13294	AAEL012853	4444.88	1.38586	0.387488	3.57652	0.000348194	0.00143777
gene13295	AAEL012856	2644.51	1.31544	0.271609	4.84312	1.27814e-06	8.71345e-06
gene13299	AAEL011592	118.625	2.72841	0.756364	3.60727	0.000309433	0.00129383
gene1330	AAEL011632	1767.56	1.44537	0.152056	9.50557	1.9895e-21	6.93675e-20
gene13301	AAEL011587	14605	2.21009	0.279078	7.91924	2.38959e-15	5.00139e-14
gene13303	AAEL011593	188.557	2.53682	0.518143	4.896	9.78086e-07	6.78883e-06
gene13311	AAEL010728	2356.75	-0.591931	0.129327	-4.57701	4.71675e-06	2.9026e-05
gene13313	AAEL010727	3141.26	-2.44297	0.130235	-18.7581	1.66086e-78	7.08142e-76
gene13321	AAEL006443	794.716	1.02711	0.194193	5.28912	1.22904e-07	9.9409e-07
gene13324	AAEL006448	472.152	2.13725	0.303591	7.03992	1.92345e-12	2.95001e-11
gene1333	AAEL011626	1059.17	0.921964	0.141151	6.53177	6.49955e-11	8.28998e-10
gene13330	AAEL006439	73285.7	-1.75606	0.169641	-10.3516	4.11355e-25	1.92434e-23
gene13332	AAEL006434	4580.9	1.07889	0.359944	2.99737	0.00272319	0.00880568
gene13335	AAEL006450	1969.15	-0.908497	0.114556	-7.93062	2.1806e-15	4.57486e-14
gene1334	AAEL011635	7418.11	-1.71184	0.275927	-6.20397	5.50576e-10	6.26238e-09
gene13346	AAEL010442	474.804	2.70776	0.723656	3.74178	0.000182725	0.00080603
gene13350	AAEL010450	2550.63	0.7263	0.182134	3.98771	6.67134e-05	0.000321772
gene13355	AAEL015190	240.317	-2.64216	0.413265	-6.39337	1.62269e-10	1.97194e-09
gene13358	AAEL007324	146.614	-1.2492	0.418588	-2.98433	0.00284197	0.00914223
gene13361	AAEL007343	5608.22	-0.763784	0.19032	-4.01315	5.99136e-05	0.000292473
gene13367	AAEL007344	413.341	-2.52319	0.480105	-5.2555	1.47624e-07	1.1787e-06
gene13370	AAEL007334	899.565	-2.15119	0.433695	-4.96013	7.04445e-07	5.00115e-06
gene13373	AAEL007327	145.334	-2.19454	0.379814	-5.77793	7.56268e-09	7.3619e-08
gene13376	AAEL017552	452.608	-1.13639	0.331142	-3.43172	0.000599762	0.00232897
gene13377	AAEL007329	19244.5	-0.767863	0.148149	-5.18304	2.18295e-07	1.69933e-06
gene13378	AAEL007330	261.417	-1.23894	0.331973	-3.73206	0.000189918	0.000833573
gene1338	AAEL000631	27.5807	5.37633	1.04031	5.16803	2.36575e-07	1.83017e-06
gene13382	AAEL013309	7770.13	0.790028	0.14605	5.40929	6.32759e-08	5.32881e-07
gene13383	AAEL018259	2494.74	-0.514318	0.171289	-3.00264	0.0026765	0.00867916
gene13384	AAEL013314	1232.06	0.671514	0.200741	3.34518	0.000822281	0.00306849
gene1339	AAEL017511	7448.46	-3.31987	0.339088	-9.79058	1.23588e-22	4.70488e-21
gene13390	AAEL014450	13134.9	-4.51144	0.167466	-26.9394	7.58471e-160	1.25763e-156
gene13391	AAEL014449	331.081	3.4375	0.483921	7.10342	1.21704e-12	1.91581e-11
gene13395	AAEL012183	3657.07	-1.59932	0.386313	-4.13995	3.47375e-05	0.000179933
gene13396	AAEL012186	4927.44	-1.07984	0.363137	-2.97364	0.00294286	0.0094322
gene134	AAEL002990	147.624	1.67443	0.391065	4.28171	1.85461e-05	0.000101009
gene13400	AAEL012184	2603.39	-1.7343	0.178212	-9.73167	2.20931e-22	8.30468e-21
gene13401	AAEL012185	1574.12	1.57533	0.223684	7.04268	1.88583e-12	2.89828e-11
gene13405	AAEL002339	1720.64	0.937762	0.131218	7.14661	8.89465e-13	1.41508e-11
gene13408	AAEL017440	2760.71	1.65425	0.244434	6.76765	1.30893e-11	1.83067e-10
gene13412	AAEL002342	412.882	1.72025	0.345396	4.98051	6.34173e-07	4.54333e-06
gene13414	AAEL002340	11888.2	0.889732	0.268086	3.31883	0.00090395	0.00333737
gene13417	AAEL002348	1350.16	1.00325	0.286751	3.49867	0.000467577	0.00186768
gene13418	AAEL002322	1284.53	1.27048	0.256855	4.94628	7.56433e-07	5.33723e-06
gene1342	AAEL018348	13679.1	0.384013	0.114391	3.35703	0.00078785	0.00295478
gene13421	AAEL002346	21805.3	1.1037	0.227293	4.85585	1.19871e-06	8.19435e-06
gene13436	AAEL002334	23555.4	0.749974	0.141114	5.31468	1.06842e-07	8.73169e-07
gene13441	AAEL002358	4245.86	-0.779539	0.151101	-5.15905	2.48211e-07	1.91226e-06
gene13446	AAEL002249	808.421	1.41821	0.147251	9.63124	5.90112e-22	2.14264e-20
gene1345	AAEL000629	415.772	0.877796	0.217064	4.04395	5.2559e-05	0.000260359
gene13455	AAEL002262	402.933	1.46548	0.350412	4.18215	2.88761e-05	0.000151892
gene13456	AAEL002277	39421.5	-1.22841	0.256926	-4.78118	1.74266e-06	1.16565e-05
gene13457	AAEL002276	846.609	1.4051	0.409604	3.43038	0.000602742	0.0023375
gene13463	AAEL002278	4000.43	-0.963258	0.213366	-4.51457	6.34444e-06	3.82692e-05
gene13466	AAEL002255	1779.25	1.11747	0.365133	3.06044	0.00221011	0.00733247
gene13468	AAEL002271	4854.7	0.334278	0.104509	3.19857	0.00138111	0.00484107
gene1347	AAEL000615	5946.65	-1.17831	0.295731	-3.9844	6.76515e-05	0.000325876
gene13471	AAEL002269	3890.43	1.54217	0.313417	4.92052	8.63141e-07	6.03875e-06
gene1348	AAEL000626	25.0641	5.45447	0.95412	5.71675	1.08578e-08	1.02877e-07
gene13485	AAEL006539	3098.54	0.831334	0.219274	3.7913	0.000149862	0.000674018
gene13487	AAEL006550	5358.79	-0.427258	0.141922	-3.01051	0.00260813	0.00848693
gene1349	AAEL000623	57.4633	4.90171	0.821947	5.96353	2.46847e-09	2.58505e-08
gene13493	AAEL006537	279.264	3.52694	1.15736	3.0474	0.0023083	0.00761086
gene13498	AAEL006536	40.2612	2.48978	0.701687	3.54829	0.000387748	0.00157925
gene135	AAEL017386	10849.1	-1.99146	0.369955	-5.38296	7.327e-08	6.11184e-07
gene13500	AAEL006551	1878.09	-0.779679	0.153647	-5.07448	3.88567e-07	2.8935e-06
gene13503	AAEL006555	12944.8	-1.34838	0.390812	-3.45019	0.000560192	0.00219014
gene13505	AAEL006544	1750.68	0.841392	0.217581	3.86702	0.000110174	0.000509647
gene13506	AAEL006549	1013.66	1.72168	0.186002	9.25625	2.11744e-20	6.69461e-19
gene13510	AAEL017516	203797	1.54826	0.277949	5.5703	2.54297e-08	2.26425e-07
gene13512	AAEL009549	233.264	-1.52048	0.409536	-3.7127	0.000205057	0.000892407
gene13515	AAEL009548	186.381	-2.29759	0.467953	-4.90988	9.11322e-07	6.34608e-06
gene13516	AAEL009547	6871.94	-0.817417	0.103626	-7.88818	3.06625e-15	6.36406e-14
gene1352	AAEL000612	151.343	1.69342	0.421222	4.02026	5.81334e-05	0.000285088
gene13523	AAEL018146	1734.18	-3.11033	0.344561	-9.02693	1.76555e-19	5.08634e-18
gene13524	AAEL007719	833.238	-1.30766	0.383918	-3.40609	0.000659007	0.0025184
gene13527	AAEL007715	73816.6	1.91063	0.323278	5.91019	3.41717e-09	3.49673e-08
gene13535	AAEL017004	2304.16	-1.1754	0.132849	-8.84768	8.93568e-19	2.43334e-17
gene13541	AAEL009156	1080.09	0.806401	0.174851	4.61193	3.9895e-06	2.48893e-05
gene13542	AAEL009150	923.169	1.12893	0.285291	3.95711	7.58611e-05	0.000361454
gene13543	AAEL018172	21858.2	-0.871738	0.199978	-4.35918	1.30553e-05	7.34356e-05
gene13545	AAEL009149	732.597	1.28499	0.226528	5.67252	1.40711e-08	1.3124e-07
gene13546	AAEL009151	95561.7	1.5439	0.206226	7.48642	7.07778e-14	1.28337e-12
gene13548	AAEL009158	348.225	-4.6251	0.295373	-15.6585	2.90577e-55	6.19469e-53
gene13554	AAEL010644	1164.75	0.980776	0.188484	5.2035	1.95565e-07	1.53037e-06
gene13557	AAEL010634	3514.61	3.31481	0.557463	5.94625	2.7435e-09	2.84908e-08
gene13562	AAEL010636	1325.84	9.2099	1.08244	8.50847	1.76239e-17	4.32569e-16
gene13563	AAEL010640	1968.79	3.19357	0.290212	11.0043	3.64444e-28	2.08375e-26
gene13566	AAEL014265	278.131	2.07666	0.349718	5.93812	2.88316e-09	2.97649e-08
gene13567	AAEL014269	1386.93	-1.17423	0.307019	-3.82461	0.000130982	0.000597201
gene13576	AAEL004143	2213.46	-1.11832	0.130778	-8.55124	1.21774e-17	3.02369e-16
gene13577	AAEL004132	1406.82	0.805947	0.172687	4.66709	3.05489e-06	1.95283e-05
gene13582	AAEL018312	184.453	1.21394	0.358591	3.38529	0.000711025	0.00269579
gene13587	AAEL004146	2634.05	0.848772	0.222031	3.82276	0.000131966	0.000601138
gene13588	AAEL004135	80.5099	2.71096	0.426486	6.35651	2.06391e-10	2.47587e-09
gene13592	AAEL004129	27064.6	-0.853183	0.180309	-4.73178	2.22555e-06	1.45922e-05
gene13594	AAEL004127	591.708	1.404	0.223809	6.27318	3.53752e-10	4.14042e-09
gene13595	AAEL004136	393.285	1.4514	0.308119	4.71052	2.47088e-06	1.60667e-05
gene13597	AAEL004142	2612.08	1.55527	0.12274	12.6713	8.53379e-37	7.67167e-35
gene13601	AAEL004126	469.634	3.01072	0.284204	10.5935	3.1926e-26	1.66584e-24
gene13603	AAEL012404	1396.53	3.76019	0.632417	5.94574	2.75213e-09	2.85209e-08
gene13604	AAEL007573	579.337	1.20187	0.201891	5.95307	2.63157e-09	2.7443e-08
gene13605	AAEL007575	489.345	2.13062	0.566023	3.76418	0.000167093	0.000745228
gene13607	AAEL007578	713.823	1.46904	0.174306	8.42796	3.51753e-17	8.45284e-16
gene13616	AAEL007572	2284.43	0.501398	0.122015	4.10931	3.96844e-05	0.000202465
gene1362	AAEL000609	3260.42	1.51865	0.370662	4.09713	4.18296e-05	0.000212538
gene13624	AAEL011754	215.011	-1.24085	0.338223	-3.66872	0.000243765	0.00104202
gene13625	AAEL011757	29.668	3.30365	1.06699	3.09624	0.00195994	0.00659485
gene13626	AAEL011748	1376.26	-1.13864	0.196805	-5.78562	7.22469e-09	7.07442e-08
gene13627	AAEL011751	5951.32	0.767134	0.0997522	7.6904	1.46677e-14	2.85009e-13
gene13628	AAEL011750	4890.01	-0.311801	0.101691	-3.06615	0.00216832	0.00720504
gene1363	AAEL018022	962.627	-1.10453	0.238224	-4.63651	3.54339e-06	2.23397e-05
gene13631	AAEL011758	67235.9	1.04558	0.154488	6.76804	1.30538e-11	1.82741e-10
gene13632	AAEL011749	2368.47	-0.536235	0.172928	-3.10091	0.00192928	0.00650047
gene13634	AAEL011756	633.872	5.38488	0.472848	11.3882	4.78953e-30	3.10757e-28
gene13635	AAEL011755	2961.39	-1.29903	0.161841	-8.02659	1.00221e-15	2.14885e-14
gene1364	AAEL017027	16434.4	-4.08548	1.10091	-3.71102	0.000206429	0.000897331
gene13643	AAEL007931	2650.03	-0.601482	0.150338	-4.00086	6.31128e-05	0.000306586
gene13649	AAEL011008	240.046	1.57431	0.368232	4.27532	1.90862e-05	0.000103761
gene13659	AAEL009560	2384.05	0.700143	0.213842	3.27412	0.00105992	0.00383446
gene13662	AAEL009561	57.8587	1.76988	0.55625	3.18181	0.00146358	0.0050991
gene13666	AAEL003316	23530.3	-1.57799	0.347154	-4.54551	5.48013e-06	3.34342e-05
gene13667	AAEL003293	2997.76	2.01828	0.179381	11.2514	2.28072e-29	1.38354e-27
gene13674	AAEL003318	1299.64	-6.40512	0.523098	-12.2446	1.79602e-34	1.41063e-32
gene13680	AAEL003287	6733.74	0.52864	0.13688	3.86207	0.000112432	0.000519291
gene13683	AAEL003311	20641.4	-11.9283	1.09473	-10.8961	1.2027e-27	6.72204e-26
gene1369	AAEL017352	6433.95	-1.66785	0.548657	-3.03987	0.00236682	0.00778489
gene13695	AAEL003303	1007.65	3.06413	0.334761	9.15319	5.52782e-20	1.68007e-18
gene13699	AAEL003317	2.00399	4.85466	1.53752	3.15747	0.00159146	0.00549119
gene137	AAEL002995	23407.2	-1.43674	0.187577	-7.65948	1.8668e-14	3.57158e-13
gene13705	AAEL003291	4571.69	1.22786	0.361893	3.39289	0.000691606	0.00263287
gene13708	AAEL003322	2354.51	-1.25671	0.267451	-4.69885	2.61636e-06	1.69388e-05
gene13712	AAEL011644	193.158	1.79896	0.473441	3.79976	0.000144837	0.000653189
gene13713	AAEL015076	41023	-2.42553	0.336515	-7.20778	5.68724e-13	9.25526e-12
gene13714	AAEL015435	1074.56	1.32644	0.221053	6.00056	1.9664e-09	2.09454e-08
gene13719	AAEL010491	4163.07	0.543499	0.109848	4.94772	7.50867e-07	5.30047e-06
gene13732	AAEL012753	7219.99	1.57734	0.310691	5.07689	3.83663e-07	2.85841e-06
gene13733	AAEL011850	2903.84	-1.03959	0.338043	-3.07531	0.00210282	0.00701707
gene13738	AAEL012841	3229.7	-0.679437	0.172413	-3.94075	8.12256e-05	0.00038517
gene13742	AAEL012839	158.153	1.24205	0.236197	5.25852	1.45221e-07	1.16134e-06
gene13745	AAEL008563	1914.63	-0.60237	0.197527	-3.04956	0.00229174	0.00756542
gene13749	AAEL008557	3102.06	0.605338	0.13389	4.52115	6.15049e-06	3.72802e-05
gene13750	AAEL008569	5030.57	0.920405	0.242275	3.79901	0.000145277	0.00065458
gene13754	AAEL008558	1584.43	0.920786	0.204937	4.49302	7.02207e-06	4.19665e-05
gene13755	AAEL008565	13244.4	-0.690739	0.107961	-6.39805	1.5737e-10	1.92336e-09
gene13757	AAEL008559	1717.3	-4.73938	0.387023	-12.2457	1.77114e-34	1.39845e-32
gene13759	AAEL010077	1183.83	0.860521	0.230512	3.73308	0.000189149	0.000830929
gene13760	AAEL010070	3426.21	-0.773786	0.129846	-5.95924	2.53413e-09	2.64824e-08
gene13761	AAEL010071	1674.4	1.90672	0.180269	10.5771	3.8066e-26	1.95882e-24
gene13762	AAEL010075	8485.29	-1.81955	0.508212	-3.5803	0.000343198	0.0014195
gene13765	AAEL010074	5482.63	-1.0391	0.145814	-7.12622	1.0316e-12	1.63424e-11
gene13766	AAEL010068	7994.02	-1.04224	0.198495	-5.2507	1.51526e-07	1.20727e-06
gene13767	AAEL010073	7643.68	0.897141	0.222662	4.02917	5.59753e-05	0.000275501
gene13769	AAEL010076	2605.94	-1.53234	0.361771	-4.23567	2.27875e-05	0.000122367
gene13775	AAEL005323	8247.05	1.89068	0.381314	4.95832	7.11045e-07	5.03603e-06
gene13780	AAEL005315	3430.03	-1.02348	0.212018	-4.82735	1.38364e-06	9.38975e-06
gene13781	AAEL005326	442.425	0.79715	0.245896	3.24182	0.00118771	0.0042372
gene13782	AAEL018338	27660.9	-1.14832	0.338434	-3.39304	0.000691217	0.00263206
gene13784	AAEL005341	2293.45	-0.638371	0.0882819	-7.23105	4.79285e-13	7.84252e-12
gene13785	AAEL005337	13991.3	-2.28654	0.170394	-13.4192	4.66828e-41	5.48541e-39
gene13789	AAEL005336	4147.47	3.66748	0.208436	17.5952	2.68014e-69	9.30134e-67
gene13795	AAEL005324	498068	-1.32085	0.320594	-4.12002	3.78841e-05	0.000194343
gene13796	AAEL005329	2873.7	0.775621	0.216161	3.58817	0.000333012	0.00138158
gene13797	AAEL005314	2966.38	1.37679	0.356734	3.85943	0.000113653	0.000524439
gene13802	AAEL009521	91.2654	-2.69182	0.69766	-3.85836	0.000114152	0.000526255
gene13808	AAEL015244	2413.81	0.716181	0.153178	4.67549	2.93258e-06	1.8839e-05
gene13809	AAEL010712	18343.7	-3.29585	1.02685	-3.20965	0.00132895	0.00468398
gene1381	AAEL004163	579.022	1.0516	0.169152	6.21691	5.0705e-10	5.81607e-09
gene13810	AAEL010710	2195.39	-1.78534	0.522955	-3.41396	0.000640269	0.00245497
gene13816	AAEL010716	7896.73	1.51359	0.149279	10.1393	3.69764e-24	1.57657e-22
gene13817	AAEL010715	386.55	1.58726	0.435876	3.64155	0.000270998	0.00114661
gene13821	AAEL010714	12.9341	7.08804	1.28766	5.50459	3.70029e-08	3.21043e-07
gene13823	AAEL017561	195.901	-5.71798	0.869457	-6.57649	4.81672e-11	6.22337e-10
gene13825	AAEL002174	6565.61	-0.510467	0.149043	-3.42497	0.000614856	0.00237524
gene13826	AAEL002160	15279.8	1.54107	0.151675	10.1604	2.97906e-24	1.28487e-22
gene13828	AAEL002170	1783.45	1.06086	0.303358	3.49706	0.000470413	0.0018765
gene13829	AAEL002175	20099.5	-0.830047	0.182237	-4.55476	5.24461e-06	3.21286e-05
gene13830	AAEL002169	11216.1	0.841107	0.232821	3.61267	0.000303056	0.00127072
gene13839	AAEL017571	128.225	-4.4911	0.676998	-6.63385	3.27037e-11	4.37309e-10
gene13840	AAEL002163	18263.6	-0.481557	0.111485	-4.31946	1.56411e-05	8.65868e-05
gene13847	AAEL002176	476.595	1.05362	0.328609	3.20629	0.00134457	0.00472896
gene13848	AAEL002161	2184.31	-1.04899	0.201801	-5.19814	2.01297e-07	1.57193e-06
gene13855	AAEL002146	4810.67	2.67667	0.332325	8.05436	7.98931e-16	1.7229e-14
gene13861	AAEL002143	39.0753	2.82731	0.857591	3.29681	0.000977911	0.00357505
gene13863	AAEL002141	8744.93	-1.93439	0.266156	-7.26791	3.65102e-13	6.05379e-12
gene13866	AAEL008336	197.07	-1.98491	0.376246	-5.27555	1.32358e-07	1.06364e-06
gene13873	AAEL014016	1505.46	-0.638284	0.156349	-4.08243	4.45669e-05	0.000225067
gene13879	AAEL013526	5480.9	1.51139	0.260424	5.80355	6.49251e-09	6.43345e-08
gene1389	AAEL004167	7060.89	0.639704	0.210336	3.04135	0.00235522	0.00774846
gene13890	AAEL008048	4429.52	-2.62826	0.396511	-6.62848	3.3917e-11	4.51632e-10
gene13891	AAEL008035	526.138	0.938546	0.234824	3.9968	6.42045e-05	0.000311079
gene13892	AAEL017171	1400.59	-4.26578	0.33013	-12.9215	3.40438e-38	3.3205e-36
gene13895	AAEL008042	705.026	1.01924	0.203138	5.01746	5.23585e-07	3.80959e-06
gene13897	AAEL008037	2518.42	0.554156	0.105349	5.2602	1.43895e-07	1.15139e-06
gene1390	AAEL004183	2670.89	0.787449	0.0816066	9.64934	4.94748e-22	1.8185e-20
gene13903	AAEL010974	3702.15	0.51434	0.116069	4.43132	9.36581e-06	5.4278e-05
gene13909	AAEL010968	861.106	0.902972	0.249539	3.61856	0.000296246	0.00124359
gene13916	AAEL013641	4252.36	-0.869841	0.120197	-7.23677	4.59482e-13	7.535e-12
gene13918	AAEL013635	1351.46	1.60043	0.26129	6.1251	9.0628e-10	1.00538e-08
gene13919	AAEL013637	10715.7	1.95494	0.374336	5.22241	1.7661e-07	1.39226e-06
gene13920	AAEL013642	1120.47	1.01982	0.229901	4.43592	9.16819e-06	5.32776e-05
gene13922	AAEL013644	2253.43	2.15357	0.37327	5.76948	7.95161e-09	7.69034e-08
gene13927	AAEL012532	395.741	-5.3366	0.824552	-6.47212	9.66398e-11	1.20986e-09
gene13932	AAEL014127	50.3023	3.72984	1.22749	3.0386	0.00237677	0.00781244
gene13939	AAEL012250	2488.72	0.714233	0.180307	3.9612	7.45746e-05	0.000355779
gene13940	AAEL012249	5619.85	-0.716437	0.174817	-4.09822	4.16345e-05	0.00021169
gene13946	AAEL014558	1077.56	-2.65921	0.303332	-8.76667	1.84025e-18	4.85194e-17
gene13949	AAEL017389	73.2046	3.03639	0.710689	4.27247	1.93321e-05	0.000104983
gene13955	AAEL012658	2211.46	-1.87703	0.319008	-5.88396	4.00573e-09	4.04176e-08
gene13956	AAEL012661	13471	0.749956	0.171994	4.36035	1.29853e-05	7.30968e-05
gene13957	AAEL012655	1269.76	-0.957248	0.288054	-3.32315	0.000890056	0.00329341
gene1396	AAEL004151	42250.1	1.09002	0.238583	4.56872	4.90718e-06	3.01357e-05
gene13962	AAEL000853	370.242	1.29404	0.306832	4.21741	2.47123e-05	0.000132085
gene13965	AAEL000828	61.6708	2.56837	0.8209	3.12872	0.0017557	0.00599276
gene13968	AAEL000810	22466.6	-1.18445	0.251953	-4.70105	2.58823e-06	1.67785e-05
gene13970	AAEL000817	6456.26	0.61662	0.200194	3.08012	0.0020692	0.00691882
gene13973	AAEL000839	1098.36	-0.652278	0.178776	-3.64858	0.000263691	0.00111919
gene13974	AAEL000822	8474.28	-0.610945	0.160354	-3.80998	0.000138977	0.000628968
gene13976	AAEL000807	4213.65	-0.873873	0.184005	-4.74919	2.04232e-06	1.35095e-05
gene13977	AAEL000838	5530.32	0.969044	0.196586	4.92935	8.25022e-07	5.78834e-06
gene13978	AAEL000840	9271.06	-0.5099	0.126009	-4.04652	5.19836e-05	0.000258239
gene13979	AAEL000818	82.0161	2.85083	0.497231	5.7334	9.84358e-09	9.35642e-08
gene13981	AAEL000802	4825.87	-0.533095	0.136367	-3.90928	9.25728e-05	0.000433655
gene13987	AAEL000819	707.069	-0.891948	0.28177	-3.16552	0.00154805	0.00535254
gene13992	AAEL000823	80785	2.28474	0.302691	7.54808	4.41709e-14	8.16805e-13
gene13997	AAEL000849	290.643	2.46897	0.551323	4.47826	7.52534e-06	4.47413e-05
gene13998	AAEL000816	1367.12	1.00843	0.22681	4.44614	8.74271e-06	5.11637e-05
gene140	AAEL003000	19.3112	-4.13585	0.943925	-4.38155	1.17838e-05	6.68884e-05
gene14007	AAEL000850	5496.13	0.92632	0.24326	3.80793	0.000140132	0.000633887
gene14011	AAEL000845	1563.49	0.534983	0.148106	3.61217	0.000303642	0.00127211
gene14012	AAEL000800	1512.21	2.94445	0.40568	7.25806	3.92689e-13	6.48242e-12
gene14013	AAEL000844	953.989	0.765204	0.186006	4.11387	3.89085e-05	0.000198915
gene14016	AAEL000847	1092.61	1.25978	0.269247	4.6789	2.88421e-06	1.85522e-05
gene14019	AAEL014572	2423.66	1.11712	0.206766	5.40282	6.5602e-08	5.51226e-07
gene14023	AAEL014574	4062.56	-0.974177	0.319951	-3.04477	0.0023286	0.00767101
gene14024	AAEL017267	3153.72	-2.02802	0.64405	-3.14885	0.00163916	0.00563596
gene14025	AAEL006933	819.129	1.36201	0.26874	5.06814	4.01718e-07	2.97954e-06
gene14028	AAEL006929	8154.42	-1.00859	0.257338	-3.91931	8.8804e-05	0.000417919
gene14030	AAEL006931	10232.8	0.688212	0.106888	6.4386	1.20579e-10	1.49825e-09
gene14032	AAEL006932	2069.42	-1.66702	0.357746	-4.6598	3.16521e-06	2.01426e-05
gene1404	AAEL017081	10315.6	-0.881672	0.190455	-4.62929	3.66916e-06	2.30741e-05
gene14045	AAEL012900	232.375	-1.13303	0.347528	-3.26025	0.00111315	0.00400279
gene14050	AAEL009877	5471.59	-0.567642	0.175078	-3.24222	0.00118602	0.00423217
gene14051	AAEL009868	3709.21	-1.69189	0.155501	-10.8802	1.43203e-27	7.97396e-26
gene14052	AAEL009876	11403.7	1.25563	0.290275	4.32567	1.52071e-05	8.44252e-05
gene14053	AAEL009872	22254.3	1.3328	0.165699	8.04353	8.72888e-16	1.87696e-14
gene14054	AAEL009878	3495.44	1.03934	0.25554	4.06722	4.75768e-05	0.000238411
gene14056	AAEL009870	44.0555	-2.20791	0.627321	-3.51958	0.000432235	0.00173955
gene14058	AAEL017256	1333.01	-2.00599	0.587312	-3.41555	0.000636533	0.00244443
gene14059	AAEL009874	6239.32	-0.516631	0.128948	-4.00649	6.16265e-05	0.00030005
gene14063	AAEL008607	35280.6	0.901819	0.255533	3.52916	0.000416879	0.00168228
gene14065	AAEL008601	2938.17	-0.788115	0.232483	-3.38999	0.000698954	0.00265677
gene14067	AAEL008605	909.437	0.898093	0.242789	3.69907	0.000216388	0.000937074
gene14073	AAEL017101	809.145	-0.73905	0.17497	-4.22388	2.40136e-05	0.000128627
gene14075	AAEL008608	9270.81	-1.56174	0.178363	-8.75593	2.02418e-18	5.32749e-17
gene14076	AAEL018159	43945.3	2.38016	0.595632	3.99603	6.44127e-05	0.000311885
gene14077	AAEL008596	1563.7	1.68641	0.271574	6.20976	5.30662e-10	6.07291e-09
gene1408	AAEL004193	4367.67	-1.60492	0.268893	-5.96862	2.39264e-09	2.51624e-08
gene14080	AAEL008610	92.7051	-4.51867	1.02255	-4.41903	9.9143e-06	5.71019e-05
gene14083	AAEL008598	118.508	2.18709	0.457576	4.77973	1.75531e-06	1.17359e-05
gene14085	AAEL015600	46.0991	-1.69138	0.546758	-3.09347	0.00197829	0.00664911
gene14088	RU161	183.616	-1.28376	0.429522	-2.9888	0.00280073	0.00902707
gene14091	AAEL012154	10195.4	-0.855529	0.197707	-4.32725	1.50983e-05	8.38527e-05
gene14094	AAEL012157	136.042	3.36432	0.614582	5.47416	4.39595e-08	3.77884e-07
gene14102	AAEL009634	11875.4	1.24621	0.28835	4.32185	1.54726e-05	8.57715e-05
gene14104	AAEL009635	673.913	0.672486	0.190025	3.53894	0.000401738	0.00162823
gene14107	AAEL009640	594.967	1.21964	0.199571	6.11128	9.88346e-10	1.09253e-08
gene14111	AAEL010358	134.246	-1.33003	0.427922	-3.10811	0.00188289	0.00636574
gene14113	AAEL010360	1495.97	0.541668	0.163533	3.3123	0.000925334	0.00340453
gene14120	AAEL010361	12426.2	-0.556321	0.0829064	-6.71024	1.94307e-11	2.66267e-10
gene14121	AAEL010359	18631.5	0.929354	0.163933	5.66912	1.43534e-08	1.33538e-07
gene14122	AAEL010362	792.694	0.865442	0.188325	4.59547	4.31781e-06	2.67586e-05
gene1413	AAEL004175	91376.7	1.54482	0.197604	7.81774	5.37786e-15	1.08745e-13
gene14130	AAEL017329	11224.4	-0.989614	0.238912	-4.14216	3.44047e-05	0.000178395
gene14136	AAEL005505	7397.6	-0.828801	0.16602	-4.99219	5.96988e-07	4.29964e-06
gene14139	AAEL005508	10804.5	-1.23452	0.221599	-5.57098	2.53307e-08	2.26082e-07
gene1414	AAEL004188	48.2809	5.0774	1.45166	3.49764	0.000469399	0.00187345
gene14141	AAEL017437	11594.9	0.754801	0.244318	3.08942	0.00200548	0.00672989
gene14143	AAEL005510	5540.73	-2.4019	0.39724	-6.04649	1.4804e-09	1.60669e-08
gene14144	AAEL014816	998.409	-1.80647	0.454002	-3.97899	6.9209e-05	0.000332519
gene14145	AAEL014817	44.618	3.50741	0.836596	4.19248	2.7592e-05	0.000145909
gene14159	AAEL013176	1673.7	1.60475	0.175367	9.15078	5.65233e-20	1.71443e-18
gene1416	AAEL004165	5862.96	-0.792686	0.228282	-3.4724	0.000515836	0.00203646
gene14160	AAEL013170	3950.69	-0.60977	0.18876	-3.2304	0.00123617	0.00439222
gene14178	AAEL013189	8379.03	0.608401	0.169372	3.59209	0.000328032	0.00136281
gene14190	AAEL007468	387.799	0.81327	0.273674	2.97168	0.00296178	0.00948876
gene14191	AAEL007466	794.592	0.763621	0.197073	3.87481	0.000106707	0.0004953
gene14200	AAEL007469	891.993	0.961524	0.300317	3.2017	0.00136621	0.00479718
gene14206	AAEL007454	1725.54	-0.664099	0.143906	-4.61481	3.93464e-06	2.46088e-05
gene14209	AAEL007763	3926.38	-0.948291	0.296356	-3.19984	0.00137506	0.00482484
gene14212	AAEL007765	9949.46	-1.06715	0.130769	-8.16055	3.33495e-16	7.43908e-15
gene14214	AAEL007771	99154.4	1.01895	0.244444	4.16843	3.06708e-05	0.000160428
gene14215	AAEL007770	1735.66	-0.945337	0.284735	-3.32005	0.000900003	0.00332444
gene14219	AAEL012721	96.4992	2.05265	0.598835	3.42774	0.000608629	0.00235483
gene14220	AAEL012722	191.077	1.30549	0.322427	4.04896	5.14463e-05	0.00025574
gene14222	AAEL012726	219.165	2.52193	0.547228	4.60857	4.05455e-06	2.52741e-05
gene14227	AAEL013831	5535.64	-1.47402	0.211551	-6.96768	3.2222e-12	4.80849e-11
gene14236	AAEL018184	19.5408	5.36729	1.26034	4.25861	2.05701e-05	0.00011122
gene14237	AAEL009747	86450.8	2.08796	0.244354	8.54479	1.28769e-17	3.18677e-16
gene14238	AAEL009753	2468.47	-1.71026	0.369676	-4.62638	3.72108e-06	2.33462e-05
gene14240	AAEL009757	346.01	-1.30811	0.269089	-4.86126	1.16644e-06	7.99574e-06
gene14241	AAEL009749	3554.6	5.72146	0.288644	19.8219	1.92846e-87	9.5928e-85
gene14242	AAEL009744	515.416	-1.36764	0.364817	-3.74883	0.000177665	0.000787201
gene14245	AAEL009751	2419.15	-1.53671	0.304135	-5.05271	4.35584e-07	3.20999e-06
gene14247	AAEL011960	4505.9	1.66695	0.161001	10.3536	4.02886e-25	1.89065e-23
gene14248	AAEL011968	1423.85	0.870514	0.173338	5.02205	5.11235e-07	3.73064e-06
gene1425	AAEL004199	247.668	11.5906	1.35974	8.5241	1.53998e-17	3.79854e-16
gene14250	AAEL011962	585.078	2.19972	0.244939	8.98067	2.69113e-19	7.64949e-18
gene14253	AAEL011959	1031	1.28073	0.38616	3.31659	0.000911244	0.00335931
gene14259	AAEL017136	32977.9	-1.86463	0.525199	-3.55032	0.000384758	0.00156878
gene1426	AAEL004196	4488.99	-0.946721	0.0974299	-9.71694	2.55332e-22	9.54966e-21
gene14265	AAEL000364	426.755	2.62219	0.425187	6.16713	6.95401e-10	7.83797e-09
gene14266	AAEL000381	354.888	2.5884	0.503755	5.13822	2.77356e-07	2.12038e-06
gene14271	AAEL000363	2.63232	-7.31164	1.44303	-5.06687	4.04415e-07	2.99634e-06
gene14275	AAEL000369	2020.87	-7.0572	0.820243	-8.6038	7.71227e-18	1.93754e-16
gene1428	AAEL004178	14978.6	2.74342	0.228951	11.9826	4.38481e-33	3.25545e-31
gene14283	AAEL000361	1.65958	-4.44607	1.29566	-3.43152	0.000600209	0.0023301
gene14289	AAEL000334	1550.87	1.44926	0.284659	5.0912	3.55805e-07	2.66952e-06
gene14290	AAEL000339	23333.2	-0.655942	0.148099	-4.42909	9.46317e-06	5.47785e-05
gene14295	AAEL000314	1008.13	-2.502	0.233492	-10.7156	8.60363e-27	4.58543e-25
gene14299	AAEL000351	1102.83	-1.63012	0.528687	-3.08334	0.00204694	0.00685359
gene14303	AAEL000317	10.4783	-4.7397	1.23215	-3.8467	0.000119717	0.000548861
gene14304	AAEL000371	703.472	2.34923	0.454166	5.17261	2.30846e-07	1.78957e-06
gene14307	AAEL000379	10.341	-5.39448	1.23259	-4.37652	1.20588e-05	6.83196e-05
gene1431	AAEL004181	102.47	2.08726	0.640259	3.26003	0.00111402	0.00400495
gene14310	AAEL000320	6511.88	-2.43054	0.736446	-3.30036	0.000965599	0.0035335
gene14311	AAEL000322	704.104	-1.16958	0.206245	-5.67084	1.42095e-08	1.32365e-07
gene14312	AAEL000304	13779.4	1.11618	0.28434	3.92551	8.65446e-05	0.000408059
gene14313	AAEL000316	367.439	1.83425	0.581768	3.1529	0.00161659	0.00557017
gene14317	AAEL000340	4225.39	2.01843	0.415348	4.8596	1.17623e-06	8.05176e-06
gene14319	AAEL000324	410.811	1.20487	0.330027	3.65082	0.000261407	0.00111013
gene14323	AAEL000335	1696.05	2.05553	0.557736	3.68549	0.000228263	0.000983357
gene14331	AAEL000370	3283.56	1.13255	0.198705	5.69964	1.2006e-08	1.12887e-07
gene14333	AAEL000309	2149.43	0.776962	0.188597	4.11969	3.79385e-05	0.000194489
gene14335	AAEL000308	385.643	1.13673	0.297794	3.81718	0.000134984	0.000611898
gene14336	AAEL000311	3777.07	2.43568	0.423763	5.74774	9.04443e-09	8.65193e-08
gene14339	AAEL011145	8379.04	-1.13022	0.204847	-5.51738	3.44085e-08	3.00631e-07
gene14343	AAEL011137	8541.11	1.24068	0.21453	5.78326	7.32677e-09	7.16027e-08
gene14345	AAEL011140	6865.3	-0.732329	0.16463	-4.44832	8.65445e-06	5.06869e-05
gene14348	AAEL015416	181.582	-3.06936	0.849681	-3.61236	0.000303417	0.00127173
gene14350	AAEL011906	9175.5	-1.87778	0.266004	-7.05921	1.67447e-12	2.58408e-11
gene14356	AAEL011908	545.997	-2.32142	0.375199	-6.18716	6.12595e-10	6.93608e-09
gene1436	AAEL012498	306.068	1.40362	0.271188	5.17581	2.26919e-07	1.76187e-06
gene14360	AAEL013069	136230	2.19328	0.305265	7.18483	6.72914e-13	1.08444e-11
gene14363	AAEL013071	9866.72	-0.502803	0.133111	-3.77732	0.000158525	0.000710102
gene14364	AAEL013070	890.568	-0.848085	0.204759	-4.14186	3.445e-05	0.000178568
gene14368	AAEL014512	9199.73	-0.671145	0.188393	-3.56247	0.000367387	0.00150702
gene1437	AAEL012502	948.879	1.08178	0.259981	4.161	3.16856e-05	0.000165157
gene14374	AAEL015575	2647.29	-0.960562	0.24159	-3.976	7.00853e-05	0.000336405
gene1438	AAEL012496	561.826	2.17499	0.318223	6.83478	8.21284e-12	1.17395e-10
gene14385	AAEL011336	82.7007	2.59756	0.610971	4.25153	2.12318e-05	0.000114507
gene1439	AAEL005653	5454.14	0.391448	0.125112	3.12878	0.00175535	0.00599276
gene14392	AAEL005383	2078.75	-1.55392	0.138624	-11.2096	3.65705e-29	2.16564e-27
gene14393	AAEL005392	4364.41	-0.964767	0.225804	-4.27259	1.93214e-05	0.000104963
gene14395	AAEL005386	1698.58	2.14552	0.2955	7.26063	3.8529e-13	6.36732e-12
gene1440	AAEL005655	4886.07	-0.686826	0.222497	-3.0869	0.00202252	0.00677793
gene14401	AAEL005396	6239.68	-0.47877	0.128979	-3.71199	0.000205637	0.000894409
gene14402	AAEL005376	431.13	1.46474	0.300485	4.87459	1.09033e-06	7.51544e-06
gene14405	AAEL005384	3676.74	2.14935	0.253223	8.48794	2.10335e-17	5.14561e-16
gene14406	AAEL005377	11.4057	-3.34884	1.09815	-3.04953	0.00229198	0.00756542
gene14410	AAEL007837	936.97	1.33056	0.253033	5.25842	1.45294e-07	1.16134e-06
gene14411	AAEL018031	2316.23	2.93252	0.179774	16.3123	8.0756e-60	1.94374e-57
gene14415	AAEL007828	2688.87	-1.02947	0.309829	-3.32269	0.000891551	0.00329812
gene14417	AAEL017434	6160.53	-1.20729	0.336431	-3.58852	0.000332559	0.00138008
gene1442	AAEL005660	1312.52	-1.3508	0.287107	-4.70486	2.54034e-06	1.64753e-05
gene14423	RU168	1188.71	-0.573444	0.186612	-3.07292	0.00211975	0.00706411
gene14424	AAEL015235	7347.42	-0.818262	0.147864	-5.53386	3.13257e-08	2.75958e-07
gene14425	AAEL015236	298.464	1.05147	0.237388	4.42933	9.45252e-06	5.4738e-05
gene14426	AAEL013605	72.2609	-7.49005	1.1106	-6.74414	1.53939e-11	2.13895e-10
gene14429	AAEL014855	843.516	1.94419	0.54895	3.54166	0.000397616	0.00161328
gene14431	AAEL014316	5142.87	-2.34483	0.37032	-6.33191	2.42141e-10	2.88616e-09
gene14432	AAEL014314	216.3	2.57886	0.529644	4.86904	1.12144e-06	7.70502e-06
gene14433	AAEL014317	2660.83	-1.24451	0.342633	-3.6322	0.000281013	0.00118529
gene14435	AAEL014315	1889.98	-3.49567	1.14314	-3.05794	0.00222864	0.00738573
gene14437	AAEL009593	222.656	-4.22363	1.22402	-3.45062	0.000559293	0.00218949
gene14441	AAEL009594	108.793	3.24229	0.51756	6.26457	3.73856e-10	4.35183e-09
gene14446	AAEL006713	2817.35	0.725495	0.15627	4.64256	3.44113e-06	2.17427e-05
gene14457	AAEL006708	117.725	-4.17011	0.780962	-5.33971	9.30973e-08	7.69264e-07
gene14466	AAEL014854	134.798	2.37741	0.470563	5.05227	4.36596e-07	3.21586e-06
gene14469	AAEL013732	318.038	1.83865	0.265822	6.91683	4.61851e-12	6.80376e-11
gene14474	AAEL008693	360.982	2.35189	0.303092	7.75965	8.51667e-15	1.69912e-13
gene14475	AAEL008695	410.745	1.8112	0.481959	3.75801	0.000171272	0.000762727
gene14478	AAEL008697	1376.97	-2.32612	0.702503	-3.31119	0.000928995	0.00341547
gene14486	AAEL005787	302.874	1.35366	0.263706	5.13321	2.84839e-07	2.17202e-06
gene14490	AAEL005788	167.439	-1.68497	0.371231	-4.53887	5.65578e-06	3.44354e-05
gene14494	AAEL005776	38557.5	-2.28349	0.714378	-3.19648	0.00139115	0.00487328
gene14497	AAEL005785	2281.38	-1.70729	0.360692	-4.73336	2.2083e-06	1.44918e-05
gene14500	AAEL005781	2946.85	-1.02165	0.27637	-3.69667	0.000218445	0.000944612
gene1451	AAEL005662	13570.2	-0.609615	0.167588	-3.63759	0.000275204	0.00116309
gene14513	AAEL005786	25.3952	-6.17577	1.11267	-5.5504	2.8501e-08	2.52266e-07
gene14516	AAEL014694	3338.15	-2.45147	0.174546	-14.0448	8.28867e-45	1.1669e-42
gene14517	AAEL014695	6477.76	-0.51259	0.0924199	-5.54632	2.91746e-08	2.57922e-07
gene1452	AAEL005659	2803.87	-0.744784	0.119257	-6.24522	4.23211e-10	4.88067e-09
gene14528	AAEL006291	3843.34	-0.717674	0.111977	-6.40914	1.46341e-10	1.80334e-09
gene14529	AAEL017016	362.799	-0.945011	0.292402	-3.23189	0.00122976	0.00437154
gene1453	AAEL005649	2116.72	-1.45374	0.392929	-3.69974	0.000215817	0.000935146
gene14530	AAEL006285	1484.13	-0.579978	0.175928	-3.29668	0.000978358	0.00357581
gene14534	AAEL006289	4508.92	-0.772268	0.178803	-4.31911	1.5666e-05	8.6683e-05
gene14537	AAEL006294	893.766	0.575918	0.131402	4.38288	1.1712e-05	6.65318e-05
gene1454	AAEL018347	2443.34	1.6425	0.329607	4.98322	6.25335e-07	4.48648e-06
gene14545	AAEL000549	1380.22	1.5241	0.477424	3.19234	0.00141124	0.00493437
gene14547	AAEL000540	8720.85	-0.689605	0.163828	-4.20931	2.5615e-05	0.000136373
gene14548	AAEL000562	2458.41	-0.905209	0.133719	-6.7695	1.29233e-11	1.81083e-10
gene14552	AAEL000550	2222.47	1.27656	0.156773	8.14277	3.86343e-16	8.54133e-15
gene14553	AAEL000560	752.09	9.53681	0.735902	12.9593	2.08013e-38	2.06945e-36
gene14559	AAEL000530	544.908	1.91012	0.356369	5.35995	8.32428e-08	6.90852e-07
gene14560	AAEL018330	18339.2	-0.368185	0.110904	-3.31986	0.00090064	0.00332597
gene14561	AAEL000536	1608.74	-1.74091	0.399571	-4.35695	1.3189e-05	7.40479e-05
gene14563	AAEL000545	4440.47	3.7751	0.1853	20.3729	2.90892e-92	1.60777e-89
gene14583	AAEL012995	696.399	0.883621	0.250704	3.52456	0.000424194	0.00170949
gene14584	AAEL012987	7060.75	0.412235	0.10351	3.98256	6.81777e-05	0.000328305
gene14587	AAEL012996	10567.8	-1.47314	0.394706	-3.73225	0.000189775	0.000833436
gene14589	AAEL012988	26.7826	4.08436	1.15106	3.54835	0.00038766	0.00157925
gene14592	AAEL012989	1433.34	0.82563	0.155011	5.32628	1.00245e-07	8.23765e-07
gene14594	AAEL012994	4542.84	-0.643827	0.200142	-3.21685	0.00129608	0.00458545
gene14595	AAEL013806	329.19	-2.63109	0.497854	-5.28486	1.25802e-07	1.01423e-06
gene14601	AAEL013028	7611.72	-0.800028	0.211791	-3.77744	0.000158446	0.000710056
gene14609	AAEL004964	11054.6	-1.03875	0.159503	-6.51241	7.39553e-11	9.37668e-10
gene14627	AAEL004948	133.432	2.06455	0.4627	4.46196	8.12135e-06	4.7979e-05
gene14629	AAEL004961	6774.66	-1.0809	0.210956	-5.12383	2.99384e-07	2.27712e-06
gene1463	AAEL000943	215.205	0.917393	0.210675	4.35454	1.33347e-05	7.47563e-05
gene14632	AAEL004944	57877.7	-13.8584	0.34885	-39.7259	0	0
gene14634	AAEL004941	2006.61	1.81007	0.283334	6.38848	1.67538e-10	2.02936e-09
gene14635	AAEL004957	42024.4	-1.4984	0.262371	-5.71101	1.12307e-08	1.0614e-07
gene14642	AAEL008947	1089.89	0.872533	0.160291	5.44342	5.22663e-08	4.45189e-07
gene14645	AAEL008942	1635.74	1.55488	0.205197	7.57749	3.523e-14	6.58404e-13
gene14646	AAEL008944	449.632	1.35316	0.302677	4.47065	7.79821e-06	4.6253e-05
gene14649	AAEL008962	546.539	-1.26295	0.319256	-3.95594	7.62355e-05	0.000363122
gene14652	AAEL008953	145196	-1.78754	0.276183	-6.47232	9.65107e-11	1.20926e-09
gene14654	AAEL008955	3144.3	-6.72338	0.618009	-10.8791	1.44978e-27	8.04278e-26
gene14655	AAEL008959	3990.68	-0.373677	0.123312	-3.03034	0.00244278	0.00800785
gene14656	AAEL008948	33.8825	-6.70533	1.19261	-5.6224	1.88324e-08	1.72204e-07
gene14657	AAEL008961	2026.9	-0.608782	0.198277	-3.07037	0.00213796	0.00711684
gene14658	AAEL008963	36528.6	1.6869	0.444957	3.79115	0.000149948	0.000674028
gene14659	AAEL008958	26517.6	-0.482038	0.138754	-3.47403	0.000512698	0.00202729
gene1466	AAEL000937	1041.51	3.56138	1.13601	3.135	0.00171855	0.00588075
gene14661	AAEL008943	97.1967	2.82584	0.636953	4.43649	9.14361e-06	5.32177e-05
gene14665	AAEL011405	1124.42	1.0947	0.363317	3.01307	0.00258618	0.00842782
gene14666	AAEL011407	53.404	-4.32876	0.747586	-5.79032	7.0252e-09	6.89717e-08
gene14671	AAEL015011	242.624	-1.83145	0.545843	-3.35527	0.000792879	0.00297215
gene14692	AAEL004603	732.516	-1.02234	0.221249	-4.62075	3.82355e-06	2.39441e-05
gene1470	AAEL000934	11526.5	-0.839479	0.13974	-6.00745	1.88464e-09	2.01609e-08
gene14703	AAEL004630	3067.27	-1.41211	0.312258	-4.52227	6.11812e-06	3.7099e-05
gene1471	AAEL000933	866.35	-0.560425	0.142472	-3.93358	8.36893e-05	0.000395596
gene14713	AAEL004613	5296.89	1.50185	0.199925	7.51207	5.81976e-14	1.06432e-12
gene14714	AAEL004643	1587.73	1.03038	0.204367	5.04179	4.61199e-07	3.38705e-06
gene14716	AAEL004634	2358.03	0.712017	0.208309	3.41809	0.000630631	0.00242362
gene14717	AAEL004616	155337	-1.3887	0.392765	-3.53571	0.000406687	0.00164695
gene14732	AAEL018270	4567.97	0.484457	0.110655	4.37808	1.19731e-05	6.78599e-05
gene14735	AAEL014095	1232.2	-0.852817	0.165212	-5.16197	2.44368e-07	1.8846e-06
gene14736	AAEL014098	7878.77	-1.76284	0.257372	-6.84938	7.41702e-12	1.0653e-10
gene14739	AAEL009928	13261.1	-1.84084	0.422223	-4.35988	1.30131e-05	7.32258e-05
gene1474	AAEL018145	7085.48	1.30147	0.379505	3.42939	0.00060495	0.00234333
gene14740	AAEL017333	491.816	1.50662	0.216926	6.94533	3.77564e-12	5.60636e-11
gene14743	AAEL009920	7476.51	1.2489	0.29762	4.19629	2.71327e-05	0.000143735
gene14744	AAEL009927	1638.11	2.53647	0.455	5.57467	2.47998e-08	2.21875e-07
gene14746	AAEL009925	5954.25	2.05477	0.260823	7.87805	3.3253e-15	6.86355e-14
gene14747	AAEL009919	2129.63	-0.632008	0.1514	-4.17443	2.98734e-05	0.000156641
gene1475	AAEL000947	3794.91	-0.964003	0.137963	-6.9874	2.80029e-12	4.22109e-11
gene14751	AAEL009929	464.385	2.64383	0.328679	8.04378	8.71059e-16	1.87573e-14
gene14755	AAEL007978	1671.07	1.74424	0.278723	6.25796	3.90054e-10	4.53331e-09
gene14762	AAEL007977	2372.05	-1.34501	0.398552	-3.37473	0.000738874	0.00278581
gene14781	AAEL004040	6140.59	0.671833	0.0761697	8.82022	1.14234e-18	3.08267e-17
gene14787	AAEL004007	900.977	-0.718369	0.174833	-4.10889	3.97565e-05	0.000202694
gene1479	AAEL000950	8528.59	1.70175	0.125342	13.5769	5.48856e-42	6.88284e-40
gene14798	AAEL004010	13975.5	0.676932	0.133421	5.07364	3.90274e-07	2.90477e-06
gene14799	AAEL004017	4781.59	1.44697	0.277831	5.2081	1.90786e-07	1.49611e-06
gene14810	AAEL014200	90.3069	1.98805	0.661095	3.00722	0.00263652	0.00857186
gene14812	AAEL014198	1574.37	1.47191	0.239666	6.14149	8.17487e-10	9.11761e-09
gene14814	AAEL014199	1971.13	1.27794	0.317582	4.02398	5.72226e-05	0.000281084
gene1482	AAEL000962	1967.82	1.22045	0.240616	5.07219	3.93265e-07	2.92265e-06
gene14820	AAEL013158	9569.29	2.34252	0.378058	6.19619	5.78447e-10	6.56938e-09
gene14821	AAEL013159	2220.58	-0.908625	0.277995	-3.26849	0.00108122	0.00390207
gene14823	AAEL014671	399.385	-3.83176	0.316294	-12.1146	8.84367e-34	6.80279e-32
gene1483	AAEL000965	4512.02	0.67167	0.0800849	8.38698	4.98791e-17	1.18526e-15
gene14833	AAEL002741	5452.63	-3.34759	0.446769	-7.49289	6.73722e-14	1.2246e-12
gene14844	AAEL002738	20.7637	-3.83839	0.863718	-4.44403	8.829e-06	5.1608e-05
gene14845	AAEL002750	987.709	-1.70165	0.446231	-3.81338	0.000137077	0.000620821
gene14847	AAEL002737	11279.1	-1.00291	0.275384	-3.64186	0.000270673	0.00114556
gene1485	AAEL000938	841.866	0.805378	0.185109	4.35083	1.35625e-05	7.59735e-05
gene14854	AAEL012475	11910.9	-0.952379	0.238531	-3.99269	6.53285e-05	0.000316115
gene14856	AAEL012471	7671.99	-0.751844	0.162015	-4.64058	3.4744e-06	2.19325e-05
gene14857	AAEL012476	1678.36	-0.939702	0.214792	-4.37494	1.21468e-05	6.87395e-05
gene14862	AAEL015251	3827.3	-6.3617	0.99805	-6.37413	1.84007e-10	2.21983e-09
gene14863	AAEL003185	2740.87	11.5457	0.916119	12.6029	2.03553e-36	1.78683e-34
gene14867	AAEL003193	11664.1	1.01449	0.145549	6.97009	3.16737e-12	4.73613e-11
gene14868	AAEL003206	2097.68	0.749865	0.135649	5.52797	3.23964e-08	2.84049e-07
gene1487	AAEL000936	245.762	1.31671	0.310665	4.23837	2.25152e-05	0.000121035
gene14870	AAEL003208	3218.25	0.482406	0.162116	2.97569	0.00292333	0.00937363
gene14875	AAEL003203	66484.7	0.839769	0.149534	5.6159	1.95547e-08	1.78044e-07
gene1488	AAEL000967	10567	-0.707987	0.173133	-4.08928	4.32717e-05	0.000219194
gene14881	AAEL003190	51.3406	2.30745	0.564814	4.08532	4.40153e-05	0.000222582
gene14882	AAEL003196	6.91372	-4.56509	1.19202	-3.8297	0.000128297	0.000586396
gene14887	AAEL003194	10420.9	-0.874983	0.130276	-6.71637	1.86304e-11	2.56241e-10
gene14890	AAEL003200	4586.24	-7.61506	0.769041	-9.90202	4.07942e-23	1.61051e-21
gene14894	AAEL015233	35.0536	2.19881	0.679333	3.23673	0.0012091	0.00430629
gene14895	AAEL014551	369.496	2.79629	0.590729	4.73363	2.20536e-06	1.44853e-05
gene14902	AAEL014936	287.195	3.86896	0.604405	6.40127	1.54089e-10	1.88946e-09
gene14905	AAEL010606	7251.73	0.805176	0.271823	2.96213	0.00305518	0.0097524
gene14908	AAEL010617	681.527	1.40251	0.343938	4.0778	4.54648e-05	0.000229212
gene14909	AAEL010605	781.784	1.14527	0.190743	6.00427	1.92197e-09	2.05161e-08
gene1491	AAEL000939	5505.57	-0.97841	0.242681	-4.03166	5.53838e-05	0.00027286
gene14916	AAEL010613	510.724	1.16813	0.210757	5.54255	2.981e-08	2.62917e-07
gene14919	AAEL010621	327.27	2.42522	0.313887	7.72642	1.10614e-14	2.17769e-13
gene14923	AAEL013800	39897	-1.23757	0.148995	-8.3061	9.89021e-17	2.29894e-15
gene14924	AAEL013802	66.6664	2.08765	0.672586	3.10392	0.00190973	0.00644335
gene14929	AAEL015658	125.799	-7.63659	1.29528	-5.89572	3.7305e-09	3.78452e-08
gene1493	AAEL000970	11392.5	-0.862849	0.196408	-4.39314	1.11723e-05	6.36597e-05
gene14930	AAEL013700	2601.39	-0.787016	0.257345	-3.05821	0.00222665	0.00738129
gene14933	AAEL013699	6609.81	-0.997782	0.283997	-3.51335	0.000442488	0.00177602
gene14939	AAEL003039	16233.6	1.03822	0.32891	3.15656	0.00159644	0.00550583
gene1494	AAEL000956	3984.66	1.23896	0.301993	4.10261	4.08512e-05	0.000207849
gene14940	AAEL003027	921.799	-1.37876	0.298394	-4.62058	3.82671e-06	2.39539e-05
gene14945	AAEL003049	963.256	2.63411	0.485915	5.42093	5.92887e-08	5.01e-07
gene1495	AAEL000931	24753.9	1.60833	0.397717	4.04391	5.25674e-05	0.000260359
gene14951	AAEL003019	2686.21	-1.65329	0.262627	-6.29518	3.07046e-10	3.62504e-09
gene14953	AAEL003037	2372.64	1.46336	0.207156	7.06407	1.61699e-12	2.50056e-11
gene14955	AAEL003022	4454.54	-0.737983	0.219475	-3.36249	0.000772435	0.00290281
gene14966	AAEL005931	9079.52	1.37864	0.305754	4.50897	6.51432e-06	3.92305e-05
gene1497	AAEL000973	4480.4	0.826235	0.177263	4.66107	3.14564e-06	2.00352e-05
gene14977	AAEL005930	32179.1	0.684846	0.195461	3.50375	0.000458764	0.00183444
gene14980	AAEL005929	2192.08	0.91809	0.207016	4.43487	9.21258e-06	5.34939e-05
gene14985	AAEL005918	2375.76	0.611882	0.125882	4.86076	1.16938e-06	8.00858e-06
gene14987	AAEL005932	580.623	1.00423	0.219355	4.57813	4.69148e-06	2.88824e-05
gene14991	AAEL005915	26135.9	-1.23205	0.205905	-5.98358	2.18291e-09	2.30869e-08
gene14993	AAEL005936	6736.01	-1.15779	0.260323	-4.44751	8.68725e-06	5.08591e-05
gene14998	AAEL014053	10089.4	-2.01074	0.158098	-12.7183	4.67968e-37	4.28435e-35
gene15000	AAEL014051	3307.76	1.07511	0.158512	6.78252	1.18097e-11	1.66104e-10
gene15001	AAEL014054	5131.26	-2.22345	0.396967	-5.60109	2.13002e-08	1.92761e-07
gene15003	AAEL014871	1039.84	1.18319	0.352529	3.3563	0.000789927	0.00296183
gene15005	AAEL013863	14429.6	-0.980146	0.132316	-7.4076	1.28602e-13	2.24722e-12
gene15009	AAEL013086	4396.75	0.6311	0.157179	4.01518	5.94013e-05	0.000290447
gene15018	AAEL005155	1247.03	1.15716	0.362923	3.18845	0.0014304	0.00499786
gene1502	AAEL000952	781.059	2.26362	0.288842	7.83686	4.61961e-15	9.40498e-14
gene15024	AAEL005163	665.143	0.99426	0.255964	3.88437	0.000102593	0.00047799
gene1503	AAEL000951	19617.7	2.06768	0.208314	9.92577	3.21626e-23	1.2799e-21
gene15032	AAEL005165	45608.8	0.87308	0.144348	6.04845	1.46248e-09	1.58839e-08
gene15042	AAEL009172	19739.4	-1.1915	0.200655	-5.93806	2.88414e-09	2.97649e-08
gene15044	AAEL007002	11189	-2.37125	0.292336	-8.1114	5.00409e-16	1.09818e-14
gene15045	AAEL006998	2381.91	0.598017	0.142437	4.19848	2.68713e-05	0.000142461
gene15048	AAEL007009	3066.23	-0.749922	0.17046	-4.3994	1.08552e-05	6.20661e-05
gene15052	AAEL006987	516.636	-1.0532	0.3393	-3.10404	0.001909	0.00644333
gene15054	AAEL007024AAEL007010	8386.49	2.27292	0.361907	6.28041	3.37675e-10	3.96469e-09
gene15056	AAEL007015	3287.9	0.611394	0.140616	4.34797	1.37404e-05	7.68832e-05
gene15066	AAEL007001	4271.9	1.75319	0.132225	13.2592	3.99007e-40	4.37822e-38
gene15067	AAEL007022	19194.5	-0.53943	0.091546	-5.89245	3.80513e-09	3.85499e-08
gene15072	AAEL007019	89665.3	-0.583023	0.123806	-4.70915	2.48756e-06	1.61681e-05
gene15073	AAEL007013	117.384	-2.52866	0.474975	-5.32379	1.0163e-07	8.33309e-07
gene15074	AAEL006984	540.013	1.62394	0.405607	4.00373	6.23525e-05	0.00030309
gene15076	AAEL007007	564.568	3.52475	0.366238	9.6242	6.31937e-22	2.28893e-20
gene15077	AAEL006993	46763.5	-1.00606	0.29684	-3.38923	0.000700892	0.00266346
gene15078	AAEL007004	5967.99	1.37724	0.169403	8.12996	4.29417e-16	9.46557e-15
gene15079	AAEL006992	1951.04	1.11173	0.299859	3.7075	0.000209313	0.000908681
gene15083	AAEL006989	721.1	2.70122	0.365611	7.38824	1.4878e-13	2.58469e-12
gene15084	AAEL007023	14277.1	0.820108	0.173188	4.73535	2.18676e-06	1.43758e-05
gene1509	AAEL014206	64.3666	1.92827	0.638192	3.02146	0.00251557	0.00821621
gene15097	AAEL010198	1807.23	-0.950344	0.275139	-3.45406	0.000552224	0.00216636
gene1510	AAEL014207	75.5324	2.29036	0.671411	3.41127	0.000646614	0.00247421
gene15101	AAEL005628	3544.73	1.58703	0.147124	10.787	3.96418e-27	2.13565e-25
gene15102	AAEL005635	1488.27	0.781275	0.159973	4.88381	1.04057e-06	7.18909e-06
gene15107	AAEL005638	5550.32	2.41012	0.189493	12.7188	4.65064e-37	4.28404e-35
gene15113	AAEL005633	4088.43	-1.27716	0.278944	-4.57856	4.6819e-06	2.88472e-05
gene15116	AAEL005629	58483.4	1.90345	0.263066	7.23565	4.63321e-13	7.58961e-12
gene15117	AAEL005636	2045.2	0.827566	0.216591	3.82087	0.000132981	0.000604717
gene15118	AAEL018279	6222.8	0.369159	0.0961411	3.83976	0.000123153	0.000563917
gene1512	AAEL002043AAEL002071	8677.45	-2.21502	0.361919	-6.12021	9.34497e-10	1.0353e-08
gene15129	AAEL011612	346.42	1.65824	0.435488	3.80778	0.000140218	0.000634082
gene15133	AAEL011606	6963.9	-1.17273	0.159421	-7.35623	1.89181e-13	3.24127e-12
gene15136	AAEL014549	2836.24	-0.66523	0.164624	-4.04091	5.32439e-05	0.000263535
gene15138	AAEL014546	864.275	1.02851	0.156159	6.5863	4.50914e-11	5.86148e-10
gene15139	AAEL014548	3612.59	-1.7785	0.20167	-8.81886	1.15633e-18	3.11478e-17
gene1514	AAEL002047	66719.9	1.70818	0.292866	5.83262	5.45641e-09	5.43565e-08
gene15148	AAEL009198	4323.48	1.27722	0.235754	5.4176	6.04045e-08	5.09562e-07
gene15150	AAEL009193	9.52212	-4.5114	1.32016	-3.41731	0.00063244	0.00242994
gene15151	AAEL009204	47.5455	-3.42266	0.562959	-6.07977	1.20358e-09	1.32261e-08
gene15153	AAEL009205	22.5957	5.07172	0.930834	5.44858	5.07741e-08	4.3322e-07
gene15155	AAEL009195	3436.07	-0.579954	0.195826	-2.96157	0.0030607	0.00976295
gene15157	AAEL012360	2468.44	0.596741	0.187839	3.17688	0.00148868	0.00517724
gene1516	AAEL002080	913.75	1.47104	0.242428	6.06793	1.29566e-09	1.42065e-08
gene15161	AAEL012369	2732.09	-0.799545	0.251897	-3.1741	0.00150302	0.00521923
gene15163	AAEL012370	364.578	-3.80636	0.360607	-10.5554	4.79408e-26	2.40883e-24
gene15166	AAEL012365	3295.69	1.14924	0.299913	3.83192	0.000127149	0.000581502
gene15167	AAEL012368	500.742	1.04005	0.33368	3.11691	0.00182757	0.00620414
gene15168	AAEL012359	14156.1	2.04861	0.248491	8.24424	1.6622e-16	3.81615e-15
gene15177	AAEL012597	4995.27	1.15163	0.333266	3.45558	0.000549115	0.0021553
gene15184	AAEL012600	4105.97	0.820877	0.248014	3.3098	0.000933632	0.00342914
gene15185	AAEL012596	2341.93	-2.17156	0.426626	-5.09007	3.57927e-07	2.68409e-06
gene15188	AAEL013278	1853.6	0.68497	0.214109	3.19916	0.00137829	0.00483391
gene15194	AAEL013280	2516.11	0.942196	0.311994	3.01992	0.00252844	0.00825464
gene15198	AAEL007509	3313.39	-1.10269	0.228497	-4.82586	1.39399e-06	9.45139e-06
gene15199	AAEL007517	553.858	5.00503	0.542329	9.22877	2.73745e-20	8.54622e-19
gene15204	AAEL007512	1727.45	-1.11269	0.173868	-6.39962	1.55769e-10	1.90849e-09
gene15207	AAEL007508	66.2954	1.80365	0.559523	3.22355	0.00126613	0.00449012
gene1521	AAEL002066	506.19	1.87581	0.355907	5.2705	1.36049e-07	1.09095e-06
gene15215	AAEL007681	33555.6	-0.739091	0.246795	-2.99476	0.00274662	0.00887228
gene15216	AAEL007691	7154.1	0.706445	0.218684	3.23043	0.00123603	0.00439222
gene15218	AAEL007685	19313.4	-1.43526	0.233169	-6.15546	7.4862e-10	8.39406e-09
gene15219	AAEL007694	9962.86	-1.03331	0.111943	-9.23065	2.68998e-20	8.41564e-19
gene15221	AAEL007686	461.252	5.10874	0.661156	7.72699	1.10118e-14	2.17079e-13
gene15223	AAEL007687	8350.03	0.307414	0.0761216	4.03845	5.38045e-05	0.000265869
gene15227	AAEL015410	13026.3	0.839041	0.242218	3.46399	0.000532231	0.00209509
gene15231	AAEL012427	1687.55	1.70742	0.164069	10.4067	2.31027e-25	1.10147e-23
gene15234	AAEL012423	216.362	-6.78509	1.3412	-5.05896	4.21559e-07	3.11278e-06
gene15235	AAEL005008	4002.6	2.00229	0.358529	5.58473	2.34059e-08	2.1054e-07
gene15236	AAEL005003	8995.5	-2.34105	0.314177	-7.45138	9.23656e-14	1.65471e-12
gene15240	AAEL004999	16866.5	-1.22354	0.236631	-5.17064	2.33289e-07	1.80757e-06
gene15244	AAEL005006	34.6218	-1.87318	0.599668	-3.1237	0.0017859	0.00607776
gene15248	AAEL005012	316.829	-2.41721	0.783296	-3.08595	0.00202905	0.00679675
gene15262	AAEL011568	4415.47	0.524185	0.159032	3.29611	0.000980343	0.00358129
gene15263	AAEL011575	12457.3	-0.917746	0.158327	-5.79653	6.76998e-09	6.67502e-08
gene15272	AAEL011566	2046.26	1.75893	0.368039	4.77919	1.76006e-06	1.17571e-05
gene15273	AAEL014252	445.765	1.38828	0.282523	4.91386	8.92985e-07	6.23294e-06
gene15275	AAEL014256	814.725	1.14859	0.251379	4.56917	4.89669e-06	3.00837e-05
gene15277	AAEL014257	826.112	-0.918775	0.205937	-4.46143	8.14145e-06	4.80787e-05
gene15278	AAEL014254	408.73	1.40049	0.237213	5.90393	3.54935e-09	3.61549e-08
gene15280	AAEL014255	732.032	-1.86444	0.350235	-5.32338	1.01856e-07	8.34703e-07
gene1529	AAEL002063	731.823	0.806725	0.270511	2.98222	0.00286165	0.00920008
gene15294	AAEL011797	21895.7	3.14436	0.466302	6.74319	1.5495e-11	2.151e-10
gene15295	AAEL011798	37779.2	3.3735	0.833911	4.0454	5.22339e-05	0.00025913
gene15297	AAEL013470	535.351	-1.07803	0.328952	-3.27716	0.00104856	0.00380261
gene15302	AAEL011292	2323.71	6.43444	0.452403	14.2228	6.61337e-46	9.58168e-44
gene15303	AAEL011289	4304.56	1.47509	0.26455	5.57584	2.46336e-08	2.20653e-07
gene15307	AAEL011288	60350.4	2.10475	0.159977	13.1566	1.55996e-39	1.62792e-37
gene15312	AAEL014771	6302.43	-0.613585	0.104861	-5.85142	4.87403e-09	4.88156e-08
gene15318	AAEL014651	492.075	-0.68832	0.22245	-3.09427	0.00197295	0.00663415
gene15319	AAEL015199	752.02	1.01558	0.230356	4.40873	1.0398e-05	5.96117e-05
gene15324	AAEL014413	5143.46	2.00392	0.237147	8.45009	2.91072e-17	7.06286e-16
gene15328	AAEL009310	756.214	4.3246	0.459911	9.40312	5.29677e-21	1.78026e-19
gene15332	AAEL009314	8923.56	1.91025	0.241849	7.89852	2.82237e-15	5.87423e-14
gene15333	AAEL009309	1919.02	1.04144	0.176957	5.88525	3.97456e-09	4.01301e-08
gene15334	AAEL009316	1115.29	3.40266	0.294095	11.5699	5.85203e-31	3.98767e-29
gene15337	AAEL009308	1321.5	0.807946	0.158964	5.08256	3.72386e-07	2.78136e-06
gene15338	AAEL009313	24651.8	2.36678	0.175585	13.4794	2.06825e-41	2.46916e-39
gene1534	AAEL002048	3286.58	0.682706	0.130596	5.22764	1.7169e-07	1.35419e-06
gene15340	AAEL009320	10062.6	1.78737	0.180328	9.91178	3.69976e-23	1.4645e-21
gene15346	RU177	249.775	1.37999	0.46367	2.97622	0.00291825	0.00935935
gene15350	AAEL007544	1329.07	1.23178	0.273335	4.50647	6.59135e-06	3.96624e-05
gene15351	AAEL007556	3460.07	0.875456	0.122415	7.15154	8.58127e-13	1.36668e-11
gene15355	AAEL007555	5782.99	2.82193	0.221864	12.7192	4.62749e-37	4.28404e-35
gene15358	AAEL007536	1953.37	1.17621	0.190941	6.16008	7.27097e-10	8.18286e-09
gene1536	AAEL002083	141444	0.621675	0.168264	3.69463	0.000220206	0.000951675
gene15360	AAEL007548	9153.97	0.811051	0.203208	3.99124	6.57282e-05	0.000317637
gene15362	AAEL007554	925.12	1.35575	0.182954	7.41033	1.25987e-13	2.2067e-12
gene15363	AAEL007557	3892.55	-4.8391	0.366202	-13.2143	7.25684e-40	7.79092e-38
gene15365	AAEL007535	9083.51	-1.13554	0.228602	-4.96732	6.78853e-07	4.83557e-06
gene15378	AAEL001925	160.218	4.70929	1.10657	4.25576	2.08343e-05	0.000112567
gene15379	AAEL001930	8610.6	-0.447349	0.139121	-3.21554	0.00130197	0.00460301
gene15382	AAEL001928	47000.1	-6.33255	0.689919	-9.17869	4.36385e-20	1.33446e-18
gene15385	AAEL001939	6680.77	0.319214	0.0969231	3.29347	0.000989574	0.00361061
gene15387	AAEL001936	356.35	-1.55754	0.310456	-5.01696	5.24955e-07	3.81769e-06
gene15388	AAEL001920	8167.28	-1.35587	0.241009	-5.62582	1.84633e-08	1.69139e-07
gene15391	AAEL001917	424.706	2.23456	0.293012	7.62616	2.41849e-14	4.5859e-13
gene15397	AAEL001931AAEL001942	488.642	0.886191	0.228323	3.8813	0.000103901	0.000483175
gene15399	AAEL001934	946.99	-0.692216	0.21057	-3.28735	0.00101136	0.0036838
gene15402	AAEL001948	6001.61	-1.12906	0.308744	-3.65694	0.000255241	0.00108703
gene15407	AAEL001946	119433	-1.44557	0.238735	-6.05512	1.40309e-09	1.52834e-08
gene15408	AAEL001933	1857.59	1.0351	0.168996	6.125	9.06819e-10	1.00538e-08
gene1541	AAEL018008	753.906	1.19762	0.383226	3.12511	0.00177739	0.00605432
gene15412	AAEL001935	7436.61	-1.879	0.129094	-14.5553	5.40756e-48	8.77141e-46
gene15413	AAEL001951	1229.89	2.1856	0.488595	4.47323	7.70476e-06	4.57351e-05
gene15416	AAEL008430	21.1391	-4.17832	0.88995	-4.695	2.66606e-06	1.72381e-05
gene1542	AAEL002069	892.203	1.34819	0.168523	8.00005	1.24372e-15	2.65522e-14
gene15421	AAEL008434	5713.15	-0.865033	0.259342	-3.3355	0.000851475	0.00316635
gene15422	AAEL008426	3429.29	-3.46612	0.393596	-8.80629	1.29359e-18	3.45336e-17
gene15427	AAEL008432	3929.45	1.41815	0.472249	3.00298	0.00267349	0.00867226
gene15430	AAEL014843	19980.4	0.891008	0.230876	3.85926	0.000113733	0.000524647
gene15431	AAEL014845	16480.2	1.30874	0.173417	7.54682	4.46012e-14	8.22725e-13
gene15433	AAEL014842	1528.03	1.35887	0.329373	4.12563	3.69722e-05	0.000190123
gene15435	AAEL013940	676.15	1.11603	0.322483	3.46074	0.000538686	0.00211882
gene15439	AAEL018357	13016.6	-1.18883	0.291038	-4.08478	4.41178e-05	0.000223025
gene15442	AAEL017454	4442.61	-1.36682	0.341696	-4.00011	6.33138e-05	0.000307362
gene15444	AAEL006033	685.074	1.23816	0.165919	7.46241	8.49572e-14	1.52565e-12
gene15445	AAEL006022	5021.29	0.873717	0.295012	2.96163	0.00306017	0.00976295
gene15446	AAEL006016	3015.09	0.510207	0.112091	4.5517	5.32135e-06	3.2572e-05
gene15447	AAEL006031	1704.43	1.88107	0.1791	10.5029	8.37708e-26	4.13944e-24
gene15452	AAEL006028	4166.33	1.79982	0.335101	5.37097	7.83128e-08	6.52519e-07
gene15462	AAEL006039	1101.76	0.739859	0.178797	4.13797	3.50389e-05	0.000181305
gene15465	AAEL006032	35430.8	-1.27369	0.171693	-7.41846	1.18487e-13	2.08759e-12
gene15468	AAEL006018	3425.3	-0.902762	0.237514	-3.80088	0.000144184	0.000650832
gene15469	AAEL006024	896.051	2.17758	0.294867	7.38497	1.52485e-13	2.64289e-12
gene1547	AAEL002075	16808.9	-1.70799	0.340204	-5.02048	5.15412e-07	3.75561e-06
gene15472	AAEL007282	20737.7	-0.897013	0.168675	-5.31801	1.04908e-07	8.58768e-07
gene15477	AAEL007293	32383.8	-1.39556	0.433279	-3.22092	0.0012778	0.0045272
gene15488	AAEL007290	17664.1	-0.928875	0.221864	-4.18669	2.83052e-05	0.00014941
gene15490	AAEL007288	23469.9	-0.52035	0.121188	-4.29374	1.7569e-05	9.6143e-05
gene15492	AAEL007302	1188.18	-0.841421	0.266862	-3.15302	0.00161589	0.00556902
gene15493	AAEL007297	6071.46	-1.13792	0.265617	-4.28408	1.83499e-05	0.000100013
gene15498	AAEL007309	1047.63	-1.06464	0.32901	-3.23591	0.00121258	0.00431456
gene155	AAEL008232	1824.98	1.27095	0.28333	4.48575	7.26587e-06	4.33541e-05
gene15500	AAEL007307	3098.9	-1.67983	0.256497	-6.54911	5.78823e-11	7.42715e-10
gene15503	AAEL014391	1586.29	-3.33056	0.281519	-11.8307	2.70939e-32	1.93455e-30
gene15504	AAEL010844	4211.67	-1.01227	0.169344	-5.97757	2.26487e-09	2.3886e-08
gene15507	AAEL010841	14094.4	-0.903354	0.186559	-4.84219	1.28416e-06	8.74644e-06
gene15511	AAEL010837	3974.64	0.476898	0.121393	3.92854	8.54618e-05	0.000403335
gene15515	AAEL010830	45.3246	2.846	0.585042	4.8646	1.1469e-06	7.86543e-06
gene15516	AAEL018202	241780	-1.00715	0.340799	-2.95527	0.00312393	0.00993783
gene15523	AAEL010276	1674.9	4.3492	0.47793	9.10007	9.02763e-20	2.68365e-18
gene15529	AAEL011350	36396	-0.93844	0.181233	-5.1781	2.2416e-07	1.74226e-06
gene1553	AAEL002086	7994.61	-1.50445	0.272667	-5.51753	3.43803e-08	3.00561e-07
gene15535	AAEL011342	1039.83	1.0103	0.257003	3.93108	8.45648e-05	0.000399355
gene15538	AAEL011341	743.751	4.18325	0.474728	8.81189	1.23049e-18	3.2908e-17
gene1554	AAEL002055	87614.6	-1.4755	0.224911	-6.56036	5.36789e-11	6.89966e-10
gene15540	AAEL011340	7327.07	1.77686	0.200533	8.86071	7.95047e-19	2.17697e-17
gene15541	AAEL011338	2081.91	0.82101	0.236858	3.46625	0.000527767	0.00207916
gene15550	AAEL006058	553.803	-1.3914	0.437568	-3.17985	0.00147349	0.0051304
gene15552	AAEL006054	17876.3	-0.716706	0.199823	-3.58671	0.00033488	0.00138855
gene15554	AAEL006048	2225.18	0.736394	0.147151	5.00434	5.60536e-07	4.05079e-06
gene15556	AAEL006056	2497.77	0.409872	0.128263	3.19555	0.00139563	0.00488438
gene15558	AAEL006044	19685.3	-3.95704	0.686355	-5.76529	8.15177e-09	7.85338e-08
gene1556	AAEL014510	19502.1	-1.00045	0.201619	-4.96207	6.97471e-07	4.96109e-06
gene15560	AAEL006051	1978.56	-0.663009	0.185722	-3.56989	0.000357131	0.00146898
gene15568	AAEL017322	7752.15	-1.25733	0.286306	-4.39158	1.12531e-05	6.40954e-05
gene15571	AAEL002551	35230	0.557738	0.108521	5.13945	2.75539e-07	2.10757e-06
gene15572	AAEL002564	17.9293	5.55537	1.16261	4.77838	1.76713e-06	1.17937e-05
gene15576	AAEL002575	119.09	-3.60085	0.611138	-5.89204	3.81455e-09	3.86191e-08
gene15577	AAEL002550	7277.43	-1.12258	0.308904	-3.63408	0.000278975	0.00117803
gene15579	AAEL002545	6344.78	-1.7604	0.199427	-8.8273	1.07232e-18	2.89896e-17
gene1558	AAEL012627	4068.96	-1.10633	0.18705	-5.91459	3.3271e-09	3.41239e-08
gene15581	AAEL002543	19658.1	-1.32091	0.28557	-4.62551	3.73685e-06	2.3411e-05
gene15584	AAEL002554	1500.31	1.27152	0.270251	4.70497	2.53905e-06	1.6474e-05
gene15587	AAEL002561	26.3125	8.82917	1.31511	6.71364	1.89828e-11	2.60607e-10
gene15588	AAEL002560	3305.91	1.11556	0.220125	5.06784	4.02362e-07	2.98284e-06
gene15592	AAEL002571	1020.14	1.43613	0.250271	5.73832	9.56184e-09	9.10021e-08
gene15593	AAEL002569	894.984	1.09523	0.249047	4.3977	1.09403e-05	6.24566e-05
gene15601	AAEL002576	3433.42	-1.06237	0.281047	-3.78003	0.000156812	0.000703792
gene15603	AAEL002556	1015.17	1.08416	0.187163	5.79262	6.92983e-09	6.8215e-08
gene15609	AAEL005604	541.562	1.22565	0.214858	5.70448	1.167e-08	1.09805e-07
gene15614	AAEL005605	4158.13	-0.860917	0.118445	-7.2685	3.63514e-13	6.03417e-12
gene15627	AAEL015663	850.129	3.19038	0.656897	4.85675	1.19329e-06	8.16107e-06
gene15633	RU181	5776.17	1.60492	0.155623	10.3129	6.16272e-25	2.84725e-23
gene15639	RU185	178.311	-4.48355	0.676438	-6.62817	3.39867e-11	4.51632e-10
gene15640	RU186	1.15537	5.10447	1.52343	3.35064	0.000806261	0.00301852
gene15641	RU569	56.3342	1.79688	0.582207	3.08633	0.00202646	0.0067896
gene1565	AAEL012621	14726.1	0.714597	0.14881	4.80208	1.57023e-06	1.05934e-05
gene15656	RU565	3299.96	1.07617	0.292217	3.68279	0.000230695	0.000992636
gene1566	AAEL015119	37.9828	-4.2729	1.09781	-3.89221	9.93342e-05	0.000463528
gene15665	AAEL000048	103.142	3.07731	0.724692	4.24638	2.17254e-05	0.000116958
gene15672	RU200	126.904	2.23313	0.575622	3.87951	0.000104667	0.000486586
gene15676	RU201	5943.04	1.08257	0.235218	4.60243	4.17591e-06	2.59223e-05
gene1568	AAEL014692	1293.03	2.0386	0.457779	4.45323	8.4587e-06	4.97161e-05
gene15683	RU206	52.653	-2.33617	0.625213	-3.7366	0.000186525	0.000821094
gene15684	RU207	3.52275	-4.41146	1.37352	-3.21179	0.00131912	0.00465153
gene15703	AAEL014087	2205.04	-1.13152	0.200922	-5.63162	1.78526e-08	1.63846e-07
gene15706	AAEL018081	3.10655	-4.21219	1.37966	-3.05307	0.00226511	0.00749164
gene1572	AAEL001235	2796.02	-0.817123	0.226616	-3.60577	0.00031123	0.00129988
gene15730	RU237	3.53497	5.33223	1.52432	3.49811	0.000468574	0.00187116
gene15731	RU238	1.56127	-5.05837	1.48132	-3.41477	0.000638367	0.00244956
gene15737	AAEL006393	19.22	3.08017	0.80129	3.84402	0.000121036	0.000554397
gene1576	AAEL001233	675.763	1.98667	0.331972	5.98445	2.17126e-09	2.29799e-08
gene15761	RU248	914.405	2.05785	0.502332	4.09659	4.19285e-05	0.000212968
gene15762	AAEL018102	4501.26	-2.25164	0.500508	-4.49872	6.83651e-06	4.09724e-05
gene15766	AAEL017235	11.5003	-7.77606	1.29326	-6.01278	1.82372e-09	1.95373e-08
gene15771	RU563	462.677	3.43308	1.08318	3.16946	0.00152724	0.00529041
gene1578	AAEL001243	1101.58	-1.94478	0.233913	-8.31413	9.24304e-17	2.16197e-15
gene15790	RU265	8919.27	-2.17838	0.492262	-4.42524	9.63337e-06	5.55912e-05
gene15791	AAEL007834	8197.22	2.89805	0.390441	7.42251	1.14923e-13	2.02959e-12
gene1580	AAEL001239	330.643	2.41634	0.423088	5.7112	1.12184e-08	1.06091e-07
gene1582	AAEL001232	12550.6	-1.41004	0.217298	-6.48895	8.64367e-11	1.08852e-09
gene1583	AAEL001238	2724.85	1.15843	0.141643	8.17854	2.87295e-16	6.44707e-15
gene15831	RU290	49.0119	-4.85491	1.29314	-3.75435	0.000173793	0.00077211
gene15856	AAEL017565	10.1901	-6.05994	1.36902	-4.42647	9.57867e-06	5.53397e-05
gene15857	RU305	597.764	-1.42733	0.460404	-3.10017	0.0019341	0.00651527
gene15888	AAEL017446	46.0522	-2.94168	0.880853	-3.33958	0.000839044	0.0031248
gene1590	AAEL004787	81.7326	5.3072	0.94116	5.639	1.71042e-08	1.57268e-07
gene15908	RU345	164.32	2.09159	0.563077	3.71456	0.000203554	0.000887162
gene15917	AAEL011073	238.261	1.41855	0.396671	3.57614	0.000348704	0.00143944
gene15929	RU357	5.46333	-4.95138	1.52474	-3.24735	0.00116485	0.00416261
gene15946	RU370	137.027	2.49229	0.558363	4.46357	8.06042e-06	4.76379e-05
gene15964	RU380	1245.06	0.737502	0.241586	3.05274	0.00226759	0.00749818
gene15966	RU382	290.652	-4.7469	0.478492	-9.92054	3.3893e-23	1.34517e-21
gene1598	AAEL004794	49.7369	1.86266	0.61376	3.03483	0.00240672	0.00790219
gene16000	RU391	2311.62	1.8947	0.496154	3.81877	0.000134117	0.000609078
gene1601	AAEL004790	5026.52	-0.650789	0.119988	-5.42379	5.83481e-08	4.93718e-07
gene16030	RU419	2281.71	1.10944	0.16698	6.64414	3.05e-11	4.08574e-10
gene16037	RU426	255.151	-10.3098	1.1042	-9.33692	9.91782e-21	3.24569e-19
gene1607	AAEL014741	5933.19	1.18099	0.315408	3.74432	0.00018088	0.000799073
gene16077	RU466	128.22	-2.33858	0.549439	-4.2563	2.07835e-05	0.000112333
gene16079	RU468	88.5241	-2.8273	0.75323	-3.75357	0.000174335	0.000774057
gene1608	AAEL014742	1686.06	1.08898	0.309149	3.52252	0.000427469	0.00172223
gene16082	RU471	2021.61	3.47449	1.04513	3.32445	0.000885934	0.00328141
gene16087	RU476	2736.43	0.693444	0.175804	3.94441	7.99954e-05	0.000380061
gene16107	RU496	783.31	-1.14955	0.258286	-4.45069	8.55964e-06	5.02302e-05
gene16115	RU504	99.8066	-2.0202	0.552883	-3.65393	0.000258259	0.00109863
gene1612	AAEL003680	2245.12	-0.492999	0.136419	-3.61386	0.000301676	0.00126529
gene16137	RU526	5.18845	-3.37026	1.00931	-3.33919	0.00084024	0.00312847
gene16153	RU542	141924	1.81238	0.296817	6.10604	1.02135e-09	1.12734e-08
gene16160	RU549	322.496	-1.85108	0.54393	-3.40315	0.00066613	0.00254432
gene1617	AAEL003676	8815.41	0.92826	0.259666	3.57483	0.000350459	0.00144552
gene1620	AAEL003646	18629.4	-0.468787	0.131851	-3.55543	0.000377366	0.00154155
gene1626	AAEL003664	3623.22	1.21509	0.228724	5.31247	1.08149e-07	8.82399e-07
gene1628	AAEL003695	456.448	-0.729975	0.228107	-3.20014	0.00137362	0.00482091
gene1630	AAEL003658	11855.4	1.37469	0.187513	7.33113	2.28226e-13	3.87025e-12
gene1650	AAEL003682	5126.2	-1.08715	0.226407	-4.80177	1.5727e-06	1.06052e-05
gene1651	AAEL003661	3800.65	2.61549	0.191514	13.6569	1.83622e-42	2.36224e-40
gene1652	AAEL003654	925.187	1.95771	0.207302	9.44375	3.59671e-21	1.23388e-19
gene1654	AAEL003656	5593.21	-3.20893	0.432141	-7.42566	1.12218e-13	1.9865e-12
gene1659	AAEL003652	1922.93	1.1711	0.353815	3.30991	0.00093326	0.00342862
gene1661	AAEL003670	11053.4	0.639031	0.12076	5.29172	1.21172e-07	9.81675e-07
gene1665	AAEL003666	9107.22	-4.87195	0.233287	-20.8839	7.4942e-97	4.47344e-94
gene1666	AAEL003705	1553.67	-0.425719	0.123386	-3.4503	0.000559968	0.00219014
gene1668	AAEL003688	8998.07	0.920832	0.283917	3.24332	0.00118147	0.00421795
gene1683	AAEL011363	222.092	-3.41105	0.565907	-6.02759	1.66425e-09	1.79516e-08
gene1689	AAEL005624	8.30614	5.1268	1.3276	3.86171	0.000112598	0.000519895
gene1694	AAEL005622	175.972	-1.67302	0.487572	-3.43133	0.000600621	0.00233049
gene1699	AAEL001689	400.468	4.59143	0.663344	6.92163	4.46463e-12	6.5966e-11
gene170	AAEL007258	10030.1	0.557396	0.138199	4.03329	5.50003e-05	0.000271239
gene1703	AAEL001673	71849.6	1.48236	0.422619	3.50757	0.000452225	0.00180975
gene1706	AAEL001698	9670.86	-0.666846	0.157982	-4.22103	2.43193e-05	0.000130125
gene1709	AAEL001682	2277.46	0.501638	0.110999	4.51931	6.20416e-06	3.7575e-05
gene1713	AAEL017161	474.968	0.842675	0.270242	3.11823	0.00181943	0.00618061
gene1715	AAEL001688	2760.16	-0.452484	0.10137	-4.46369	8.05587e-06	4.76298e-05
gene1731	AAEL001684	49858.9	-2.55012	0.406014	-6.28086	3.36704e-10	3.95953e-09
gene1738	AAEL013767	9673.62	0.705474	0.22556	3.12766	0.00176204	0.00600891
gene1739	AAEL002843	1434.33	1.58303	0.298529	5.30276	1.14066e-07	9.28138e-07
gene1746	AAEL002834	35199.2	0.645233	0.166623	3.87242	0.000107761	0.000499417
gene1748	AAEL002832	95972	1.89032	0.213206	8.86615	7.57169e-19	2.08089e-17
gene175	AAEL007270	1246.89	2.17847	0.212941	10.2304	1.44919e-24	6.37944e-23
gene1751	AAEL002828	1654.06	-1.86664	0.201628	-9.25781	2.08668e-20	6.61136e-19
gene1754	AAEL002823	2482.99	0.851297	0.247794	3.4355	0.000591457	0.00229792
gene1755	AAEL002840	1862.71	-0.567703	0.155881	-3.6419	0.000270633	0.00114556
gene1756	AAEL002851	87314.3	0.683895	0.144091	4.74627	2.07198e-06	1.36875e-05
gene1759	AAEL002842	719.764	1.06848	0.192375	5.55414	2.78975e-08	2.47511e-07
gene1760	AAEL002833	36643.8	0.809564	0.231703	3.49397	0.000475901	0.00189434
gene1761	AAEL002848	7070.86	-2.66172	0.337741	-7.88095	3.24905e-15	6.71544e-14
gene1762	AAEL002853	5436.1	-5.28067	0.505759	-10.4411	1.60945e-25	7.82338e-24
gene1763	AAEL002841	2837.83	1.13754	0.196918	5.77671	7.61734e-09	7.40544e-08
gene1764	AAEL002824	541.259	1.07243	0.327859	3.27102	0.00107159	0.00387294
gene1767	AAEL002850	4996.63	-1.02153	0.148326	-6.88706	5.69582e-12	8.32505e-11
gene1768	AAEL002819	1564.07	-1.18101	0.191031	-6.18229	6.31803e-10	7.14272e-09
gene1777	AAEL007105	646.955	1.69558	0.379798	4.46442	8.02861e-06	4.74875e-05
gene1778	AAEL007102	943.691	1.58773	0.427071	3.71771	0.000201033	0.000877456
gene1779	AAEL007103	851.782	1.83412	0.53757	3.41187	0.00064518	0.00247062
gene178	AAEL007261	878.237	-0.772794	0.259441	-2.97869	0.00289488	0.00929239
gene1786	AAEL001416	6329.3	0.474255	0.135687	3.49521	0.000473687	0.00188653
gene1789	AAEL001394	9503.65	-0.711906	0.159783	-4.45546	8.37136e-06	4.9261e-05
gene179	AAEL007264	6.72506	4.95177	1.29618	3.82028	0.000133298	0.000605727
gene1792	AAEL001433	7274.14	-1.43855	0.193536	-7.43299	1.06166e-13	1.88161e-12
gene1794	AAEL001427	158.622	2.35807	0.430631	5.47585	4.35421e-08	3.74559e-07
gene180	AAEL007268	11478	-1.43587	0.257141	-5.58398	2.35072e-08	2.11197e-07
gene1800	AAEL001426	1149.12	0.973683	0.116406	8.36453	6.03544e-17	1.42963e-15
gene1801	AAEL001402	4916.71	5.38134	0.401905	13.3896	6.95677e-41	8.04774e-39
gene1802	AAEL017096	455726	2.59665	0.245882	10.5606	4.5397e-26	2.29647e-24
gene1805	AAEL001400	381.995	1.01529	0.220039	4.61414	3.94725e-06	2.4667e-05
gene1807	AAEL001420	19218.6	7.20765	0.557595	12.9263	3.19784e-38	3.13956e-36
gene1809	AAEL001399	315.907	1.37863	0.446347	3.0887	0.00201032	0.0067446
gene1811	AAEL001404	2912.62	0.856715	0.218196	3.92636	8.62411e-05	0.000406885
[truncated: 2,697 more rows]

## Sheet: sex_dimorphism_antenna
Internal gene ID	Vectorbase or RU ID	baseMean	log2FoldChange (Female/Male)	lfcSE	stat	pvalue	padj
gene10	AAEL009960	316.777	1.79405	0.225561	7.95371	1.81001e-15	3.83675e-14
gene1000	AAEL006735	1264.6	0.524943	0.143572	3.6563	0.000255879	0.000802035
gene10003	AAEL009667	576.075	2.6247	0.521913	5.029	4.93057e-07	2.66687e-06
gene10007	AAEL009718	3940.22	-1.53066	0.31473	-4.86342	1.15378e-06	5.8568e-06
gene10013	AAEL009727	595.757	1.01568	0.164157	6.18726	6.12198e-10	5.51681e-09
gene10015	AAEL009721	1792.08	1.07823	0.282784	3.81291	0.000137337	0.000458088
gene10018	AAEL009728	546.589	0.522629	0.160966	3.24683	0.00116696	0.00315082
gene10020	AAEL009723	1850.99	-1.31159	0.336934	-3.89272	9.91267e-05	0.000339983
gene10021	AAEL009719	8911.18	0.426707	0.108866	3.91955	8.87126e-05	0.000307374
gene10023	AAEL002105	324.131	-1.14287	0.362174	-3.1556	0.00160171	0.00420815
gene10025	AAEL002093	1263.04	-1.38807	0.250082	-5.55048	2.84894e-08	1.92374e-07
gene10027	AAEL002100	2215.71	-0.748477	0.155389	-4.81678	1.45891e-06	7.26678e-06
gene10029	AAEL002106	343.204	-0.891401	0.216627	-4.11491	3.87336e-05	0.00014494
gene10030	AAEL002091	8153.9	-1.55964	0.0981691	-15.8872	7.76899e-57	4.8307e-54
gene10031	AAEL002119	7313.6	-0.748043	0.218763	-3.41942	0.000627536	0.00180091
gene10034	AAEL002115	2408.93	-0.295893	0.100756	-2.93673	0.00331694	0.00812376
gene10036	AAEL002104	1445.47	-0.911253	0.210284	-4.33344	1.46799e-05	5.96427e-05
gene10039	AAEL002113	803.338	0.511571	0.138929	3.68224	0.00023119	0.000731874
gene10040	AAEL002102	4329.5	0.411051	0.129195	3.18162	0.00146455	0.00387853
gene10044	AAEL018091	75.549	2.27291	0.525942	4.3216	1.549e-05	6.27294e-05
gene10047	AAEL002111	16.7567	2.76599	0.604425	4.57623	4.73429e-06	2.13315e-05
gene10049	AAEL002118	14737.6	-1.70216	0.270278	-6.2978	3.019e-10	2.8389e-09
gene10051	AAEL002125	3245.55	-0.812797	0.173115	-4.69513	2.6644e-06	1.25985e-05
gene10053	AAEL002116	1392.31	0.86039	0.227033	3.78972	0.000150819	0.000498489
gene10056	AAEL002096	105.09	-1.59369	0.509354	-3.12885	0.0017549	0.00457598
gene10059	AAEL002097	2321.45	-0.285955	0.092618	-3.08747	0.0020187	0.00519454
gene1006	AAEL006741	40631.7	-0.353669	0.0949992	-3.72286	0.000196975	0.000634735
gene10060	AAEL002122	3872.6	-1.24182	0.193801	-6.40769	1.47739e-10	1.48067e-09
gene10062	AAEL002092	314.611	7.37216	0.931591	7.91351	2.50233e-15	5.18642e-14
gene10063	AAEL002101	6099.29	-0.455174	0.0714317	-6.37216	1.8638e-10	1.83466e-09
gene10064	AAEL002089	3303.08	-0.555505	0.14151	-3.92555	8.6531e-05	0.000300723
gene10065	AAEL002112	426.492	-1.1955	0.330841	-3.61352	0.000302069	0.000931743
gene10067	AAEL002131	3161.05	-0.77632	0.238583	-3.25388	0.00113841	0.0030832
gene10068	AAEL002090	3337.24	-0.767574	0.235909	-3.25369	0.00113916	0.00308467
gene10069	AAEL014763	1703.21	0.233201	0.0811915	2.87223	0.00407583	0.00976146
gene1007	AAEL006725	4993.14	0.345956	0.0961849	3.59678	0.000322178	0.000986228
gene10070	AAEL014762	12973.8	0.804168	0.150061	5.35895	8.37086e-08	5.2575e-07
gene10075	AAEL018268	6821.3	-0.839613	0.113452	-7.40063	1.35535e-13	2.20326e-12
gene10079	AAEL006357	67.6431	2.40055	0.511527	4.69291	2.69349e-06	1.27199e-05
gene1008	AAEL006730	15193	-0.47529	0.110783	-4.29028	1.78448e-05	7.15085e-05
gene10080	AAEL006347	1227.42	3.14838	0.800266	3.93417	8.34859e-05	0.000290953
gene10082	AAEL006330	23042.4	-0.836341	0.12188	-6.862	6.79008e-12	8.52215e-11
gene10088	AAEL006342	3067.78	0.706165	0.121635	5.80561	6.41327e-09	4.82385e-08
gene10089	AAEL006341	4193.71	1.50823	0.244572	6.16681	6.9681e-10	6.21594e-09
gene1009	AAEL006753	957.939	1.24324	0.302263	4.1131	3.90377e-05	0.000145968
gene10091	AAEL006337	2203.1	0.55736	0.127237	4.38049	1.18415e-05	4.91681e-05
gene10096	AAEL006326	19.935	2.4465	0.731085	3.34639	0.000818707	0.00228965
gene10098	AAEL006334	83.2275	-1.92094	0.407854	-4.70988	2.47868e-06	1.18366e-05
gene10099	AAEL006329	99.5058	2.81704	0.510704	5.51599	3.46829e-08	2.30853e-07
gene10108	AAEL006348	174.225	1.49034	0.441527	3.37542	0.000737043	0.00208312
gene10111	AAEL006345	135.818	3.32651	0.786436	4.22986	2.33839e-05	9.1374e-05
gene10112	AAEL006815	2813.55	-0.991536	0.158984	-6.23671	4.4687e-10	4.1139e-09
gene10113	AAEL006791	13468.7	-0.8742	0.0999499	-8.74638	2.20303e-18	7.19383e-17
gene10115	AAEL017984	60.4784	2.36011	0.552691	4.27022	1.95278e-05	7.77516e-05
gene10117	AAEL006814	11.6909	3.83399	0.957549	4.00396	6.22915e-05	0.00022292
gene10118	AAEL006812	964.623	-0.700259	0.222189	-3.15163	0.00162361	0.00426043
gene10122	AAEL018123	8288.04	-1.19852	0.110178	-10.878	1.46781e-27	1.40411e-25
gene10123	AAEL006783	11531.9	-0.63095	0.148006	-4.263	2.017e-05	8.01163e-05
gene10129	AAEL006795	562.548	2.09901	0.345457	6.07605	1.23182e-09	1.05103e-08
gene1013	AAEL006748	1628.49	0.590941	0.102225	5.78081	7.43411e-09	5.53313e-08
gene10131	AAEL006792	6798.61	-0.398206	0.0988446	-4.02861	5.61081e-05	0.000203162
gene10133	AAEL006786	7851.54	-0.926405	0.151695	-6.10703	1.01502e-09	8.827e-09
gene10134	AAEL006802	1218.09	-1.30331	0.193771	-6.72602	1.74362e-11	2.02648e-10
gene10135	AAEL006785	74163.1	1.74484	0.227353	7.67456	1.65993e-14	3.06194e-13
gene10136	AAEL006801	624.81	-1.7083	0.277935	-6.14641	7.92553e-10	7.02749e-09
gene10139	AAEL018124	2565.05	-0.525147	0.179393	-2.92735	0.00341861	0.0083578
gene1014	AAEL006717	4853.03	0.407799	0.112798	3.61531	0.00029999	0.000925905
gene10140	AAEL006809	10639.8	-0.7442	0.124115	-5.99607	2.02154e-09	1.66807e-08
gene10144	AAEL018030	1309.33	3.27393	0.235223	13.9184	4.89529e-44	1.82631e-41
gene1015	AAEL006740	629.597	0.918427	0.248291	3.69899	0.000216456	0.000689619
gene10150	AAEL007597	11860	1.84312	0.342616	5.37954	7.46772e-08	4.73008e-07
gene10153	AAEL007589	9994.05	0.622063	0.193362	3.21709	0.00129497	0.00347194
gene10156	AAEL007598	492.025	2.5465	0.342054	7.44473	9.71421e-14	1.60894e-12
gene10157	AAEL007583	10.7095	-2.31775	0.778398	-2.97759	0.00290527	0.00721267
gene10159	AAEL007599	31.1642	3.95182	1.04857	3.76878	0.000164047	0.000537328
gene10163	AAEL009164	209.59	1.5025	0.196691	7.63889	2.19107e-14	3.98969e-13
gene10171	AAEL004528	536.524	-0.944701	0.329382	-2.8681	0.00412947	0.00987566
gene10173	AAEL004540	2646	0.670446	0.220355	3.04258	0.00234562	0.00595099
gene10175	AAEL004513	1507.59	-2.92556	0.186742	-15.6663	2.57236e-55	1.47644e-52
gene10177	AAEL004533	631.165	1.55261	0.313933	4.94569	7.58765e-07	3.98418e-06
gene1018	AAEL006724	961.685	0.481152	0.14061	3.42188	0.000621899	0.00178679
gene10182	AAEL004530	538.198	0.983011	0.202625	4.85138	1.22606e-06	6.20012e-06
gene10184	AAEL004517	1500.2	0.995273	0.176245	5.64709	1.63187e-08	1.14761e-07
gene10193	AAEL004527	1583.64	0.573847	0.119082	4.81892	1.44336e-06	7.20138e-06
gene10194	AAEL004538	2243.13	0.981343	0.216221	4.53861	5.6626e-06	2.50676e-05
gene10196	AAEL004523	12478.9	0.481679	0.109627	4.3938	1.11388e-05	4.65094e-05
gene10198	AAEL004534	40306.8	-0.986835	0.134122	-7.35775	1.87037e-13	2.97882e-12
gene10203	AAEL010395	1595.27	1.54003	0.130241	11.8245	2.91731e-32	4.03102e-30
gene10214	AAEL015015	6632.79	-0.711262	0.158316	-4.49268	7.03338e-06	3.05291e-05
gene10219	AAEL003562	3571.11	-1.32537	0.255798	-5.18134	2.203e-07	1.2659e-06
gene1022	AAEL006728	9016.46	-1.06109	0.202554	-5.23856	1.61833e-07	9.59872e-07
gene10221	AAEL003572	3803.16	-0.943342	0.16475	-5.7259	1.02888e-08	7.51175e-08
gene10223	AAEL003577	13.3074	2.26081	0.657318	3.43945	0.000582902	0.00168383
gene10227	AAEL003576	326.109	3.56274	0.423889	8.40487	4.28329e-17	1.17294e-15
gene10230	AAEL003566	447.961	-1.01588	0.263372	-3.85723	0.000114679	0.000389211
gene10234	AAEL012783	24.8671	4.1987	1.25393	3.34842	0.000812734	0.0022738
gene10242	AAEL012777	456.444	1.8529	0.335781	5.51817	3.42543e-08	2.28204e-07
gene10244	AAEL012785	7854.2	1.10553	0.358827	3.08094	0.00206346	0.00529728
gene10250	AAEL008781	692.115	3.44395	1.14324	3.01245	0.00259146	0.00650064
gene10251	AAEL008770	4167.59	1.73692	0.189988	9.14223	6.11787e-20	2.45422e-18
gene10252	AAEL008777	8700.25	-1.54409	0.186365	-8.28529	1.17822e-16	2.97002e-15
gene10253	AAEL008773	10655.7	-1.10325	0.174958	-6.30576	2.86784e-10	2.72244e-09
gene10256	AAEL008772	186.258	1.12741	0.354841	3.17724	0.00148682	0.0039354
gene10259	AAEL008774	445.942	-2.54707	0.352678	-7.22206	5.12041e-13	7.61075e-12
gene10261	AAEL008766	4.52019	5.29803	1.39646	3.79389	0.000148305	0.000491344
gene10267	AAEL009211	1026.55	0.840449	0.199914	4.20405	2.62186e-05	0.000101307
gene10268	AAEL017240	9612.55	-0.766342	0.220126	-3.48139	0.000498823	0.00146361
gene10269	AAEL009215	146.762	-1.5156	0.292282	-5.18539	2.15566e-07	1.24156e-06
gene1027	AAEL006727	4678.96	-0.807633	0.181332	-4.45389	8.43277e-06	3.60476e-05
gene10270	AAEL009212	37510.1	-1.40936	0.210346	-6.70021	2.08123e-11	2.38542e-10
gene10273	AAEL014217	22422.8	0.705971	0.197135	3.58115	0.000342083	0.00104097
gene10274	AAEL014902	1214.3	0.738149	0.174404	4.23241	2.31203e-05	9.04625e-05
gene10275	AAEL014905	1644.69	1.1221	0.164218	6.83297	8.31739e-12	1.0241e-10
gene10276	AAEL014903	21815.6	0.809552	0.201339	4.02084	5.79919e-05	0.00020929
gene10280	AAEL013017	2489.1	-0.481214	0.104154	-4.62021	3.83351e-06	1.75807e-05
gene10281	AAEL013021	4396.86	5.7062	0.556245	10.2584	1.08456e-24	7.67053e-23
gene10288	AAEL013014	946.431	-0.704886	0.137591	-5.12307	3.00605e-07	1.68644e-06
gene1029	AAEL006752	2338.4	0.508853	0.143323	3.55039	0.000384662	0.00115919
gene10292	AAEL010132	490.814	-1.0026	0.336143	-2.98265	0.00285769	0.00710518
gene10293	AAEL010127	105.035	3.5054	0.587389	5.96778	2.4051e-09	1.9538e-08
gene10294	AAEL010133	916.535	-0.67882	0.203381	-3.33767	0.000844834	0.00235275
gene10296	AAEL010130	1399	4.40363	0.853966	5.15668	2.51361e-07	1.43061e-06
gene10299	AAEL010131	1114.36	-0.826442	0.253454	-3.26073	0.00111128	0.00301883
gene1030	AAEL006743	2118.55	1.0733	0.133808	8.02121	1.04711e-15	2.30813e-14
gene10300	AAEL010126	1809.31	-1.58332	0.227501	-6.95962	3.41202e-12	4.51798e-11
gene10302	AAEL013789	13.422	3.3742	0.680279	4.96002	7.04858e-07	3.7155e-06
gene10303	AAEL014774	408.919	-1.05752	0.318027	-3.32526	0.000883374	0.00244847
gene10308	AAEL009328	21.1335	2.43482	0.79396	3.06668	0.00216451	0.00553573
gene10316	AAEL013656	15523.1	2.3501	0.23061	10.1908	2.17892e-24	1.49844e-22
gene10318	AAEL013661	13513.8	-1.62017	0.518162	-3.12676	0.00176745	0.00460388
gene10319	AAEL013657	15.2811	-2.31641	0.567656	-4.08066	4.49076e-05	0.000165798
gene10322	AAEL013662	757.807	-1.56928	0.314402	-4.9913	5.99738e-07	3.19525e-06
gene10325	AAEL015585	533.264	-1.09253	0.28625	-3.81669	0.000135253	0.000451641
gene10327	AAEL003096	6.3499	-3.01194	0.837588	-3.59597	0.000323191	0.000989125
gene10328	AAEL003107	29.5186	4.98705	0.967683	5.1536	2.55531e-07	1.45213e-06
gene10329	AAEL003100	23.688	3.18252	0.780296	4.0786	4.53073e-05	0.00016715
gene10334	AAEL003103	49773.4	-0.445968	0.105544	-4.22544	2.38478e-05	9.29918e-05
gene10335	AAEL003097	9359.34	-0.797599	0.214704	-3.71488	0.000203302	0.000652166
gene10339	AAEL003105	15302.7	-0.391008	0.123342	-3.1701	0.00152385	0.00402414
gene1034	AAEL006749	7288.15	-4.67723	0.376933	-12.4087	2.34558e-35	4.07012e-33
gene10341	AAEL003108	6064.81	0.291875	0.0986719	2.95804	0.00309602	0.0076392
gene10342	AAEL003093	586.022	-2.01308	0.374429	-5.3764	7.59897e-08	4.8071e-07
gene10345	AAEL004273	10000	1.65548	0.507113	3.26452	0.0010965	0.00298596
gene10346	AAEL017378	980.041	1.19608	0.235407	5.08093	3.756e-07	2.07672e-06
gene10352	AAEL004274	7066.77	-0.34884	0.0728827	-4.78633	1.6986e-06	8.35474e-06
gene10353	AAEL004299	1832.21	1.49861	0.250711	5.97744	2.26665e-09	1.84837e-08
gene10355	AAEL004283	3711.08	-2.47058	0.242777	-10.1763	2.52899e-24	1.7312e-22
gene10357	AAEL004304	623.096	-1.03356	0.272965	-3.78642	0.000152833	0.000504584
gene10365	AAEL004300	6291.99	-0.364075	0.0718379	-5.06801	4.01991e-07	2.20629e-06
gene10367	AAEL004301	311120	4.55807	0.601427	7.57876	3.48877e-14	6.11066e-13
gene10375	AAEL004289	2570.57	0.821753	0.167708	4.89991	9.58823e-07	4.9442e-06
gene1038	AAEL006731	1580.78	0.472079	0.139012	3.39596	0.000683888	0.00194802
gene10398	AAEL006214	763.677	1.65157	0.137442	12.0165	2.91006e-33	4.34268e-31
gene10399	AAEL006224	4657.93	1.2649	0.155872	8.115	4.85794e-16	1.1257e-14
gene10400	AAEL006221	1290.68	0.59441	0.123692	4.80558	1.543e-06	7.64482e-06
gene10402	AAEL006216	4788.81	-0.398664	0.13751	-2.89917	0.00374155	0.00905092
gene10403	AAEL006226	2502.33	-0.35847	0.103421	-3.46613	0.000528017	0.00153838
gene10410	AAEL001366	371.573	0.676004	0.136406	4.95583	7.20239e-07	3.7939e-06
gene10411	AAEL001393	8812.44	-1.22326	0.178277	-6.86153	6.81287e-12	8.54357e-11
gene10415	AAEL001370	1485.11	-1.90623	0.26237	-7.26543	3.71849e-13	5.66234e-12
gene10416	AAEL001385	5407.68	-0.529101	0.152494	-3.46964	0.000521155	0.00152017
gene10419	AAEL001372	8986.64	-0.546476	0.0916938	-5.9598	2.52553e-09	2.04385e-08
gene1042	AAEL011957	1402.36	1.49624	0.520185	2.87636	0.00402285	0.00964541
gene10420	AAEL001388	1992.91	0.796541	0.0816132	9.75996	1.67225e-22	8.75614e-21
gene10422	AAEL001379	10600.1	-1.07737	0.173493	-6.20992	5.30128e-10	4.83564e-09
gene10423	AAEL001381	3769.21	-1.20592	0.0891382	-13.5286	1.05971e-41	3.1628e-39
gene10425	AAEL001361	6435.43	-0.359857	0.115833	-3.10669	0.00189195	0.00489486
gene10426	AAEL001377	662.199	-0.994709	0.306198	-3.24858	0.00115981	0.00313491
gene10427	AAEL001368	4159.57	0.479899	0.112553	4.26375	2.01024e-05	7.98692e-05
gene10430	AAEL001386	211.517	-2.90148	0.477992	-6.07014	1.27802e-09	1.08486e-08
gene10433	AAEL001374	4262.59	0.662216	0.196102	3.3769	0.000733077	0.00207467
gene10437	AAEL001376	428.594	-0.713139	0.229742	-3.10408	0.0019087	0.00493392
gene10439	AAEL001389	5210.16	-0.303401	0.0744055	-4.07767	4.5489e-05	0.000167737
gene1044	AAEL011952	1496.84	0.446239	0.0782788	5.70063	1.19364e-08	8.58858e-08
gene10440	AAEL017536	27675.2	2.1268	0.517174	4.11236	3.91639e-05	0.000146404
gene10442	AAEL017195	9057	-0.402716	0.131376	-3.06537	0.00217403	0.00555532
gene10450	AAEL009052	266.737	1.11689	0.257658	4.33477	1.45911e-05	5.93337e-05
gene10451	AAEL009051	713.669	2.01672	0.15563	12.9584	2.10597e-38	4.91053e-36
gene10452	AAEL009048	2043.91	-0.634862	0.141603	-4.4834	7.34644e-06	3.17495e-05
gene10453	AAEL018168	4238.07	-0.947347	0.111578	-8.49041	2.05901e-17	5.95475e-16
gene10454	AAEL009044	118.807	1.59633	0.306145	5.2143	1.84517e-07	1.08194e-06
gene10456	AAEL009047	7829.43	-0.882319	0.113574	-7.76865	7.93293e-15	1.53545e-13
gene10458	AAEL009042	2595.41	0.80357	0.134821	5.96029	2.51786e-09	2.03874e-08
gene10460	AAEL014569	82.691	2.39438	0.420959	5.68792	1.286e-08	9.19988e-08
gene10461	AAEL014570	577.416	2.33701	0.516877	4.5214	6.14325e-06	2.7035e-05
gene10462	AAEL014567	39.2329	3.13866	0.454265	6.90932	4.86973e-12	6.27014e-11
gene10465	AAEL014488	188.133	-1.94736	0.383915	-5.07237	3.92887e-07	2.16263e-06
gene10467	AAEL014489	6063.34	-1.65767	0.262133	-6.32376	2.55273e-10	2.45295e-09
gene10469	AAEL014490	20594.3	-0.84574	0.228391	-3.70303	0.000213038	0.000679891
gene1047	AAEL011950	4000.17	-1.56587	0.235297	-6.65488	2.83534e-11	3.1718e-10
gene10474	AAEL018247	4.79554	4.23709	1.1995	3.53237	0.000411847	0.00123117
gene10483	AAEL001631	546.953	0.592498	0.147133	4.02697	5.6501e-05	0.000204354
gene10484	AAEL001616	21839.1	-0.584315	0.158213	-3.69321	0.000221445	0.000704051
gene10485	AAEL001606	2394.32	-0.64157	0.211725	-3.0302	0.0024439	0.0061626
gene10488	AAEL001614	307.356	0.725309	0.159071	4.55966	5.12369e-06	2.2884e-05
gene10489	AAEL001619	772.931	0.607267	0.133704	4.54187	5.57577e-06	2.47273e-05
gene1049	AAEL011956	13971.1	-1.62508	0.191902	-8.46827	2.49071e-17	7.10687e-16
gene10491	AAEL001618	3273.76	0.418092	0.117734	3.55116	0.00038354	0.00115604
gene10493	AAEL001612	1642.69	-1.20438	0.190612	-6.31846	2.64183e-10	2.52718e-09
gene10499	AAEL001604	5489.54	-0.903161	0.145884	-6.19098	5.97931e-10	5.39802e-09
gene10511	AAEL001617	12.5397	3.46497	0.563547	6.1485	7.82183e-10	6.9438e-09
gene10512	AAEL001622	3080.93	-0.69399	0.173597	-3.99772	6.39558e-05	0.000228383
gene10514	AAEL001605	14938	-1.08571	0.160632	-6.75897	1.38974e-11	1.63816e-10
gene10515	AAEL001629	27153.3	-1.65053	0.176474	-9.35283	8.53359e-21	3.76766e-19
gene10516	AAEL001623	11959.1	-0.722274	0.134461	-5.37163	7.80285e-08	4.92771e-07
gene10517	AAEL013880	11272.7	0.83721	0.247769	3.379	0.000727497	0.00205961
gene10518	AAEL013877	1641.04	0.461794	0.149033	3.0986	0.00194437	0.00502003
gene10520	AAEL013881	4088.99	-0.970357	0.318287	-3.04868	0.00229847	0.00583931
gene10521	AAEL013879	896.015	0.669021	0.142358	4.69956	2.60725e-06	1.23635e-05
gene10524	AAEL013239	4372.22	-1.11069	0.177315	-6.26397	3.75294e-10	3.49159e-09
gene10528	AAEL013242	895.051	-0.682404	0.206152	-3.31019	0.000932311	0.0025717
gene10529	AAEL013243	799.605	0.785818	0.166848	4.7098	2.47964e-06	1.18374e-05
gene10530	AAEL006617	784.773	2.77263	0.363566	7.62622	2.41737e-14	4.37797e-13
gene10531	AAEL006610	2622.55	0.980482	0.199366	4.91801	8.74285e-07	4.53177e-06
gene10533	AAEL006615	329.866	1.14238	0.36138	3.16117	0.00157137	0.0041401
gene10534	AAEL006620	651.898	-0.909372	0.208076	-4.37039	1.24023e-05	5.12494e-05
gene1054	AAEL010704	4949.33	-0.452377	0.120129	-3.76575	0.000166052	0.000543301
gene10542	AAEL006611	4833.18	1.35494	0.192812	7.02729	2.10587e-12	2.88576e-11
gene10543	AAEL006627	673.323	1.44327	0.351924	4.10109	4.11216e-05	0.000153032
gene10544	AAEL006619	7834.87	-1.93388	0.185241	-10.4399	1.63064e-25	1.22281e-23
gene10545	AAEL006629	501.522	1.09321	0.14478	7.55083	4.32489e-14	7.50469e-13
gene10547	AAEL006606	51.1646	2.09777	0.408972	5.12938	2.90702e-07	1.63642e-06
gene10549	AAEL006621	623.839	0.95315	0.177528	5.36902	7.91666e-08	4.99114e-07
gene10550	AAEL006600	6556.97	0.934839	0.134986	6.92545	4.34607e-12	5.65444e-11
gene10552	AAEL006622	1795.3	0.639128	0.185866	3.43866	0.0005846	0.00168764
gene10555	AAEL006601	2936.83	0.373501	0.113679	3.28557	0.00101775	0.00278985
gene10556	AAEL006614	2063.19	-0.701334	0.185794	-3.77478	0.000160147	0.000526057
gene1056	AAEL014326	252.246	1.30936	0.295483	4.43126	9.36849e-06	3.96051e-05
gene10561	AAEL006602	5446.8	1.86147	0.439622	4.23425	2.29318e-05	8.98666e-05
gene10563	AAEL015583	86.808	-2.54309	0.339739	-7.48543	7.13133e-14	1.19978e-12
gene10565	AAEL010885	964.542	-0.704092	0.200092	-3.51884	0.000433443	0.00128927
gene10567	AAEL010891	949.924	0.627975	0.148147	4.23886	2.2466e-05	8.8203e-05
gene10571	AAEL010898	8032.42	1.38396	0.175052	7.90604	2.65707e-15	5.46917e-14
gene10573	AAEL010889	673.651	1.20609	0.179792	6.70826	1.96963e-11	2.26621e-10
gene10574	AAEL010884	17409.6	1.15047	0.368776	3.11971	0.00181031	0.00470403
gene10576	AAEL010887	2253.63	0.350906	0.115469	3.03896	0.00237397	0.0060086
gene10578	AAEL010890	1742.9	0.88797	0.156044	5.6905	1.26665e-08	9.07018e-08
gene10579	AAEL010886	16.6455	-4.93502	0.68675	-7.18604	6.66978e-13	9.79657e-12
gene10580	AAEL010892	7464.12	-0.361107	0.0795469	-4.53955	5.63735e-06	2.49781e-05
gene1059	AAEL012767	3047.23	1.83316	0.411003	4.46021	8.18802e-06	3.50616e-05
gene10590	AAEL003237	1264.36	0.707947	0.217953	3.24816	0.00116154	0.00313787
gene10592	AAEL003213	904.4	0.823143	0.191718	4.2935	1.75876e-05	7.05726e-05
gene10596	AAEL003276	3341.88	1.98101	0.299141	6.62233	3.53587e-11	3.88269e-10
gene1060	AAEL012771	602.841	-1.04028	0.306938	-3.38922	0.000700908	0.0019889
gene10605	AAEL003247	3640.71	0.625921	0.160791	3.89276	9.91108e-05	0.000339983
gene10607	AAEL003245	1142.66	-0.620299	0.180143	-3.44337	0.000574522	0.00166058
gene10608	AAEL003251	3900.86	3.92391	0.294003	13.3465	1.24166e-40	3.56333e-38
gene10609	AAEL018297	5033.8	0.400908	0.112439	3.56556	0.000363075	0.00109857
gene10612	AAEL003223	1218.36	-2.39269	0.557437	-4.2923	1.76829e-05	7.08981e-05
gene10613	AAEL003210	6476.4	0.609615	0.126676	4.81239	1.49136e-06	7.40616e-06
gene10616	AAEL003211	1885.2	1.95301	0.46852	4.16847	3.06656e-05	0.000116919
gene10619	AAEL003277	3779.84	-0.685366	0.113652	-6.03041	1.63546e-09	1.36728e-08
gene10621	AAEL003233	214.898	1.27139	0.259491	4.89954	9.60601e-07	4.94925e-06
gene10624	AAEL003238	346.743	0.610302	0.179163	3.40641	0.000658243	0.00187963
gene10626	AAEL003219	405.188	1.55233	0.283792	5.46995	4.50167e-08	2.94255e-07
gene10629	AAEL003235	215.438	3.60555	1.16948	3.08304	0.00204895	0.00526365
gene1063	AAEL012766	12087.5	2.36157	0.621625	3.79902	0.00014527	0.000482283
gene10630	AAEL003236	7648.18	0.814309	0.233452	3.48812	0.000486431	0.00143063
gene10631	AAEL003267	18052.3	0.648219	0.153889	4.21224	2.52845e-05	9.80055e-05
gene10632	AAEL003230	1477.19	0.33738	0.114309	2.95147	0.00316264	0.00778481
gene10634	AAEL003271	149.937	0.954297	0.318825	2.99317	0.00276094	0.00688757
gene1064	AAEL012763	4559.82	1.77712	0.291789	6.09045	1.12596e-09	9.67901e-09
gene10640	AAEL003281	1254.99	1.27447	0.146948	8.6729	4.21267e-18	1.32349e-16
gene10644	AAEL003282	1084.19	-0.479754	0.0992005	-4.8362	1.32345e-06	6.65652e-06
gene10648	AAEL016981	624.04	3.61417	0.8668	4.16955	3.05202e-05	0.000116454
gene1065	AAEL012773	4480.3	-1.98908	0.33834	-5.87893	4.12921e-09	3.21273e-08
gene10650	AAEL003270	1025.85	-1.62043	0.34709	-4.66861	3.03247e-06	1.41462e-05
gene10651	AAEL003275	13144.2	-1.3995	0.191006	-7.32703	2.35305e-13	3.68077e-12
gene10654	AAEL003234	17499.5	1.00406	0.156391	6.42019	1.36106e-10	1.36775e-09
gene10659	AAEL003278	2583.62	2.19172	0.287804	7.61533	2.63026e-14	4.71771e-13
gene1066	AAEL012764	2102.12	1.69636	0.376203	4.50917	6.50821e-06	2.84648e-05
gene10665	AAEL017485	1757.16	-1.87469	0.546347	-3.43132	0.000600647	0.0017284
gene10666	AAEL003224	193.35	-1.2172	0.338824	-3.59244	0.000327599	0.00100128
gene10667	AAEL012381	8.68572	3.83772	1.29453	2.96456	0.00303113	0.00749645
gene10668	AAEL012384	1291.12	2.44673	0.379081	6.45438	1.08665e-10	1.11222e-09
gene1067	AAEL012761	3078.61	1.10374	0.346396	3.18635	0.00144081	0.00382379
gene10670	AAEL012383	1020.52	0.852408	0.290174	2.93758	0.00330789	0.00810437
gene10672	AAEL012973	1116.5	0.921879	0.150633	6.12004	9.35536e-10	8.20271e-09
gene10673	AAEL012978	214.138	-1.77248	0.514221	-3.44692	0.000567022	0.0016405
gene10674	AAEL012980	10649.5	-0.451625	0.13896	-3.25003	0.00115394	0.00312131
gene10675	AAEL012974	2099.48	0.571353	0.170039	3.36013	0.000779048	0.0021894
gene10676	AAEL012979	493.888	-1.57906	0.29781	-5.30223	1.14395e-07	7.00211e-07
gene10678	AAEL012975	481.169	-0.861928	0.244196	-3.52965	0.000416106	0.00124291
gene10679	AAEL004715	659.808	-1.2638	0.42978	-2.94057	0.00327607	0.00803638
gene10680	AAEL004721	500.869	2.41983	0.663675	3.6461	0.000266248	0.000831913
gene10682	AAEL018327	24779.9	-0.904952	0.0983768	-9.19884	3.6183e-20	1.51249e-18
gene10684	AAEL004727	2282.88	0.729408	0.0922213	7.90932	2.58808e-15	5.35673e-14
gene10686	AAEL004717	9138.11	-1.79783	0.242626	-7.4099	1.26398e-13	2.06372e-12
gene10687	AAEL004716	25953.7	-0.775879	0.0882448	-8.79235	1.46467e-18	4.95631e-17
gene10688	AAEL004720	2033.81	-1.41904	0.235072	-6.03662	1.57371e-09	1.31862e-08
gene10690	AAEL004731	266.723	-1.49141	0.367384	-4.05953	4.91716e-05	0.000180203
gene10691	AAEL004728	906.723	1.52654	0.239973	6.36131	2.0004e-10	1.95751e-09
gene10692	AAEL017102	2408.32	-2.72353	0.415389	-6.55657	5.50593e-11	5.88575e-10
gene10693	AAEL004733	3647.5	0.567369	0.107926	5.257	1.46421e-07	8.77332e-07
gene10694	AAEL017122	1537.79	-2.56213	0.42821	-5.98336	2.18577e-09	1.7873e-08
gene10695	AAEL004735	162.482	-3.95308	1.26826	-3.11694	0.00182742	0.00474353
gene10697	AAEL004718	249.022	0.669402	0.204699	3.27017	0.00107481	0.00293172
gene10701	AAEL004711	199.579	-1.26062	0.411202	-3.06568	0.00217173	0.00555134
gene10702	AAEL017425	1817.37	-1.2524	0.362095	-3.45877	0.000542651	0.0015761
gene10707	AAEL004713	535.384	1.95618	0.213969	9.14233	6.11204e-20	2.45422e-18
gene10708	AAEL004710	3477.18	-0.474229	0.147163	-3.22247	0.0012709	0.00341003
gene10712	AAEL005962	1119.34	-0.575374	0.146704	-3.922	8.78184e-05	0.000304629
gene10713	AAEL005970	9446.37	-0.930897	0.0960854	-9.68822	3.3836e-22	1.73517e-20
gene10714	AAEL005959	1786.9	-0.65239	0.213108	-3.06132	0.00220365	0.00562234
gene10716	AAEL005968	840.174	0.593321	0.126453	4.69204	2.70498e-06	1.27661e-05
gene1072	AAEL008118	865.777	0.681142	0.194752	3.49748	0.000469682	0.00138711
gene10720	AAEL005966	460.462	1.48311	0.39131	3.79011	0.000150584	0.00049793
gene10726	AAEL005958	1196.38	0.387102	0.093126	4.15676	3.22798e-05	0.000122417
gene10727	AAEL005967	293.925	-1.761	0.393242	-4.47815	7.52937e-06	3.24367e-05
gene10728	AAEL001653	1290.54	0.541008	0.127082	4.25715	2.0705e-05	8.20886e-05
gene10730	AAEL001644	3354.11	-1.08368	0.289171	-3.74753	0.000178583	0.00057985
gene10735	AAEL001642	1353.9	0.730972	0.124502	5.87117	4.32727e-09	3.34937e-08
gene10736	AAEL001664	5254.71	-0.66106	0.141239	-4.68045	2.8625e-06	1.34415e-05
gene10737	AAEL001645	1957.41	0.8049	0.097336	8.26929	1.34758e-16	3.35726e-15
gene10738	AAEL001655	2656.25	-0.760008	0.10907	-6.9681	3.21246e-12	4.26652e-11
gene1074	AAEL008115	987.654	0.979599	0.141272	6.93411	4.08773e-12	5.34162e-11
gene10741	AAEL001671	563.899	0.813444	0.233915	3.47751	0.000506093	0.00148261
gene10744	AAEL001659	6383.11	-0.400058	0.120666	-3.31541	0.000915072	0.00252975
gene10751	AAEL001647	5408.21	-0.577764	0.0916949	-6.30094	2.95842e-10	2.79067e-09
gene10755	AAEL001656	4736.87	2.24495	0.291558	7.69984	1.36241e-14	2.53823e-13
gene10756	AAEL001651	2903.93	-1.3167	0.171682	-7.6694	1.72805e-14	3.17973e-13
gene10762	AAEL001635	655.045	1.00472	0.171883	5.8454	5.05349e-09	3.85548e-08
gene10766	AAEL001649	2124.28	1.035	0.15975	6.47886	9.24176e-11	9.56413e-10
gene10767	AAEL001663	242.789	-1.49791	0.292187	-5.12656	2.95089e-07	1.65861e-06
gene1077	AAEL017345	7455.03	1.28961	0.337762	3.8181	0.000134481	0.000449163
gene10770	AAEL001639	1791.08	0.922127	0.190092	4.85095	1.22872e-06	6.21144e-06
gene10776	AAEL015309	818.729	1.15273	0.218499	5.27568	1.32267e-07	8.01388e-07
gene10782	AAEL017141	837.961	-2.29605	0.385933	-5.94935	2.69212e-09	2.16691e-08
gene10784	AAEL013721	119.989	3.10616	1.02155	3.04065	0.00236068	0.00598207
gene10788	AAEL014169	180.877	1.85978	0.22996	8.08742	6.09439e-16	1.39489e-14
gene10789	AAEL014170	88.8266	-3.78538	0.773287	-4.89518	9.82179e-07	5.05242e-06
gene1079	AAEL008104	11.9814	-2.1733	0.706319	-3.07694	0.00209135	0.00536424
gene10790	AAEL014171	159.173	2.26155	0.611234	3.69998	0.000215618	0.00068739
gene10792	AAEL014172	384.525	2.99493	0.269999	11.0924	1.36593e-28	1.43548e-26
gene10795	AAEL014277	18.9552	3.6886	1.23178	2.99453	0.0027487	0.00685933
gene10797	AAEL012912	1060.37	0.510424	0.110636	4.61354	3.95867e-06	1.80824e-05
gene10798	AAEL012911	5156.38	0.882697	0.229933	3.83893	0.000123572	0.000416268
gene1080	AAEL017381	555.91	1.73511	0.451726	3.84107	0.0001225	0.000413121
gene10800	AAEL008878	2731.14	1.9646	0.246386	7.97368	1.54016e-15	3.29753e-14
gene10805	AAEL008881	1816.34	-2.1669	0.261781	-8.27751	1.25777e-16	3.15457e-15
gene10808	AAEL008891	264.66	1.01798	0.226517	4.49405	6.98799e-06	3.03763e-05
gene1081	AAEL008103	125003	0.657198	0.169826	3.86984	0.000108907	0.000371054
gene10810	AAEL008882	17541.1	2.00531	0.355521	5.64048	1.69572e-08	1.1886e-07
gene10812	AAEL008880	4289.92	0.712723	0.184125	3.87086	0.000108453	0.000369676
gene10818	AAEL009786	417.669	0.779825	0.18456	4.22532	2.38602e-05	9.29918e-05
gene10834	AAEL009796	9.3561	3.3302	0.92474	3.60122	0.000316722	0.00097072
gene1084	AAEL008099	4210.12	0.914403	0.110177	8.2994	1.04642e-16	2.66479e-15
gene10840	RU129	68.1051	2.18289	0.541461	4.03149	5.54253e-05	0.000200804
gene10842	AAEL013269	1761.81	1.10233	0.159612	6.9063	4.97471e-12	6.38328e-11
gene10843	AAEL002916	3.89731	-3.63952	1.17835	-3.08865	0.00201067	0.00517689
gene10846	AAEL002886	28391	1.05681	0.157303	6.7183	1.83862e-11	2.1286e-10
gene1085	AAEL008101	333.284	0.843787	0.264023	3.19589	0.00139401	0.00371016
gene10851	AAEL002891	226.286	1.62349	0.223425	7.26638	3.69253e-13	5.63432e-12
gene10852	AAEL002906	9461.76	0.99874	0.175433	5.693	1.24824e-08	8.94691e-08
gene10853	AAEL002905	504.918	1.51905	0.17294	8.78371	1.5817e-18	5.3042e-17
gene10854	AAEL002898	205.259	1.42845	0.257438	5.54869	2.87815e-08	1.94171e-07
gene10855	AAEL016999	633.077	-1.78677	0.308436	-5.79301	6.91352e-09	5.17404e-08
gene10856	AAEL002912	1737.71	1.31191	0.200626	6.53907	6.19042e-11	6.56572e-10
gene10857	AAEL002901	1393.74	1.03429	0.136381	7.58381	3.35562e-14	5.89128e-13
gene10858	AAEL002887	32895.6	0.700693	0.126089	5.55712	2.74266e-08	1.85955e-07
gene10860	AAEL002902	386.869	0.950646	0.250036	3.80203	0.000143515	0.000477095
gene10861	AAEL002893	399.387	-0.635354	0.211168	-3.00876	0.00262315	0.00657681
gene10862	AAEL002899	335.024	-3.31856	0.390087	-8.50725	1.78114e-17	5.222e-16
gene10864	AAEL002918	5148.45	-1.18802	0.169065	-7.02702	2.10999e-12	2.88875e-11
gene10866	AAEL002892	9117.29	-0.455112	0.138735	-3.28045	0.00103642	0.00283736
gene10868	AAEL002909	34.9395	2.20422	0.753236	2.92633	0.00342987	0.00838006
gene10872	AAEL002917	8380.63	1.24848	0.212592	5.87266	4.28848e-09	3.32681e-08
gene10873	AAEL002907	2.15739	6.38699	1.26928	5.03199	4.85419e-07	2.62937e-06
gene10874	AAEL002919	3931.61	1.28522	0.209331	6.13967	8.26942e-10	7.30636e-09
gene10878	AAEL002895	10545.2	0.46488	0.143749	3.23396	0.00122085	0.00328385
gene10879	AAEL002913	7841.9	1.80141	0.215537	8.35779	6.39054e-17	1.68789e-15
gene1088	AAEL008100	3946.62	0.881135	0.142063	6.20243	5.55983e-10	5.0468e-09
gene10888	AAEL011459	4795.38	-1.11811	0.147657	-7.57237	3.66483e-14	6.40401e-13
gene1089	AAEL008109	657.746	0.896818	0.180545	4.96729	6.78952e-07	3.59036e-06
gene10895	AAEL017308	53.334	-1.50591	0.399084	-3.77341	0.000161028	0.000528602
gene10899	AAEL011457	2393.72	1.57206	0.24924	6.30741	2.83751e-10	2.69536e-09
gene109	AAEL013517	2786.11	2.26314	0.476914	4.74539	2.08105e-06	1.00797e-05
gene1090	AAEL008105	12848.1	0.741659	0.101552	7.30328	2.80839e-13	4.34747e-12
gene10900	AAEL011447	106303	1.38224	0.18202	7.59386	3.10519e-14	5.49688e-13
gene10905	AAEL011455	245.97	1.58204	0.433185	3.65211	0.000260091	0.000813867
gene1091	AAEL008107	43450.8	-0.523652	0.153427	-3.41304	0.00064243	0.00183729
gene10912	AAEL010258	13380.4	-1.27024	0.149485	-8.49742	1.93844e-17	5.63885e-16
gene10913	AAEL010248	454.382	3.53473	0.44752	7.89849	2.82297e-15	5.79467e-14
gene10914	AAEL010256	5544.93	-0.409292	0.108515	-3.77174	0.000162113	0.000531673
gene10915	AAEL010244	10234.6	-1.10538	0.236357	-4.67675	2.91462e-06	1.3669e-05
gene10918	AAEL010251	439.107	1.64619	0.259211	6.35077	2.14234e-10	2.08682e-09
gene1092	AAEL017380	1475.6	3.22147	0.738989	4.35929	1.30485e-05	5.35982e-05
gene10922	AAEL010245	1635.93	0.352579	0.0997626	3.53418	0.000409038	0.00122498
gene10923	AAEL017054	6418.58	-0.67611	0.0932328	-7.25184	4.11139e-13	6.20995e-12
gene10925	AAEL010254	1363.71	0.983549	0.157684	6.23748	4.44686e-10	4.09886e-09
gene10929	AAEL015297	3183.14	-0.664442	0.202436	-3.28222	0.00102992	0.00282114
gene1093	AAEL008112	893.793	0.331453	0.104462	3.17296	0.00150895	0.00399186
gene10932	AAEL005983	6562.22	0.382885	0.124014	3.08743	0.00201892	0.00519454
gene10933	AAEL005981	10382.9	0.978594	0.239732	4.08202	4.46451e-05	0.000164952
gene10934	AAEL018356	85.7674	3.79476	0.558236	6.79776	1.06258e-11	1.28085e-10
gene10935	AAEL005976	1514.9	0.423683	0.112225	3.77528	0.000159827	0.000525121
gene1094	AAEL017144	16207.7	1.53268	0.430813	3.55763	0.000374209	0.00113066
gene10944	AAEL015384	402.481	-1.15744	0.175783	-6.58451	4.56398e-11	4.91402e-10
gene10946	AAEL010801	18222.5	0.722786	0.155661	4.64333	3.42839e-06	1.58249e-05
gene10947	AAEL010797	1834.53	-0.315606	0.10998	-2.86968	0.00410888	0.00983587
gene10951	AAEL010805	644.636	-0.580774	0.170585	-3.4046	0.000662615	0.00189103
gene10952	AAEL010807	5152.63	-0.331737	0.113497	-2.92288	0.00346806	0.00846204
gene10953	AAEL010804	2828.24	-2.11014	0.285452	-7.39228	1.44331e-13	2.34114e-12
gene10954	AAEL010795	2814.03	0.383113	0.104625	3.66177	0.000250481	0.000787597
gene10955	AAEL010800	4175.57	0.558827	0.118228	4.72669	2.28213e-06	1.09682e-05
gene10957	AAEL010806	108.113	1.88385	0.472517	3.98683	6.69623e-05	0.000237923
gene1096	AAEL015054	534.131	-1.14203	0.269058	-4.24455	2.19035e-05	8.62673e-05
gene10961	AAEL009492	4236.54	0.660018	0.112091	5.88822	3.90386e-09	3.05012e-08
gene10963	AAEL009485	30.4239	2.32984	0.791164	2.94482	0.0032314	0.00793389
gene10965	AAEL009486	14785	-0.408168	0.0885509	-4.60941	4.03805e-06	1.84224e-05
gene10966	AAEL009480	1398.56	-1.1639	0.291403	-3.99412	6.49357e-05	0.000231439
gene10969	AAEL009475	3376.23	0.769615	0.220073	3.49709	0.000470358	0.00138883
gene1097	AAEL017220	86.8208	-4.40093	0.48278	-9.11581	7.80859e-20	3.1074e-18
gene10970	AAEL009487	56123.1	-1.02971	0.154509	-6.66442	2.65708e-11	2.97908e-10
gene10971	AAEL009493	5.81547	-3.06503	0.861501	-3.55778	0.000374007	0.00113028
gene10972	AAEL009483	2884.8	-1.03438	0.138742	-7.45544	8.9571e-14	1.49015e-12
gene10974	AAEL009481	3278.31	1.22762	0.177062	6.93331	4.11097e-12	5.36728e-11
gene10977	AAEL009479	2723.68	1.40084	0.374031	3.74526	0.000180209	0.00058472
gene10981	AAEL014523	19896.1	-1.19509	0.215839	-5.53692	3.07831e-08	2.06461e-07
gene10982	AAEL014522	1125.47	-1.49566	0.248041	-6.02989	1.64068e-09	1.37088e-08
gene10991	AAEL011001	610.214	1.12308	0.249026	4.50988	6.48648e-06	2.83865e-05
gene10993	AAEL011004	5430.02	3.15717	0.190229	16.5967	7.36008e-62	7.3223e-59
gene10994	AAEL010999	107.523	-4.06919	0.438766	-9.27417	1.79015e-20	7.76582e-19
gene10996	AAEL013221	127138	0.963493	0.145648	6.61522	3.71001e-11	4.05601e-10
gene10997	AAEL013223	107.091	1.11901	0.345264	3.24102	0.00119102	0.00320997
gene10998	AAEL013226	5316.66	-1.30384	0.213525	-6.10626	1.01992e-09	8.86445e-09
gene10999	AAEL013220	1649.69	0.956073	0.198908	4.80662	1.53506e-06	7.61053e-06
gene110	AAEL013515	528.764	3.48546	0.972969	3.58229	0.00034059	0.00103727
gene1100	AAEL007131	15.497	1.89891	0.661984	2.86851	0.00412405	0.00986584
gene11003	AAEL013218	649.94	-2.10965	0.302127	-6.98266	2.89644e-12	3.89753e-11
gene11004	AAEL013225	14142.5	0.864761	0.112305	7.70008	1.3598e-14	2.53654e-13
gene11005	AAEL017268	119.63	2.38855	0.428435	5.57505	2.47456e-08	1.69161e-07
gene11006	AAEL005547	4510	-1.48555	0.218156	-6.80955	9.7902e-12	1.19265e-10
gene11020	AAEL005549	157.492	-1.02672	0.241221	-4.25636	2.07783e-05	8.2357e-05
gene1103	AAEL007137	4543.44	-0.602636	0.103895	-5.80046	6.61335e-09	4.96934e-08
gene11030	AAEL005552	2152.07	0.876008	0.149816	5.84723	4.9984e-09	3.8154e-08
gene11032	AAEL007197	7480.53	0.831829	0.184385	4.51136	6.44122e-06	2.81966e-05
gene11034	AAEL007189	8473.41	-1.46065	0.166057	-8.79607	1.41688e-18	4.81642e-17
gene11035	AAEL007195	208.756	3.08096	0.423878	7.2685	3.63514e-13	5.56381e-12
gene11036	AAEL007193	11392	-1.07802	0.232659	-4.63347	3.59591e-06	1.6547e-05
gene11037	AAEL017369	5.62359	5.95974	1.24575	4.78404	1.71809e-06	8.4478e-06
gene1104	AAEL007134	3378.64	-0.298561	0.0928453	-3.21568	0.00130135	0.00348617
gene11041	AAEL008848	38251.5	0.995278	0.201592	4.93709	7.92949e-07	4.14617e-06
gene11042	AAEL008842	11135.2	-1.67968	0.164672	-10.2002	1.97885e-24	1.36715e-22
gene11043	AAEL018075	1391.44	0.588637	0.201594	2.91991	0.00350131	0.0085348
gene11046	AAEL008840	1502	1.32847	0.143953	9.22853	2.74378e-20	1.15993e-18
gene11049	AAEL008851	17.2209	3.77698	1.08564	3.47902	0.000503245	0.00147514
gene1105	AAEL007136	2726.06	0.78705	0.122146	6.44354	1.16718e-10	1.18408e-09
gene11050	AAEL008849	10532.7	0.682096	0.165876	4.11209	3.92093e-05	0.000146536
gene11055	AAEL008837	9336.76	-0.983153	0.228017	-4.31175	1.6197e-05	6.54633e-05
gene11056	AAEL008835	124.271	-3.0037	0.984744	-3.05024	0.00228659	0.00581111
gene1106	AAEL007135	29676.9	2.39184	0.158514	15.0892	1.90788e-51	9.49042e-49
gene11060	AAEL008841	3235.54	0.442915	0.15013	2.95021	0.00317557	0.00781065
gene11061	AAEL008853	15648.4	0.869942	0.134905	6.44856	1.12921e-10	1.15025e-09
gene11064	AAEL015124	295.17	-0.735924	0.198063	-3.71561	0.000202715	0.000650561
gene11066	AAEL015125	2105.05	0.403331	0.130501	3.09064	0.00199725	0.005145
gene11069	AAEL017316	39.2435	4.5725	0.699759	6.5344	6.38663e-11	6.75462e-10
gene1107	AAEL007139	83.0818	1.70753	0.499332	3.41964	0.000627046	0.00179985
gene11074	AAEL009577	44.8983	2.67635	0.57579	4.64813	3.34952e-06	1.55088e-05
gene11076	AAEL009581	993.27	0.561801	0.194973	2.88143	0.0039587	0.00951785
gene11080	AAEL009580	54.8535	4.89198	0.46784	10.4565	1.36767e-25	1.03602e-23
gene11081	AAEL009585	5296.09	1.2283	0.268261	4.57876	4.67737e-06	2.11005e-05
gene11082	AAEL009247	350.276	1.27676	0.213265	5.98673	2.14099e-09	1.75743e-08
gene11085	AAEL009250	246.318	1.7183	0.326917	5.25609	1.47154e-07	8.80857e-07
gene11086	AAEL009248	1175.71	1.0219	0.20102	5.08361	3.70335e-07	2.05141e-06
gene11089	AAEL013601	2086.71	2.77317	0.309833	8.95052	3.53796e-19	1.31992e-17
gene11094	AAEL009647	2641.1	0.776243	0.12284	6.31912	2.6305e-10	2.51796e-09
gene11095	AAEL009656	22.9359	-1.44085	0.41657	-3.45885	0.00054249	0.0015761
gene11097	AAEL009653	44853.3	2.13779	0.290889	7.34914	1.9948e-13	3.16685e-12
gene11098	AAEL009646	20662.9	0.420332	0.0826475	5.08584	3.66008e-07	2.02895e-06
gene11099	AAEL009655	83.4675	-1.95168	0.397218	-4.91338	8.95207e-07	4.63217e-06
gene1110	AAEL007141	1357.34	-0.625089	0.150969	-4.14051	3.46533e-05	0.000130853
gene11102	AAEL009649	3899.93	0.599645	0.0927334	6.46633	1.00409e-10	1.03382e-09
gene11103	AAEL009645	59728.6	0.389252	0.120626	3.22692	0.00125129	0.00336148
gene11105	AAEL009657	562.159	0.744977	0.154506	4.82168	1.42355e-06	7.11679e-06
gene11107	AAEL009651	10438.6	1.49045	0.221048	6.74264	1.55536e-11	1.81901e-10
gene11108	AAEL013420	299.361	3.27804	0.558188	5.87264	4.28921e-09	3.32681e-08
gene11109	AAEL013418	31.1964	3.06948	0.365203	8.40486	4.28368e-17	1.17294e-15
gene11112	AAEL013423	90.154	3.47715	0.648977	5.3579	8.41937e-08	5.27951e-07
gene11113	AAEL013424	443.316	2.20543	0.444321	4.9636	6.91993e-07	3.65285e-06
gene11118	AAEL013744	8038.38	1.17713	0.204618	5.75281	8.7771e-09	6.48741e-08
gene11119	AAEL013743	13.94	-2.4968	0.65677	-3.80163	0.000143748	0.000477762
gene11123	AAEL013554	242.843	3.53032	0.531426	6.6431	3.07144e-11	3.40591e-10
gene11124	AAEL013548	879.221	-0.987981	0.212959	-4.63931	3.49573e-06	1.61158e-05
gene11125	AAEL013553	2180.26	-0.717789	0.163065	-4.40186	1.07326e-05	4.48887e-05
gene1113	AAEL007127	2002.69	-1.16084	0.189322	-6.13159	8.70044e-10	7.6645e-09
gene11133	AAEL013560	748.558	0.427623	0.13598	3.14475	0.0016623	0.00434973
gene11136	AAEL013558	383.64	-1.14177	0.255021	-4.47715	7.56462e-06	3.25604e-05
gene11140	AAEL014137	12435.2	1.46975	0.332303	4.42291	9.73781e-06	4.10722e-05
gene11141	AAEL014141	1823.43	-0.974209	0.268086	-3.63394	0.000279124	0.000867604
gene11142	AAEL014139	821.714	1.38149	0.226743	6.09278	1.10968e-09	9.56662e-09
gene11146	AAEL007895	3895.02	-1.39683	0.296392	-4.71277	2.44371e-06	1.16883e-05
gene11147	AAEL007907	3113.45	-1.38908	0.371681	-3.73729	0.000186017	0.000601893
gene11148	AAEL007891	1619.69	-0.827689	0.20396	-4.0581	4.94732e-05	0.000181175
gene11149	AAEL007902	3357.72	-1.50191	0.286728	-5.2381	1.6224e-07	9.6153e-07
gene11150	AAEL007903	184.349	-1.50018	0.504375	-2.97433	0.00293632	0.0072849
gene11152	AAEL007899	659.909	-0.843048	0.267534	-3.15118	0.00162613	0.00426632
gene11153	AAEL007892	764.956	2.1397	0.407282	5.25362	1.4914e-07	8.91675e-07
gene11154	AAEL017212	80920.8	-1.01256	0.331957	-3.05026	0.00228641	0.00581111
gene11155	AAEL007898	313683	-1.89275	0.302504	-6.25693	3.92621e-10	3.63918e-09
gene11161	AAEL018148	917.265	-1.55068	0.271202	-5.71779	1.07916e-08	7.83286e-08
gene11162	AAEL007896	1335.46	-0.909534	0.175698	-5.17669	2.25862e-07	1.29487e-06
gene11164	AAEL017155	676.225	-1.19833	0.307225	-3.9005	9.59932e-05	0.000330375
gene11166	AAEL007893	2079.02	-0.753768	0.240997	-3.1277	0.00176179	0.00459085
gene11168	AAEL007904	2105.13	1.01066	0.17852	5.66137	1.50172e-08	1.06361e-07
gene1117	AAEL006829	27604	1.93954	0.240255	8.07285	6.86787e-16	1.56234e-14
gene11174	AAEL012337	19117.3	-0.760259	0.166563	-4.56441	5.00908e-06	2.24206e-05
gene11177	AAEL012313	3972.71	0.498285	0.110348	4.51556	6.31499e-06	2.77336e-05
gene11178	AAEL012315	1390.96	-0.801809	0.140172	-5.72017	1.06417e-08	7.73557e-08
gene11179	AAEL012311	53316.1	0.786638	0.223856	3.51403	0.000441357	0.00131098
gene1118	AAEL006822	25129.6	-1.01326	0.118692	-8.53684	1.37941e-17	4.10059e-16
gene11180	AAEL012318	755.004	0.952827	0.223292	4.26718	1.97963e-05	7.86947e-05
gene11181	AAEL012312	9618.27	0.405065	0.0931762	4.3473	1.37822e-05	5.64101e-05
gene11183	AAEL012316	92.8826	6.77772	0.997344	6.79577	1.07733e-11	1.29548e-10
gene11184	AAEL012310	5107.01	0.463318	0.116054	3.99226	6.54456e-05	0.000232978
gene11186	AAEL012306	1029.32	0.345408	0.113227	3.05059	0.00228392	0.0058063
gene11190	AAEL012317	5534.44	1.61159	0.222444	7.24493	4.3266e-13	6.52181e-12
gene11192	AAEL013491	11261.5	1.60531	0.236221	6.79578	1.07725e-11	1.29548e-10
gene11196	AAEL013490	5341.28	1.03021	0.13478	7.6437	2.11074e-14	3.85068e-13
gene11198	AAEL013489	773.788	1.46419	0.226414	6.46686	1.00063e-10	1.03124e-09
gene11199	AAEL013483	3926.73	0.996392	0.196655	5.06671	4.04751e-07	2.21981e-06
gene11201	AAEL007928	2542.56	-0.693566	0.20354	-3.40751	0.000655586	0.00187276
gene11202	AAEL007924	11.6915	5.40142	1.26975	4.25393	2.10053e-05	8.31022e-05
gene1121	AAEL006830	2291.94	3.544	0.4056	8.73767	2.37978e-18	7.75402e-17
gene11210	AAEL007927	713.614	-1.7057	0.235327	-7.24823	4.22261e-13	6.37148e-12
gene11211	AAEL007920	3484.71	0.795551	0.144798	5.4942	3.92481e-08	2.59389e-07
gene11212	AAEL007923	7880.41	-0.905924	0.123101	-7.35918	1.85039e-13	2.9533e-12
gene11214	AAEL015547	1014.39	-1.47173	0.25821	-5.69973	1.19995e-08	8.62565e-08
gene11215	AAEL012016	2780.68	-0.586425	0.14619	-4.0114	6.03602e-05	0.000216997
gene11216	AAEL012013	735.279	-0.654292	0.22812	-2.8682	0.00412816	0.00987411
gene11218	AAEL012014	10723.4	1.47906	0.394578	3.74845	0.000177931	0.000577984
gene11221	AAEL012019	6825.96	-0.386766	0.114789	-3.36937	0.000753406	0.00212494
gene11224	AAEL012020	865.41	-1.0478	0.159881	-6.55366	5.61435e-11	5.99735e-10
gene11226	AAEL014838	6108.7	0.814266	0.259007	3.1438	0.00166771	0.00436312
gene11229	AAEL015107	584.757	1.16353	0.166851	6.97347	3.09213e-12	4.11999e-11
gene11230	AAEL009370	52.4517	-2.76277	0.498799	-5.53885	3.04472e-08	2.04484e-07
gene11234	AAEL009367	7945.43	-0.418001	0.102622	-4.07322	4.63672e-05	0.000170807
gene11235	AAEL009371	7014.3	1.49156	0.113012	13.1982	8.98833e-40	2.43878e-37
gene11238	AAEL009369	2174.89	0.802093	0.125977	6.36698	1.92785e-10	1.89272e-09
gene11239	AAEL009358	173.965	-2.23429	0.534181	-4.18265	2.88137e-05	0.000110394
gene11243	AAEL009368	4441.53	0.376059	0.111435	3.3747	0.000738972	0.00208778
gene11244	AAEL009363	988.901	-0.993575	0.257942	-3.85194	0.000117188	0.000397093
gene11245	AAEL002437	3924.72	-0.404151	0.123311	-3.2775	0.00104731	0.00286298
gene11246	AAEL002455	7594.07	-0.797738	0.194522	-4.10102	4.11333e-05	0.000153037
gene11247	AAEL002456	1964.46	-1.49428	0.237034	-6.30409	2.89888e-10	2.74492e-09
gene11252	AAEL002438	174.181	1.2987	0.430484	3.01685	0.0025542	0.00641474
gene11257	AAEL002443	386.482	-0.951536	0.257837	-3.69045	0.000223856	0.00071107
gene11261	AAEL002450	1325.18	0.644012	0.102254	6.29818	3.01161e-10	2.83547e-09
gene11268	AAEL002457	4093.92	0.804747	0.252156	3.19146	0.00141556	0.00376146
gene11269	AAEL017562	2715.41	-0.32634	0.098637	-3.30849	0.000938007	0.0025855
gene11276	AAEL018220	1950.34	1.19503	0.240072	4.97782	6.43041e-07	3.41028e-06
gene11277	AAEL011729	230.366	1.88731	0.265515	7.10811	1.17641e-12	1.66561e-11
gene11278	AAEL011719	423.468	0.845397	0.191671	4.41066	1.03056e-05	4.31994e-05
gene11283	AAEL011727	571.893	1.27305	0.364356	3.49397	0.000475903	0.00140354
gene11284	AAEL011723	2771.76	-2.08173	0.147861	-14.079	5.11616e-45	1.95765e-42
gene11286	AAEL011720	1155.29	-0.659599	0.218388	-3.02031	0.00252515	0.00634604
gene11289	AAEL014520	494.503	-1.02329	0.266086	-3.84571	0.000120204	0.000406206
gene11290	AAEL014964	270.271	-2.23686	0.420912	-5.31432	1.07058e-07	6.58818e-07
gene11291	AAEL014707	1707.44	1.43548	0.205075	6.99978	2.56365e-12	3.46221e-11
gene11293	AAEL003390	975.539	0.817757	0.120511	6.78575	1.15482e-11	1.37977e-10
gene11295	AAEL003367	4398.2	-0.973327	0.153216	-6.35266	2.1163e-10	2.0628e-09
gene11297	AAEL003368	22462	-0.83165	0.15228	-5.46132	4.72601e-08	3.07706e-07
gene11299	AAEL003398	4777.11	1.93289	0.195776	9.87297	5.45277e-23	3.11769e-21
gene1130	AAEL006819	420.152	0.736204	0.166055	4.43351	9.2713e-06	3.92721e-05
gene11308	AAEL003359	18838.5	-0.982067	0.110306	-8.9031	5.43076e-19	1.96231e-17
gene11310	AAEL003393	55911.7	1.06177	0.221079	4.80265	1.56579e-06	7.74231e-06
gene11312	AAEL003387	28866.6	-0.553869	0.134104	-4.13016	3.62514e-05	0.000136473
gene11318	AAEL003396	78937.8	1.31549	0.203789	6.45518	1.08092e-10	1.10787e-09
gene1132	AAEL006512	5091.01	0.43815	0.142103	3.08334	0.00204694	0.00525938
gene11322	AAEL003397	1625.76	0.562447	0.123277	4.56247	5.05554e-06	2.26083e-05
gene11328	AAEL003382	3493.71	-1.19514	0.258881	-4.61655	3.90167e-06	1.78548e-05
gene11330	AAEL003365	1023.86	0.906075	0.169368	5.34973	8.80857e-08	5.50001e-07
gene11331	AAEL003401	614.498	1.34485	0.176669	7.61224	2.69382e-14	4.81435e-13
gene11332	AAEL018301	3972.58	1.02958	0.155957	6.60171	4.0644e-11	4.40472e-10
gene11333	AAEL003363	2945.85	0.450761	0.142988	3.15245	0.00161908	0.0042508
gene11334	AAEL017276	4436.94	-1.34183	0.398296	-3.36893	0.000754617	0.00212756
gene1134	AAEL006531	7119.36	-0.52526	0.0936842	-5.60671	2.06208e-08	1.42531e-07
gene11341	AAEL012879	1704.07	-1.01364	0.209715	-4.83344	1.34197e-06	6.74281e-06
gene11342	AAEL012872	1172.65	-1.99905	0.38151	-5.23982	1.60731e-07	9.54095e-07
gene11350	AAEL011249	1905.14	0.953304	0.199115	4.78771	1.68692e-06	8.31098e-06
gene11353	AAEL011251	2502.71	1.14535	0.165744	6.91033	4.83528e-12	6.23826e-11
gene11355	AAEL011248	15715.7	-0.46836	0.122815	-3.81354	0.00013699	0.000457032
gene11358	AAEL011253	4387.12	-0.790579	0.256389	-3.08352	0.00204568	0.00525795
gene1136	AAEL006511	65311.9	0.813712	0.133589	6.09116	1.12092e-09	9.64123e-09
gene11367	AAEL012138	4414.27	-1.49997	0.240531	-6.2361	4.48628e-10	4.125e-09
gene1137	AAEL006520	3967.79	-0.586686	0.0945349	-6.20602	5.4343e-10	4.9479e-09
gene11372	AAEL012140	1445.45	-1.29989	0.148274	-8.76681	1.83799e-18	6.05482e-17
gene11379	AAEL001048	2564.75	1.03763	0.127198	8.15756	3.41873e-16	8.11093e-15
gene1138	RU008	501	0.807143	0.201224	4.01117	6.04173e-05	0.000217106
gene11380	AAEL001029	1053.08	0.947978	0.222537	4.25988	2.0454e-05	8.1158e-05
gene11383	AAEL001039	526.863	0.610667	0.121874	5.01065	5.42463e-07	2.91298e-06
gene11387	AAEL001016	904.931	0.857887	0.152236	5.63524	1.74819e-08	1.22308e-07
gene11391	AAEL001030	1265.14	0.416898	0.119564	3.48683	0.000488782	0.0014367
gene11392	AAEL001033	1983.19	0.586219	0.166054	3.5303	0.000415096	0.00124029
gene11396	AAEL001014	1723.4	0.733966	0.11372	6.45414	1.08833e-10	1.11317e-09
gene11401	AAEL001043	123.522	0.995937	0.319721	3.11502	0.00183932	0.00476861
gene11402	AAEL001024	2587.77	-0.3155	0.099866	-3.15923	0.00158185	0.00416477
gene11406	AAEL001026	240.917	1.34222	0.382941	3.50505	0.000456529	0.00135147
gene1141	AAEL006516	19531.1	0.556294	0.107151	5.19169	2.08397e-07	1.20492e-06
gene11412	AAEL001052	3893.4	0.7505	0.138879	5.404	6.51705e-08	4.16327e-07
gene11415	AAEL013576	295.538	-2.43627	0.27163	-8.96906	2.99062e-19	1.12416e-17
gene11416	AAEL013575	1363.04	-2.31426	0.290122	-7.97685	1.50113e-15	3.21858e-14
gene11426	AAEL015004	257.751	1.62084	0.260197	6.22926	4.68634e-10	4.29308e-09
gene11429	AAEL015007	2134.08	1.43009	0.165439	8.64419	5.41866e-18	1.67417e-16
gene1143	AAEL006518	2239.19	0.532825	0.122464	4.35087	1.35599e-05	5.55614e-05
gene11430	AAEL015006	1782.43	2.87162	0.356993	8.0439	8.70209e-16	1.94987e-14
gene11434	AAEL013572	2394.62	1.72943	0.175643	9.84629	7.11203e-23	3.98995e-21
gene11437	AAEL013570	6106.26	-4.09726	1.10667	-3.70233	0.000213626	0.00068162
gene11439	AAEL014190	788.891	1.80326	0.321398	5.61066	2.01552e-08	1.39442e-07
gene11440	AAEL014191	347.774	-1.21281	0.407299	-2.97769	0.00290425	0.00721135
gene11442	AAEL012232	1301.78	-1.66531	0.163769	-10.1686	2.73759e-24	1.86543e-22
gene11446	AAEL012226	2762.97	0.757051	0.0891403	8.4928	2.01713e-17	5.85635e-16
gene11450	AAEL012224	123.983	1.20981	0.327012	3.6996	0.000215939	0.000688119
gene11451	AAEL011235	2188.14	-1.20343	0.310781	-3.87229	0.000107819	0.000367682
gene11452	AAEL011080	794.968	0.727391	0.158985	4.57523	4.75693e-06	2.1427e-05
gene11456	AAEL011069	9525.24	-1.12817	0.16839	-6.69977	2.08742e-11	2.39068e-10
gene11457	AAEL011071	1730.98	-0.57376	0.171065	-3.35404	0.0007964	0.00223396
gene1146	AAEL006525	3076.63	0.86136	0.131717	6.53948	6.17313e-11	6.55203e-10
gene11465	AAEL012334	1289.82	-1.19346	0.244743	-4.87637	1.08057e-06	5.52239e-06
gene1147	AAEL006510	63853.3	-0.702093	0.115709	-6.06773	1.29727e-09	1.10058e-08
gene11473	AAEL005191	1124.75	-0.614982	0.181302	-3.39203	0.000693776	0.00197129
gene11474	AAEL005197	3987.2	-1.14304	0.327439	-3.49086	0.000481471	0.00141828
gene11475	AAEL005200	39895	-1.12945	0.299114	-3.77599	0.000159374	0.000524209
gene11476	AAEL005210	1886.59	1.80243	0.494824	3.64256	0.000269935	0.000842375
gene11477	AAEL005181	34882.6	0.749459	0.206061	3.63707	0.000275755	0.000858563
gene11479	AAEL005206	4924.28	-1.19644	0.211057	-5.6688	1.43804e-08	1.02093e-07
gene11482	AAEL005173	7670.2	0.737283	0.154478	4.77274	1.81732e-06	8.89683e-06
gene11484	AAEL005175	22997	-1.05394	0.209157	-5.03898	4.68013e-07	2.54672e-06
gene11487	AAEL005205	3285.86	-1.73927	0.333202	-5.21986	1.79057e-07	1.05282e-06
gene11489	AAEL005196	3161.64	-1.92264	0.287366	-6.69057	2.22297e-11	2.53426e-10
gene1149	AAEL006523	402.294	1.01741	0.203504	4.99948	5.74856e-07	3.07256e-06
gene11490	AAEL005202	845.623	-0.90199	0.266001	-3.39093	0.000696555	0.00197843
gene11492	AAEL005172	3187.45	0.998475	0.146354	6.82234	8.9567e-12	1.09738e-10
gene11495	AAEL005182	139.575	2.65403	0.346807	7.65274	1.96736e-14	3.5935e-13
gene11496	AAEL005211	13201.5	-0.903622	0.181912	-4.96736	6.78718e-07	3.59036e-06
gene11498	AAEL018333	2044	1.23069	0.233155	5.27841	1.30306e-07	7.91115e-07
gene11499	AAEL005180	2760.26	-0.453667	0.0974753	-4.65417	3.25281e-06	1.50891e-05
gene115	AAEL002988	14671.8	0.370226	0.127467	2.90449	0.00367851	0.00891577
gene11501	AAEL005187	9191.09	-0.755712	0.157971	-4.78386	1.71962e-06	8.44869e-06
gene11502	AAEL005207	909.494	-0.990336	0.334788	-2.9581	0.00309542	0.00763898
gene11503	AAEL005192	2.88659	3.91831	1.27618	3.07034	0.00213817	0.00547493
gene11509	AAEL005179	3264.99	1.50537	0.25675	5.86318	4.54088e-09	3.49117e-08
gene11517	AAEL015432	182.745	-2.1884	0.701654	-3.11891	0.00181521	0.00471431
gene11519	AAEL012759	18.9413	-2.53036	0.657666	-3.84748	0.00011934	0.000403651
gene11521	AAEL016972	2202.18	-1.41342	0.177448	-7.96525	1.64895e-15	3.52035e-14
gene11525	AAEL000582	175.901	1.80527	0.352697	5.11847	3.08018e-07	1.72586e-06
gene11527	AAEL000575	1578.85	1.06127	0.245601	4.32112	1.55237e-05	6.28488e-05
gene11529	AAEL000589	6473.13	-0.567183	0.167791	-3.38029	0.000724099	0.00205081
gene1153	AAEL006535	2581.84	0.80293	0.250294	3.20795	0.00133687	0.00357273
gene11530	AAEL000578	445.697	-1.45903	0.286004	-5.10144	3.37072e-07	1.87902e-06
gene11531	AAEL000569	4574.08	-0.413924	0.140264	-2.95104	0.00316708	0.00779263
gene11532	AAEL000584	6024.2	-2.16167	0.241659	-8.94512	3.71548e-19	1.37926e-17
gene11533	AAEL000587	207.09	-1.04119	0.358675	-2.90288	0.00369744	0.0089573
gene11535	AAEL000586	186.41	-1.56071	0.288517	-5.4094	6.32369e-08	4.0432e-07
gene11538	AAEL000565	5685.19	0.81764	0.18211	4.48981	7.12876e-06	3.09341e-05
gene11539	AAEL000595	1770.03	1.25249	0.130613	9.5893	8.86886e-22	4.25563e-20
gene1154	AAEL017445	654.625	-0.667221	0.217504	-3.06763	0.00215761	0.00551904
gene11540	AAEL000580	453.43	-1.73727	0.247094	-7.03082	2.0532e-12	2.81876e-11
gene11541	AAEL000576	1985.88	2.18995	0.240262	9.11481	7.88051e-20	3.12768e-18
gene11542	AAEL000590	9215.56	0.255748	0.0715482	3.57449	0.000350911	0.00106522
gene11546	AAEL000572	12973.8	1.09684	0.127468	8.60487	7.64008e-18	2.31263e-16
gene11549	AAEL000574	7924.18	-0.596269	0.149441	-3.99	6.60745e-05	0.000235049
gene11550	AAEL018336	899.859	1.48361	0.25071	5.91764	3.26585e-09	2.57728e-08
gene11551	AAEL000594	1012.7	-0.648026	0.193045	-3.35687	0.000788311	0.00221418
gene11553	AAEL000577	7675.41	-0.662885	0.230317	-2.87814	0.00400024	0.00960508
gene11554	AAEL000568	1195.08	0.733272	0.167895	4.36744	1.2571e-05	5.18653e-05
gene11555	AAEL000567	23820.9	-0.939116	0.142572	-6.58697	4.48906e-11	4.84383e-10
gene11559	AAEL001759	80352.9	1.62833	0.203717	7.99311	1.31572e-15	2.85385e-14
gene11562	AAEL001749	4672.11	-1.09983	0.121572	-9.04674	1.47295e-19	5.67982e-18
gene11563	AAEL001760	22176	-1.65349	0.194408	-8.50524	1.81216e-17	5.29216e-16
gene11566	AAEL001769	14954.9	0.480727	0.136294	3.52714	0.000420079	0.00125327
gene11570	AAEL001784	624.967	-0.706574	0.18632	-3.79226	0.000149283	0.000494288
gene11571	AAEL001779	23273	0.339566	0.0946891	3.58611	0.000335645	0.00102367
gene11579	AAEL018272	21333.3	-0.920247	0.115112	-7.9944	1.30208e-15	2.82838e-14
gene11580	AAEL001786	316.853	-1.69351	0.483513	-3.50252	0.000460885	0.00136248
gene11581	AAEL001789	1007.03	-1.14716	0.308503	-3.71849	0.00020042	0.000644445
gene11583	AAEL001765	6267.92	-0.803982	0.258994	-3.10425	0.00190759	0.00493214
gene11584	AAEL001751	1793.39	0.370821	0.119616	3.10009	0.0019346	0.00499827
gene11586	AAEL001756	333.052	-0.90392	0.21357	-4.23244	2.31169e-05	9.04625e-05
gene11589	AAEL001780	1305.62	1.00229	0.288812	3.47039	0.000519697	0.00151622
gene1159	AAEL006526	11492.5	3.01784	0.427416	7.06066	1.65717e-12	2.30905e-11
gene11606	AAEL007410	6745.38	-0.964884	0.141589	-6.8147	9.44589e-12	1.15542e-10
gene11609	AAEL007409	1258.61	-0.513393	0.128998	-3.97984	6.8961e-05	0.000244153
gene1161	AAEL018052	2243.8	0.878024	0.156489	5.61077	2.01434e-08	1.39425e-07
gene11614	AAEL005080	2781.79	-0.545065	0.129093	-4.22225	2.4187e-05	9.41918e-05
gene11616	AAEL005088	392.073	0.902975	0.189295	4.77019	1.84055e-06	8.99656e-06
gene11617	AAEL005058	2866.21	0.770344	0.162068	4.75321	2.00214e-06	9.73222e-06
gene11619	AAEL005069	36813.8	-0.661265	0.0984359	-6.71772	1.84589e-11	2.13511e-10
gene1162	AAEL006534	39.0997	-1.52187	0.52906	-2.87655	0.00402052	0.00964137
gene11620	AAEL005056	5478.62	1.53624	0.238885	6.43089	1.26855e-10	1.27996e-09
gene11622	AAEL005052	4674.46	1.3181	0.262714	5.01725	5.24172e-07	2.81984e-06
gene11624	AAEL005048	2759.33	-0.468323	0.133088	-3.51891	0.000433319	0.00128916
gene11629	AAEL005057	2246.24	0.551942	0.105214	5.24587	1.55544e-07	9.25948e-07
gene1163	AAEL013145	789.101	1.72099	0.309141	5.567	2.59168e-08	1.76682e-07
gene11630	AAEL005070	1858.79	-0.775002	0.212986	-3.63875	0.000273965	0.000853704
gene11631	AAEL005084	2679.09	1.94915	0.201642	9.66638	4.18935e-22	2.11924e-20
gene11632	AAEL005082	834.845	1.12035	0.302392	3.70495	0.000211433	0.000675346
gene11634	AAEL005075	1547.81	0.68949	0.194384	3.54705	0.000389577	0.00117329
gene11636	AAEL005074	1095.08	-0.751895	0.239392	-3.14085	0.00168459	0.00440574
gene11639	AAEL005072	3904.85	-0.84542	0.212337	-3.98151	6.84786e-05	0.000242675
gene1164	AAEL013139	33681.1	-0.916144	0.183381	-4.99586	5.85745e-07	3.12713e-06
gene11642	AAEL005078	644.648	0.837658	0.151686	5.52231	3.34574e-08	2.23393e-07
gene11644	AAEL005060	109.561	1.25458	0.386041	3.24986	0.00115462	0.00312202
gene11645	AAEL005053	711.433	0.912596	0.198049	4.60794	4.06684e-06	1.85481e-05
gene11648	AAEL005054	2790.44	0.767423	0.13528	5.67285	1.40441e-08	9.98477e-08
gene1165	AAEL013141	585.666	2.98424	0.435662	6.8499	7.39008e-12	9.21322e-11
gene11651	AAEL005064	7513.89	1.49398	0.334521	4.46602	7.96892e-06	3.41627e-05
gene11653	AAEL009101	24330.5	1.49272	0.176782	8.44385	3.07043e-17	8.5645e-16
gene11654	AAEL009093	10624.8	0.824753	0.195421	4.2204	2.43866e-05	9.48207e-05
gene11658	AAEL009099	15024.4	-1.9281	0.192397	-10.0215	1.22669e-23	7.78974e-22
gene11659	AAEL018170	4413.84	-0.73716	0.100314	-7.34856	2.0036e-13	3.17744e-12
gene11660	AAEL009094	1345.86	-1.91557	0.242894	-7.88646	3.10874e-15	6.31179e-14
gene11669	AAEL018265	314.186	2.32349	0.252153	9.21461	3.12423e-20	1.30963e-18
gene11671	AAEL017018	5717.35	1.04023	0.282243	3.68558	0.000228181	0.000723576
gene11672	AAEL013749	1567.73	0.908972	0.162901	5.5799	2.40664e-08	1.64971e-07
gene11673	AAEL013756	5981.63	0.914078	0.150254	6.08354	1.17555e-09	1.0082e-08
gene11677	AAEL013752	2731.99	-1.59553	0.380097	-4.1977	2.69638e-05	0.000103921
gene1168	AAEL013140	726.657	-1.49802	0.255619	-5.86035	4.619e-09	3.54575e-08
gene11681	AAEL012441	774.072	1.40818	0.163457	8.61499	6.99471e-18	2.13025e-16
gene11682	AAEL012438	829.073	1.16787	0.161596	7.22707	4.9351e-13	7.36464e-12
gene11683	AAEL012439	1711.53	1.37206	0.200771	6.83396	8.26021e-12	1.01874e-10
gene11685	AAEL012444	3235.86	1.66278	0.167006	9.95638	2.3651e-23	1.44059e-21
gene11688	AAEL012440	6019.95	1.59084	0.227918	6.97987	2.9545e-12	3.96136e-11
gene11690	AAEL017207	19930.8	-0.839164	0.123109	-6.81645	9.33192e-12	1.14241e-10
gene11692	AAEL011368	1737.61	1.13381	0.135598	8.36155	6.1901e-17	1.64368e-15
gene11697	AAEL011369	12633.9	-1.13916	0.133609	-8.52609	1.51378e-17	4.4733e-16
gene1170	AAEL013146	222.217	2.43193	0.434932	5.59152	2.25087e-08	1.54792e-07
gene11707	AAEL013337	1912.69	2.29437	0.143493	15.9894	1.51422e-57	1.07603e-54
gene11708	AAEL013334	20034.1	-0.489167	0.0984496	-4.96871	6.74002e-07	3.56798e-06
gene11710	AAEL012829	138.561	-2.39098	0.404104	-5.91676	3.28355e-09	2.5885e-08
gene11715	AAEL010931	2091.53	0.957242	0.113192	8.4568	2.74809e-17	7.7377e-16
gene11716	AAEL010934	1104.89	-1.40007	0.275811	-5.07619	3.85087e-07	2.12132e-06
gene11718	AAEL010930	125.313	2.56982	0.358826	7.16176	7.96488e-13	1.15286e-11
gene1172	AAEL014596	378.567	-1.06521	0.293526	-3.62901	0.000284509	0.000882871
gene11721	AAEL010929	86.3512	1.4915	0.401217	3.71744	0.000201249	0.00064683
gene11726	AAEL010933	17243.6	-1.22726	0.15044	-8.15785	3.41042e-16	8.10408e-15
gene11727	AAEL018206	6586.72	-0.921104	0.131598	-6.99935	2.57144e-12	3.46958e-11
gene11728	AAEL000695	7084.97	-1.21589	0.384084	-3.16568	0.00154721	0.00408005
gene11731	AAEL000704	44759.7	-1.15165	0.267835	-4.29987	1.709e-05	6.87388e-05
gene11732	AAEL000705	8824.81	1.93652	0.468481	4.13361	3.57109e-05	0.000134574
gene11733	AAEL000690	2805.13	1.62929	0.260291	6.25949	3.86251e-10	3.58711e-09
gene11739	AAEL000712	30019.4	-0.494393	0.15506	-3.1884	0.00143062	0.00379878
gene1174	AAEL010540	265.507	-1.95306	0.609122	-3.20636	0.00134426	0.00358991
gene11745	AAEL000689	1241.91	1.7697	0.367038	4.82157	1.42429e-06	7.11812e-06
gene11746	AAEL000714	10572.8	-1.65864	0.192192	-8.63011	6.12944e-18	1.88209e-16
gene11747	AAEL000694	0.974775	4.7503	1.47122	3.22881	0.00124305	0.0033415
gene1175	AAEL010542	257.603	-1.99482	0.318128	-6.27051	3.59871e-10	3.35647e-09
gene11751	AAEL000711	1087.05	1.38184	0.230931	5.98381	2.17983e-09	1.78342e-08
gene11757	AAEL000713	81065.3	-0.615416	0.155172	-3.96603	7.30786e-05	0.000257692
gene11758	AAEL000706	7012.88	0.626052	0.0746609	8.38528	5.06072e-17	1.36566e-15
gene1176	AAEL010538	2901.56	-0.598575	0.176294	-3.39533	0.000685457	0.00195063
gene11762	AAEL000703	23083.5	-0.637743	0.117687	-5.41897	5.99422e-08	3.84574e-07
gene11763	AAEL000700	296.739	1.59511	0.349322	4.5663	4.96417e-06	2.22512e-05
gene11767	AAEL000687	614.365	1.82423	0.275939	6.61099	3.81762e-11	4.16755e-10
gene11768	AAEL015014	1257.15	0.939984	0.153814	6.11119	9.88924e-10	8.62016e-09
gene11772	AAEL015081	134.834	1.11169	0.259794	4.2791	1.8765e-05	7.50349e-05
gene11777	AAEL009375	8626.33	0.707131	0.158429	4.46339	8.06716e-06	3.45639e-05
gene11781	AAEL009378	15.8852	-3.08632	0.597687	-5.16377	2.42023e-07	1.38168e-06
gene11783	AAEL009372	6385.13	0.525267	0.127415	4.1225	3.74782e-05	0.00014063
gene11784	AAEL009379	257.974	1.65956	0.24399	6.80177	1.03343e-11	1.24874e-10
gene11789	AAEL009386	11299	-1.1625	0.263413	-4.41323	1.0184e-05	4.27378e-05
gene1179	AAEL010535	2302.98	-1.32097	0.226943	-5.8207	5.86007e-09	4.42723e-08
gene11791	AAEL009373	1000.11	1.49825	0.237901	6.2978	3.01906e-10	2.8389e-09
gene11792	AAEL013796	53.3999	-1.70527	0.503367	-3.38772	0.000704749	0.00199904
gene11793	AAEL013793	432.171	5.92258	0.471374	12.5645	3.30959e-36	6.41416e-34
gene11795	AAEL013795	954.868	1.38778	0.203078	6.83372	8.27377e-12	1.01957e-10
gene11799	AAEL015201	82.0512	1.78623	0.355478	5.02487	5.03766e-07	2.72085e-06
gene118	AAEL002985	497.677	1.55113	0.293565	5.28378	1.26544e-07	7.69838e-07
gene11809	AAEL014804	1606.08	2.55034	0.458919	5.55727	2.74029e-08	1.85955e-07
gene11813	AAEL015522	598.272	-0.854004	0.201175	-4.24507	2.18522e-05	8.60877e-05
gene11814	AAEL018257	896.96	-0.8312	0.209637	-3.96494	7.3414e-05	0.000258752
gene11816	AAEL013166	128.515	-1.23244	0.306801	-4.01707	5.89255e-05	0.0002123
gene11817	AAEL013167	592.166	-0.901026	0.224689	-4.0101	6.06928e-05	0.000217983
gene11821	AAEL015671	920.853	0.989486	0.214173	4.62004	3.83673e-06	1.759e-05
gene11823	AAEL011326	2531.34	0.272064	0.0907519	2.99789	0.00271858	0.00678985
gene11824	AAEL011324	417.566	2.16211	0.319568	6.76573	1.3264e-11	1.56858e-10
gene11825	AAEL011323	5532.28	-0.525767	0.165821	-3.17069	0.00152076	0.00401739
gene1183	AAEL010534	31.2864	1.52635	0.4951	3.08292	0.0020498	0.00526493
gene11830	AAEL011329	3348.78	0.897803	0.169107	5.30907	1.10189e-07	6.76966e-07
gene11831	AAEL000786	2736.39	2.15624	0.374739	5.75396	8.71747e-09	6.44972e-08
gene11833	AAEL000788	1646.04	-0.596223	0.145089	-4.10935	3.96782e-05	0.000148066
gene11836	AAEL000765	28.1172	5.02934	1.06463	4.72403	2.31215e-06	1.11018e-05
gene11838	AAEL017512	7255.94	1.37475	0.221444	6.20811	5.36262e-10	4.88561e-09
gene11839	AAEL000756	62.6077	-2.41618	0.820239	-2.9457	0.00322225	0.00791532
gene11842	AAEL000771	4060.47	-1.56299	0.229541	-6.80922	9.81314e-12	1.19447e-10
gene11843	AAEL000759	9513.86	0.632024	0.0934222	6.76524	1.33085e-11	1.57122e-10
gene11846	AAEL000773	2683.24	1.87402	0.145242	12.9027	4.3435e-38	9.82092e-36
gene11848	AAEL000762	5717.09	1.04469	0.18274	5.71679	1.08557e-08	7.86844e-08
gene11856	AAEL018128	3655.92	-0.718218	0.118066	-6.08318	1.17823e-09	1.00992e-08
gene11857	AAEL000766	2304.44	-1.21333	0.230572	-5.26225	1.42301e-07	8.5593e-07
gene11861	AAEL000770	49683.1	-0.562332	0.129497	-4.34245	1.40905e-05	5.75301e-05
gene11865	AAEL000789	501.859	-1.59072	0.378486	-4.20285	2.63572e-05	0.000101767
gene11866	AAEL000793	147.627	8.20187	1.40218	5.84936	4.93455e-09	3.77438e-08
gene11867	AAEL000783	452.45	-0.770715	0.220628	-3.49328	0.000477125	0.00140659
gene11868	AAEL000774	621.964	3.56429	0.454601	7.84048	4.4883e-15	8.95441e-14
gene11869	AAEL000752	7708.63	-0.630811	0.164294	-3.83953	0.000123268	0.000415337
gene1187	AAEL012826	1532.62	0.884945	0.183213	4.83016	1.36426e-06	6.85024e-06
gene11875	AAEL013903	2202.46	-0.386846	0.0735577	-5.25908	1.44779e-07	8.68381e-07
gene11876	AAEL013904	4559.9	1.85342	0.236198	7.84689	4.26489e-15	8.5315e-14
gene11877	AAEL013901	592.853	0.852863	0.222685	3.82991	0.00012819	0.000430271
gene11879	AAEL014899	1232.38	1.17414	0.147111	7.98129	1.44807e-15	3.11971e-14
gene11881	AAEL014622	1533.3	-1.04281	0.106398	-9.80104	1.11431e-22	6.11356e-21
gene11883	AAEL012715	5.69956	2.64868	0.916319	2.89057	0.00384544	0.00927586
gene11884	AAEL012712	2224.63	1.49937	0.214062	7.0044	2.48047e-12	3.36815e-11
gene11885	AAEL012708	1524.01	-1.67012	0.249578	-6.69178	2.2047e-11	2.51727e-10
gene11886	AAEL012707	2571.9	-2.03062	0.339281	-5.98507	2.16293e-09	1.77251e-08
gene11887	AAEL012705	1978.77	1.00711	0.155812	6.46363	1.02219e-10	1.05128e-09
gene11889	AAEL017254	1445.57	0.829544	0.185329	4.47606	7.60337e-06	3.27083e-05
gene1189	AAEL012827	17322.5	0.95992	0.175599	5.46654	4.58918e-08	2.9945e-07
gene11890	AAEL012709	1016.43	1.2615	0.235744	5.35115	8.73955e-08	5.4592e-07
gene11893	AAEL012713	16265.7	0.779701	0.180377	4.32262	1.54188e-05	6.24746e-05
gene11896	AAEL013432	4638.01	-0.61299	0.173517	-3.53275	0.000411268	0.00122975
gene1190	AAEL012824	264.837	1.85416	0.330242	5.61457	1.97054e-08	1.36647e-07
gene11900	AAEL013431	104448	-0.385198	0.0933659	-4.12568	3.69635e-05	0.000138944
gene11908	AAEL000993	21478.8	-1.14215	0.139281	-8.20029	2.39803e-16	5.79997e-15
gene11911	AAEL001005	20353.6	0.811673	0.142288	5.70444	1.16724e-08	8.41482e-08
gene11913	AAEL016982	5143.57	-1.05753	0.3073	-3.44135	0.000578829	0.00167271
gene11915	AAEL001007	12377.9	0.64564	0.172822	3.73587	0.000187066	0.000605027
gene11919	AAEL001008	844.766	0.747596	0.179505	4.16476	3.11682e-05	0.000118503
gene1192	AAEL012825	3376.62	0.989597	0.229902	4.30444	1.6741e-05	6.7466e-05
gene11925	AAEL018150	2211.91	1.52423	0.316542	4.81525	1.47014e-06	7.31786e-06
gene11926	AAEL000988	1009.98	0.554858	0.142406	3.89632	9.76646e-05	0.000335663
gene11928	AAEL001009	8290.34	-1.11562	0.164169	-6.7956	1.07864e-11	1.29602e-10
gene1193	AAEL012820	1722.8	0.983815	0.138099	7.124	1.04842e-12	1.48722e-11
gene11933	AAEL000999	1014.79	0.547078	0.166614	3.28352	0.0010252	0.00280873
gene11936	AAEL001013	5343.06	0.713678	0.088607	8.05442	7.98572e-16	1.79474e-14
gene1194	AAEL012520	567.812	0.440719	0.128149	3.43911	0.000583635	0.00168562
gene11940	AAEL000977	117.329	-1.82823	0.468628	-3.90124	9.56998e-05	0.000329517
gene11943	AAEL017245	39747.8	-1.66068	0.440114	-3.77331	0.000161098	0.000528714
gene11944	AAEL000987	125121	1.197	0.238183	5.02555	5.01999e-07	2.71229e-06
gene11946	AAEL000990	401.12	1.13306	0.185881	6.09563	1.09007e-09	9.43017e-09
gene11947	AAEL012002	207.085	1.56892	0.542515	2.89195	0.00382861	0.00924354
gene1195	AAEL012522	3761.12	-1.71808	0.156516	-10.977	4.92845e-28	4.93606e-26
gene11950	AAEL011999	2427.76	2.58294	0.268605	9.61614	6.83469e-22	3.37729e-20
gene11953	AAEL012011	30.2464	3.25124	0.536829	6.05638	1.39219e-09	1.17576e-08
gene11956	AAEL012010	4345.27	0.800517	0.154311	5.18768	2.12926e-07	1.22873e-06
gene11959	AAEL012000	25.4861	3.00043	0.741477	4.04656	5.19761e-05	0.000189458
gene11961	AAEL015437	677.35	0.867136	0.220602	3.93077	8.46739e-05	0.000294611
gene11967	AAEL014064	3921.07	2.13665	0.222244	9.61399	6.97896e-22	3.4372e-20
gene11969	AAEL014073	173.832	-7.04902	0.701874	-10.0431	9.84869e-24	6.335e-22
gene11972	AAEL014069	506.807	1.31343	0.315184	4.16719	3.08384e-05	0.000117488
gene11974	AAEL014066	170.967	1.48682	0.260836	5.70022	1.19652e-08	8.60516e-08
gene11978	AAEL015270	12.8179	2.86303	0.753671	3.79878	0.000145409	0.000482636
gene11980	AAEL014309	25820.8	1.43203	0.220699	6.48864	8.66165e-11	9.00124e-10
gene11981	AAEL010013	1190.41	0.901385	0.124472	7.24164	4.43278e-13	6.67512e-12
gene11982	AAEL010001	1085.48	-0.654332	0.149036	-4.39044	1.13124e-05	4.72076e-05
gene11983	AAEL010007	2670.51	-0.555499	0.109957	-5.05196	4.37299e-07	2.39304e-06
gene11984	AAEL009998	58.759	-5.5575	0.520457	-10.6781	1.28848e-26	1.06822e-24
gene11986	AAEL010005	1361.13	0.785251	0.115756	6.78367	1.17157e-11	1.39644e-10
gene11987	AAEL010008	1769.85	1.2571	0.127519	9.85819	6.31811e-23	3.58498e-21
gene11989	AAEL009994	248768	1.26389	0.184253	6.8595	6.91014e-12	8.65101e-11
gene1199	AAEL012517	1774.31	-1.01775	0.206383	-4.93135	8.16651e-07	4.26264e-06
gene11990	AAEL010000	45353.8	-1.85037	0.256972	-7.20068	5.9912e-13	8.86091e-12
gene11992	AAEL010003	543.684	1.08029	0.171223	6.30925	2.80391e-10	2.67025e-09
gene11993	AAEL010004	16524.5	-0.355017	0.105472	-3.36598	0.000762719	0.00214877
gene11996	AAEL010009	1872.02	-1.18724	0.172735	-6.87321	6.27733e-12	7.9052e-11
gene11998	AAEL010014	189.161	1.28435	0.319042	4.02565	5.68181e-05	0.000205352
gene11999	AAEL010002	3868.07	1.09752	0.122636	8.9494	3.57416e-19	1.33011e-17
gene1200	AAEL012525	648.819	0.877265	0.135071	6.49486	8.31102e-11	8.70353e-10
gene12000	AAEL010011	707.213	0.51107	0.144606	3.53423	0.000408963	0.00122498
gene12001	AAEL009999	86.6306	1.09555	0.316694	3.45933	0.00054153	0.00157406
gene12002	AAEL010006	1498.8	0.378692	0.126019	3.00503	0.00265551	0.00665348
gene12003	AAEL007817	12876.2	-1.70196	0.157282	-10.8211	2.73446e-27	2.47311e-25
gene12004	AAEL007819	1092.43	-1.45465	0.330094	-4.40679	1.04914e-05	4.39415e-05
gene12008	AAEL007824	57545	1.61744	0.348336	4.64334	3.42825e-06	1.58249e-05
gene12009	AAEL007827	2251.77	-0.357501	0.117916	-3.03182	0.00243081	0.00613271
gene12010	AAEL007820	2647.92	-0.883906	0.245313	-3.60317	0.000314358	0.000964664
gene12012	AAEL007818	307.998	3.7286	1.09807	3.3956	0.000684796	0.00194949
gene12013	AAEL007826	11356.1	-1.69304	0.10481	-16.1535	1.0732e-58	8.00767e-56
gene12014	AAEL009662	2657.87	-0.604499	0.12896	-4.68749	2.76571e-06	1.30198e-05
gene12017	AAEL009659	15978.3	-0.893962	0.21676	-4.1242	3.7202e-05	0.0001397
gene1202	AAEL012524	4.117	3.77193	1.14076	3.30651	0.000944644	0.00260283
gene12027	AAEL006897	8928.59	-1.4326	0.200297	-7.15238	8.52881e-13	1.2238e-11
gene12037	AAEL006905	14887	-1.21212	0.151734	-7.98849	1.36599e-15	2.9543e-14
gene1204	AAEL012523	763.817	0.530782	0.146808	3.61547	0.000299797	0.000925502
gene12040	AAEL003505	13419	-0.673205	0.158616	-4.24425	2.19329e-05	8.636e-05
gene12041	AAEL003497	16553.2	-0.504395	0.113551	-4.44203	8.91132e-06	3.79303e-05
gene12042	AAEL003498	3096.43	-1.33938	0.370207	-3.61791	0.000296987	0.000918155
gene12045	AAEL003499	40211.3	-0.845378	0.164072	-5.15248	2.57067e-07	1.45975e-06
gene12047	AAEL003494	1997.19	0.519343	0.118591	4.37928	1.19075e-05	4.94146e-05
gene12048	AAEL003503	27078.4	-0.448688	0.103466	-4.33658	1.44716e-05	5.89411e-05
gene12049	AAEL003502	732.44	-0.948054	0.212533	-4.46074	8.16771e-06	3.49847e-05
gene12053	AAEL003491	5841.82	-1.48226	0.126536	-11.7142	1.07845e-31	1.43694e-29
gene12054	AAEL003495	2537.76	-0.41781	0.127881	-3.26717	0.0010863	0.0029598
gene12055	AAEL003492	13614.7	-1.02659	0.319833	-3.20978	0.00132837	0.00355154
gene12060	AAEL012302	265.197	2.69489	0.321086	8.39305	4.73679e-17	1.28289e-15
gene12061	AAEL012303	346.297	1.37503	0.40657	3.38202	0.000719539	0.00203945
gene12068	AAEL012298	3357.56	1.05776	0.201479	5.24998	1.52116e-07	9.08377e-07
gene12069	AAEL012301	358.835	1.55679	0.257828	6.03809	1.55945e-09	1.30813e-08
gene12070	AAEL012299	1252.65	1.56024	0.21468	7.26775	3.65511e-13	5.58865e-12
gene12073	AAEL010925	362.373	0.964193	0.236981	4.06865	4.72861e-05	0.000173805
gene12075	AAEL010927	3687.11	-0.922453	0.256133	-3.60146	0.000316435	0.000970241
gene12076	AAEL008263	2301.43	-1.65726	0.411938	-4.02309	5.74389e-05	0.000207394
gene12080	AAEL008261	3425.48	-1.16477	0.28728	-4.05446	5.02495e-05	0.000183747
gene12085	AAEL008277	1880.1	1.57061	0.345973	4.53971	5.63329e-06	2.49675e-05
gene12086	AAEL008276	1576.21	-0.879307	0.208114	-4.22513	2.38804e-05	9.30462e-05
gene12087	AAEL008260	5766.71	-0.87966	0.127062	-6.92308	4.41917e-12	5.73454e-11
gene1209	AAEL003607	1.12342	4.31297	1.41224	3.05399	0.0022582	0.00574973
gene12090	AAEL008262	3362.75	-0.803319	0.16765	-4.79165	1.65414e-06	8.15753e-06
gene12093	AAEL008266	4056.93	-1.04123	0.308081	-3.37973	0.000725579	0.00205461
gene12094	AAEL008274	11581.9	0.487245	0.138324	3.52249	0.000427519	0.00127292
gene12095	AAEL018153	7214.27	-1.39222	0.325928	-4.27157	1.94104e-05	7.74019e-05
gene12096	AAEL008275	25.4746	2.28762	0.789042	2.89923	0.00374079	0.00905055
gene12097	AAEL008264	10.4998	-3.09641	0.659555	-4.6947	2.66997e-06	1.26208e-05
gene121	AAEL003004	839.944	0.699092	0.139973	4.99446	5.90004e-07	3.14788e-06
gene1210	AAEL003592	1932.38	1.35802	0.318825	4.25947	2.04915e-05	8.12852e-05
gene12100	AAEL002946	4544.27	-0.62969	0.0973548	-6.46799	9.93167e-11	1.02497e-09
gene12104	AAEL002938	11237.2	-0.624382	0.117615	-5.3087	1.10413e-07	6.78061e-07
gene12107	AAEL002940	2197.45	3.10087	0.433362	7.15539	8.34366e-13	1.19954e-11
gene12110	AAEL002924	24996.5	-0.513496	0.091582	-5.60695	2.05924e-08	1.424e-07
gene12113	AAEL017568	627.061	-0.916265	0.290224	-3.1571	0.00159345	0.00419163
gene12119	AAEL002948	591.843	-0.69994	0.202102	-3.4633	0.000533594	0.00155311
gene12120	AAEL002932	594.338	-1.59434	0.381791	-4.17594	2.96757e-05	0.000113493
gene12122	AAEL002925	1759.43	-0.875452	0.123077	-7.11302	1.13532e-12	1.60896e-11
gene12124	AAEL002930	338.81	0.85705	0.186121	4.6048	4.1286e-06	1.87953e-05
gene12128	AAEL002935	7062.33	-1.20864	0.149387	-8.09066	5.93406e-16	1.36028e-14
gene1213	AAEL003578	2104.72	0.53064	0.136631	3.88374	0.000102861	0.000351823
gene12131	AAEL006121	2283.03	1.62691	0.264963	6.14017	8.24358e-10	7.28785e-09
gene12132	AAEL006137	212.05	-2.48656	0.375632	-6.61966	3.60016e-11	3.94747e-10
gene12137	AAEL006145	11870.5	-0.45963	0.0760366	-6.04486	1.49541e-09	1.25653e-08
gene12138	AAEL006151	159.193	1.5331	0.48659	3.15071	0.00162875	0.00427167
gene12140	AAEL006149	6600.49	-0.602147	0.0789671	-7.6253	2.43474e-14	4.40408e-13
gene12141	AAEL006135	513.214	1.3823	0.232459	5.94642	2.74068e-09	2.20007e-08
gene12145	AAEL006125	1684.07	-0.422403	0.102814	-4.10843	3.98362e-05	0.000148582
gene12146	AAEL006150	3396.02	0.358364	0.106058	3.37896	0.000727618	0.00205961
gene12151	AAEL006134	150.683	-1.22572	0.262571	-4.66815	3.03926e-06	1.4169e-05
gene12152	AAEL006131	1928.01	1.09194	0.349391	3.12526	0.00177645	0.00462329
gene12158	AAEL006133	695.794	-0.994736	0.190983	-5.20851	1.90367e-07	1.11188e-06
gene12160	AAEL006143	25227.6	1.15775	0.195009	5.93689	2.90484e-09	2.32185e-08
gene12163	AAEL006128	1863.83	-0.875341	0.177087	-4.943	7.69302e-07	4.02959e-06
gene12165	AAEL006144	2282.05	0.521867	0.13026	4.00635	6.16649e-05	0.000220909
gene12166	AAEL006122	293.022	0.93561	0.249321	3.75264	0.000174985	0.000569721
gene12167	AAEL006148	3522.71	-1.50219	0.206534	-7.27332	3.50763e-13	5.39078e-12
gene1217	AAEL003581	2024.69	1.33083	0.313789	4.24115	2.22381e-05	8.74235e-05
gene12170	AAEL018277	2273.2	-0.939942	0.216866	-4.33421	1.46282e-05	5.94651e-05
gene12174	AAEL014839	705.856	1.53612	0.282228	5.44283	5.24405e-08	3.39068e-07
gene12175	AAEL004412	13369.1	-0.491985	0.168228	-2.92451	0.00344996	0.00842476
gene12177	AAEL004408	537.713	-0.998173	0.267513	-3.73131	0.000190487	0.000615423
gene12178	AAEL004414	715.876	-0.728813	0.228986	-3.18279	0.00145864	0.00386425
gene12179	AAEL004407	571.701	0.652319	0.21215	3.0748	0.00210643	0.00540014
gene1218	AAEL003600	149.134	2.61257	0.809993	3.22542	0.00125788	0.00337735
gene12180	AAEL004410	12869.5	-1.321	0.166848	-7.91743	2.42479e-15	5.03971e-14
gene12183	AAEL004406	2446.67	1.01795	0.102049	9.97514	1.9582e-23	1.20753e-21
gene12185	AAEL004402	474.684	0.911789	0.231949	3.93099	8.45953e-05	0.000294407
gene12189	AAEL002864	1233.25	0.517965	0.143534	3.60866	0.000307779	0.000946422
gene1219	AAEL003597	1238.54	0.977834	0.219789	4.44897	8.62827e-06	3.682e-05
gene12190	AAEL002881	40051.7	-0.712605	0.235707	-3.02327	0.0025006	0.0062939
gene12192	AAEL002880	1937.79	1.32399	0.217978	6.07396	1.24795e-09	1.06236e-08
gene12195	AAEL002858	532.38	2.7338	0.385033	7.10016	1.24613e-12	1.75766e-11
gene12196	AAEL002870	4713.68	0.833733	0.13292	6.27242	3.55471e-10	3.31751e-09
gene12197	AAEL002867	3404.05	0.466255	0.119955	3.88691	0.000101528	0.00034766
gene12199	AAEL002873	255.756	-1.15963	0.339809	-3.41259	0.000643485	0.00183996
gene1220	AAEL003604	1545.94	-1.05612	0.338555	-3.11949	0.00181166	0.00470671
gene12203	AAEL002879	23032.7	-1.18377	0.165892	-7.13576	9.62514e-13	1.37319e-11
gene12204	AAEL002877	1953.71	1.8459	0.12982	14.2189	6.99601e-46	2.90004e-43
gene12206	AAEL002856	2185.74	0.464014	0.149856	3.0964	0.00195888	0.00505399
gene12207	AAEL002865	28002.5	-2.2072	0.340105	-6.48976	8.59716e-11	8.94668e-10
gene12208	AAEL002868	9369.03	1.13055	0.15771	7.16855	7.57982e-13	1.10463e-11
gene12209	AAEL002874	338.671	1.76604	0.215157	8.20815	2.2462e-16	5.48609e-15
gene12210	AAEL002860	7347.89	-0.411823	0.122977	-3.34878	0.000811672	0.00227125
gene12211	AAEL017087	19764.5	-1.36225	0.256857	-5.30353	1.13585e-07	6.96108e-07
gene12222	AAEL009346	13473.5	0.653761	0.118264	5.528	3.23902e-08	2.16753e-07
gene12224	AAEL009357	7231.33	0.895974	0.125594	7.13388	9.75761e-13	1.38811e-11
gene12228	AAEL009354	5909.62	-0.743087	0.223629	-3.32285	0.000891018	0.00246829
gene12229	AAEL009351	11682.8	0.845491	0.14241	5.93703	2.90237e-09	2.32112e-08
gene12230	AAEL009348	32.0695	2.17474	0.562438	3.86662	0.000110353	0.000375638
gene12232	AAEL015304	592.712	-0.923266	0.261734	-3.52749	0.000419515	0.00125209
gene12233	AAEL015303	645.368	-1.49574	0.398622	-3.75227	0.000175242	0.000570243
gene12239	AAEL001200	2870.66	-0.693037	0.122521	-5.65648	1.54505e-08	1.09222e-07
gene1224	AAEL003601	52.0211	2.72968	0.937723	2.91096	0.00360321	0.00875378
gene12240	AAEL001212	6241.49	0.380556	0.0899079	4.23273	2.30869e-05	9.03794e-05
gene12241	AAEL001216	19999.9	0.464047	0.100744	4.6062	4.10102e-06	1.86812e-05
gene12242	AAEL001205	12591	0.506427	0.0923281	5.48508	4.13272e-08	2.72165e-07
gene12243	AAEL001210	5072.98	0.456781	0.13658	3.34441	0.000824563	0.00230473
gene12244	AAEL001215	9596.55	-0.384436	0.102535	-3.74931	0.000177322	0.000576259
gene12250	AAEL001206	19292.8	0.463377	0.0992023	4.67103	2.99695e-06	1.3998e-05
gene12252	AAEL001199	979.168	0.672869	0.161562	4.16477	3.11669e-05	0.000118503
gene12253	AAEL001202	177.025	1.18932	0.206091	5.77086	7.88672e-09	5.84668e-08
gene12254	AAEL001203	2866.27	0.592928	0.0998666	5.9372	2.89929e-09	2.3199e-08
gene12256	AAEL001208	6488.02	1.45647	0.206551	7.0514	1.77129e-12	2.45432e-11
gene12260	AAEL001223	4865.84	-0.867429	0.127497	-6.80352	1.02093e-11	1.2357e-10
gene12264	AAEL015296	961.789	1.06454	0.23769	4.4787	7.50994e-06	3.23623e-05
gene12266	AAEL014187	1391.21	0.622421	0.0891942	6.97827	2.98839e-12	3.99246e-11
gene12267	AAEL014180	403.986	2.12084	0.63094	3.3614	0.000775481	0.00218143
gene12269	AAEL014188	30.8069	7.12263	1.23208	5.78098	7.42666e-09	5.5331e-08
gene12272	AAEL017419	13411.5	0.923887	0.244207	3.78322	0.000154814	0.00051011
gene12274	AAEL004493	7693.27	0.567685	0.126173	4.49926	6.81919e-06	2.97465e-05
gene12275	AAEL004495	1744.33	-0.869239	0.2205	-3.94212	8.07633e-05	0.000282321
gene12281	AAEL004497	4361.17	0.703852	0.101816	6.91298	4.74562e-12	6.13682e-11
gene12282	AAEL004484	8714.14	-0.618751	0.143266	-4.31889	1.56815e-05	6.3453e-05
gene12283	AAEL004498	9663.31	-0.536117	0.130434	-4.11026	3.95222e-05	0.000147558
gene12284	AAEL004505	7.64346	2.45116	0.841809	2.91177	0.00359383	0.00874176
gene12285	AAEL004489	3062.83	-0.832742	0.183228	-4.54485	5.49744e-06	2.44016e-05
gene12286	AAEL004487	734.257	1.17438	0.376992	3.11514	0.00183861	0.0047676
gene12287	AAEL004506	296.622	-0.908971	0.290637	-3.12751	0.00176292	0.00459289
gene12289	AAEL004502	1631.83	-1.54197	0.232955	-6.61916	3.61239e-11	3.95798e-10
gene12290	AAEL004494	13909.2	-0.495903	0.119918	-4.13534	3.54437e-05	0.000133635
gene12293	AAEL004500	610454	0.905442	0.190228	4.75978	1.93807e-06	9.43614e-06
gene12295	AAEL004509	310.581	1.72758	0.370684	4.66053	3.15395e-06	1.46624e-05
gene12296	AAEL004485	9485.97	0.449294	0.122804	3.65864	0.00025356	0.000796102
gene12298	AAEL004508	159.683	-1.56255	0.353627	-4.41864	9.93242e-06	4.17173e-05
gene123	AAEL003014	16442.2	-1.25532	0.193326	-6.4933	8.3979e-11	8.78219e-10
gene12300	AAEL004490	1247.85	0.941486	0.149822	6.28405	3.29863e-10	3.09205e-09
gene12304	AAEL011661	346.054	-2.6411	0.507403	-5.20514	1.9385e-07	1.13089e-06
gene12307	AAEL011666	855.106	0.493782	0.145616	3.39099	0.000696413	0.00197841
gene12309	AAEL017332	1210.48	-0.631305	0.165455	-3.81557	0.000135867	0.000453488
gene1231	AAEL017560	6844.95	-0.666078	0.12017	-5.54282	2.97645e-08	2.00079e-07
gene12310	AAEL011665	3980.99	0.454698	0.116723	3.89552	9.79885e-05	0.000336621
gene12311	AAEL011650	15270.5	0.698927	0.130045	5.3745	7.67957e-08	4.85603e-07
gene12318	AAEL011660	608.919	-2.66427	0.358567	-7.43033	1.08327e-13	1.78036e-12
gene1232	AAEL003582	109242	1.40376	0.181395	7.73872	1.00421e-14	1.91636e-13
gene12320	AAEL011088	19362.7	-1.25738	0.222747	-5.64488	1.65301e-08	1.16139e-07
gene12321	AAEL011083	4543.93	-0.670133	0.142495	-4.70286	2.56547e-06	1.22003e-05
gene12322	AAEL011081	4031.54	-1.32099	0.231533	-5.70539	1.16078e-08	8.37233e-08
gene12324	AAEL011082	1548.91	-1.07489	0.370351	-2.90236	0.00370363	0.00897082
gene12326	AAEL011087	1280.72	0.471292	0.118524	3.97633	6.99869e-05	0.000247375
gene12327	AAEL011084	7142.61	-0.826525	0.144386	-5.7244	1.03802e-08	7.56732e-08
gene12332	AAEL015644	31.0552	-5.4566	0.56929	-9.58491	9.25362e-22	4.42602e-20
gene12333	AAEL013882	5000.4	-2.96361	0.298855	-9.91656	3.5271e-23	2.07224e-21
gene12334	AAEL015446	164.574	1.09284	0.23682	4.61463	3.93799e-06	1.79935e-05
gene12335	AAEL015445	172.552	1.72294	0.504908	3.41237	0.000643997	0.00184107
gene1234	AAEL003605	18029.3	0.897819	0.187698	4.78332	1.7242e-06	8.46389e-06
gene12341	AAEL001795	1081.21	1.20705	0.139428	8.65713	4.83783e-18	1.51035e-16
gene12343	AAEL001834	8647.11	-0.845646	0.20317	-4.16226	3.15115e-05	0.000119716
gene12345	AAEL001821	631.61	3.28129	0.219802	14.9284	2.15436e-50	1.03708e-47
gene12347	AAEL001812	2338.79	1.40572	0.182344	7.70918	1.2663e-14	2.37699e-13
gene1235	AAEL003595	1345.04	1.10315	0.225623	4.88937	1.01159e-06	5.20013e-06
gene12353	AAEL001809	443.24	1.01912	0.271242	3.75722	0.000171814	0.000560557
gene12355	AAEL001797	710.795	0.563359	0.14356	3.9242	8.7017e-05	0.00030206
gene12359	AAEL001800	1620.99	0.663055	0.161968	4.09374	4.24464e-05	0.000157412
gene12363	AAEL001798	34554.2	-1.74913	0.135917	-12.8692	6.71273e-38	1.49514e-35
gene12364	AAEL001819	1859.72	-0.955044	0.191599	-4.98459	6.20923e-07	3.30104e-06
gene1237	AAEL003606	3726.95	1.68783	0.332234	5.08025	3.76936e-07	2.08026e-06
gene12379	AAEL001832	6978.29	-0.593484	0.0874752	-6.78459	1.16413e-11	1.38867e-10
gene12383	AAEL001811	1192.06	-0.761267	0.143855	-5.29193	1.21035e-07	7.37948e-07
gene12387	AAEL009856	2344.18	-2.32101	0.20344	-11.4088	3.77981e-30	4.4855e-28
gene12389	AAEL009855	4.99485	-3.18883	1.08224	-2.94651	0.00321377	0.00789581
gene12390	AAEL009862	562.536	-2.69005	0.373857	-7.19538	6.2286e-13	9.17566e-12
gene12392	AAEL009865	74.7289	-1.7514	0.518714	-3.37642	0.000734359	0.00207711
gene12393	AAEL009864	6857.2	0.903018	0.212327	4.25297	2.10954e-05	8.34147e-05
gene12394	AAEL009863	45118.2	0.41208	0.114108	3.61132	0.000304646	0.000938335
gene12395	AAEL009861	15213	-1.03027	0.184406	-5.58695	2.31096e-08	1.58558e-07
gene12396	AAEL009858	5035.35	2.4081	0.328624	7.32784	2.339e-13	3.66263e-12
gene12398	AAEL013608	2599.06	0.620411	0.116995	5.30289	1.13981e-07	6.98248e-07
gene124	AAEL003008	2198.67	-0.851813	0.175281	-4.8597	1.17565e-06	5.9593e-06
gene12412	AAEL008440	10.8434	2.41697	0.799718	3.02227	0.00250884	0.00631251
gene12415	AAEL018157	1026.12	-0.532679	0.115359	-4.61759	3.88231e-06	1.77717e-05
gene12418	AAEL008439	806.089	-0.858205	0.130215	-6.5907	4.3777e-11	4.7271e-10
gene12420	AAEL008443	1802.19	-1.34509	0.182104	-7.38635	1.50919e-13	2.4427e-12
gene12421	AAEL004582	1602.33	-2.82342	0.299718	-9.42024	4.50079e-21	2.02916e-19
gene12423	AAEL004547	2757.55	1.99	0.273761	7.2691	3.61895e-13	5.54473e-12
gene12425	AAEL004578	22584.5	-1.47744	0.222911	-6.62794	3.4041e-11	3.7518e-10
gene12429	AAEL004576	555.908	-0.793478	0.207584	-3.82244	0.000132136	0.000442025
gene12430	AAEL004575	3468.48	-1.36896	0.186915	-7.32398	2.40727e-13	3.74986e-12
gene12431	AAEL004579	481.86	-0.778112	0.269455	-2.88773	0.00388038	0.00934134
gene12432	AAEL004553	1599.75	-0.922529	0.211227	-4.36747	1.25696e-05	5.18653e-05
gene12434	AAEL004570	925.947	-0.620073	0.188313	-3.29278	0.000992027	0.00272333
gene1244	AAEL013308	5609.06	-1.68283	0.250305	-6.72311	1.7789e-11	2.06315e-10
gene12444	AAEL004551	7341.28	-0.580003	0.0735106	-7.89006	3.02032e-15	6.17428e-14
gene12450	AAEL004581	3452.03	0.553162	0.192232	2.87758	0.00400742	0.00961768
gene12452	AAEL004577	383.371	0.614614	0.199739	3.07709	0.00209035	0.00536261
gene12453	AAEL004565	6389.65	0.380584	0.109171	3.48613	0.00049006	0.00143988
gene12457	AAEL004567	29598.7	-0.338791	0.0928167	-3.65011	0.000262123	0.00081954
gene12458	AAEL004563	4408.67	1.38251	0.137708	10.0395	1.02238e-23	6.54803e-22
gene12459	AAEL004542	4208.31	0.600444	0.20155	2.97913	0.00289068	0.00718121
gene12460	AAEL004559	10312	-1.58697	0.237598	-6.6792	2.40245e-11	2.72189e-10
gene12464	AAEL011164	7171.38	-0.495622	0.148499	-3.33754	0.00084524	0.00235301
gene12465	AAEL011165	94.6667	-1.20239	0.391107	-3.07432	0.00210981	0.00540603
gene12466	AAEL011435	1762.08	-0.474535	0.12757	-3.71979	0.000199389	0.000641407
gene12468	AAEL011439	130.795	-2.57006	0.612553	-4.19565	2.72088e-05	0.00010473
gene1247	AAEL011773	9614.99	0.715901	0.147896	4.84055	1.29477e-06	6.51887e-06
gene12470	AAEL011438	3060.03	-0.637661	0.209804	-3.03931	0.00237117	0.00600295
gene12471	AAEL018217	20788.6	-1.51616	0.142235	-10.6596	1.57352e-26	1.2902e-24
gene12475	AAEL011432	2337.51	-1.47663	0.207132	-7.12895	1.0114e-12	1.43744e-11
gene12479	AAEL005476	9028.67	-0.877368	0.116003	-7.56334	3.92838e-14	6.84051e-13
gene1248	AAEL008334	665.606	-1.55511	0.3712	-4.18941	2.79677e-05	0.000107346
gene12481	AAEL005472	1719.44	0.65278	0.0937289	6.96455	3.2945e-12	4.37012e-11
gene12482	AAEL005466	310.718	1.79087	0.185862	9.6355	5.66168e-22	2.82573e-20
gene12484	AAEL005465	561.789	0.875476	0.203132	4.30989	1.63336e-05	6.59486e-05
gene12486	AAEL005477	12335.6	2.02002	0.22386	9.02359	1.82029e-19	6.94737e-18
gene12487	AAEL018342	9514.87	-0.992948	0.175899	-5.64498	1.65203e-08	1.16125e-07
gene12488	AAEL005474	4639.46	1.22856	0.28479	4.31393	1.60376e-05	6.48588e-05
gene12489	AAEL005469	7111.65	-0.264032	0.077278	-3.41665	0.000633972	0.00181658
gene12490	AAEL005468	825.219	1.23528	0.206192	5.9909	2.08687e-09	1.71678e-08
gene12493	AAEL005475	985.44	0.496984	0.128696	3.8617	0.000112601	0.000382245
gene12495	AAEL015454	169.167	-3.41129	0.595995	-5.72368	1.04242e-08	7.5927e-08
gene12496	AAEL015586	190.454	1.50545	0.460429	3.26967	0.00107672	0.00293584
gene12497	AAEL009825	68399	1.0979	0.220559	4.97781	6.43071e-07	3.41028e-06
gene12498	AAEL009822	1691.77	0.51652	0.163576	3.15767	0.00159036	0.00418422
gene125	AAEL002993	1150	1.71351	0.202374	8.46703	2.51721e-17	7.16875e-16
gene12504	AAEL009816	1644.55	-1.08223	0.273577	-3.95586	7.62586e-05	0.000267766
gene12505	AAEL009809	3543.68	0.382322	0.104188	3.66954	0.000242987	0.000765482
gene12506	AAEL009817	2895.96	-0.571313	0.175136	-3.26211	0.00110585	0.00300743
gene12507	AAEL009823	14555.1	-0.540883	0.115905	-4.66659	3.06242e-06	1.4268e-05
gene12509	AAEL009815	3233.52	-0.520705	0.108397	-4.8037	1.55763e-06	7.70962e-06
gene12511	AAEL009819	860.773	-1.79177	0.539448	-3.32148	0.000895411	0.00247954
gene12512	AAEL009821	1542.39	-1.28019	0.305541	-4.18993	2.79046e-05	0.000107159
gene12514	AAEL009813	8381.06	0.741779	0.25145	2.95	0.00317772	0.00781366
gene12515	AAEL009812	690.965	-0.600096	0.118429	-5.06714	4.03838e-07	2.21562e-06
gene12516	AAEL018186	2803.42	-0.703405	0.166157	-4.23337	2.30213e-05	9.01935e-05
gene12517	AAEL015538	261.142	-1.57495	0.462373	-3.40624	0.00065865	0.00188043
gene12519	AAEL013766	480.263	-1.32208	0.351429	-3.76203	0.000168541	0.00055084
gene1252	AAEL002209	3501.55	0.968966	0.222801	4.34903	1.36744e-05	5.59997e-05
gene12521	AAEL014340	548.405	-1.2254	0.34982	-3.50294	0.000460159	0.00136087
gene12523	AAEL015065	40155.3	-0.763089	0.083151	-9.17715	4.42651e-20	1.81975e-18
gene12524	AAEL015066	1850.47	-1.12355	0.139343	-8.06319	7.43301e-16	1.68065e-14
gene12525	AAEL017091	2401.05	-1.34867	0.409262	-3.29536	0.000982972	0.00270145
gene12527	AAEL006836	3393.17	0.596668	0.112397	5.30857	1.10489e-07	6.78253e-07
gene12528	AAEL006845	1134.91	0.832289	0.141069	5.89986	3.6381e-09	2.85144e-08
gene12529	AAEL006839	1191.71	0.675487	0.13215	5.1115	3.19612e-07	1.78568e-06
gene12533	AAEL006853	50.0598	4.2219	0.713537	5.91687	3.28129e-09	2.58809e-08
gene12535	AAEL006851	347.9	3.79211	0.52158	7.27043	3.58342e-13	5.50159e-12
gene12541	AAEL006835	8292.64	0.719194	0.117391	6.12649	8.98362e-10	7.89532e-09
gene12545	AAEL006843	2457.86	-0.613721	0.0974272	-6.29928	2.99031e-10	2.81898e-09
gene12547	AAEL014704	2977.59	0.887804	0.170278	5.21386	1.84953e-07	1.08408e-06
gene12551	AAEL014702	7520.66	0.588533	0.190875	3.08334	0.00204693	0.00525938
gene12552	AAEL014373	104.948	1.9713	0.584136	3.37473	0.00073887	0.00208778
gene12553	AAEL014372	7245.7	1.47261	0.186299	7.90454	2.68922e-15	5.52771e-14
gene12557	AAEL008252	111.748	3.66903	0.670119	5.4752	4.37025e-08	2.86292e-07
gene12559	AAEL008257	54314.7	-1.33019	0.138713	-9.58945	8.85524e-22	4.25563e-20
gene12562	AAEL008255	880.248	0.734747	0.140394	5.23345	1.66371e-07	9.8327e-07
gene12565	AAEL008242	5101.79	-0.524234	0.0929686	-5.63883	1.71208e-08	1.19894e-07
gene12567	AAEL008250	2003.54	-0.810786	0.24012	-3.37659	0.000733909	0.00207623
gene12568	AAEL008247	1586.48	0.844907	0.126452	6.68165	2.36272e-11	2.68128e-10
gene12570	AAEL008248	19776.9	-0.570045	0.157692	-3.61493	0.000300432	0.000927078
gene12572	AAEL014954	1167.57	-1.38051	0.223496	-6.17688	6.53815e-10	5.85296e-09
gene12574	AAEL013676	2135.62	1.05478	0.263895	3.99696	6.41617e-05	0.000229058
gene12575	AAEL013675	9337.13	0.576903	0.101576	5.67954	1.35058e-08	9.62499e-08
gene12576	AAEL013679	469.515	1.45799	0.212556	6.85933	6.91823e-12	8.65387e-11
gene12577	AAEL013677	1000.73	-1.16331	0.241692	-4.81319	1.48542e-06	7.38158e-06
gene12578	AAEL013678	2708.92	0.821611	0.169443	4.8489	1.24147e-06	6.2688e-06
gene12579	AAEL007160	17919.4	0.317637	0.0907457	3.50029	0.000464744	0.00137307
gene12581	AAEL007151	5653.1	-0.340105	0.111338	-3.0547	0.00225282	0.00573897
gene12582	AAEL007156	1306.51	-0.640396	0.183489	-3.4901	0.000482842	0.00142148
gene12584	AAEL018132	631.822	0.572499	0.125941	4.54576	5.47386e-06	2.43187e-05
gene12585	AAEL007150	2132.19	0.298181	0.101385	2.94108	0.00327072	0.00802516
gene12586	AAEL007172	970.098	-0.640203	0.187545	-3.4136	0.000641095	0.00183382
gene12587	AAEL007162	42175.3	-1.22036	0.29479	-4.13977	3.47657e-05	0.000131211
gene12588	AAEL007171	2023.2	-1.24859	0.155269	-8.04144	8.87908e-16	1.98654e-14
gene12592	AAEL007169	57.8177	-1.74007	0.469898	-3.70308	0.000212999	0.000679891
gene12593	AAEL018133	5608.73	-1.10097	0.139252	-7.90631	2.65126e-15	5.46474e-14
gene12595	AAEL007158	3554	-0.647712	0.108978	-5.94351	2.78983e-09	2.23711e-08
gene12598	AAEL007167	489.921	0.888412	0.17753	5.0043	5.60652e-07	3.00094e-06
gene12599	AAEL007152	136.08	-1.35858	0.35849	-3.78973	0.000150813	0.000498489
gene1260	AAEL002205	900.392	-1.61545	0.204077	-7.91589	2.45496e-15	5.09533e-14
gene12605	AAEL013847	85.1778	-0.933122	0.309525	-3.01469	0.00257242	0.00645614
gene12609	AAEL004809	3615.03	2.75105	0.374907	7.33795	2.16894e-13	3.42508e-12
gene12610	AAEL004812	59609.4	-0.760169	0.155821	-4.87849	1.06902e-06	5.47462e-06
gene12612	AAEL004805	906.509	1.40711	0.330765	4.25412	2.09874e-05	8.30537e-05
gene12613	AAEL004820	1558.43	-0.715643	0.152358	-4.6971	2.63878e-06	1.24892e-05
gene12614	AAEL004818	3143.41	-1.158	0.231331	-5.0058	5.56319e-07	2.97988e-06
gene12615	AAEL017347	617.569	3.31704	0.733571	4.52177	6.13246e-06	2.69955e-05
gene12617	AAEL004810	400.177	-2.26306	0.270222	-8.37482	5.53088e-17	1.48304e-15
gene12618	AAEL004816	12039.6	-1.38884	0.261313	-5.31484	1.0675e-07	6.57463e-07
gene12621	AAEL004825	5243.11	1.30109	0.20638	6.30435	2.89398e-10	2.74308e-09
gene12623	AAEL004819	6037.22	-0.78753	0.218747	-3.60018	0.000317995	0.000974423
gene12625	AAEL004803	3121.71	-0.946792	0.121817	-7.77227	7.70897e-15	1.49988e-13
gene12628	AAEL004814	637.1	-6.85339	0.563457	-12.1631	4.886e-34	7.84019e-32
gene12637	AAEL015129	184.039	1.31598	0.253262	5.1961	2.03517e-07	1.17945e-06
gene12638	AAEL015130	68.9478	-2.58458	0.493699	-5.23514	1.64862e-07	9.7551e-07
gene12639	AAEL015161	576.908	1.54415	0.282095	5.47388	4.4029e-08	2.88177e-07
gene1264	AAEL002203	2831.04	1.36401	0.243547	5.60063	2.1358e-08	1.47353e-07
gene12644	AAEL006679	20.7733	2.04559	0.609335	3.35709	0.000787681	0.00221283
gene12645	AAEL006663	3288.81	-0.442809	0.118279	-3.74378	0.000181273	0.000587945
gene12647	AAEL006685	1447.33	-0.597567	0.194547	-3.07159	0.00212922	0.00545294
gene12649	AAEL006666	2506.05	0.472529	0.0942421	5.01399	5.33128e-07	2.86491e-06
gene1265	AAEL002216	5823.46	0.744175	0.129725	5.73655	9.66266e-09	7.08231e-08
gene12651	AAEL006677	2950.09	0.422071	0.100611	4.19507	2.72793e-05	0.000104974
gene12652	AAEL006667	3715.22	1.83596	0.146916	12.4967	7.78475e-36	1.43422e-33
gene12658	AAEL006669	5036.71	-0.856623	0.0861384	-9.94473	2.65905e-23	1.60024e-21
gene1266	AAEL002245	6.78453	-3.01243	0.707974	-4.25501	2.09044e-05	8.27689e-05
gene12663	AAEL006676	5476.91	0.792916	0.137163	5.78083	7.43332e-09	5.53313e-08
gene12664	AAEL006668	787.585	1.65161	0.165159	10.0001	1.52196e-23	9.50299e-22
gene12665	AAEL006664	1239.29	-1.86253	0.239976	-7.7613	8.40661e-15	1.61665e-13
gene12667	AAEL017078	3748.03	-0.824159	0.251444	-3.27771	0.00104653	0.00286139
gene1267	AAEL002238	2203.77	0.70493	0.160092	4.40328	1.06627e-05	4.46338e-05
gene12671	AAEL005285	7481.16	-0.493122	0.169419	-2.91067	0.00360658	0.00875992
gene12672	AAEL005287	291.433	1.02328	0.258807	3.95382	7.69144e-05	0.000269823
gene12673	AAEL012449	370.118	0.780134	0.203472	3.83411	0.000126019	0.000423839
gene12674	AAEL012450	659.693	1.03138	0.206007	5.00654	5.54186e-07	2.96952e-06
gene12676	AAEL017374	659.384	0.940133	0.262257	3.58478	0.000337358	0.00102869
gene12678	AAEL017250	24.868	2.60825	0.656655	3.97202	7.12659e-05	0.000251538
gene12679	AAEL013215	116.412	2.33322	0.533205	4.37585	1.20962e-05	5.01002e-05
gene1268	AAEL002214	4927.28	-0.56173	0.121016	-4.64176	3.45453e-06	1.59357e-05
gene12681	AAEL014943	12677.4	-0.625935	0.156919	-3.98891	6.63784e-05	0.000236017
gene12683	AAEL014344	1163.44	1.68598	0.277312	6.0797	1.20411e-09	1.03033e-08
gene12684	AAEL007733	98.8143	1.50588	0.372828	4.03908	5.36614e-05	0.000194982
gene12686	AAEL007730	963.235	0.67696	0.224085	3.021	0.00251942	0.00633484
gene12689	AAEL007736	53.9257	-2.51631	0.631866	-3.98235	6.82375e-05	0.000241878
gene12694	AAEL007731	7846.9	-0.601923	0.133344	-4.51408	6.35933e-06	2.78954e-05
gene12697	AAEL012104	1002.65	-0.950234	0.206766	-4.5957	4.31295e-06	1.95868e-05
gene12698	AAEL012108	872.949	-1.38072	0.250902	-5.50302	3.73339e-08	2.47285e-07
gene12699	AAEL012102	5277.84	-1.37465	0.415475	-3.30862	0.000937558	0.00258474
gene12700	AAEL012110	64668.3	-1.23637	0.294404	-4.19958	2.67414e-05	0.000103144
gene12703	AAEL012106	1425.67	-1.84601	0.358992	-5.14221	2.71525e-07	1.53658e-06
gene12705	AAEL012097	45.1771	5.29224	0.90614	5.84042	5.20684e-09	3.96639e-08
gene12707	AAEL012096	651.071	-1.76391	0.57007	-3.09419	0.00197348	0.00508729
gene12709	AAEL017167	74.8014	-1.84032	0.623532	-2.95145	0.00316286	0.00778481
gene1271	AAEL002186	1335.92	0.394948	0.0928355	4.25428	2.09724e-05	8.30161e-05
gene12711	AAEL012099	8242.57	-0.600566	0.178187	-3.37042	0.000750534	0.00211764
gene12712	AAEL012105	1779.33	0.335847	0.0832834	4.03257	5.51692e-05	0.000200022
gene12713	AAEL012103	6824.05	-2.86846	0.358332	-8.00502	1.19449e-15	2.60679e-14
gene12714	AAEL015653	62.8827	-3.91455	0.657846	-5.95056	2.67229e-09	2.15211e-08
gene12715	AAEL009021	148.148	0.996226	0.271803	3.66526	0.00024709	0.000777753
gene12716	AAEL009018	19511.5	1.75295	0.375422	4.66927	3.02274e-06	1.41096e-05
gene12717	AAEL009019	349.925	-1.10532	0.379326	-2.91391	0.00356929	0.00869057
gene12720	AAEL009017	1195.34	1.10268	0.176927	6.23242	4.59291e-10	4.21784e-09
gene12721	AAEL009020	866.826	1.36691	0.171829	7.95504	1.79074e-15	3.80132e-14
gene12725	AAEL001857	892.649	1.10203	0.329882	3.34067	0.000835768	0.00233125
gene12731	AAEL001872	33759.6	0.883853	0.143509	6.15885	7.32765e-10	6.52061e-09
gene12734	AAEL001855	303.292	1.05598	0.280103	3.76998	0.000163263	0.000535115
gene12735	AAEL001844	418.803	-1.03896	0.326419	-3.18289	0.00145812	0.00386356
gene12736	AAEL017186	235.684	1.03572	0.284774	3.63698	0.000275858	0.000858705
gene12739	AAEL001854	467.3	1.24167	0.18744	6.62436	3.4875e-11	3.83522e-10
gene12740	AAEL001863	6183.31	2.02067	0.31334	6.44881	1.1273e-10	1.14909e-09
gene12743	AAEL001877	669.223	-2.89806	0.475497	-6.09479	1.09581e-09	9.46338e-09
gene12744	AAEL001869	8431.14	0.56567	0.132455	4.27066	1.94897e-05	7.76413e-05
gene1275	AAEL002226	5255.98	-0.952694	0.119755	-7.95534	1.78643e-15	3.79757e-14
gene12750	AAEL001878	9386.28	1.66005	0.20198	8.21889	2.0539e-16	5.04119e-15
gene12754	AAEL001847	16222	-1.22755	0.154019	-7.97011	1.58539e-15	3.38951e-14
gene12755	AAEL001868	6728.54	-1.02083	0.306669	-3.32876	0.000872332	0.00242012
gene12756	AAEL001858	3138.85	-0.778928	0.116673	-6.67618	2.45255e-11	2.7664e-10
gene12763	AAEL001848	8938.93	-0.673956	0.0792254	-8.50682	1.78769e-17	5.23092e-16
gene12767	AAEL001856	4589.6	1.20419	0.115651	10.4123	2.17915e-25	1.62597e-23
gene12771	AAEL002687	8259.11	0.965379	0.22961	4.20443	2.61742e-05	0.000101165
gene12773	AAEL002688	2752.06	1.00412	0.20695	4.85199	1.2223e-06	6.18318e-06
gene12776	AAEL002686	1046.93	-1.17983	0.311629	-3.78601	0.000153086	0.0005051
gene12777	AAEL002684	6289.76	0.819859	0.161472	5.07742	3.82597e-07	2.10838e-06
gene12780	AAEL002683	2382.38	0.691428	0.165121	4.18739	2.82178e-05	0.00010825
gene12790	AAEL013049	625.244	0.738283	0.162114	4.55409	5.26133e-06	2.34443e-05
gene12791	AAEL013052	1299.22	1.22468	0.163296	7.49972	6.39522e-14	1.0845e-12
gene12795	AAEL013057	2201.4	-1.43361	0.295957	-4.84397	1.27272e-06	6.41735e-06
gene12797	AAEL013054	240.952	-0.592186	0.194453	-3.04538	0.00232383	0.0058987
gene12798	AAEL013047	3368.5	-0.424168	0.118845	-3.56908	0.000358234	0.00108547
gene12799	AAEL013043	261.489	-7.66262	0.589013	-13.0092	1.08405e-38	2.60923e-36
gene12801	AAEL013048	436.686	-0.593569	0.206379	-2.87611	0.00402607	0.00965158
gene12802	AAEL013056	146.095	-2.06058	0.464702	-4.43419	9.24201e-06	3.91703e-05
gene12803	AAEL012736	62052.3	2.36524	0.377866	6.25947	3.86282e-10	3.58711e-09
gene12804	AAEL012739	916.375	1.05439	0.18112	5.82152	5.8316e-09	4.40856e-08
gene12809	AAEL012742	16148.4	-0.570666	0.128753	-4.43224	9.3259e-06	3.94527e-05
gene1281	AAEL002222	1591.43	0.499615	0.142086	3.51627	0.000437652	0.00130127
gene12810	AAEL012744	21619.6	-0.604874	0.115556	-5.23449	1.65445e-07	9.78571e-07
gene12811	AAEL012734	1315.38	0.728896	0.145103	5.02329	5.0793e-07	2.74036e-06
gene12814	AAEL011492	5952.45	1.15193	0.120438	9.56454	1.12702e-21	5.30551e-20
gene1282	AAEL002225	438.647	2.32788	0.33207	7.01021	2.37955e-12	3.23701e-11
gene12820	AAEL011483	32.4615	2.01634	0.478317	4.21549	2.49233e-05	9.68064e-05
gene12823	AAEL011498	9253.17	1.04427	0.181251	5.76147	8.33832e-09	6.17226e-08
gene12825	AAEL011499	8707.46	2.25026	0.600836	3.74521	0.000180239	0.00058472
gene12827	AAEL011496	72.5218	1.49871	0.418786	3.57869	0.000345315	0.00104952
gene12833	AAEL014241	61.4961	-4.38367	1.2626	-3.47194	0.000516713	0.00150839
gene12839	AAEL014246	71121.3	0.657671	0.181837	3.61682	0.000298242	0.000921462
gene12840	AAEL014244	70.0732	1.50272	0.366885	4.09588	4.20573e-05	0.000156125
gene12841	AAEL014243	224.922	1.587	0.37679	4.2119	2.53227e-05	9.81108e-05
gene12842	AAEL008721	507.452	-0.825072	0.20937	-3.94074	8.12307e-05	0.00028369
gene12844	AAEL008718	2247.69	0.333722	0.0819459	4.07247	4.65172e-05	0.000171317
gene12846	AAEL008720	77.3626	1.53905	0.389898	3.94732	7.90309e-05	0.000276525
gene12847	AAEL008716	1516.46	-0.862454	0.210666	-4.09394	4.241e-05	0.000157317
gene12851	AAEL011934	5136.36	1.19811	0.163654	7.32098	2.46171e-13	3.82667e-12
gene12854	AAEL011931	213.132	2.10964	0.486488	4.33646	1.44795e-05	5.89572e-05
gene12856	AAEL017280	20924	-0.949785	0.118391	-8.02242	1.03681e-15	2.29219e-14
gene12857	AAEL007636	3706.23	-0.468602	0.103098	-4.54522	5.48774e-06	2.43658e-05
gene12859	AAEL007633	13898	-0.556462	0.117758	-4.72545	2.29602e-06	1.10278e-05
gene12861	AAEL007637	3612.72	-0.88526	0.0847831	-10.4415	1.60293e-25	1.20811e-23
gene12863	AAEL003821AAEL003848	185.523	-3.06255	1.0065	-3.04276	0.00234417	0.00594833
gene12866	AAEL003844	12040	0.762735	0.243576	3.13141	0.00173969	0.00453712
gene12868	AAEL003855	7215.5	-0.422385	0.111988	-3.7717	0.000162142	0.000531673
gene12876	AAEL003819	12561.6	-0.71542	0.0942416	-7.59134	3.16615e-14	5.59816e-13
gene12877	AAEL003829	21775.1	-0.314031	0.105014	-2.99038	0.00278634	0.00694746
gene12879	AAEL003825	488.088	0.789111	0.178538	4.41986	9.8766e-06	4.15296e-05
gene1288	AAEL002190	5711.84	-0.344175	0.108037	-3.18572	0.00144392	0.00383
gene12882	AAEL003831	516.464	1.70259	0.373518	4.55826	5.15794e-06	2.30179e-05
gene12893	AAEL003847	11.8816	2.49642	0.713083	3.50088	0.000463722	0.0013705
gene12894	AAEL003845	2644.36	0.891536	0.133481	6.67911	2.40398e-11	2.72189e-10
gene12896	AAEL003865	955.877	-1.03028	0.251568	-4.09543	4.21383e-05	0.000156386
gene129	AAEL003013	5694.59	-0.320839	0.0929784	-3.45068	0.000559181	0.00161969
gene1290	AAEL002187	2.37064	3.63649	1.26209	2.88132	0.0039601	0.00951942
gene12900	AAEL003860	31721.1	-1.20165	0.134991	-8.90166	5.50188e-19	1.9832e-17
gene12905	AAEL003842	786.124	1.20637	0.370532	3.25576	0.00113088	0.0030656
gene12907	AAEL003861	2835.91	-4.26949	0.308221	-13.852	1.23637e-43	4.29078e-41
gene12908	AAEL003837	185393	0.803164	0.189193	4.24521	2.18393e-05	8.60597e-05
gene12913	AAEL003835	75690	-0.603243	0.106079	-5.68673	1.29497e-08	9.25964e-08
gene12915	AAEL003853	3467.2	-0.648987	0.193981	-3.34562	0.000820987	0.00229559
gene12916	AAEL003824	8118.31	-0.87973	0.0819794	-10.7311	7.27176e-27	6.13087e-25
gene12918	AAEL004911	3514.72	-0.253432	0.0851824	-2.97517	0.00292823	0.00726724
gene1292	AAEL002207	2913.94	-0.935144	0.137989	-6.77694	1.22752e-11	1.45846e-10
gene12920	AAEL004899	35.828	2.75214	0.746492	3.68676	0.000227125	0.000720792
gene12923	AAEL004914	1818.93	0.613213	0.0957904	6.40162	1.53738e-10	1.53358e-09
gene12925	AAEL004916	6967.91	-0.758875	0.158532	-4.78688	1.69393e-06	8.33906e-06
gene12926	AAEL004902	21010.4	-0.349559	0.0871597	-4.01056	6.0574e-05	0.000217609
gene12928	AAEL004897	661.528	-0.698303	0.229758	-3.03929	0.00237133	0.00600295
gene1293	AAEL002196	259.087	2.48726	0.310475	8.01116	1.13635e-15	2.48648e-14
gene12930	AAEL004898	311.505	-1.01389	0.228209	-4.44282	8.87881e-06	3.78027e-05
gene12932	AAEL004895	498.313	-0.852224	0.262857	-3.24216	0.00118629	0.00319781
gene12933	AAEL004913	12770.2	-0.906866	0.139497	-6.50098	7.97962e-11	8.36871e-10
gene12937	AAEL004896	1456.66	0.568541	0.154286	3.68498	0.00022872	0.000724976
gene1294	AAEL002240	8940.34	-0.495887	0.107444	-4.61532	3.92485e-06	1.79457e-05
gene12942	AAEL007356	1078.8	0.782769	0.159806	4.89825	9.66945e-07	4.97748e-06
gene12943	AAEL007357	739.563	-0.468265	0.162593	-2.87998	0.003977	0.0095585
gene12945	AAEL017162	1882.01	1.41744	0.241412	5.87144	4.32033e-09	3.34669e-08
gene12946	AAEL007364	2563.64	-0.632828	0.113235	-5.58862	2.28877e-08	1.57108e-07
gene12949	AAEL007360	5857.75	-0.734881	0.108345	-6.78277	1.17896e-11	1.40412e-10
gene12952	AAEL007353	2794.18	0.499359	0.0822312	6.07262	1.25841e-09	1.07065e-08
gene12953	AAEL007351	1143.56	0.456436	0.101983	4.4756	7.61985e-06	3.27697e-05
gene12960	AAEL011700	291.823	0.93472	0.178315	5.24197	1.58871e-07	9.44181e-07
gene12962	AAEL011706	21.6834	2.72142	0.880619	3.09035	0.00199924	0.00514923
gene12964	AAEL011714	431.386	1.45729	0.25188	5.78566	7.22288e-09	5.39205e-08
gene12966	AAEL011701	1072.42	0.764926	0.134172	5.70107	1.19057e-08	8.57061e-08
gene12968	AAEL011709	3083.96	0.701244	0.134174	5.22639	1.72853e-07	1.01875e-06
gene12971	AAEL011703	1718.76	0.421229	0.12071	3.48958	0.000483774	0.00142366
gene12977	AAEL001525	2386.82	-0.600462	0.141895	-4.23173	2.31901e-05	9.07118e-05
gene12978	AAEL001521	185.255	1.08286	0.305215	3.54785	0.000388394	0.00116996
gene1298	AAEL002210AAEL002236	1348.78	7.14295	0.744483	9.5945	8.4325e-22	4.07243e-20
gene12981	AAEL001529	283.622	1.91351	0.298809	6.4038	1.51557e-10	1.51486e-09
gene12982	AAEL001532	8649.87	-0.941952	0.121279	-7.76681	8.04867e-15	1.55181e-13
gene12987	AAEL001535	134.988	1.08455	0.299073	3.62639	0.000287416	0.000890966
gene12990	AAEL001520	7049.91	-1.71213	0.230206	-7.43741	1.02682e-13	1.69692e-12
gene12991	AAEL001528	2834.28	1.37323	0.281312	4.88153	1.05266e-06	5.39824e-06
gene12999	AAEL001517	5492.71	-2.30098	0.301249	-7.63812	2.2041e-14	4.00632e-13
gene13	AAEL009970	16.0783	1.86866	0.4386	4.26052	2.03955e-05	8.09472e-05
gene130	AAEL003006	4478.66	1.08327	0.123064	8.80245	1.33863e-18	4.57126e-17
gene13000	AAEL017047	31859.9	-1.03387	0.272428	-3.79503	0.000147626	0.000489452
gene13001	AAEL001507	5048.19	-0.416696	0.12026	-3.46497	0.000530295	0.00154381
gene13002	AAEL001509	3390.29	0.424828	0.115355	3.68279	0.000230695	0.00073046
gene13004	AAEL012932	2701.17	1.29201	0.167358	7.72005	1.16281e-14	2.19099e-13
gene13006	AAEL012938	845.416	0.741384	0.165491	4.47991	7.46734e-06	3.22253e-05
gene13007	AAEL012935	2283.36	-1.82691	0.24277	-7.52528	5.26069e-14	9.04439e-13
gene13008	AAEL012939	14730.1	1.0183	0.166401	6.11955	9.38375e-10	8.21312e-09
gene13010	AAEL012941	432.336	0.810345	0.256785	3.15574	0.00160094	0.00420762
gene13011	AAEL012931	1043.46	1.27006	0.250479	5.07054	3.96681e-07	2.18116e-06
gene13014	AAEL014498	50.9058	1.5305	0.479132	3.19432	0.00140163	0.00372776
gene13017	AAEL014080	2885.3	0.92076	0.162994	5.64906	1.61331e-08	1.13724e-07
gene13019	AAEL007435	198.672	-2.68494	0.453258	-5.92364	3.14895e-09	2.49293e-08
gene13020	AAEL007440	4.66177	-4.03244	0.815776	-4.94308	7.68984e-07	4.02934e-06
gene13021	AAEL007445	493.66	-0.609766	0.19126	-3.18815	0.00143188	0.00380076
gene13024	AAEL007442	5120.17	-0.927634	0.235387	-3.94089	8.11811e-05	0.000283604
gene13026	AAEL007436	1398.19	-1.34619	0.361535	-3.72356	0.000196437	0.000633137
gene13027	AAEL007447	16612.9	-2.12949	0.244017	-8.72678	2.62025e-18	8.50044e-17
gene13028	AAEL007452	64776.3	-0.715639	0.106613	-6.71249	1.91333e-11	2.20654e-10
gene13029	AAEL007450	398.082	-2.76615	0.219449	-12.605	1.98244e-36	3.89263e-34
gene13030	AAEL007453	1295.57	-3.21829	0.192123	-16.7512	5.54606e-63	6.36645e-60
gene13031	AAEL007441	6799.7	0.696431	0.0973115	7.15672	8.2633e-13	1.19143e-11
gene13033	AAEL007448	77.6043	1.8716	0.510466	3.66645	0.00024594	0.000774295
gene13034	AAEL007444	53584.5	-0.765927	0.165368	-4.63165	3.62768e-06	1.66777e-05
gene13035	AAEL007449	13490.7	-0.422573	0.0758304	-5.57261	2.5095e-08	1.71471e-07
gene13037	AAEL007451	7307.32	-0.751603	0.139197	-5.39957	6.68018e-08	4.25291e-07
gene13044	AAEL006096	18386.4	-1.16221	0.161557	-7.19383	6.30005e-13	9.26303e-12
gene13046	AAEL006102	6695.06	-1.56536	0.213894	-7.31838	2.50986e-13	3.89747e-12
gene1305	AAEL002211	3.33304	4.21158	1.27844	3.2943	0.000986659	0.00271059
gene13051	AAEL006095	1010.03	1.48569	0.328648	4.52061	6.16613e-06	2.71197e-05
gene13052	AAEL006098	2794.95	0.306006	0.0589238	5.19325	2.06657e-07	1.19626e-06
gene13058	AAEL006108	11814.4	-2.78197	0.554643	-5.01578	5.28187e-07	2.83938e-06
gene13059	AAEL006107	143.534	1.39321	0.29996	4.64465	3.40646e-06	1.5748e-05
gene13062	AAEL015040	1956.86	1.20279	0.197446	6.09175	1.11681e-09	9.61693e-09
gene13063	AAEL015041	3405.85	0.710758	0.102365	6.94337	3.82852e-12	5.02489e-11
gene13071	AAEL008124	367.163	0.692687	0.176818	3.91752	8.94644e-05	0.000309619
gene13073	AAEL008136	1142.13	-0.632584	0.192246	-3.2905	0.00100011	0.00274349
gene13076	AAEL008131	5797.32	0.607073	0.118424	5.12625	2.95568e-07	1.66005e-06
gene13079	AAEL008128	1969.12	0.422859	0.117746	3.59127	0.000329069	0.00100526
gene1308	AAEL002235	5208.37	-0.614686	0.155145	-3.96201	7.43216e-05	0.000261519
gene13082	AAEL008122	786.27	-0.859753	0.170136	-5.05332	4.34198e-07	2.37694e-06
gene13085	AAEL009766	1422.42	1.10921	0.210462	5.27036	1.36159e-07	8.22184e-07
gene13087	AAEL009763	42.3879	2.89712	0.664284	4.36128	1.29305e-05	5.3187e-05
gene13088	AAEL009765	1773.41	1.43294	0.175298	8.17433	2.97515e-16	7.13798e-15
gene13089	AAEL009764	2865.17	0.870524	0.212658	4.09354	4.24832e-05	0.000157471
gene13090	AAEL009769	351.177	0.937275	0.201388	4.65407	3.25448e-06	1.50922e-05
gene13094	AAEL007062	4101.55	-0.828505	0.229683	-3.60717	0.000309554	0.000951096
gene13096	AAEL007052	5.88729	2.73021	0.832942	3.27779	0.00104622	0.00286105
gene13097	AAEL007067	1602.77	0.4848	0.125122	3.87462	0.00010679	0.000364423
gene1310	AAEL017402	78.1102	2.44794	0.57695	4.2429	2.20651e-05	8.68347e-05
gene13103	AAEL007065	42234	-0.737496	0.142771	-5.1656	2.39671e-07	1.36878e-06
gene13104	AAEL007050	4846.58	1.42582	0.134858	10.5728	3.98523e-26	3.16338e-24
gene13106	AAEL007048	2324.61	0.36471	0.0905466	4.02787	5.62845e-05	0.000203719
gene13108	AAEL007049	4901.13	1.4738	0.121777	12.1024	1.02516e-33	1.57716e-31
gene13112	AAEL007063	2426.06	3.39444	1.17438	2.89041	0.0038474	0.0092784
gene13114	AAEL007043	27464	-1.07212	0.206203	-5.19936	1.99972e-07	1.16206e-06
gene13123	AAEL007056	961.284	0.543399	0.127871	4.2496	2.14149e-05	8.45436e-05
gene13127	AAEL011397	45.2192	1.64703	0.360095	4.57386	4.78816e-06	2.15417e-05
gene13129	AAEL011394	1975.88	-0.496886	0.167594	-2.96481	0.00302869	0.00749165
gene13135	AAEL012091	786.842	-1.18121	0.15295	-7.72289	1.13722e-14	2.1482e-13
gene13137	AAEL012092	20022.2	-0.994979	0.146792	-6.77817	1.21711e-11	1.44725e-10
gene13141	AAEL010189	14448.9	1.48348	0.279676	5.30429	1.13113e-07	6.94075e-07
gene13144	AAEL009070	735.865	-0.889633	0.247948	-3.58798	0.000333245	0.00101698
gene13149	AAEL014992	697.595	-0.805052	0.199243	-4.04056	5.33232e-05	0.000193894
gene1315	AAEL002183	3313.71	0.993917	0.142889	6.95585	3.50443e-12	4.62802e-11
gene13150	AAEL014990	1141.21	-1.11135	0.299061	-3.71612	0.000202307	0.000649394
gene13152	AAEL015240	199.375	-1.22067	0.360024	-3.39053	0.000697573	0.00198057
gene13154	AAEL015242	1266.11	-0.805068	0.189532	-4.24766	2.16017e-05	8.5191e-05
gene13155	AAEL015067	115.63	1.3971	0.401313	3.48132	0.000498948	0.00146369
gene13156	AAEL013828	1531.47	0.837546	0.106863	7.83759	4.59282e-15	9.11419e-14
gene13158	AAEL013827	1772.05	-4.47242	0.578706	-7.72832	1.08976e-14	2.06903e-13
gene13168	AAEL013363	4233.37	-0.557567	0.168125	-3.31638	0.000911911	0.00252195
gene13170	AAEL013364	3194.23	-1.16686	0.315519	-3.69821	0.000217126	0.000691457
gene13174	AAEL014398	465.406	0.793334	0.210979	3.76024	0.000169748	0.000554542
gene13179	AAEL010328	3682.1	1.6013	0.24077	6.65072	2.91669e-11	3.25791e-10
gene13180	AAEL010329	51.7766	3.57724	0.469285	7.62275	2.48336e-14	4.48115e-13
gene13181	AAEL010330	23682.4	1.08811	0.243315	4.47203	7.74813e-06	3.33022e-05
gene13184	AAEL013496	279.007	-1.55596	0.368119	-4.22679	2.3705e-05	9.24835e-05
gene13186	AAEL013497	54.6175	-2.01952	0.409969	-4.92604	8.39124e-07	4.36619e-06
gene13187	AAEL013503	544.008	-1.13744	0.260211	-4.37122	1.23556e-05	5.10754e-05
gene13188	AAEL013499	16.2824	2.33251	0.60613	3.8482	0.000118991	0.000402562
gene13193	AAEL013492	780.415	1.40233	0.413735	3.38943	0.000700385	0.0019878
gene13196	AAEL013268	585.644	1.92093	0.357886	5.36744	7.98629e-08	5.02866e-07
gene13198	AAEL013266	405.161	2.17757	0.722738	3.01295	0.00258723	0.00649112
gene13199	AAEL008056	6909.04	-1.06093	0.283216	-3.74601	0.00017967	0.000583252
gene13201	AAEL008063	4939.68	-1.67378	0.292436	-5.72358	1.04302e-08	7.5927e-08
gene13202	AAEL008062	7050.24	-0.525402	0.163388	-3.21567	0.00130142	0.00348617
gene13205	AAEL008068	4589.68	-1.24977	0.288499	-4.33196	1.47787e-05	6.00117e-05
gene13206	AAEL008058	8625.44	-1.3573	0.231209	-5.87043	4.34666e-09	3.36264e-08
gene13207	AAEL008072	9859.67	0.715561	0.117003	6.11575	9.61063e-10	8.39692e-09
gene13208	AAEL008061	1884.93	-0.689767	0.223807	-3.08198	0.00205632	0.00528075
gene1321	AAEL011630	1255.86	-1.00507	0.23174	-4.33705	1.44405e-05	5.88303e-05
gene13211	AAEL008073	26542.1	-1.07577	0.263682	-4.0798	4.50753e-05	0.000166335
gene13212	AAEL008071	1316.84	-1.83611	0.399545	-4.59549	4.31731e-06	1.96006e-05
gene13213	AAEL008057	4574.1	-1.2549	0.31158	-4.02753	5.6366e-05	0.000203964
gene13215	AAEL008067	2283.63	-0.841213	0.226307	-3.71713	0.000201498	0.000647227
gene13218	AAEL015592	555.938	-1.94818	0.181112	-10.7567	5.50901e-27	4.83594e-25
gene13221	AAEL012209	712.851	-1.08356	0.191625	-5.65459	1.56217e-08	1.10328e-07
gene13222	AAEL012212	10109.7	-1.03803	0.186991	-5.55121	2.837e-08	1.91655e-07
gene13224	AAEL012208	1744.61	-1.27255	0.175249	-7.26139	3.83118e-13	5.82207e-12
gene13225	AAEL012206	12234.1	-1.84003	0.283471	-6.49106	8.52367e-11	8.8888e-10
gene13227	AAEL006256	20896.2	-1.4608	0.277118	-5.27141	1.35379e-07	8.18254e-07
gene1323	AAEL011637	2210.14	-0.259134	0.0786331	-3.29549	0.000982502	0.00270066
gene13232	AAEL006261	2402.21	-1.06987	0.307835	-3.47548	0.000509944	0.00149155
gene13236	AAEL006258	22.3115	2.53855	0.564929	4.49357	7.00404e-06	3.04283e-05
gene13238	AAEL006249	9834.71	-0.330265	0.11162	-2.95884	0.00308796	0.00762183
gene13239	AAEL006245	3499.42	-1.4984	0.159216	-9.41114	4.90782e-21	2.1928e-19
gene13241	AAEL006247	9807.15	-1.06991	0.134609	-7.94828	1.89117e-15	3.99745e-14
gene13242	AAEL006254	6036.13	-0.914394	0.147282	-6.20848	5.34999e-10	4.87709e-09
gene13247	AAEL014197	278.5	5.05773	1.18042	4.28469	1.82996e-05	7.32133e-05
gene13250	AAEL012259	182.942	-1.31265	0.303243	-4.3287	1.49992e-05	6.08574e-05
gene13251	AAEL012258	2366.96	-0.308428	0.0783214	-3.93797	8.21722e-05	0.000286642
gene13252	AAEL014526	2643.95	0.787234	0.184168	4.27453	1.91538e-05	7.64462e-05
gene13255	AAEL014528	4930.7	0.589433	0.148366	3.97283	7.10251e-05	0.000250747
gene13258	AAEL014765	9873.1	-2.0532	0.380082	-5.40199	6.59056e-08	4.20483e-07
gene13260	AAEL014966	2198.8	1.61493	0.321802	5.0184	5.21039e-07	2.805e-06
gene13261	AAEL013821	1461.1	-0.591167	0.204848	-2.88588	0.00390321	0.00939326
gene13262	AAEL013815	149.65	1.55376	0.199114	7.80338	6.02716e-15	1.18036e-13
gene13267	AAEL013822	264.856	3.43039	1.0125	3.38805	0.000703918	0.00199707
gene13270	AAEL013816	1842.9	1.02123	0.149984	6.80888	9.83581e-12	1.19625e-10
gene13271	AAEL015654	51.411	2.25778	0.743399	3.03711	0.0023886	0.00604051
gene13272	AAEL012054	17550.6	1.03724	0.139881	7.41517	1.21471e-13	1.98545e-12
gene13275	AAEL012049	51.9199	2.33491	0.511982	4.56052	5.10261e-06	2.28051e-05
gene13277	AAEL017470	2584.39	0.536534	0.159961	3.35415	0.000796099	0.00223354
gene13278	AAEL012051	622.945	0.84111	0.192231	4.37551	1.21146e-05	5.01629e-05
gene13280	AAEL012053	14.9034	4.65105	1.06556	4.3649	1.27181e-05	5.24144e-05
gene13281	AAEL012046	481.247	0.849896	0.235648	3.60663	0.000310204	0.000952896
gene13282	AAEL012056	9987.13	-0.716964	0.193085	-3.71319	0.00020466	0.000655535
gene13284	AAEL012055	694.809	1.18493	0.168903	7.01547	2.29178e-12	3.12331e-11
gene13286	AAEL012048	341.456	1.44813	0.253163	5.72017	1.06421e-08	7.73557e-08
gene13287	AAEL012043	8183.87	-0.36543	0.112126	-3.25911	0.00111761	0.00303349
gene13289	AAEL012851	2298.75	1.07084	0.198357	5.39852	6.71921e-08	4.27594e-07
gene13294	AAEL012853	4444.88	1.70151	0.305852	5.56319	2.64892e-08	1.80255e-07
gene13299	AAEL011592	118.625	1.99763	0.455753	4.38313	1.16984e-05	4.86688e-05
gene133	AAEL003003	20128	-1.24061	0.199094	-6.23127	4.62664e-10	4.24359e-09
gene13301	AAEL011587	14605	0.904005	0.214287	4.21867	2.45748e-05	9.55042e-05
gene13303	AAEL011593	188.557	1.70923	0.405972	4.21021	2.55135e-05	9.87391e-05
gene13310	AAEL017370	8.50581	2.64834	0.792415	3.34212	0.000831418	0.00232085
gene13313	AAEL010727	3141.26	0.480707	0.0979697	4.90669	9.26263e-07	4.78788e-06
gene13319	AAEL006435	3424.94	0.214539	0.0637949	3.36295	0.000771133	0.00217002
gene1332	AAEL011639	21811.3	1.2168	0.252352	4.82183	1.42244e-06	7.11363e-06
gene13320	AAEL017266	34.6325	-1.96793	0.469514	-4.19142	2.77208e-05	0.000106481
gene13321	AAEL006443	794.716	-0.704548	0.150392	-4.68473	2.80329e-06	1.31801e-05
gene13322	AAEL006449	4461.29	0.815065	0.132725	6.14103	8.19906e-10	7.25279e-09
gene13324	AAEL006448	472.152	-0.771049	0.239719	-3.21646	0.00129781	0.00347893
gene13325	AAEL006447	9953.74	-1.61256	0.160327	-10.0579	8.47534e-24	5.49902e-22
gene13326	AAEL006445	393.158	0.779822	0.141428	5.51391	3.5095e-08	2.33388e-07
gene13327	AAEL006433	17049.7	0.690927	0.147126	4.69617	2.6508e-06	1.25421e-05
gene13332	AAEL006434	4580.9	0.993299	0.278338	3.56868	0.000358782	0.00108669
gene13335	AAEL006450	1969.15	0.587112	0.0852791	6.8846	5.79511e-12	7.33507e-11
gene13336	AAEL006441	2982.05	2.11931	0.178942	11.8436	2.3239e-32	3.27165e-30
gene13337	AAEL010455	325.161	-0.452604	0.156666	-2.88897	0.00386508	0.00931501
gene13338	AAEL010449	851.184	1.89749	0.21556	8.80261	1.33671e-18	4.57126e-17
gene1334	AAEL011635	7418.11	-1.76492	0.211386	-8.34925	6.86956e-17	1.7985e-15
gene13341	AAEL018193	1209.31	0.410482	0.11877	3.45612	0.000548021	0.00159014
gene13346	AAEL010442	474.804	3.26061	0.583291	5.59002	2.27041e-08	1.56063e-07
gene13347	AAEL010448	45798.4	-2.13535	0.406982	-5.2468	1.54767e-07	9.2273e-07
gene13349	AAEL010445	173.175	-1.49549	0.306946	-4.87216	1.10387e-06	5.62799e-06
gene13350	AAEL010450	2550.63	0.43432	0.13897	3.12529	0.00177633	0.00462329
gene13351	AAEL010456	1928.82	-1.50605	0.497589	-3.0267	0.00247236	0.00622595
gene13352	AAEL010444	333.999	1.41328	0.379141	3.72759	0.000193317	0.000623621
gene13353	AAEL010447	45.6084	1.98256	0.588215	3.37046	0.00075042	0.00211764
gene13358	AAEL007324	146.614	-1.1068	0.302407	-3.65996	0.000252258	0.000792514
gene1336	AAEL011636	1212.6	-0.738904	0.122794	-6.01741	1.77231e-09	1.47355e-08
gene13360	AAEL017035	1354.78	-1.34239	0.369237	-3.63558	0.000277351	0.000862739
gene13361	AAEL007343	5608.22	-0.962885	0.144804	-6.64958	2.93928e-11	3.27824e-10
gene13364	AAEL007333	3467.7	-0.935365	0.146423	-6.38809	1.67974e-10	1.66778e-09
gene13366	AAEL007335	193.036	2.07452	0.536555	3.86637	0.000110465	0.000375767
gene13370	AAEL007334	899.565	-1.73222	0.332811	-5.20481	1.9419e-07	1.13243e-06
gene13371	AAEL007339	36.3798	-2.00934	0.520078	-3.86354	0.000111757	0.000379899
gene13376	AAEL017552	452.608	-0.788419	0.245476	-3.2118	0.00131907	0.00353211
gene13377	AAEL007329	19244.5	-0.614081	0.112756	-5.44609	5.14886e-08	3.33203e-07
gene13378	AAEL007330	261.417	-0.797298	0.229248	-3.47788	0.000505401	0.00148087
gene13383	AAEL018259	2494.74	-0.441876	0.127953	-3.45343	0.000553505	0.00160575
gene13385	AAEL013311	116.16	-1.48215	0.398589	-3.71849	0.000200417	0.000644445
gene13389	AAEL014448	104.15	1.2264	0.290195	4.22613	2.37742e-05	9.27291e-05
gene13391	AAEL014449	331.081	1.17428	0.375986	3.12319	0.00178901	0.00465274
gene13395	AAEL012183	3657.07	1.05008	0.290764	3.61146	0.000304479	0.000938015
gene13396	AAEL012186	4927.44	-1.84904	0.279723	-6.61025	3.83665e-11	4.1822e-10
gene13399	AAEL012181	3790.9	-1.09954	0.105023	-10.4695	1.19262e-25	9.12692e-24
gene134	AAEL002990	147.624	2.99023	0.315233	9.48579	2.40546e-21	1.10113e-19
gene13405	AAEL002339	1720.64	0.552417	0.0979244	5.64126	1.68808e-08	1.18491e-07
gene13406	AAEL002350	1336.58	1.07259	0.273749	3.91814	8.92345e-05	0.000308895
gene13407	AAEL002321	730.494	0.784534	0.225756	3.47515	0.00051057	0.00149309
gene13408	AAEL017440	2760.71	1.60067	0.187144	8.55319	1.19737e-17	3.57367e-16
gene13409	AAEL002345	5792.31	-1.49737	0.13854	-10.8082	3.14913e-27	2.83099e-25
gene13417	AAEL002348	1350.16	1.25467	0.206409	6.0786	1.21237e-09	1.03674e-08
gene1342	AAEL018348	13679.1	-0.492826	0.0868396	-5.67513	1.38585e-08	9.85751e-08
gene13421	AAEL002346	21805.3	0.564043	0.173834	3.24472	0.00117566	0.00317372
gene13422	AAEL002351	8973.14	0.988381	0.155874	6.34091	2.28405e-10	2.2133e-09
gene13427	AAEL002325	1834.18	-0.61718	0.119734	-5.15458	2.54201e-07	1.44546e-06
gene13428	AAEL002338	390.454	-3.21364	0.346745	-9.26801	1.89659e-20	8.17998e-19
gene13432	AAEL002349	2595.27	0.679324	0.108608	6.2548	3.98022e-10	3.68696e-09
gene13437	AAEL002343	356.703	-0.636231	0.218233	-2.91538	0.0035526	0.00865418
gene13439	AAEL002357	10855.3	0.857153	0.197725	4.33509	1.45704e-05	5.92785e-05
gene13440	AAEL002329	2125.78	-0.534945	0.133522	-4.00642	6.16456e-05	0.000220909
gene13443	AAEL002330	170.28	-1.44413	0.486774	-2.96674	0.00300977	0.00744856
gene13444	AAEL002265	2119.26	-0.727377	0.247498	-2.93893	0.00329351	0.00807246
gene13447	AAEL002256	4976.75	0.918578	0.155818	5.89518	3.74278e-09	2.9304e-08
gene13451	AAEL002258	1553.5	0.510655	0.130427	3.91527	9.03049e-05	0.000312238
gene13454	AAEL002248	4143.85	0.442727	0.0888975	4.9802	6.35194e-07	3.37091e-06
gene13456	AAEL002277	39421.5	-0.764311	0.196782	-3.88405	0.000102733	0.000351462
gene1346	AAEL000599	727.453	2.76433	0.231407	11.9458	6.83074e-33	1.00926e-30
gene13461	AAEL002263	28.3915	3.01646	0.766434	3.93571	8.29509e-05	0.000289223
gene13463	AAEL002278	4000.43	-0.667543	0.157544	-4.23719	2.26337e-05	8.88147e-05
gene13466	AAEL002255	1779.25	1.05422	0.277835	3.79439	0.000148007	0.000490497
gene13468	AAEL002271	4854.7	0.296096	0.0788317	3.75606	0.000172611	0.000562539
gene13471	AAEL002269	3890.43	0.85831	0.24138	3.55584	0.000376776	0.00113795
gene13472	AAEL002261	13609.7	-0.568216	0.186909	-3.04007	0.00236524	0.00599059
gene13473	AAEL002251	10101.8	-1.13604	0.128164	-8.86396	7.72212e-19	2.72308e-17
gene13474	AAEL002247	89.4671	1.83529	0.39432	4.65432	3.25054e-06	1.50833e-05
gene13478	AAEL015316	212.726	-1.62447	0.317544	-5.11575	3.12496e-07	1.74855e-06
gene1348	AAEL000626	25.0641	3.31624	0.925351	3.58376	0.000338684	0.00103189
gene13482	AAEL006560	1967.72	1.22586	0.197576	6.20448	5.48782e-10	4.99054e-09
gene13484	AAEL006548	793.074	1.08675	0.219674	4.9471	7.53285e-07	3.9568e-06
gene13485	AAEL006539	3098.54	1.02697	0.16685	6.15505	7.50554e-10	6.67094e-09
gene13487	AAEL006550	5358.79	0.963997	0.107521	8.96564	3.08495e-19	1.1567e-17
gene1349	AAEL000623	57.4633	2.42223	0.810417	2.98887	0.00280008	0.00697822
gene135	AAEL017386	10849.1	-1.73795	0.285614	-6.08495	1.16526e-09	9.99951e-09
gene13503	AAEL006555	12944.8	-2.26862	0.30232	-7.50405	6.18778e-14	1.05291e-12
gene13506	AAEL006549	1013.66	0.431388	0.141809	3.04205	0.00234975	0.00595944
gene1351	AAEL000605	724.853	-1.06031	0.275637	-3.84677	0.000119684	0.000404682
gene13513	AAEL009546	226.592	-1.23848	0.353379	-3.50469	0.00045714	0.00135301
gene13514	AAEL009544	584.628	-1.14678	0.239362	-4.79098	1.65968e-06	8.18215e-06
gene13516	AAEL009547	6871.94	-0.423712	0.0785816	-5.392	6.96786e-08	4.42788e-07
gene13518	AAEL014001	445.61	1.70336	0.435402	3.91214	9.14813e-05	0.000316232
gene13522	AAEL007717	5518.93	-0.859068	0.23392	-3.67249	0.000240195	0.000758129
gene13524	AAEL007719	833.238	1.08457	0.257572	4.21075	2.54525e-05	9.85797e-05
gene13527	AAEL007715	73816.6	1.96858	0.248924	7.90833	2.60873e-15	5.39125e-14
gene13528	AAEL007712	10161.2	-0.487279	0.108447	-4.49325	7.01433e-06	3.04601e-05
gene1353	AAEL000628	79.6073	2.20174	0.45591	4.82932	1.36999e-06	6.87435e-06
gene13531	AAEL007714	20.7586	2.09296	0.534008	3.91935	8.87874e-05	0.00030749
gene13535	AAEL017004	2304.16	-0.327974	0.0994482	-3.29794	0.000973975	0.0026787
gene13537	AAEL007716	5406.77	2.01541	0.148613	13.5615	6.77518e-42	2.10638e-39
gene13538	AAEL015602	148.272	4.70201	1.08327	4.34055	1.42125e-05	5.79807e-05
gene1354	AAEL000604	5623.74	-1.81632	0.286326	-6.34355	2.24528e-10	2.17857e-09
gene13542	AAEL009150	923.169	-2.32135	0.217811	-10.6576	1.60666e-26	1.31017e-24
gene13543	AAEL018172	21858.2	-1.22911	0.152501	-8.0597	7.64808e-16	1.72666e-14
gene13544	AAEL009153	1540.09	-0.895129	0.230244	-3.88775	0.000101179	0.000346545
gene13546	AAEL009151	95561.7	0.913721	0.157686	5.79457	6.84971e-09	5.13144e-08
gene13549	AAEL009157	12361.1	-0.77398	0.107147	-7.22356	5.0645e-13	7.54267e-12
gene1355	AAEL000611	3052.39	-2.56434	0.871646	-2.94195	0.00326154	0.00800394
gene13551	AAEL009155	4.87275	-3.15361	1.05156	-2.99899	0.00270877	0.00676988
gene13554	AAEL010644	1164.75	0.500669	0.141874	3.52896	0.000417194	0.00124565
gene13556	AAEL010633	1470.24	-0.534937	0.100053	-5.34651	8.96639e-08	5.5892e-07
gene13557	AAEL010634	3514.61	2.89703	0.468647	6.18169	6.34197e-10	5.69099e-09
gene13558	AAEL010643	1045.02	-1.51725	0.223124	-6.80004	1.0459e-11	1.26278e-10
gene1356	AAEL018350	7565.89	-0.623598	0.113518	-5.49337	3.94326e-08	2.60377e-07
gene13561	AAEL010641	4410.23	0.321251	0.0840318	3.82297	0.000131854	0.000441459
gene13563	AAEL010640	1968.79	0.786069	0.225668	3.4833	0.000495272	0.00145405
gene13565	AAEL015598	262.661	-0.777228	0.241701	-3.21566	0.00130144	0.00348617
gene13566	AAEL014265	278.131	0.858672	0.268271	3.20077	0.00137062	0.00365638
gene13568	AAEL017503	958.378	1.79875	0.278054	6.46907	9.861e-11	1.01838e-09
gene13570	AAEL014271	749.148	1.03177	0.211683	4.87413	1.09288e-06	5.58148e-06
gene13572	AAEL014266	660.485	2.27035	0.333458	6.80849	9.86275e-12	1.19855e-10
gene13574	AAEL004128	4403.58	-1.02525	0.135691	-7.55578	4.16358e-14	7.23319e-13
gene13577	AAEL004132	1406.82	0.819866	0.129626	6.32483	2.53506e-10	2.44069e-09
gene13578	AAEL004137	2118.73	0.611999	0.112341	5.44771	5.10221e-08	3.30757e-07
gene13579	AAEL004148	9960.99	-0.735999	0.193483	-3.80394	0.000142413	0.000473852
gene1358	AAEL000607	37.1506	-2.0934	0.526815	-3.9737	7.07661e-05	0.000249951
gene13584	AAEL004140	928.748	-1.05629	0.256529	-4.11764	3.82772e-05	0.00014334
gene13587	AAEL004146	2634.05	0.892844	0.169059	5.28126	1.28299e-07	7.79563e-07
gene13588	AAEL004135	80.5099	2.14232	0.386038	5.54952	2.86458e-08	1.93343e-07
gene13589	AAEL004141	8383.64	-0.642235	0.128107	-5.01326	5.35158e-07	2.87479e-06
gene13590	AAEL004131	8921.5	-0.608522	0.116101	-5.24134	1.59417e-07	9.46672e-07
gene13591	AAEL004134	25.3337	2.03579	0.606888	3.35448	0.000795142	0.00223169
gene13592	AAEL004129	27064.6	-1.49099	0.137538	-10.8406	2.21073e-27	2.03646e-25
gene13594	AAEL004127	591.708	0.982241	0.173166	5.67225	1.4093e-08	1.00148e-07
gene13597	AAEL004142	2612.08	0.29251	0.0927764	3.15285	0.00161686	0.00424572
gene13598	AAEL004138	1534.48	1.08593	0.189195	5.73976	9.48098e-09	6.96283e-08
gene13599	AAEL004124	2451.04	0.880536	0.130351	6.75512	1.4272e-11	1.6757e-10
gene136	AAEL003015	2792.52	-1.24234	0.257823	-4.8186	1.44571e-06	7.21069e-06
gene13603	AAEL012404	1396.53	2.02795	0.494389	4.10193	4.09713e-05	0.000152535
gene13604	AAEL007573	579.337	-0.473425	0.153944	-3.07531	0.00210285	0.0053919
gene13606	AAEL007582	389.453	1.01443	0.307656	3.29728	0.000976253	0.00268447
gene13607	AAEL007578	713.823	0.47293	0.128983	3.66662	0.000245774	0.000773936
gene13609	AAEL007569	8154.33	-0.393064	0.0885985	-4.43646	9.14493e-06	3.88139e-05
gene13611	AAEL007570	465.57	0.881881	0.134579	6.5529	5.64314e-11	6.01948e-10
gene13618	AAEL012355	2611.49	-0.710857	0.13838	-5.137	2.79161e-07	1.57621e-06
gene13621	AAEL012354	3969.16	-2.50505	0.312141	-8.02539	1.01202e-15	2.24404e-14
gene13623	AAEL017526	8752.3	-1.04762	0.124743	-8.39825	4.53173e-17	1.23633e-15
gene13624	AAEL011754	215.011	-0.810266	0.258455	-3.13503	0.00171835	0.00448694
gene13625	AAEL011757	29.668	-2.30862	0.675198	-3.41918	0.000628109	0.0018022
gene13629	AAEL011759	2247.88	0.78492	0.09079	8.64544	5.35997e-18	1.65948e-16
gene13631	AAEL011758	67235.9	0.603178	0.117844	5.11843	3.08094e-07	1.72586e-06
gene13632	AAEL011749	2368.47	-0.403769	0.130942	-3.08356	0.00204538	0.00525795
gene13634	AAEL011756	633.872	2.8437	0.385871	7.36957	1.71185e-13	2.7528e-12
gene13635	AAEL011755	2961.39	-0.360509	0.122635	-2.93968	0.00328547	0.00805605
gene13639	AAEL007929	2172.76	-3.06462	0.241564	-12.6866	7.01606e-37	1.43426e-34
gene13640	AAEL007936	3511.7	0.623508	0.157323	3.96324	7.39385e-05	0.000260478
gene13643	AAEL007931	2650.03	-0.443483	0.112859	-3.92954	8.51086e-05	0.000296055
gene1365	RU013	16.9983	-2.61885	0.74691	-3.50624	0.000454481	0.00134621
gene13657	AAEL009570	1457.56	-1.55504	0.442824	-3.51165	0.000445328	0.00132146
gene13659	AAEL009560	2384.05	-0.783209	0.164102	-4.7727	1.81776e-06	8.89683e-06
gene1366	AAEL000600	168.633	1.2533	0.378588	3.31046	0.000931444	0.00256978
gene13663	AAEL009569	3029.42	1.16443	0.277436	4.19712	2.70332e-05	0.000104161
gene13665	AAEL015055	594.647	-2.71163	0.300294	-9.02991	1.71814e-19	6.57429e-18
gene13666	AAEL003316	23530.3	-0.877367	0.267472	-3.28022	0.00103728	0.0028392
gene1367	AAEL000622	11348.3	-0.564232	0.173227	-3.25718	0.00112527	0.00305307
gene13670	AAEL003298	4.26306	5.66794	1.256	4.51268	6.40136e-06	2.80386e-05
gene13672	AAEL003284	861.294	2.46862	0.357424	6.90669	4.96091e-12	6.37105e-11
gene13674	AAEL003318	1299.64	-3.04555	0.407701	-7.47004	8.01676e-14	1.34119e-12
gene13679	AAEL003294	175.569	-3.34292	0.403091	-8.29321	1.10231e-16	2.79283e-15
gene13687	AAEL003285	10713.5	1.03776	0.119838	8.65973	4.7287e-18	1.47938e-16
gene1369	AAEL017352	6433.95	-1.55411	0.431447	-3.6021	0.000315658	0.000968456
gene13690	AAEL003301	1422.54	1.56718	0.340156	4.60723	4.08072e-06	1.86e-05
gene13692	AAEL017123	829.91	4.40397	1.00348	4.3887	1.1403e-05	4.75329e-05
gene13697	AAEL003310	891.484	1.29164	0.166377	7.76332	8.27325e-15	1.59305e-13
gene13700	AAEL003306	7523.11	-1.54819	0.292642	-5.29038	1.2206e-07	7.43771e-07
gene13701	AAEL003297	2.64271	4.23913	1.35819	3.12116	0.00180139	0.00468215
gene13705	AAEL003291	4571.69	-1.7356	0.282782	-6.13758	8.37855e-10	7.39841e-09
gene13706	AAEL003312	11.1499	-4.83239	0.986292	-4.89956	9.60523e-07	4.94925e-06
gene1371	AAEL000596	3984.87	2.68442	0.916082	2.93032	0.00338609	0.00828506
gene13710	AAEL011643	23830.6	-1.13238	0.174186	-6.50098	7.98008e-11	8.36871e-10
gene13712	AAEL011644	193.158	-2.41604	0.35193	-6.86511	6.64396e-12	8.34577e-11
gene13714	AAEL015435	1074.56	-0.636506	0.165619	-3.84319	0.000121447	0.000410036
gene13715	AAEL010496	1897.42	0.848696	0.141951	5.97878	2.24817e-09	1.8343e-08
gene13716	AAEL010500	20054.8	2.97438	0.337417	8.81512	1.19553e-18	4.11082e-17
gene13717	AAEL010498	1146.59	0.50369	0.150005	3.35782	0.000785596	0.00220739
gene13718	AAEL010499	686.247	2.65532	0.863704	3.07434	0.00210966	0.00540603
gene13719	AAEL010491	4163.07	-0.591599	0.0826821	-7.15511	8.36079e-13	1.20085e-11
gene13720	AAEL010488	6048.64	-0.582884	0.128011	-4.55338	5.2792e-06	2.35169e-05
gene13721	AAEL010501	2784.64	0.280053	0.0793293	3.53026	0.000415146	0.00124029
gene13722	AAEL010492	306.625	0.82333	0.212946	3.86637	0.000110466	0.000375767
gene13723	AAEL010502	9206.91	-0.645835	0.107736	-5.9946	2.03981e-09	1.67991e-08
gene13728	AAEL012756	339.843	-1.43061	0.302675	-4.72655	2.28364e-06	1.09719e-05
gene13731	AAEL012752	3445.28	-0.593748	0.152604	-3.89077	9.99268e-05	0.000342413
gene13733	AAEL011850	2903.84	-1.28974	0.259929	-4.96189	6.98095e-07	3.68246e-06
gene13736	AAEL018226	6489.91	-0.698297	0.104586	-6.67677	2.44265e-11	2.75779e-10
gene13738	AAEL012841	3229.7	1.6357	0.130936	12.4924	8.21551e-36	1.49512e-33
gene13739	AAEL012844	482.497	1.96079	0.368011	5.32807	9.92605e-08	6.14632e-07
gene13740	AAEL012842	314.621	-2.72786	0.306678	-8.89486	5.84949e-19	2.09836e-17
gene13741	AAEL012840	5436	-2.03999	0.390916	-5.21848	1.80393e-07	1.05985e-06
gene13742	AAEL012839	158.153	0.813133	0.16607	4.89633	9.76435e-07	5.0246e-06
gene13744	AAEL012845	1374.86	-2.08069	0.207729	-10.0163	1.29191e-23	8.13466e-22
gene13745	AAEL008563	1914.63	-1.19856	0.146047	-8.20673	2.27301e-16	5.54252e-15
gene13747	AAEL008568	49.6478	2.3719	0.741177	3.20018	0.00137343	0.00366191
gene13748	AAEL008562	12242.8	-0.871218	0.19369	-4.498	6.85965e-06	2.98881e-05
gene13753	AAEL008561	974.664	0.805774	0.178693	4.50927	6.50519e-06	2.846e-05
gene13754	AAEL008558	1584.43	1.54116	0.132668	11.6166	3.39289e-31	4.44141e-29
gene13757	AAEL008559	1717.3	1.06683	0.301067	3.54349	0.000394871	0.00118684
gene13760	AAEL010070	3426.21	0.367155	0.0952281	3.85553	0.000115478	0.000391832
gene13761	AAEL010071	1674.4	0.951144	0.137577	6.91354	4.72701e-12	6.11805e-11
gene13764	AAEL010069	1884.06	-0.484241	0.140913	-3.43646	0.000589368	0.00169987
gene13765	AAEL010074	5482.63	-0.458931	0.109931	-4.17474	2.98326e-05	0.000114064
gene13766	AAEL010068	7994.02	-1.6021	0.150933	-10.6146	2.54751e-26	2.0439e-24
gene13767	AAEL010073	7643.68	-0.796393	0.169716	-4.6925	2.6988e-06	1.2741e-05
gene13769	AAEL010076	2605.94	-1.39324	0.278473	-5.00313	5.64074e-07	3.01817e-06
gene13778	AAEL005330	465.394	2.01103	0.336358	5.97885	2.24713e-09	1.8343e-08
gene13783	AAEL005320	6507.85	0.717865	0.182971	3.92338	8.73156e-05	0.000303026
gene13785	AAEL005337	13991.3	1.20856	0.128399	9.4125	4.8448e-21	2.17114e-19
gene1379	AAEL012796	2750.14	-0.566163	0.157316	-3.5989	0.000319568	0.000978842
gene13796	AAEL005329	2873.7	-1.88256	0.16397	-11.4811	1.64107e-30	2.00735e-28
gene13799	AAEL014010	55.028	3.28824	0.41159	7.98912	1.359e-15	2.94345e-14
gene138	AAEL003005	3609.71	0.474809	0.14588	3.25478	0.0011348	0.00307456
gene1380	AAEL017048	65.6626	1.55641	0.412537	3.77278	0.00016144	0.000529722
gene13802	AAEL009521	91.2654	1.46388	0.482313	3.03512	0.00240441	0.00607535
gene13804	AAEL009520	3253.91	-1.16463	0.363404	-3.20479	0.00135162	0.00360893
gene13806	AAEL009525	189.325	3.16794	0.443097	7.14955	8.7063e-13	1.24807e-11
gene13807	AAEL015243	15.3101	-1.93754	0.54429	-3.55975	0.000371208	0.00112227
gene1381	AAEL004163	579.022	0.880487	0.122941	7.16185	7.95965e-13	1.15286e-11
gene13816	AAEL010716	7896.73	0.620819	0.114006	5.44549	5.16641e-08	3.34193e-07
gene13817	AAEL010715	386.55	-1.24548	0.33203	-3.75112	0.00017605	0.000572247
gene13821	AAEL010714	12.9341	5.59779	1.15446	4.84886	1.24175e-06	6.2688e-06
gene13823	AAEL017561	195.901	-6.12268	0.617827	-9.91002	3.76553e-23	2.20365e-21
gene13825	AAEL002174	6565.61	0.552521	0.113607	4.86346	1.15349e-06	5.8568e-06
gene13826	AAEL002160	15279.8	1.31828	0.115915	11.3728	5.71063e-30	6.60618e-28
gene13828	AAEL002170	1783.45	1.54684	0.232532	6.65219	2.88772e-11	3.22798e-10
gene13829	AAEL002175	20099.5	0.921251	0.138737	6.64025	3.13142e-11	3.4692e-10
gene1383	AAEL004176	16312.2	-0.632348	0.125409	-5.04227	4.60045e-07	2.50831e-06
gene13831	AAEL002135	231.435	0.640789	0.215983	2.96684	0.00300873	0.00744846
gene13833	AAEL002140	168.933	2.72197	0.796233	3.41857	0.00062952	0.00180556
gene13834	AAEL002153	240.834	0.951215	0.27447	3.46564	0.000528966	0.00154055
gene13835	AAEL002139	1100.44	0.61681	0.161313	3.82369	0.000131469	0.000440284
gene13839	AAEL017571	128.225	1.79522	0.457833	3.92112	8.8138e-05	0.000305667
gene13840	AAEL002163	18263.6	0.741334	0.0845278	8.7703	1.78188e-18	5.90912e-17
gene13842	AAEL002178	8027.25	-0.414708	0.136726	-3.03313	0.00242029	0.00610824
gene13843	AAEL002172	4304.36	-0.629556	0.12043	-5.22756	1.71762e-07	1.01273e-06
gene13844	AAEL002158	39443.9	0.592837	0.164205	3.61035	0.00030579	0.000941081
gene13847	AAEL002176	476.595	2.34369	0.254816	9.19757	3.66148e-20	1.52627e-18
gene13848	AAEL002161	2184.31	1.66992	0.152783	10.93	8.28369e-28	8.13273e-26
gene13851	AAEL002167	6760.38	3.23783	0.48634	6.65754	2.78441e-11	3.1195e-10
gene13852	AAEL002173	1207.06	-0.938893	0.200449	-4.68394	2.81407e-06	1.32266e-05
gene13854	AAEL002166	7442.05	-1.02232	0.095039	-10.7568	5.50277e-27	4.83594e-25
gene13855	AAEL002146	4810.67	3.66637	0.241627	15.1737	5.28157e-52	2.71782e-49
gene13856	AAEL002171	6383.43	-0.720387	0.182495	-3.94743	7.89956e-05	0.000276466
gene13857	AAEL002145	6077.61	0.331058	0.0896402	3.69319	0.000221458	0.000704051
gene13858	AAEL002147	181.636	0.964267	0.206154	4.6774	2.9053e-06	1.36339e-05
gene13863	AAEL002141	8744.93	-0.958028	0.203573	-4.70607	2.52534e-06	1.20325e-05
gene13864	AAEL002136	324.079	-1.16093	0.19691	-5.89574	3.73001e-09	2.92194e-08
gene13865	AAEL002159	751.473	0.5037	0.165795	3.0381	0.00238079	0.0060228
gene13867	AAEL014429	1948.75	-0.974022	0.173119	-5.6263	1.84118e-08	1.28452e-07
gene1387	AAEL004155	1436.54	3.89313	0.424943	9.16154	5.11603e-20	2.07463e-18
gene13870	AAEL014013	661.191	-0.792086	0.226997	-3.48941	0.000484095	0.00142432
gene13872	AAEL014012	14793.7	0.301502	0.083565	3.60799	0.000308578	0.000948488
gene13876	AAEL013522	2444.47	-0.437205	0.0972373	-4.49627	6.91571e-06	3.01059e-05
gene13878	AAEL013527	2102.59	1.40242	0.176163	7.96093	1.70757e-15	3.6403e-14
gene13879	AAEL013526	5480.9	0.74787	0.199105	3.75615	0.000172544	0.000562539
gene13880	AAEL013528	3547.04	0.594993	0.109519	5.4328	5.54757e-08	3.57763e-07
gene13886	AAEL008034	2786.1	-1.0631	0.3399	-3.12769	0.00176183	0.00459085
gene1389	AAEL004167	7060.89	0.744798	0.160187	4.64956	3.32646e-06	1.54116e-05
gene13892	AAEL017171	1400.59	-1.91981	0.253238	-7.58102	3.42844e-14	6.01206e-13
gene13893	AAEL008036	3732.67	-1.34339	0.411996	-3.26069	0.0011114	0.00301883
gene13894	AAEL008043	681.623	3.16901	0.599105	5.28957	1.22604e-07	7.46781e-07
gene13895	AAEL008042	705.026	0.68701	0.144917	4.74072	2.12957e-06	1.02946e-05
gene13896	AAEL008046	2144.27	1.97584	0.424173	4.65811	3.19129e-06	1.48222e-05
gene13898	AAEL008041	8215.97	0.427585	0.0678522	6.30172	2.94368e-10	2.78029e-09
gene13899	AAEL010964	1324.82	-1.19023	0.371924	-3.20019	0.00137335	0.00366191
gene139	AAEL002991	422.575	-2.15512	0.287839	-7.48724	7.03377e-14	1.18471e-12
gene1390	AAEL004183	2670.89	0.219437	0.0619745	3.54076	0.000398975	0.00119869
gene13903	AAEL010974	3702.15	-0.465827	0.0869284	-5.35875	8.38015e-08	5.26113e-07
gene13904	AAEL010971	9053.35	-1.23126	0.139776	-8.80881	1.26484e-18	4.33913e-17
gene13905	AAEL010967	4604.8	0.656893	0.125324	5.24156	1.59229e-07	9.45928e-07
gene13906	AAEL010972	3007.05	-0.84848	0.258763	-3.27898	0.00104181	0.00284952
gene13912	AAEL013639	283.684	1.05289	0.287468	3.66263	0.000249638	0.000785275
gene13913	AAEL013640	183.859	1.97115	0.371769	5.30209	1.14482e-07	7.00457e-07
gene13914	AAEL013643	540.474	-1.19337	0.284128	-4.20011	2.6679e-05	0.000102956
gene13916	AAEL013641	4252.36	-0.332866	0.09021	-3.6899	0.000224341	0.000712458
gene13918	AAEL013635	1351.46	-1.50349	0.193458	-7.77168	7.74531e-15	1.50303e-13
gene13923	AAEL012526	74.7871	2.13008	0.552892	3.8526	0.000116868	0.000396099
gene13928	AAEL012535	159.713	1.63187	0.432252	3.77529	0.000159823	0.000525121
gene13931	AAEL012527	60.7922	1.75523	0.433145	4.05228	5.07208e-05	0.00018538
gene13938	AAEL012252	722.07	0.784137	0.223349	3.51082	0.000446724	0.00132534
gene13939	AAEL012250	2488.72	0.879264	0.137392	6.39967	1.55718e-10	1.55162e-09
gene1394	AAEL004172	1097.6	0.945263	0.180591	5.23428	1.65627e-07	9.7926e-07
gene13942	AAEL012253	343.571	1.36038	0.374844	3.6292	0.000284301	0.000882409
gene13944	AAEL014559	5680.49	-1.01036	0.206188	-4.90017	9.57523e-07	4.9392e-06
gene13946	AAEL014558	1077.56	-0.69261	0.229714	-3.0151	0.00256898	0.00644968
gene13951	AAEL012657	26641.5	-1.31664	0.259119	-5.08123	3.74995e-07	2.07465e-06
gene13952	AAEL012660	582.8	-0.408904	0.141986	-2.8799	0.00397801	0.00955939
gene13954	AAEL012654	744.65	2.55924	0.310959	8.23018	1.86939e-16	4.61868e-15
gene1396	AAEL004151	42250.1	1.01434	0.182834	5.54786	2.89181e-08	1.94917e-07
gene13966	AAEL000841	598.665	-1.56177	0.275641	-5.66595	1.46212e-08	1.03659e-07
gene13968	AAEL000810	22466.6	-1.04857	0.192795	-5.43882	5.36356e-08	3.46511e-07
gene1397	AAEL004160	485.396	1.3119	0.229157	5.72489	1.03502e-08	7.54914e-08
gene13972	AAEL000809	1165.1	-1.69411	0.308375	-5.49367	3.93662e-08	2.60054e-07
gene13974	AAEL000822	8474.28	-0.65245	0.12076	-5.40288	6.55791e-08	4.18579e-07
gene13981	AAEL000802	4825.87	0.351613	0.103067	3.41148	0.000646117	0.00184642
gene13987	AAEL000819	707.069	-1.04016	0.214338	-4.85287	1.21689e-06	6.16206e-06
gene13990	AAEL000854	2257.64	1.10435	0.173707	6.35752	2.0504e-10	2.0038e-09
gene13992	AAEL000823	80785	1.61846	0.232744	6.95384	3.5548e-12	4.68625e-11
gene13996	AAEL000829	1860.09	-0.957688	0.141954	-6.74648	1.51471e-11	1.77425e-10
gene13998	AAEL000816	1367.12	1.06824	0.174539	6.12034	9.33736e-10	8.19173e-09
gene13999	AAEL000812	3027.15	1.26424	0.212203	5.95767	2.55857e-09	2.06499e-08
gene14	AAEL009958	6695.44	0.506833	0.161144	3.14521	0.00165967	0.0043436
gene14000	AAEL000811	231.108	2.66636	0.384495	6.93469	4.07126e-12	5.32475e-11
gene14004	AAEL000851	2735.9	2.0799	0.323716	6.42508	1.31803e-10	1.32898e-09
gene14005	AAEL000824	13006.6	-0.412745	0.092438	-4.4651	8.0033e-06	3.43002e-05
gene14007	AAEL000850	5496.13	0.554316	0.185425	2.98943	0.00279497	0.00696781
gene14012	AAEL000800	1512.21	2.91548	0.304692	9.56863	1.08336e-21	5.11612e-20
gene14016	AAEL000847	1092.61	1.06554	0.207298	5.14015	2.74513e-07	1.55114e-06
gene14017	AAEL000799	37.8926	-2.32562	0.52754	-4.40841	1.04131e-05	4.36256e-05
gene1402	AAEL004180	2141.4	1.11911	0.244079	4.58505	4.53876e-06	2.05248e-05
gene14020	AAEL017559	3425.52	-1.15281	0.400713	-2.87689	0.00401612	0.00963236
gene14021	AAEL014573	4418.21	0.836452	0.178315	4.69086	2.72059e-06	1.28357e-05
gene14023	AAEL014574	4062.56	-2.31986	0.246379	-9.41581	4.69461e-21	2.11017e-19
gene14024	AAEL017267	3153.72	-1.6492	0.51181	-3.2223	0.00127166	0.00341127
gene14026	AAEL006928	24643.2	0.808769	0.186152	4.34467	1.39483e-05	5.69915e-05
gene14027	AAEL006934	3712.41	-0.883927	0.203785	-4.33755	1.44081e-05	5.87144e-05
gene14029	AAEL006926	3287.7	-0.657368	0.206701	-3.18028	0.00147131	0.00389575
gene1403	AAEL004157	1.75601	5.77493	1.35487	4.26234	2.02299e-05	8.0333e-05
gene14032	AAEL006932	2069.42	-1.9568	0.192667	-10.1563	3.10488e-24	2.08712e-22
gene14034	AAEL012891	387.089	-1.45906	0.254618	-5.73039	1.00199e-08	7.32976e-08
gene14048	AAEL009867	447.779	1.35535	0.288385	4.6998	2.60422e-06	1.23547e-05
gene14051	AAEL009868	3709.21	0.848854	0.118617	7.15627	8.28994e-13	1.19297e-11
gene14052	AAEL009876	11403.7	2.49078	0.221194	11.2606	2.05364e-29	2.23697e-27
gene14055	AAEL009875	1135.72	2.00709	0.392507	5.11352	3.16211e-07	1.76867e-06
gene14057	AAEL009873	258.056	-1.59584	0.32422	-4.92209	8.56265e-07	4.44918e-06
gene14060	AAEL009869	87181.5	0.894529	0.284179	3.14776	0.00164526	0.00430968
gene14064	AAEL008594	3580.97	-0.935221	0.256619	-3.64439	0.000268027	0.000836948
gene14065	AAEL008601	2938.17	-0.743068	0.177787	-4.17953	2.92108e-05	0.00011183
gene14066	AAEL008592	1691.24	-0.487951	0.129307	-3.7736	0.000160912	0.000528335
gene14067	AAEL008605	909.437	1.05384	0.186592	5.64782	1.625e-08	1.14386e-07
gene14075	AAEL008608	9270.81	-0.50976	0.135599	-3.75931	0.00017038	0.000556243
gene14078	AAEL008590	9612.97	-0.741145	0.133289	-5.56044	2.6909e-08	1.82945e-07
gene14081	AAEL008593	486.711	1.11622	0.229258	4.86882	1.12266e-06	5.71011e-06
gene14083	AAEL008598	118.508	1.14749	0.3523	3.25713	0.00112544	0.00305307
gene14085	AAEL015600	46.0991	2.5333	0.44037	5.75267	8.78474e-09	6.48983e-08
gene14089	AAEL012155	466.408	1.88154	0.366	5.14083	2.73532e-07	1.54677e-06
gene14090	AAEL012156	349.166	0.602839	0.146827	4.10578	4.0296e-05	0.000150259
gene14093	AAEL012152	4163.97	1.05079	0.192753	5.4515	4.99479e-08	3.24216e-07
gene14094	AAEL012157	136.042	2.26659	0.522711	4.33621	1.44961e-05	5.90087e-05
gene14097	AAEL009639	2500.5	-2.53305	0.351074	-7.21515	5.38739e-13	7.98371e-12
gene14102	AAEL009634	11875.4	1.5064	0.221274	6.80783	9.90819e-12	1.20309e-10
gene14104	AAEL009635	673.913	0.409386	0.142362	2.87567	0.00403174	0.0096636
gene14107	AAEL009640	594.967	-1.49052	0.143441	-10.3911	2.72083e-25	2.02005e-23
gene14111	AAEL010358	134.246	-2.00066	0.335766	-5.95849	2.54578e-09	2.05689e-08
gene14113	AAEL010360	1495.97	0.54981	0.124049	4.43221	9.32717e-06	3.94527e-05
gene14115	AAEL010353	468.79	-1.72435	0.362791	-4.75302	2.004e-06	9.73807e-06
gene1412	AAEL004156	182.6	-2.47148	0.634031	-3.89804	9.69726e-05	0.000333515
gene14122	AAEL010362	792.694	0.511948	0.141779	3.61089	0.000305147	0.000939489
gene14124	RU162	99.1684	1.38923	0.425852	3.26223	0.0011054	0.0030069
gene14126	AAEL005503	45.5101	2.13885	0.488378	4.37949	1.1896e-05	4.93806e-05
gene1413	AAEL004175	91376.7	1.08717	0.151044	7.19769	6.12426e-13	9.0398e-12
gene14130	AAEL017329	11224.4	-1.96298	0.182635	-10.7481	6.05045e-27	5.18913e-25
gene14131	AAEL005513	5592.57	-0.535526	0.136466	-3.92425	8.70011e-05	0.00030206
gene14134	AAEL005504	1410.96	-1.04582	0.31924	-3.27596	0.00105304	0.00287706
gene14137	AAEL005498	486.756	-2.76846	0.537016	-5.15528	2.53256e-07	1.44085e-06
gene14138	AAEL005512	9793.09	0.712606	0.232734	3.06189	0.00219943	0.00561252
gene14141	AAEL017437	11594.9	-0.761076	0.187258	-4.06432	4.81718e-05	0.000176843
gene14143	AAEL005510	5540.73	-1.50536	0.307138	-4.90126	9.52241e-07	4.91876e-06
gene14144	AAEL014816	998.409	-1.34829	0.349877	-3.85361	0.00011639	0.000394656
gene14145	AAEL014817	44.618	7.32751	1.03858	7.05533	1.72196e-12	2.39262e-11
gene14148	AAEL014819	120.792	6.63597	0.881439	7.52856	5.13015e-14	8.83013e-13
gene14149	AAEL014813	264.921	4.75717	0.648745	7.33288	2.25263e-13	3.54007e-12
gene14150	AAEL014811	22.5412	7.93942	1.09385	7.25825	3.92122e-13	5.93472e-12
gene14151	AAEL014818	114.287	3.6006	0.716696	5.02389	5.06365e-07	2.7329e-06
gene14152	AAEL014815	272.256	4.56736	0.719988	6.34366	2.24363e-10	2.17838e-09
gene14153	AAEL013171	6417.31	-0.552059	0.188961	-2.92155	0.00348291	0.0084955
gene14154	AAEL013174	4391.87	-1.87671	0.272122	-6.89657	5.32744e-12	6.8008e-11
gene14155	AAEL013175	4112.47	-0.826385	0.138967	-5.94662	2.73737e-09	2.19859e-08
gene1416	AAEL004165	5862.96	-2.14702	0.168009	-12.7792	2.14303e-37	4.63484e-35
gene14162	AAEL015022	2868.73	-1.51548	0.23462	-6.4593	1.05191e-10	1.07888e-09
gene1417	AAEL004174	728.793	0.747399	0.223813	3.33939	0.000839616	0.00233979
gene14170	AAEL009951	626.74	0.627529	0.201706	3.11111	0.00186384	0.00482633
gene14175	AAEL014433	22.9739	-3.25958	0.817784	-3.98587	6.72324e-05	0.00023877
gene14178	AAEL013189	8379.03	-0.547034	0.12871	-4.25012	2.13652e-05	8.43695e-05
gene14183	AAEL013199	10262.2	-0.562183	0.0865723	-6.49379	8.37029e-11	8.75945e-10
gene1419	AAEL004197	15436.2	-1.50904	0.273792	-5.51163	3.55516e-08	2.36214e-07
gene14191	AAEL007466	794.592	0.740883	0.146957	5.0415	4.61897e-07	2.51474e-06
gene14194	AAEL007456	173.754	1.04833	0.311921	3.36089	0.000776914	0.00218437
gene14198	AAEL007462	1926.26	0.656666	0.132123	4.9701	6.69188e-07	3.54375e-06
gene14199	AAEL007475	623.502	-2.42053	0.275206	-8.79535	1.42601e-18	4.83643e-17
gene142	AAEL002983	7840.97	0.580928	0.162922	3.56568	0.000362912	0.00109831
gene14200	AAEL007469	891.993	1.40234	0.228643	6.13332	8.60645e-10	7.58618e-09
gene14201	AAEL007474	227.669	-1.19534	0.251107	-4.76027	1.93338e-06	9.41642e-06
gene14206	AAEL007454	1725.54	-0.653559	0.10688	-6.11489	9.66222e-10	8.43213e-09
gene14208	AAEL007768	1675.93	-1.07658	0.268395	-4.01117	6.04196e-05	0.000217106
gene14210	AAEL007767	5563.85	-1.4491	0.234525	-6.1789	6.4551e-10	5.78555e-09
gene14214	AAEL007771	99154.4	0.872399	0.187295	4.65789	3.19464e-06	1.48331e-05
gene14217	AAEL007772	473.631	-2.24463	0.395073	-5.68157	1.33462e-08	9.52489e-08
gene14221	AAEL012724	1590.56	0.990568	0.203266	4.87326	1.09772e-06	5.60042e-06
gene14226	AAEL012725	1279.37	-1.1432	0.177186	-6.45197	1.10403e-10	1.12691e-09
gene14227	AAEL013831	5535.64	-0.62711	0.160128	-3.9163	8.99183e-05	0.000311046
gene14230	AAEL014325	5490.79	0.848571	0.133899	6.3374	2.33671e-10	2.25993e-09
gene14234	AAEL009748	2451.55	-0.69587	0.14294	-4.86825	1.12591e-06	5.72471e-06
gene14237	AAEL009747	86450.8	1.31953	0.187205	7.04859	1.80743e-12	2.49975e-11
gene14238	AAEL009753	2468.47	1.87835	0.285175	6.58665	4.49853e-11	4.84705e-10
gene14239	AAEL009754	7520.34	-0.474989	0.115263	-4.12093	3.77341e-05	0.000141555
gene14241	AAEL009749	3554.6	1.98242	0.218789	9.06088	1.29402e-19	5.04194e-18
gene14242	AAEL009744	515.416	-1.03431	0.2717	-3.8068	0.000140774	0.000468998
gene14245	AAEL009751	2419.15	-1.04472	0.235561	-4.43502	9.20641e-06	3.90416e-05
gene14250	AAEL011962	585.078	-1.24186	0.184075	-6.7465	1.51455e-11	1.77425e-10
gene14252	AAEL011966	95525.7	1.58954	0.391793	4.05708	4.96905e-05	0.000181882
gene14253	AAEL011959	1031	2.16034	0.298832	7.22927	4.85611e-13	7.26609e-12
gene14259	AAEL017136	32977.9	-2.51117	0.411301	-6.10543	1.02527e-09	8.90577e-09
gene14263	AAEL000348	102.143	1.08969	0.29272	3.72263	0.000197156	0.00063518
gene14264	AAEL000372	1526.21	0.848042	0.129854	6.53072	6.54563e-11	6.91788e-10
gene14265	AAEL000364	426.755	1.43409	0.338061	4.2421	2.21439e-05	8.70989e-05
gene14268	AAEL018292	2480.71	-0.81699	0.182904	-4.46678	7.94056e-06	3.40509e-05
gene1427	AAEL004154	1479.04	-0.729128	0.162171	-4.49604	6.92311e-06	3.01293e-05
gene14273	AAEL017215	55.0144	-7.41048	0.859046	-8.62641	6.33074e-18	1.93593e-16
gene14276	AAEL000319	13.9691	2.27214	0.747459	3.03982	0.0023672	0.00599453
gene14277	AAEL000331	2754.14	-0.437423	0.147537	-2.96484	0.00302839	0.00749165
gene14279	AAEL000362	6995.13	-1.29827	0.145755	-8.9072	5.23395e-19	1.89578e-17
gene1428	AAEL004178	14978.6	-0.648451	0.175219	-3.70079	0.000214925	0.000685347
gene14281	AAEL000307	2998.18	-1.83795	0.395604	-4.64594	3.38536e-06	1.56602e-05
gene14282	AAEL000347	18823	2.1595	0.477077	4.52652	5.99639e-06	2.64277e-05
gene14291	AAEL000332	798.962	1.22143	0.194095	6.29298	3.11437e-10	2.92485e-09
gene14295	AAEL000314	1008.13	0.929796	0.17932	5.18511	2.15883e-07	1.24291e-06
gene143	AAEL002999	751.503	0.717951	0.202914	3.53821	0.00040285	0.00120887
gene14311	AAEL000322	704.104	0.622487	0.152664	4.0775	4.55234e-05	0.000167823
gene14312	AAEL000304	13779.4	0.681291	0.218544	3.1174	0.00182452	0.00473684
gene14316	AAEL000382	488.254	-1.37751	0.324883	-4.24003	2.23495e-05	8.78381e-05
gene14318	AAEL000329	350.288	1.65358	0.251905	6.56429	5.22805e-11	5.59672e-10
gene14322	AAEL000327	828.719	1.00633	0.281092	3.58006	0.000343516	0.00104488
gene14324	AAEL000306	65.6909	1.73434	0.36152	4.79737	1.60765e-06	7.93876e-06
gene14325	AAEL000378	7285.82	0.679765	0.156555	4.34202	1.41181e-05	5.76269e-05
gene14327	AAEL000337	445.46	-0.68144	0.176241	-3.86652	0.000110401	0.000375715
gene14330	AAEL000343	12545.2	-0.670259	0.114597	-5.84886	4.94965e-09	3.78399e-08
gene14331	AAEL000370	3283.56	0.737377	0.151524	4.86639	1.13655e-06	5.77485e-06
gene14332	AAEL000312	1605.35	1.98602	0.511118	3.88563	0.000102064	0.000349254
gene14333	AAEL000309	2149.43	-0.681319	0.148341	-4.59293	4.37065e-06	1.98187e-05
gene14335	AAEL000308	385.643	2.4016	0.206956	11.6044	3.91331e-31	5.07811e-29
gene14339	AAEL011145	8379.04	-1.15381	0.156193	-7.38705	1.50121e-13	2.43242e-12
gene1434	AAEL012501	1561.1	0.556805	0.110649	5.03218	4.84937e-07	2.62771e-06
gene14340	AAEL011142	1086.25	1.55239	0.302565	5.13077	2.88557e-07	1.62557e-06
gene14341	AAEL011141	179.091	1.6136	0.355815	4.53492	5.76246e-06	2.54795e-05
gene14342	AAEL018212	7950.06	-0.858469	0.159427	-5.38471	7.25611e-08	4.60191e-07
gene14343	AAEL011137	8541.11	1.24593	0.163871	7.60315	2.89019e-14	5.14069e-13
gene14345	AAEL011140	6865.3	-0.609688	0.123443	-4.93903	7.85127e-07	4.10671e-06
gene14346	AAEL011136	3288.97	0.668501	0.0919979	7.26649	3.6896e-13	5.63432e-12
gene14348	AAEL015416	181.582	-3.69082	0.630392	-5.8548	4.77597e-09	3.66247e-08
gene1435	AAEL012500	5925.91	-0.994619	0.112011	-8.87965	6.70692e-19	2.38872e-17
gene14350	AAEL011906	9175.5	-1.11403	0.20363	-5.47083	4.47922e-08	2.93044e-07
gene14354	AAEL011904	1462.29	0.554172	0.121332	4.56741	4.93791e-06	2.21553e-05
gene14355	AAEL011912	2323.5	0.976304	0.154752	6.30882	2.81162e-10	2.67418e-09
gene14356	AAEL011908	545.997	-0.938407	0.283158	-3.31407	0.000919478	0.00254147
gene14357	AAEL011905	3236.86	-0.502919	0.159233	-3.15838	0.00158646	0.00417544
gene14359	AAEL013072	5604.04	-0.420883	0.0898962	-4.68188	2.84253e-06	1.33519e-05
gene1436	AAEL012498	306.068	1.1602	0.191309	6.06452	1.32347e-09	1.12025e-08
gene14360	AAEL013069	136230	1.51141	0.234757	6.4382	1.20895e-10	1.22313e-09
gene14365	AAEL013068	26957.2	-0.56936	0.132282	-4.30412	1.67648e-05	6.7537e-05
gene14368	AAEL014512	9199.73	0.506245	0.143136	3.53682	0.000404974	0.00121427
gene14369	AAEL014511	1560.39	-1.53163	0.279473	-5.48042	4.24306e-08	2.78571e-07
gene1437	AAEL012502	948.879	1.08198	0.199839	5.41427	6.15404e-08	3.94318e-07
gene14370	AAEL017261	2364.68	-3.08794	0.236295	-13.0682	5.00675e-39	1.26637e-36
gene14371	AAEL014331	4380.42	1.05467	0.213889	4.93095	8.18322e-07	4.26837e-06
gene14374	AAEL015575	2647.29	-1.06543	0.18367	-5.80081	6.59967e-09	4.96155e-08
gene14376	AAEL007502	583.551	-1.56667	0.183195	-8.55195	1.21026e-17	3.60494e-16
gene14378	AAEL007506	51082	-0.479976	0.137695	-3.48579	0.000490687	0.00144144
gene14384	AAEL011332	4099.58	0.72707	0.234474	3.10086	0.00192962	0.00498713
gene14385	AAEL011336	82.7007	5.18247	1.07682	4.81274	1.48874e-06	7.39564e-06
gene14387	AAEL015398	378.55	-0.922526	0.243164	-3.79385	0.000148329	0.000491344
gene14390	AAEL005379	2014.8	-0.879185	0.294312	-2.98725	0.00281498	0.00701068
gene14391	AAEL005387	548.973	-2.19339	0.41796	-5.24784	1.53895e-07	9.17893e-07
gene14395	AAEL005386	1698.58	0.815186	0.221117	3.68667	0.000227211	0.000720792
gene14396	AAEL005378	25162.7	-0.56638	0.178724	-3.16902	0.00152956	0.0040378
gene14398	AAEL005394	27.446	2.19555	0.618084	3.55219	0.000382039	0.00115198
gene14399	AAEL005393	649.18	-2.04711	0.314249	-6.51427	7.30434e-11	7.68165e-10
gene144	AAEL002987	12533	-0.859403	0.107358	-8.00498	1.19483e-15	2.60679e-14
gene14400	AAEL005388	1502.51	-1.36511	0.213838	-6.38385	1.72685e-10	1.71114e-09
gene14401	AAEL005396	6239.68	-0.504103	0.0962562	-5.2371	1.63122e-07	9.65595e-07
gene14402	AAEL005376	431.13	1.23968	0.222482	5.57203	2.51786e-08	1.71885e-07
gene14408	AAEL005390	2499.19	-0.70131	0.136885	-5.12335	3.00151e-07	1.68453e-06
gene14409	AAEL005389	1682.49	-0.602664	0.140942	-4.27596	1.9032e-05	7.59802e-05
gene1441	AAEL005645	5171.82	-1.13938	0.182974	-6.22699	4.75474e-10	4.3504e-09
gene14410	AAEL007837	936.97	-1.46118	0.187561	-7.79044	6.67741e-15	1.30599e-13
gene14411	AAEL018031	2316.23	1.75902	0.133557	13.1706	1.29634e-39	3.45451e-37
gene14412	AAEL007839	862.643	0.772944	0.2588	2.98665	0.00282054	0.00702335
gene14413	AAEL007838	8374.92	-2.05844	0.210298	-9.78822	1.265e-22	6.76614e-21
gene14415	AAEL007828	2688.87	-1.08933	0.237815	-4.58057	4.637e-06	2.09487e-05
gene14416	AAEL007830	2465	-0.789845	0.150161	-5.25998	1.4407e-07	8.65176e-07
gene1442	AAEL005660	1312.52	-1.2411	0.218287	-5.68562	1.30337e-08	9.3063e-08
gene14423	RU168	1188.71	0.440231	0.138964	3.16795	0.00153516	0.00405113
gene14425	AAEL015236	298.464	1.22111	0.182632	6.68617	2.29081e-11	2.60562e-10
gene1443	AAEL005646	5266.1	-0.324452	0.111816	-2.90166	0.0037119	0.00898793
gene14433	AAEL014317	2660.83	-0.94923	0.263837	-3.59779	0.000320932	0.000982816
gene14434	AAEL014318	175203	0.836186	0.197539	4.23302	2.30573e-05	9.03107e-05
gene14435	AAEL014315	1889.98	3.0697	0.930668	3.29838	0.00097245	0.002675
gene14438	AAEL009590	907.592	1.68658	0.412124	4.0924	4.2693e-05	0.000158209
gene14439	AAEL009588	2778.84	-0.824427	0.233506	-3.53064	0.000414549	0.001239
gene14443	AAEL009591	5.38613	3.27602	0.981301	3.33845	0.00084247	0.00234731
gene14446	AAEL006713	2817.35	0.973612	0.117848	8.26159	1.4374e-16	3.56911e-15
gene14451	AAEL017321	726.518	-1.27839	0.306389	-4.17245	3.01344e-05	0.000115071
gene14452	AAEL006710	1054.26	-1.49803	0.35699	-4.19627	2.71352e-05	0.0001045
gene14453	AAEL006715	2227.57	-0.772292	0.172086	-4.48783	7.19538e-06	3.11821e-05
gene14456	AAEL006711	11433.6	-1.15217	0.305105	-3.77632	0.000159164	0.000523751
gene14459	AAEL008825	20.3243	1.59953	0.470538	3.39937	0.000675416	0.00192572
gene1446	AAEL005643	2936.99	-1.78288	0.303636	-5.87178	4.31128e-09	3.3422e-08
gene14466	AAEL014854	134.798	-1.50722	0.355488	-4.23987	2.23649e-05	8.78756e-05
gene14467	AAEL015555	2.79659	5.39928	1.40294	3.84856	0.000118815	0.000402151
gene14468	AAEL013733	1302.75	1.09006	0.216019	5.04611	4.50892e-07	2.46111e-06
gene1447	AAEL005648	3636	-1.02692	0.178874	-5.74105	9.40935e-09	6.91363e-08
gene14472	RU170	72.4186	-1.79729	0.496139	-3.62255	0.000291716	0.000903358
gene14473	AAEL008687	9267.17	0.374921	0.111433	3.36453	0.000766731	0.00215872
gene14478	AAEL008697	1376.97	-1.91005	0.56222	-3.39734	0.000680451	0.00193934
gene14480	AAEL008688	4502.98	-0.937503	0.184167	-5.09051	3.57105e-07	1.98181e-06
gene14481	AAEL008691	295.624	-1.02808	0.22614	-4.54622	5.46189e-06	2.42727e-05
gene1449	AAEL005651	26981.8	-0.899	0.20392	-4.40859	1.04045e-05	4.36017e-05
gene14492	AAEL005772	15044.8	4.37841	0.53722	8.15014	3.63501e-16	8.58311e-15
gene14494	AAEL005776	38557.5	3.05647	0.463271	6.59759	4.179e-11	4.51907e-10
gene14495	AAEL005782	299.742	1.25323	0.264507	4.738	2.1584e-06	1.04239e-05
gene14501	AAEL005770	546.123	-1.40759	0.272428	-5.16685	2.38075e-07	1.3607e-06
gene14506	AAEL005783	87.4084	-1.34955	0.294892	-4.57641	4.73027e-06	2.13198e-05
gene1451	AAEL005662	13570.2	-0.46807	0.127461	-3.67225	0.000240424	0.000758371
gene14511	AAEL005779	7201.12	1.94624	0.400898	4.85469	1.20574e-06	6.10978e-06
gene14514	AAEL015534	55.2789	-2.09423	0.382207	-5.47931	4.26982e-08	2.80081e-07
gene14515	AAEL014457	21158.6	-1.07495	0.138388	-7.7677	7.99237e-15	1.54495e-13
gene14516	AAEL014694	3338.15	0.559097	0.131479	4.25237	2.11517e-05	8.35931e-05
gene14517	AAEL014695	6477.76	-0.197417	0.0687322	-2.87227	0.00407537	0.00976146
gene14518	AAEL006295	46.3413	2.48542	0.646881	3.84217	0.000121952	0.00041146
gene14519	AAEL006302	59.2127	1.76491	0.560302	3.14992	0.00163318	0.00428254
gene14523	AAEL006298	516.092	-0.566306	0.169542	-3.34021	0.000837152	0.00233423
gene14527	AAEL006303	4582.21	1.10924	0.156249	7.09918	1.25497e-12	1.76846e-11
gene14528	AAEL006291	3843.34	-0.624073	0.0822419	-7.58826	3.24242e-14	5.70597e-13
gene14530	AAEL006285	1484.13	0.383787	0.131414	2.92045	0.00349527	0.00852166
gene14534	AAEL006289	4508.92	0.422332	0.129903	3.25112	0.0011495	0.00311041
gene14537	AAEL006294	893.766	0.526456	0.0955381	5.51044	3.57947e-08	2.37618e-07
gene14541	AAEL012189	103.495	8.77329	1.03688	8.46126	2.64514e-17	7.49022e-16
gene14543	AAEL012191	1.28489	4.66898	1.45804	3.20222	0.00136372	0.00363926
gene14545	AAEL000549	1380.22	2.26884	0.369394	6.14205	8.1461e-10	7.21022e-09
gene14551	AAEL000529	10198.7	1.67698	0.265501	6.31628	2.67934e-10	2.56142e-09
gene14554	AAEL000559	3318.41	0.287316	0.0727687	3.94835	7.86923e-05	0.000275728
gene14556	AAEL000551	17328.1	-1.45157	0.279072	-5.20144	1.97749e-07	1.15139e-06
gene1456	AAEL005661	346.833	1.91465	0.486084	3.93893	8.18461e-05	0.000285571
gene14560	AAEL018330	18339.2	-1.39848	0.0839484	-16.6588	2.61381e-62	2.78614e-59
gene14561	AAEL000536	1608.74	1.40704	0.24195	5.81545	6.04721e-09	4.56001e-08
gene14563	AAEL000545	4440.47	-0.680096	0.140854	-4.82837	1.37657e-06	6.90044e-06
gene14567	AAEL000558	19746.9	1.19744	0.18024	6.64359	3.06126e-11	3.40158e-10
[truncated: 4,251 more rows]

## Sheet: sex_dimorphism_brain
Internal gene ID	Vectorbase or RU ID	baseMean	log2FoldChange (Female/Male)	lfcSE	stat	pvalue	padj
gene10	AAEL009960	316.777	-1.01601	0.283464	-3.58427	0.000338021	0.00192428
gene10002	AAEL009669	368.421	2.33352	0.440865	5.29305	1.20294e-07	2.2466e-06
gene10003	AAEL009667	576.075	2.47149	0.55029	4.49125	7.08058e-06	7.56917e-05
gene10004	AAEL009670	172.269	-3.93442	0.852464	-4.61535	3.9244e-06	4.5747e-05
gene10010	AAEL009726	564.323	1.69052	0.285628	5.91863	3.24642e-09	9.41064e-08
gene10011	AAEL009729	7.42578	2.54311	0.758012	3.35498	0.000793717	0.00384911
gene10013	AAEL009727	595.757	0.5873	0.179511	3.27167	0.00106916	0.00488945
gene10015	AAEL009721	1792.08	0.953346	0.304393	3.13196	0.00173643	0.00733211
gene10017	AAEL009722	831.668	2.45316	0.390554	6.28123	3.35898e-10	1.24887e-08
gene10018	AAEL009728	546.589	0.62183	0.174936	3.55462	0.00037852	0.00210916
gene1002	AAEL006723	2631.73	-0.624698	0.168045	-3.71745	0.000201247	0.00125668
gene10025	AAEL002093	1263.04	0.952003	0.277071	3.43595	0.000590482	0.00302497
gene10026	AAEL002114	4014.23	-0.371616	0.093946	-3.95564	7.63311e-05	0.000559169
gene10030	AAEL002091	8153.9	-0.833214	0.106033	-7.85809	3.90039e-15	4.25292e-13
gene10031	AAEL002119	7313.6	-0.769302	0.234943	-3.27442	0.0010588	0.00484612
gene10040	AAEL002102	4329.5	-0.455763	0.139308	-3.27163	0.0010693	0.00488945
gene10058	AAEL002123	4532.78	-0.576737	0.134885	-4.27577	1.90474e-05	0.000175095
gene10059	AAEL002097	2321.45	-0.362516	0.0997092	-3.63573	0.000277195	0.00164197
gene10062	AAEL002092	314.611	4.21179	1.21424	3.46868	0.00052303	0.00273175
gene10064	AAEL002089	3303.08	-0.549436	0.152074	-3.61295	0.000302731	0.00176158
gene10069	AAEL014763	1703.21	0.555666	0.0889135	6.24951	4.11737e-10	1.49651e-08
gene10070	AAEL014762	12973.8	0.633855	0.161789	3.91779	8.9363e-05	0.000637504
gene10071	AAEL014761	703.536	1.03858	0.28148	3.68971	0.000224509	0.00137588
gene10077	AAEL006360	4077.45	2.06264	0.516854	3.99077	6.58591e-05	0.000496306
gene10080	AAEL006347	1227.42	5.6322	0.847135	6.64853	2.96026e-11	1.48062e-09
gene10082	AAEL006330	23042.4	-0.411817	0.131413	-3.13376	0.0017258	0.00729592
gene10085	AAEL006333	31.2308	5.85554	1.58943	3.68406	0.000229546	0.00140225
gene10100	AAEL006350	1111.81	-2.17569	0.660928	-3.29187	0.000995243	0.00462797
gene10116	AAEL006790	3943.6	-0.84545	0.147311	-5.73923	9.51064e-09	2.4601e-07
gene10129	AAEL006795	562.548	1.34701	0.390756	3.4472	0.000566437	0.00292824
gene1013	AAEL006748	1628.49	0.334487	0.110615	3.02389	0.00249545	0.0099108
gene10131	AAEL006792	6798.61	-0.343064	0.106369	-3.22523	0.00125871	0.00559107
gene10135	AAEL006785	74163.1	2.11815	0.244537	8.66186	4.64133e-18	9.13762e-16
gene10139	AAEL018124	2565.05	-0.738538	0.193895	-3.80896	0.000139551	0.000929578
gene10144	AAEL018030	1309.33	0.868557	0.262773	3.30535	0.000948576	0.00444204
gene10146	AAEL007590	2.70512	5.32648	1.3353	3.98897	6.63622e-05	0.000499001
gene10147	AAEL007592	5.84713	4.64221	1.36177	3.40896	0.000652107	0.0032872
gene10148	AAEL007588	11.3534	-2.78364	0.837579	-3.32343	0.000889173	0.0042168
gene10150	AAEL007597	11860	2.06436	0.368398	5.60361	2.09932e-08	4.89439e-07
gene10152	AAEL007586	9619.99	0.451598	0.137512	3.28407	0.00102321	0.00472442
gene10155	AAEL007593	5499.18	1.21823	0.277866	4.38424	1.16394e-05	0.000115538
gene10161	AAEL007585	26.8188	4.43392	1.19737	3.70304	0.000213034	0.00131796
gene10163	AAEL009164	209.59	0.722902	0.2138	3.38121	0.000721662	0.00357427
gene10178	AAEL004524	7953.37	2.0239	0.27285	7.41764	1.19228e-13	9.60258e-12
gene10180	AAEL004518	2373.59	1.0292	0.200438	5.13478	2.8248e-07	4.71632e-06
gene10182	AAEL004530	538.198	0.706952	0.218971	3.22853	0.0012443	0.00554129
gene10194	AAEL004538	2243.13	0.976331	0.232731	4.19511	2.72739e-05	0.00023909
gene1021	AAEL006738	3609.19	-0.769885	0.193214	-3.98463	6.75867e-05	0.000506169
gene10213	AAEL015016	1168.01	-1.32676	0.266327	-4.98168	6.30345e-07	9.5563e-06
gene10221	AAEL003572	3803.16	-0.815179	0.177066	-4.60381	4.14837e-06	4.80418e-05
gene10227	AAEL003576	326.109	2.50533	0.558393	4.48667	7.23436e-06	7.70744e-05
gene1023	AAEL006719	468.942	-4.1968	0.915685	-4.58323	4.57843e-06	5.25074e-05
gene10242	AAEL012777	456.444	1.54751	0.416985	3.71119	0.000206288	0.00128251
gene10245	AAEL018249	1882.27	3.35463	0.953924	3.51666	0.000437009	0.00237341
gene10251	AAEL008770	4167.59	0.777988	0.204945	3.79608	0.000147004	0.000969652
gene10253	AAEL008773	10655.7	0.870405	0.189348	4.59686	4.28898e-06	4.95084e-05
gene10259	AAEL008774	445.942	-1.73149	0.430029	-4.02645	5.66256e-05	0.000437183
gene10273	AAEL014217	22422.8	0.645695	0.212752	3.03497	0.00240562	0.0096191
gene10276	AAEL014903	21815.6	0.869402	0.216805	4.01006	6.07027e-05	0.000464612
gene10277	AAEL014904	2348.96	0.43178	0.133058	3.24504	0.00117435	0.00529804
gene10278	AAEL015533	105.403	-1.58958	0.388355	-4.09312	4.25608e-05	0.000343565
gene10281	AAEL013021	4396.86	5.16067	0.591458	8.72534	2.65377e-18	5.37388e-16
gene10282	AAEL013019	1121.99	-0.673947	0.137823	-4.88994	1.00866e-06	1.4486e-05
gene10284	AAEL018252	564.101	-0.597434	0.16698	-3.57788	0.000346388	0.00196323
gene10286	AAEL013020	748.533	0.815367	0.26376	3.09132	0.00199271	0.00821361
gene10288	AAEL013014	946.431	-0.735543	0.148816	-4.94262	7.70804e-07	1.13814e-05
gene10289	AAEL013018	29108.1	4.29595	1.04973	4.09244	4.26862e-05	0.000344381
gene10292	AAEL010132	490.814	1.13336	0.355318	3.1897	0.00142419	0.00620973
gene10296	AAEL010130	1399	4.77932	0.955215	5.00339	5.63303e-07	8.70755e-06
gene1030	AAEL006743	2118.55	0.477569	0.145119	3.29088	0.000998731	0.00464012
gene10311	AAEL009325	12954.8	1.37514	0.269891	5.09516	3.48439e-07	5.71658e-06
gene10313	AAEL009326	8923.67	0.465884	0.131049	3.55503	0.000377939	0.00210751
gene10316	AAEL013656	15523.1	2.1789	0.248115	8.78181	1.60858e-18	3.59894e-16
gene10317	AAEL018263	1344.97	-1.89381	0.605751	-3.12638	0.00176972	0.00744827
gene10322	AAEL013662	757.807	-1.09905	0.336076	-3.27024	0.00107458	0.00491042
gene10323	AAEL015058	2442.04	1.42429	0.341848	4.16644	3.09395e-05	0.000264357
gene10328	AAEL003107	29.5186	3.31297	0.980653	3.37833	0.000729277	0.00360443
gene10329	AAEL003100	23.688	3.10458	0.819917	3.78646	0.000152811	0.00100189
gene10330	AAEL003104	46308.6	1.88219	0.283112	6.64823	2.96647e-11	1.48062e-09
gene10334	AAEL003103	49773.4	-0.525501	0.113786	-4.61835	3.86812e-06	4.53145e-05
gene10335	AAEL003097	9359.34	-1.06615	0.23098	-4.61576	3.91665e-06	4.57319e-05
gene10346	AAEL017378	980.041	1.35338	0.253519	5.33839	9.3773e-08	1.79142e-06
gene10349	AAEL004279	967.7	1.24186	0.179437	6.92086	4.48898e-12	2.62939e-10
gene10352	AAEL004274	7066.77	-0.29318	0.0785217	-3.73374	0.000188657	0.00119172
gene10353	AAEL004299	1832.21	0.982865	0.319383	3.07739	0.00208821	0.00852301
gene10361	AAEL004287	4054.65	-0.305904	0.0821257	-3.72483	0.000195446	0.00122749
gene10365	AAEL004300	6291.99	-0.323306	0.077909	-4.14979	3.32786e-05	0.000280455
gene10367	AAEL004301	311120	6.48485	0.645241	10.0503	9.16089e-24	5.19422e-21
gene10372	AAEL004271	788.311	1.10286	0.232844	4.73647	2.17468e-06	2.77713e-05
gene10375	AAEL004289	2570.57	0.848662	0.180971	4.6895	2.73877e-06	3.35831e-05
gene10379	AAEL015239	2607.99	0.805334	0.200723	4.01217	6.01631e-05	0.000461479
gene10399	AAEL006224	4657.93	0.777014	0.168363	4.61512	3.92873e-06	4.57598e-05
gene10406	AAEL006215	2.98987	-3.01883	0.943288	-3.20032	0.00137274	0.00601501
gene10416	AAEL001385	5407.68	-0.66673	0.164383	-4.05595	4.99314e-05	0.000393429
gene10419	AAEL001372	8986.64	-0.348564	0.0987892	-3.52837	0.000418135	0.00228844
gene10420	AAEL001388	1992.91	0.689657	0.0896223	7.69514	1.41334e-14	1.42086e-12
gene10423	AAEL001381	3769.21	-0.557183	0.0957839	-5.81709	5.98827e-09	1.62925e-07
gene1043	AAEL011953	11462.2	-0.614713	0.121174	-5.07299	3.91604e-07	6.33675e-06
gene10431	AAEL001387	2923.03	-0.679795	0.13931	-4.87972	1.06235e-06	1.51345e-05
gene10438	AAEL001359	1363.34	-0.634346	0.193982	-3.27012	0.00107501	0.00491082
gene10453	AAEL018168	4238.07	-0.427387	0.120218	-3.55509	0.000377844	0.00210751
gene10456	AAEL009047	7829.43	-0.728538	0.122455	-5.94943	2.69086e-09	7.95403e-08
gene10457	AAEL009045	217.209	1.52737	0.407314	3.74987	0.000176929	0.0011287
gene10461	AAEL014570	577.416	3.01133	0.769377	3.91398	9.07859e-05	0.000645705
gene10467	AAEL014489	6063.34	-0.904642	0.281677	-3.21163	0.00131985	0.00581382
gene10469	AAEL014490	20594.3	-0.788709	0.245492	-3.21278	0.00131459	0.00579606
gene10488	AAEL001614	307.356	0.537834	0.170676	3.1512	0.00162602	0.0069278
gene10494	AAEL001626	2819.14	1.01517	0.334331	3.03641	0.0023941	0.00958017
gene10496	AAEL001625	834.152	1.11987	0.297093	3.76943	0.000163623	0.00105688
gene10498	AAEL001615	1534.47	-0.523316	0.120028	-4.35995	1.30093e-05	0.000126914
gene10499	AAEL001604	5489.54	-0.731613	0.157039	-4.65879	3.18072e-06	3.82091e-05
gene10508	AAEL001607	786.368	0.945349	0.232709	4.06237	4.85774e-05	0.000385546
gene10512	AAEL001622	3080.93	-0.624217	0.186705	-3.34332	0.000827814	0.00397771
gene10514	AAEL001605	14938	-0.616686	0.173078	-3.56305	0.000366566	0.0020515
gene10517	AAEL013880	11272.7	1.39921	0.266361	5.25304	1.49608e-07	2.71884e-06
gene10518	AAEL013877	1641.04	0.782566	0.162916	4.80349	1.55924e-06	2.095e-05
gene10519	AAEL017558	7446.46	0.455086	0.135838	3.35021	0.000807509	0.00389998
gene10530	AAEL006617	784.773	2.05982	0.393535	5.23415	1.65749e-07	2.9778e-06
gene10531	AAEL006610	2622.55	0.758645	0.215086	3.52717	0.00042002	0.00229787
gene1054	AAEL010704	4949.33	-0.600195	0.129642	-4.62964	3.66302e-06	4.32333e-05
gene10542	AAEL006611	4833.18	0.654244	0.207714	3.14974	0.00163418	0.00696047
gene10544	AAEL006619	7834.87	-0.863058	0.199245	-4.33165	1.47994e-05	0.000141172
gene10545	AAEL006629	501.522	0.668959	0.156889	4.2639	2.00892e-05	0.000183719
gene10550	AAEL006600	6556.97	0.473401	0.146082	3.24066	0.00119254	0.00536375
gene10552	AAEL006622	1795.3	0.746289	0.200163	3.7284	0.000192701	0.00121186
gene10556	AAEL006614	2063.19	-0.737897	0.199947	-3.69047	0.000223841	0.00137507
gene1056	AAEL014326	252.246	1.00661	0.318987	3.15563	0.00160149	0.00684182
gene10562	AAEL015584	443.882	-1.12352	0.235022	-4.7805	1.74859e-06	2.30785e-05
gene10563	AAEL015583	86.808	-2.58333	0.384278	-6.72255	1.78567e-11	9.30586e-10
gene10567	AAEL010891	949.924	0.713729	0.159922	4.46298	8.08259e-06	8.41812e-05
gene10571	AAEL010898	8032.42	1.28262	0.199269	6.43661	1.22167e-10	5.15394e-09
gene10573	AAEL010889	673.651	0.916316	0.194603	4.70864	2.49379e-06	3.1161e-05
gene10574	AAEL010884	17409.6	4.35946	0.398271	10.946	6.94658e-28	5.79222e-25
gene10580	AAEL010892	7464.12	-0.40469	0.0861154	-4.69939	2.60945e-06	3.23153e-05
gene10581	AAEL014554	482.529	-0.619834	0.151342	-4.09559	4.21096e-05	0.000340504
gene10589	AAEL011502	2665.29	-0.509729	0.123215	-4.13689	3.52044e-05	0.000293542
gene10591	AAEL003252	3095.18	1.36233	0.291714	4.67009	3.01067e-06	3.64131e-05
gene10596	AAEL003276	3341.88	1.76793	0.328451	5.38261	7.34115e-08	1.4473e-06
gene10598	AAEL003227	2544.93	1.50327	0.242749	6.19269	5.9145e-10	2.04983e-08
gene10602	AAEL003229	11206.4	0.817124	0.17042	4.79477	1.62858e-06	2.17579e-05
gene10608	AAEL003251	3900.86	1.80985	0.335783	5.38994	7.04825e-08	1.40519e-06
gene1061	AAEL012772	8352.69	-4.46742	0.747995	-5.97252	2.33617e-09	7.0458e-08
gene10613	AAEL003210	6476.4	0.658657	0.137267	4.79835	1.59975e-06	2.14131e-05
gene10619	AAEL003277	3779.84	-0.464728	0.121838	-3.8143	0.000136567	0.000913564
gene10620	AAEL003261	929.643	-0.930087	0.300405	-3.09611	0.00196077	0.00810987
gene10625	AAEL003283	5984.27	1.40354	0.277895	5.05062	4.40374e-07	7.08548e-06
gene1063	AAEL012766	12087.5	4.25634	0.703896	6.04683	1.47725e-09	4.66371e-08
gene10635	AAEL017550	1958.56	0.925319	0.247581	3.73743	0.000185908	0.00117645
gene10641	AAEL003259	506.725	1.725	0.422544	4.08241	4.45713e-05	0.000356975
gene10649	AAEL003243	3595.74	1.32618	0.428347	3.09604	0.00196124	0.00810987
gene10654	AAEL003234	17499.5	1.38287	0.168618	8.20118	2.38041e-16	3.38281e-14
gene10659	AAEL003278	2583.62	1.08904	0.315433	3.45253	0.000555353	0.00287935
gene10669	AAEL012382	329.753	1.3978	0.255848	5.46342	4.67045e-08	9.93912e-07
gene1067	AAEL012761	3078.61	2.396	0.399321	6.0002	1.97079e-09	6.0337e-08
gene10670	AAEL012383	1020.52	1.11624	0.331245	3.36983	0.000752145	0.00368479
gene10676	AAEL012979	493.888	1.89899	0.44902	4.22919	2.34538e-05	0.000210017
gene10677	AAEL012977	188.43	1.59046	0.334503	4.75469	1.98748e-06	2.57518e-05
gene10679	AAEL004715	659.808	1.47964	0.459156	3.22252	0.0012707	0.00563231
gene10687	AAEL004716	25953.7	-0.334738	0.0952051	-3.51596	0.00043816	0.00237784
gene10691	AAEL004728	906.723	0.894865	0.261878	3.41711	0.0006329	0.00320635
gene10699	AAEL004709	16141.7	-0.437855	0.0985814	-4.44155	8.93111e-06	9.20716e-05
gene1070	AAEL012768	42.3108	2.89895	0.677817	4.27689	1.89524e-05	0.000174448
gene10701	AAEL004711	199.579	-1.4763	0.459116	-3.21552	0.00130208	0.00574986
gene10702	AAEL017425	1817.37	-1.19548	0.387731	-3.08328	0.00204734	0.00839731
gene10714	AAEL005959	1786.9	0.784932	0.248389	3.16009	0.00157723	0.0067524
gene10718	AAEL005957	320.62	0.89844	0.242997	3.69733	0.000217879	0.00134221
gene10727	AAEL005967	293.925	-2.20653	0.441493	-4.99789	5.79617e-07	8.92082e-06
gene10733	AAEL001643	1207.3	-1.42553	0.357736	-3.98488	6.75129e-05	0.000506079
gene10736	AAEL001664	5254.71	-0.536407	0.152264	-3.52287	0.000426899	0.00233011
gene10738	AAEL001655	2656.25	-0.403469	0.117806	-3.42486	0.000615106	0.00312625
gene10741	AAEL001671	563.899	0.876628	0.277471	3.15935	0.00158122	0.00676539
gene10766	AAEL001649	2124.28	0.757256	0.17314	4.37366	1.22181e-05	0.000120691
gene10769	AAEL001668	50537.5	0.792457	0.194433	4.07573	4.58698e-05	0.000366725
gene10770	AAEL001639	1791.08	0.935514	0.222948	4.19612	2.71531e-05	0.000238178
gene10779	AAEL010722	230.175	-0.914767	0.195728	-4.67368	2.95854e-06	3.58439e-05
gene10784	AAEL013721	119.989	4.92943	1.19786	4.1152	3.86837e-05	0.000317136
gene10787	AAEL013726	1378.16	1.23386	0.386121	3.19553	0.00139576	0.00610456
gene1080	AAEL017381	555.91	2.24197	0.538437	4.16385	3.12932e-05	0.000266576
gene10809	AAEL008889	10291.2	3.16743	0.75436	4.19883	2.68298e-05	0.000236072
gene1081	AAEL008103	125003	1.0908	0.182917	5.96335	2.47116e-09	7.40564e-08
gene10810	AAEL008882	17541.1	3.48139	0.389521	8.93759	3.97733e-19	1.12757e-16
gene10815	AAEL009806	1449.56	0.919647	0.260303	3.53299	0.000410885	0.00225836
gene10816	AAEL009805	1020.94	1.0883	0.322296	3.37671	0.000733572	0.00361259
gene10825	AAEL009795	4755.07	1.89758	0.298758	6.35156	2.13136e-10	8.43911e-09
gene1084	AAEL008099	4210.12	0.433341	0.118061	3.67047	0.000242107	0.00146286
gene10842	AAEL013269	1761.81	0.716238	0.171898	4.16665	3.09111e-05	0.000264273
gene10843	AAEL002916	3.89731	-3.92459	1.19653	-3.27996	0.00103822	0.00477661
gene10845	AAEL002904	16665.1	3.05548	0.544264	5.61396	1.97753e-08	4.61803e-07
gene10846	AAEL002886	28391	0.638069	0.169721	3.75951	0.000170244	0.00109244
gene10852	AAEL002906	9461.76	0.720542	0.189086	3.81066	0.000138596	0.000924082
gene10854	AAEL002898	205.259	1.42939	0.273341	5.22933	1.70121e-07	3.03712e-06
gene10856	AAEL002912	1737.71	0.862473	0.21667	3.98058	6.87482e-05	0.000512359
gene10857	AAEL002901	1393.74	1.11259	0.149175	7.45831	8.76392e-14	7.35081e-12
gene10879	AAEL002913	7841.9	0.774265	0.232158	3.33508	0.000852751	0.00406721
gene10883	AAEL017139	419.806	1.9208	0.480237	3.99969	6.34252e-05	0.000482022
gene10885	AAEL011451	112.865	3.26547	1.04034	3.13885	0.00169611	0.00718541
gene10899	AAEL011457	2393.72	1.47097	0.311614	4.72048	2.3529e-06	2.95677e-05
gene109	AAEL013517	2786.11	1.77967	0.451251	3.94386	8.01799e-05	0.000582846
gene10900	AAEL011447	106303	1.57067	0.195995	8.01386	1.11159e-15	1.37016e-13
gene10908	AAEL011452	1783.97	2.28498	0.318624	7.1714	7.42331e-13	5.34139e-11
gene10909	AAEL011448	4765.75	1.42344	0.38354	3.7113	0.000206194	0.00128249
gene10912	AAEL010258	13380.4	-0.573661	0.161082	-3.5613	0.000369022	0.00206346
gene10913	AAEL010248	454.382	3.84701	0.479971	8.01509	1.10057e-15	1.36847e-13
gene10915	AAEL010244	10234.6	-0.786278	0.254036	-3.09514	0.00196718	0.00812731
gene10918	AAEL010251	439.107	1.04967	0.278474	3.76937	0.000163657	0.00105688
gene10923	AAEL017054	6418.58	-0.31425	0.100453	-3.12831	0.00175812	0.00741045
gene10933	AAEL005981	10382.9	1.10848	0.268588	4.12708	3.67401e-05	0.000303491
gene10936	AAEL005980	506.912	1.46741	0.293178	5.00518	5.58106e-07	8.66501e-06
gene10939	AAEL005988	897.99	1.44126	0.340723	4.23001	2.33678e-05	0.00020938
gene10943	AAEL005975	4267.3	-0.595424	0.108054	-5.51042	3.57988e-08	7.85524e-07
gene10944	AAEL015384	402.481	-1.29654	0.192372	-6.7398	1.5861e-11	8.42058e-10
gene10946	AAEL010801	18222.5	0.893487	0.167893	5.32176	1.02769e-07	1.94234e-06
gene10951	AAEL010805	644.636	-0.775907	0.183093	-4.23777	2.25748e-05	0.000203044
gene10955	AAEL010800	4175.57	0.394321	0.127616	3.08991	0.00200219	0.00825032
gene10957	AAEL010806	108.113	2.31262	0.537427	4.30314	1.68392e-05	0.000157763
gene10960	AAEL009477	1335.93	-1.56077	0.289685	-5.38784	7.13101e-08	1.412e-06
gene10962	AAEL009478	34.8935	4.12514	0.585418	7.04648	1.83504e-12	1.20985e-10
gene10968	AAEL009489	1031.09	-2.60203	0.520085	-5.00309	5.64198e-07	8.71188e-06
gene10969	AAEL009475	3376.23	1.2904	0.237904	5.42405	5.82649e-08	1.20044e-06
gene1097	AAEL017220	86.8208	-4.67665	0.507954	-9.20684	3.3587e-20	1.19024e-17
gene10973	AAEL009474	840.526	2.32649	0.70268	3.31088	0.00093002	0.00436524
gene10974	AAEL009481	3278.31	0.661163	0.197342	3.35033	0.00080714	0.00389952
gene10979	AAEL017115	148.335	-2.86834	0.647446	-4.43023	9.41331e-06	9.65511e-05
gene10982	AAEL014522	1125.47	-1.26276	0.266346	-4.74106	2.12606e-06	2.72485e-05
gene10985	AAEL010997	1896.72	2.83629	0.510546	5.5554	2.7698e-08	6.24195e-07
gene10993	AAEL011004	5430.02	1.01343	0.201442	5.03087	4.88252e-07	7.77637e-06
gene10995	AAEL010996	4043.23	1.26102	0.317537	3.97124	7.14983e-05	0.000530067
gene10996	AAEL013221	127138	1.1302	0.156955	7.20081	5.9856e-13	4.44219e-11
gene11	AAEL009964	12221.6	0.749594	0.163191	4.59335	4.36185e-06	5.02269e-05
gene110	AAEL013515	528.764	3.37628	0.714799	4.72339	2.31945e-06	2.92408e-05
gene11002	AAEL013222	122.668	1.54952	0.396432	3.90867	9.28072e-05	0.000657442
gene11003	AAEL013218	649.94	-1.67941	0.438217	-3.83237	0.000126914	0.00085708
gene11005	AAEL017268	119.63	3.30598	0.484565	6.82258	8.94199e-12	5.00999e-10
gene11006	AAEL005547	4510	-0.726479	0.233947	-3.10531	0.00190077	0.0079111
gene11008	AAEL005535	305.706	1.50908	0.315886	4.77729	1.77677e-06	2.33851e-05
gene11019	AAEL005538	7242.24	0.60397	0.156454	3.86036	0.00011322	0.000776815
gene11024	AAEL005553	827.455	1.35879	0.352887	3.8505	0.000117876	0.000804475
gene11028	AAEL005536	953.078	1.45794	0.419615	3.47447	0.000511858	0.00268328
gene1103	AAEL007137	4543.44	-0.383481	0.1119	-3.42698	0.000610327	0.00311089
gene11030	AAEL005552	2152.07	0.701215	0.161172	4.35072	1.35693e-05	0.000131833
gene11032	AAEL007197	7480.53	0.70741	0.198487	3.56401	0.000365238	0.00204796
gene11034	AAEL007189	8473.41	-1.07536	0.17921	-6.00057	1.96631e-09	6.03301e-08
gene11041	AAEL008848	38251.5	0.734491	0.216989	3.38492	0.000711983	0.00353374
gene1105	AAEL007136	2726.06	0.914586	0.131302	6.96553	3.27179e-12	2.05211e-10
gene1106	AAEL007135	29676.9	0.676884	0.170895	3.96082	7.46927e-05	0.000549439
gene1107	AAEL007139	83.0818	1.67865	0.541706	3.09883	0.00194288	0.00804098
gene11071	AAEL013883	1282.26	-0.563495	0.152263	-3.70081	0.000214912	0.00132682
gene11072	AAEL013884	996.72	1.69442	0.302629	5.599	2.15592e-08	5.01148e-07
gene11076	AAEL009581	993.27	0.916175	0.213834	4.28451	1.83142e-05	0.000169676
gene11078	AAEL009583	55884.8	2.16275	0.356112	6.07323	1.25365e-09	4.04299e-08
gene11083	AAEL009251	217.201	2.38371	0.662603	3.59749	0.000321299	0.00184329
gene11085	AAEL009250	246.318	1.30381	0.351369	3.71065	0.00020673	0.0012847
gene11094	AAEL009647	2641.1	0.922408	0.132733	6.94936	3.66946e-12	2.25171e-10
gene11097	AAEL009653	44853.3	2.52085	0.312267	8.07276	6.87275e-16	8.77669e-14
gene11099	AAEL009655	83.4675	-2.23503	0.425727	-5.24992	1.52166e-07	2.75826e-06
gene1110	AAEL007141	1357.34	-0.519777	0.162316	-3.20226	0.00136354	0.00598058
gene11100	AAEL017994	1084.73	1.78291	0.281466	6.33436	2.38329e-10	9.25564e-09
gene11102	AAEL009649	3899.93	0.596794	0.10032	5.94893	2.69904e-09	7.95403e-08
gene11106	AAEL009648	6351.21	0.741103	0.209999	3.52907	0.000417015	0.00228408
gene11107	AAEL009651	10438.6	0.998346	0.237841	4.19753	2.69843e-05	0.000237056
gene11118	AAEL013744	8038.38	1.25719	0.220449	5.70284	1.17826e-08	2.94047e-07
gene11122	AAEL013547	1131.45	-0.457344	0.123941	-3.69002	0.000224235	0.00137581
gene11125	AAEL013553	2180.26	-0.730182	0.175455	-4.16165	3.15953e-05	0.000268826
gene11129	AAEL013550	1432.47	-0.883669	0.215479	-4.10095	4.11465e-05	0.000333668
gene11137	AAEL013559	160476	2.26591	0.288036	7.86675	3.63971e-15	4.0307e-13
gene11139	AAEL014140	429.321	1.11528	0.331846	3.36084	0.000777056	0.00378644
gene11140	AAEL014137	12435.2	1.3901	0.361174	3.84883	0.000118683	0.0008092
gene11141	AAEL014141	1823.43	-1.10278	0.292448	-3.77088	0.000162676	0.00105246
gene11142	AAEL014139	821.714	2.01661	0.260349	7.7458	9.49809e-15	9.686e-13
gene11147	AAEL007907	3113.45	-1.2076	0.39757	-3.03745	0.00238588	0.00955361
gene11151	AAEL007900	1012.72	-0.778111	0.199179	-3.90658	9.36101e-05	0.000662429
gene11158	AAEL007897	1138.37	-0.802792	0.243519	-3.29664	0.000978498	0.00455807
gene11168	AAEL007904	2105.13	0.850732	0.192338	4.42312	9.72861e-06	9.93537e-05
gene1117	AAEL006829	27604	1.16276	0.258903	4.49109	7.08608e-06	7.56935e-05
gene11174	AAEL012337	19117.3	0.609491	0.179336	3.39861	0.000677303	0.0033951
gene11178	AAEL012315	1390.96	-0.994551	0.152176	-6.53551	6.33916e-11	2.84359e-09
gene11179	AAEL012311	53316.1	1.14656	0.241335	4.7509	2.02515e-06	2.60967e-05
gene11180	AAEL012318	755.004	1.48062	0.238851	6.19895	5.68412e-10	1.98454e-08
gene11183	AAEL012316	92.8826	4.53356	1.03391	4.38485	1.16068e-05	0.000115369
gene11185	AAEL012309	2214.55	-1.61631	0.51774	-3.12185	0.0017972	0.00753709
gene11189	AAEL012314	403.137	1.50939	0.399814	3.77522	0.000159866	0.00103832
gene1119	AAEL006821	15.6256	3.27212	0.867912	3.7701	0.00016318	0.00105524
gene11190	AAEL012317	5534.44	1.67862	0.239923	6.99647	2.62495e-12	1.67607e-10
gene11192	AAEL013491	11261.5	1.83802	0.257469	7.13879	9.41551e-13	6.64005e-11
gene11196	AAEL013490	5341.28	0.617757	0.145526	4.24499	2.18601e-05	0.000197619
gene11197	AAEL013487	3277.17	1.36726	0.37536	3.64254	0.000269962	0.00160651
gene11198	AAEL013489	773.788	0.894442	0.25333	3.53074	0.000414403	0.00227504
gene11199	AAEL013483	3926.73	1.29711	0.233965	5.54402	2.95612e-08	6.6093e-07
gene11202	AAEL007924	11.6915	3.70731	1.05343	3.51928	0.000432722	0.00235736
gene11207	AAEL007921	750.747	-0.603059	0.138303	-4.36041	1.29816e-05	0.00012683
gene1121	AAEL006830	2291.94	2.29667	0.518384	4.43044	9.40416e-06	9.65271e-05
gene11211	AAEL007920	3484.71	1.30758	0.158394	8.25523	1.51604e-16	2.28616e-14
gene11212	AAEL007923	7880.41	-0.401154	0.132637	-3.02444	0.00249091	0.00989594
gene11216	AAEL012013	735.279	-0.924009	0.245387	-3.76552	0.000166201	0.00107038
gene11218	AAEL012014	10723.4	1.42038	0.422438	3.36234	0.000772847	0.00377112
gene1122	AAEL006828	230.964	1.78516	0.511832	3.48778	0.000487051	0.00258287
gene11220	AAEL012021	6345.22	1.00406	0.325818	3.08167	0.00205845	0.0084196
gene11224	AAEL012020	865.41	-0.659793	0.172606	-3.82255	0.000132081	0.000888163
gene11226	AAEL014838	6108.7	1.87405	0.27833	6.7332	1.65968e-11	8.77834e-10
gene11229	AAEL015107	584.757	1.03337	0.179883	5.74464	9.21163e-09	2.39587e-07
gene11234	AAEL009367	7945.43	-0.430715	0.111347	-3.86823	0.000109626	0.000755814
gene11235	AAEL009371	7014.3	0.433378	0.122248	3.54507	0.000392513	0.00216917
gene11248	AAEL002444	1143.36	-0.555546	0.127069	-4.37202	1.23104e-05	0.000121434
gene11257	AAEL002443	386.482	-1.07258	0.276444	-3.8799	0.000104499	0.000725762
gene11258	AAEL002451	1195.23	1.26311	0.390244	3.23671	0.00120918	0.0054155
gene11264	AAEL002449	218.324	3.65609	0.718056	5.09165	3.54954e-07	5.81674e-06
gene11268	AAEL002457	4093.92	0.862169	0.271073	3.18057	0.00146984	0.00636377
gene11273	AAEL002446	3873.3	-1.02293	0.156115	-6.55242	5.66109e-11	2.59696e-09
gene11275	AAEL015246	1009.93	1.41238	0.392085	3.60223	0.000315504	0.00182096
gene11284	AAEL011723	2771.76	-0.655854	0.159827	-4.10352	4.06905e-05	0.000330538
gene11288	AAEL014519	868.189	0.969209	0.212216	4.56709	4.94544e-06	5.59918e-05
gene11291	AAEL014707	1707.44	0.970702	0.221313	4.38609	1.15404e-05	0.000114828
gene11295	AAEL003367	4398.2	-0.615104	0.164921	-3.7297	0.000191711	0.00120778
gene11309	AAEL003385	5216.69	0.540408	0.125482	4.30668	1.65725e-05	0.000155676
gene1131	AAEL006827	192.99	1.91066	0.432478	4.41792	9.96549e-06	0.000101262
gene11310	AAEL003393	55911.7	1.11767	0.237836	4.69932	2.6103e-06	3.23153e-05
gene11315	AAEL003391	3467.19	1.24667	0.395454	3.1525	0.0016188	0.00690373
gene11318	AAEL003396	78937.8	1.10617	0.219316	5.04373	4.56532e-07	7.30399e-06
gene11321	AAEL003373	1990.51	0.736359	0.234847	3.13548	0.00171571	0.00725761
gene11322	AAEL003397	1625.76	0.59401	0.134352	4.42128	9.81172e-06	0.00010013
gene11330	AAEL003365	1023.86	0.810481	0.183015	4.42849	9.48955e-06	9.72627e-05
gene11331	AAEL003401	614.498	0.918577	0.192104	4.78166	1.73849e-06	2.29851e-05
gene11333	AAEL003363	2945.85	0.817387	0.156413	5.22583	1.73372e-07	3.0835e-06
gene11343	AAEL012876	770.573	-0.734813	0.165832	-4.43107	9.37662e-06	9.63142e-05
gene11350	AAEL011249	1905.14	0.823404	0.215035	3.82916	0.00012858	0.000867088
gene11351	AAEL011250	1099.38	0.553966	0.156177	3.54705	0.000389565	0.00215661
gene11353	AAEL011251	2502.71	0.902899	0.178988	5.04447	4.54774e-07	7.2841e-06
gene11357	AAEL011255	13865.2	0.511039	0.147027	3.47581	0.000509318	0.00267491
gene1136	AAEL006511	65311.9	1.08234	0.144004	7.51602	5.6467e-14	5.00262e-12
gene11372	AAEL012140	1445.45	-0.843145	0.160551	-5.25157	1.5081e-07	2.73718e-06
gene11379	AAEL001048	2564.75	0.715	0.136565	5.23559	1.64455e-07	2.9583e-06
gene11382	AAEL001050	1242.27	2.41635	0.447	5.4057	6.45564e-08	1.31216e-06
gene11390	AAEL001020	3418.88	0.833904	0.199003	4.1904	2.78458e-05	0.00024305
gene11396	AAEL001014	1723.4	0.477326	0.122133	3.90825	9.29662e-05	0.00065824
gene11404	AAEL001041	5484.6	1.01735	0.241708	4.209	2.56503e-05	0.000227505
gene11405	RU140	146.39	1.99618	0.59899	3.33258	0.000860456	0.00409837
gene11411	AAEL001017	4343.77	1.14193	0.281397	4.05807	4.94789e-05	0.000391386
gene11412	AAEL001052	3893.4	0.504537	0.149366	3.37786	0.000730514	0.00360673
gene11414	AAEL001047	6036.48	0.835599	0.189046	4.42008	9.86658e-06	0.000100545
gene11418	AAEL013574	11030.2	0.878699	0.238167	3.68942	0.000224768	0.00137688
gene11426	AAEL015004	257.751	1.42087	0.279407	5.0853	3.67051e-07	5.98039e-06
gene11429	AAEL015007	2134.08	0.703524	0.179128	3.92749	8.58382e-05	0.000616391
gene1143	AAEL006518	2239.19	0.529567	0.131834	4.01693	5.89602e-05	0.000452987
gene11430	AAEL015006	1782.43	4.06357	0.385292	10.5467	5.25983e-26	3.92411e-23
gene11436	AAEL013571	18449	0.505889	0.133704	3.78366	0.000154538	0.00101041
gene11445	AAEL012223	60.0617	3.88729	0.642843	6.04703	1.47539e-09	4.66371e-08
gene11446	AAEL012226	2762.97	-0.299324	0.0953842	-3.13809	0.00170054	0.007202
gene11449	AAEL012229	1194.63	-0.732298	0.129982	-5.63385	1.76227e-08	4.17729e-07
gene1145	AAEL006509	9001.42	1.5201	0.281613	5.39784	6.74472e-08	1.35805e-06
gene11450	AAEL012224	123.983	3.83474	0.419186	9.14806	5.79668e-20	1.86745e-17
gene11452	AAEL011080	794.968	-0.556156	0.180879	-3.07474	0.00210687	0.00858681
gene11454	AAEL011078	18442.8	0.878588	0.279515	3.14326	0.0016708	0.0070909
gene11458	AAEL011070	18810	1.30933	0.262221	4.99323	5.93782e-07	9.10916e-06
gene11463	AAEL012333	8.14258	3.11518	0.785444	3.96614	7.30451e-05	0.000538583
gene11465	AAEL012334	1289.82	1.30467	0.262896	4.96268	6.95256e-07	1.04178e-05
gene11479	AAEL005206	4924.28	-1.02218	0.227255	-4.49794	6.86156e-06	7.37397e-05
gene11489	AAEL005196	3161.64	-1.03468	0.308323	-3.35583	0.000791276	0.00384253
gene11490	AAEL005202	845.623	-1.06945	0.285632	-3.74413	0.000181018	0.00115013
gene11494	AAEL005194	570.075	1.72392	0.372984	4.62197	3.80107e-06	4.47138e-05
gene11496	AAEL005211	13201.5	-0.679356	0.195818	-3.46931	0.000521787	0.00272827
gene115	AAEL002988	14671.8	-0.767775	0.137423	-5.58693	2.31115e-08	5.31827e-07
gene11509	AAEL005179	3264.99	1.20156	0.275141	4.36706	1.2593e-05	0.000123534
gene11514	AAEL014289	195.723	-0.726024	0.197561	-3.67494	0.000237905	0.00144548
gene11527	AAEL000575	1578.85	2.40935	0.263279	9.15131	5.62487e-20	1.85425e-17
gene11528	AAEL000573	37.3507	2.66911	0.782074	3.41286	0.000642857	0.00324475
gene11529	AAEL000589	6473.13	0.821901	0.181068	4.53918	5.64746e-06	6.23319e-05
gene11530	AAEL000578	445.697	-1.13994	0.311645	-3.65782	0.00025437	0.00152719
gene11531	AAEL000569	4574.08	-0.573143	0.150962	-3.7966	0.000146693	0.000968499
gene11534	AAEL000571	1289.3	-0.891873	0.210749	-4.23192	2.317e-05	0.000208002
gene11540	AAEL000580	453.43	-1.16139	0.271279	-4.28114	1.85935e-05	0.000171814
gene11551	AAEL000594	1012.7	-0.631851	0.208095	-3.03636	0.00239453	0.00958017
gene11553	AAEL000577	7675.41	0.786867	0.25237	3.11791	0.00182137	0.00762264
gene11559	AAEL001759	80352.9	1.55692	0.219239	7.10147	1.23432e-12	8.37156e-11
gene1157	AAEL017001	1719.07	-2.6792	0.466679	-5.741	9.41166e-09	2.44341e-07
gene11575	AAEL001766	5042.14	1.47438	0.423125	3.4845	0.000493055	0.00260688
gene11589	AAEL001780	1305.62	1.02837	0.312598	3.28976	0.00100273	0.00465411
gene11592	AAEL001776	1041.44	1.05292	0.294933	3.57002	0.000356959	0.00201268
gene11596	AAEL001752	9526.25	-0.325147	0.0881197	-3.68984	0.000224398	0.00137581
gene116	AAEL003016	1877.87	-1.44442	0.171546	-8.42001	3.76451e-17	6.27787e-15
gene11600	AAEL008011	1754.56	4.90799	1.04775	4.68432	2.8089e-06	3.43243e-05
gene11603	AAEL008009	2562.2	6.5597	1.18033	5.5575	2.73671e-08	6.1772e-07
gene11604	AAEL007406	847.853	-0.68379	0.195623	-3.49545	0.00047326	0.00252482
gene11605	AAEL007407	20285.8	3.12069	0.444758	7.0166	2.27329e-12	1.47816e-10
gene11608	AAEL017007	141800	1.97963	0.515741	3.83842	0.000123829	0.000841457
gene1161	AAEL018052	2243.8	-0.650201	0.188583	-3.44783	0.00056511	0.00292352
gene11610	AAEL007408	23802.3	3.18909	0.388872	8.20087	2.38646e-16	3.38281e-14
gene11620	AAEL005056	5478.62	1.64605	0.257239	6.39892	1.56483e-10	6.41081e-09
gene11622	AAEL005052	4674.46	1.14331	0.282136	4.05234	5.07089e-05	0.000398447
gene11623	AAEL005077	12815.7	0.992965	0.289818	3.42617	0.000612168	0.00311579
gene11624	AAEL005048	2759.33	-0.442619	0.143305	-3.08865	0.00201065	0.00827554
gene11627	AAEL005062	1172.71	1.01388	0.23726	4.27328	1.92614e-05	0.000176948
gene11628	AAEL005050	631.598	-0.429341	0.138548	-3.09887	0.00194262	0.00804098
gene1163	AAEL013145	789.101	1.21713	0.353325	3.44478	0.00057152	0.00295022
gene11631	AAEL005084	2679.09	0.776735	0.216704	3.58431	0.000337964	0.00192428
gene11632	AAEL005082	834.845	1.54867	0.330875	4.68053	2.86133e-06	3.48748e-05
gene11634	AAEL005075	1547.81	0.788312	0.210182	3.75062	0.000176401	0.00112584
gene11636	AAEL005074	1095.08	-0.895631	0.257136	-3.4831	0.000495641	0.00261958
gene1164	AAEL013139	33681.1	-0.610855	0.197433	-3.09398	0.00197489	0.00815202
gene11648	AAEL005054	2790.44	0.598444	0.146004	4.09881	4.15288e-05	0.000336191
gene1165	AAEL013141	585.666	2.07915	0.484579	4.29064	1.78155e-05	0.000165831
gene11651	AAEL005064	7513.89	1.66606	0.361334	4.61086	4.01014e-06	4.66314e-05
gene11653	AAEL009101	24330.5	0.979533	0.190295	5.14743	2.64075e-07	4.46158e-06
gene11654	AAEL009093	10624.8	0.905845	0.211771	4.27748	1.89023e-05	0.00017444
gene11658	AAEL009099	15024.4	-0.963363	0.207187	-4.64974	3.32361e-06	3.96234e-05
gene11659	AAEL018170	4413.84	-0.472262	0.108307	-4.3604	1.29827e-05	0.00012683
gene11664	AAEL009097	21.9025	-3.95539	1.10689	-3.57341	0.000352359	0.00198912
gene11669	AAEL018265	314.186	2.27394	0.292246	7.78089	7.20135e-15	7.50582e-13
gene1167	AAEL013147	8435.35	-0.66458	0.151752	-4.37938	1.19019e-05	0.000117978
gene11672	AAEL013749	1567.73	0.826778	0.176866	4.67461	2.94506e-06	3.57417e-05
gene11673	AAEL013756	5981.63	0.765411	0.162585	4.70776	2.50454e-06	3.12517e-05
gene11676	AAEL013755	8100.89	0.414327	0.113536	3.6493	0.000262958	0.00157275
gene11677	AAEL013752	2731.99	3.40162	0.408985	8.31724	9.00346e-17	1.41805e-14
gene1168	AAEL013140	726.657	-1.41304	0.272047	-5.1941	2.05716e-07	3.61118e-06
gene11681	AAEL012441	774.072	1.60886	0.180396	8.91849	4.72683e-19	1.2642e-16
gene11682	AAEL012438	829.073	0.567534	0.174203	3.25788	0.00112246	0.00508498
gene11683	AAEL012439	1711.53	0.836673	0.216814	3.85894	0.000113879	0.000780387
gene11685	AAEL012444	3235.86	0.676636	0.177561	3.81073	0.000138558	0.000924082
gene11688	AAEL012440	6019.95	0.95274	0.245619	3.87893	0.000104916	0.000728295
gene11689	AAEL012437	285.66	1.55805	0.242588	6.42262	1.33946e-10	5.58438e-09
gene11691	AAEL012443	2183.72	1.04266	0.256693	4.06188	4.86791e-05	0.000386136
gene11694	AAEL011370	967.124	-0.837065	0.155396	-5.38666	7.17803e-08	1.41909e-06
gene11700	AAEL013905	5827.66	-0.301946	0.0867249	-3.48165	0.000498331	0.00262824
gene11704	AAEL013335	3143.51	1.07302	0.26142	4.10457	4.0506e-05	0.000329227
gene11710	AAEL012829	138.561	-3.52647	0.491357	-7.17701	7.12524e-13	5.15308e-11
gene11720	AAEL010935	6691.99	-0.821336	0.176038	-4.66568	3.076e-06	3.70768e-05
gene11726	AAEL010933	17243.6	-0.588027	0.162131	-3.62687	0.00028688	0.00168805
gene1173	AAEL014597	2605.98	-0.788528	0.21795	-3.61793	0.000296972	0.00173448
gene11731	AAEL000704	44759.7	-0.888751	0.287666	-3.08952	0.00200478	0.00825618
gene11733	AAEL000690	2805.13	1.59229	0.427598	3.7238	0.000196245	0.00123196
gene11742	AAEL000691	645.595	1.83553	0.541169	3.39178	0.000694394	0.00346342
gene11751	AAEL000711	1087.05	2.05319	0.251249	8.17192	3.03514e-16	4.09743e-14
gene11757	AAEL000713	81065.3	-0.63126	0.167158	-3.77643	0.000159092	0.00103558
gene11758	AAEL000706	7012.88	0.511774	0.080422	6.36361	1.97067e-10	7.9134e-09
gene11767	AAEL000687	614.365	1.08859	0.303158	3.59082	0.000329636	0.00188285
gene11768	AAEL015014	1257.15	0.834723	0.166725	5.0066	5.53996e-07	8.61062e-06
gene11769	AAEL015381	269.927	3.03406	0.513619	5.90721	3.47947e-09	9.98409e-08
gene11781	AAEL009378	15.8852	-2.95099	0.873897	-3.37681	0.000733305	0.00361259
gene11787	AAEL009380	6999.18	0.667063	0.181332	3.67869	0.000234439	0.00142625
gene11789	AAEL009386	11299	-0.915616	0.282846	-3.23716	0.00120726	0.00540874
gene11793	AAEL013793	432.171	2.88845	0.632052	4.56996	4.87813e-06	5.53623e-05
gene11795	AAEL013795	954.868	0.789817	0.218405	3.61629	0.000298859	0.00174301
gene11796	AAEL018266	4949.65	1.97717	0.308824	6.40227	1.53089e-10	6.32161e-09
gene11799	AAEL015201	82.0512	1.35724	0.371617	3.65225	0.000259948	0.00155804
gene1181	AAEL010533	3321.6	-0.476479	0.0822818	-5.79083	7.00412e-09	1.87681e-07
gene11824	AAEL011324	417.566	1.56598	0.3937	3.9776	6.96131e-05	0.000517715
gene11830	AAEL011329	3348.78	0.614966	0.182648	3.36694	0.00076007	0.0037203
gene11831	AAEL000786	2736.39	3.32071	0.399556	8.311	9.48953e-17	1.47818e-14
gene11833	AAEL000788	1646.04	-0.486165	0.15446	-3.14751	0.00164669	0.00700323
gene11839	AAEL000756	62.6077	-2.65532	0.742487	-3.57625	0.000348553	0.00197171
gene11848	AAEL000762	5717.09	0.808884	0.201878	4.0068	6.15456e-05	0.00046929
gene11852	AAEL000753	996.189	-0.446013	0.109924	-4.05746	4.961e-05	0.000391767
gene11861	AAEL000770	49683.1	-0.582697	0.139586	-4.17446	2.98695e-05	0.000257699
gene11866	AAEL000793	147.627	7.02059	1.45528	4.82421	1.40556e-06	1.91576e-05
gene11867	AAEL000783	452.45	-0.748498	0.237991	-3.14507	0.00166049	0.00705136
gene11868	AAEL000774	621.964	2.97623	0.479383	6.20845	5.35081e-10	1.88676e-08
gene1187	AAEL012826	1532.62	0.795432	0.197223	4.03317	5.50293e-05	0.000426718
gene11876	AAEL013904	4559.9	1.99634	0.25397	7.86053	3.82497e-15	4.20302e-13
gene11879	AAEL014899	1232.38	0.605285	0.156282	3.87302	0.000107495	0.000743558
gene11884	AAEL012712	2224.63	1.4699	0.23019	6.38559	1.70738e-10	6.95464e-09
gene11887	AAEL012705	1978.77	0.581574	0.168694	3.44751	0.000565775	0.00292589
gene11889	AAEL017254	1445.57	0.670762	0.199902	3.35546	0.000792337	0.00384505
gene1189	AAEL012827	17322.5	0.582188	0.189099	3.07875	0.00207872	0.00848672
gene11891	AAEL012711	1422.77	1.25225	0.248968	5.02977	4.91075e-07	7.81171e-06
gene11893	AAEL012713	16265.7	0.950012	0.194719	4.87888	1.06688e-06	1.51685e-05
gene11894	AAEL013425	518.749	-0.771025	0.250126	-3.08254	0.0020524	0.00840832
gene11896	AAEL013432	4638.01	1.05709	0.19487	5.42456	5.80961e-08	1.19871e-06
gene11897	AAEL013430	559.967	1.32966	0.261924	5.07649	3.8448e-07	6.23767e-06
gene11900	AAEL013431	104448	-0.323747	0.10069	-3.21529	0.00130312	0.00575084
gene11901	AAEL017499	14449.5	1.22103	0.196158	6.2247	4.82466e-10	1.71833e-08
gene11911	AAEL001005	20353.6	0.499839	0.153334	3.2598	0.00111492	0.00506212
gene11917	AAEL000984	2890.13	0.735103	0.124024	5.92711	3.08311e-09	8.97393e-08
gene1192	AAEL012825	3376.62	1.3559	0.246656	5.49715	3.8598e-08	8.37382e-07
gene1193	AAEL012820	1722.8	0.647702	0.150134	4.31417	1.60207e-05	0.000150993
gene11931	AAEL000981	3828.6	0.366699	0.0603503	6.07618	1.23078e-09	3.98319e-08
gene11936	AAEL001013	5343.06	0.455812	0.0962858	4.73395	2.20188e-06	2.8068e-05
gene11944	AAEL000987	125121	1.57864	0.256091	6.16438	7.07595e-10	2.41109e-08
gene11946	AAEL000990	401.12	1.03621	0.202352	5.12085	3.04165e-07	5.04274e-06
gene11950	AAEL011999	2427.76	2.39956	0.289016	8.30252	1.01923e-16	1.57039e-14
gene11953	AAEL012011	30.2464	2.41491	0.552356	4.37202	1.23103e-05	0.000121434
gene11956	AAEL012010	4345.27	0.945407	0.166674	5.6722	1.40976e-08	3.4454e-07
gene11964	AAEL014074	398.059	1.64525	0.341559	4.81688	1.45817e-06	1.97984e-05
gene11969	AAEL014073	173.832	-7.14871	1.02026	-7.00676	2.43896e-12	1.57147e-10
gene11971	AAEL014071	2328.67	-0.94056	0.170327	-5.52209	3.35e-08	7.43133e-07
gene11972	AAEL014069	506.807	1.94276	0.337186	5.76169	8.32758e-09	2.19005e-07
gene1198	AAEL012519	1666.12	1.30704	0.382301	3.41888	0.000628805	0.00318902
gene11980	AAEL014309	25820.8	1.20137	0.237452	5.05942	4.20527e-07	6.78926e-06
gene11981	AAEL010013	1190.41	0.711742	0.135878	5.23809	1.62243e-07	2.92222e-06
gene11982	AAEL010001	1085.48	-0.799914	0.161086	-4.96577	6.84301e-07	1.02863e-05
gene11984	AAEL009998	58.759	-6.19168	0.633897	-9.76765	1.55011e-22	7.08802e-20
gene11987	AAEL010008	1769.85	0.644025	0.137665	4.67822	2.89376e-06	3.52095e-05
gene11989	AAEL009994	248768	1.37948	0.198389	6.95339	3.56611e-12	2.19781e-10
gene1199	AAEL012517	1774.31	1.11179	0.224083	4.9615	6.99499e-07	1.04703e-05
gene11991	AAEL010010	735.141	-0.692076	0.215429	-3.21256	0.0013156	0.00579869
gene11999	AAEL010002	3868.07	1.04611	0.132617	7.88826	3.06424e-15	3.53135e-13
gene12003	AAEL007817	12876.2	-0.52943	0.169298	-3.1272	0.00176479	0.00743058
gene12004	AAEL007819	1092.43	1.36673	0.353647	3.86466	0.000111244	0.000764365
gene12006	AAEL007823	9291.28	0.343793	0.104192	3.29962	0.000968158	0.0045203
gene12008	AAEL007824	57545	1.54686	0.373014	4.14691	3.36994e-05	0.000282991
gene12009	AAEL007827	2251.77	-0.403441	0.126816	-3.18131	0.00146611	0.00635346
gene12010	AAEL007820	2647.92	-0.923351	0.263475	-3.50452	0.000457439	0.00246547
gene12013	AAEL007826	11356.1	0.612197	0.113674	5.38555	7.22231e-08	1.42585e-06
gene12018	AAEL009663	3025.88	1.71379	0.269539	6.35821	2.04114e-10	8.17321e-09
gene12022	AAEL013960	6029.01	0.891429	0.163457	5.4536	4.93612e-08	1.04121e-06
gene1203	AAEL012518	1305.89	1.65262	0.366067	4.51453	6.34564e-06	6.89797e-05
gene12030	AAEL006899	5221.01	1.23288	0.160268	7.6926	1.44179e-14	1.43925e-12
gene1204	AAEL012523	763.817	0.566394	0.159427	3.55269	0.000381317	0.00212384
gene1205	AAEL009210	834.585	-0.815216	0.23365	-3.48904	0.000484757	0.00257357
gene12056	AAEL015672	8168.52	-1.17065	0.277786	-4.21423	2.50633e-05	0.000222462
gene12059	AAEL012294	1065.12	2.68328	0.470502	5.70301	1.17707e-08	2.94047e-07
gene1206	AAEL009208	2832.06	0.787687	0.151898	5.18562	2.15303e-07	3.74009e-06
gene12060	AAEL012302	265.197	1.64277	0.331821	4.95077	7.39218e-07	1.10183e-05
gene12067	AAEL012297	3758.54	0.983535	0.205876	4.77732	1.77651e-06	2.33851e-05
gene12068	AAEL012298	3357.56	0.861073	0.216865	3.97055	7.17071e-05	0.00053106
gene12069	AAEL012301	358.835	2.28459	0.310865	7.34915	1.99477e-13	1.57966e-11
gene12070	AAEL012299	1252.65	0.931446	0.231401	4.02525	5.69141e-05	0.000439171
gene12071	AAEL010907	58.2978	2.23827	0.644176	3.47462	0.000511577	0.00268328
gene12072	AAEL010908	98.0428	3.30704	0.593229	5.57464	2.48047e-08	5.66195e-07
gene12073	AAEL010925	362.373	1.06423	0.256109	4.15537	3.24758e-05	0.000275326
gene12077	AAEL008279	204.223	-1.3741	0.391959	-3.50573	0.000455363	0.00245709
gene12078	AAEL008283	323.686	-1.29394	0.386195	-3.35048	0.000806718	0.00389882
gene1208	AAEL003591	931.289	0.778126	0.211324	3.68214	0.000231282	0.00140947
gene12084	AAEL008268	1856.06	1.25314	0.355507	3.52495	0.000423564	0.00231458
gene12086	AAEL008276	1576.21	-1.01914	0.223837	-4.55304	5.28774e-06	5.91117e-05
gene12087	AAEL008260	5766.71	-0.509135	0.136833	-3.72086	0.000198549	0.00124257
gene1210	AAEL003592	1932.38	1.36512	0.341729	3.99473	6.47669e-05	0.000489377
gene12103	AAEL002937	209.327	2.5984	0.445219	5.83622	5.3398e-09	1.46974e-07
gene12107	AAEL002940	2197.45	5.04211	0.951386	5.29975	1.15963e-07	2.17144e-06
gene12113	AAEL017568	627.061	-1.11673	0.312238	-3.57655	0.000348163	0.00197171
gene1213	AAEL003578	2104.72	-0.4521	0.147512	-3.06484	0.00217787	0.00882979
gene12135	AAEL006138	528.696	9.55167	1.17006	8.16338	3.25775e-16	4.35647e-14
gene12140	AAEL006149	6600.49	-0.384215	0.0851133	-4.51416	6.35686e-06	6.90486e-05
gene12145	AAEL006125	1684.07	-0.474718	0.110763	-4.28589	1.82008e-05	0.000168957
gene12147	AAEL006136	9784.48	1.19603	0.259452	4.60984	4.02982e-06	4.68085e-05
gene12148	AAEL006126	420.924	5.42041	0.612591	8.84834	8.88319e-19	2.12217e-16
gene12150	AAEL006129	1104.88	0.809281	0.153851	5.26016	1.43933e-07	2.62918e-06
gene12152	AAEL006131	1928.01	1.28393	0.382539	3.35634	0.000789824	0.0038381
gene12153	AAEL006154	122.595	1.48581	0.37259	3.98779	6.66929e-05	0.000500992
gene12159	AAEL017275	2380.71	-0.495687	0.138696	-3.57392	0.000351678	0.00198845
gene12163	AAEL006128	1863.83	-1.08882	0.198333	-5.48983	4.02332e-08	8.69368e-07
gene12164	AAEL006156	793.371	2.20293	0.383773	5.7402	9.45639e-09	2.45054e-07
gene1217	AAEL003581	2024.69	2.62641	0.337271	7.78722	6.84972e-15	7.19221e-13
gene12176	AAEL004415	8449.02	-0.836853	0.151884	-5.5098	3.59238e-08	7.87048e-07
gene1219	AAEL003597	1238.54	0.875187	0.247928	3.53001	0.000415549	0.00227869
gene12192	AAEL002880	1937.79	2.17951	0.243416	8.95383	3.43359e-19	9.93288e-17
gene12193	AAEL002869	6608.25	0.77561	0.132891	5.83643	5.33299e-09	1.46974e-07
gene12195	AAEL002858	532.38	1.2921	0.41089	3.14465	0.00166288	0.0070594
gene12197	AAEL002867	3404.05	0.400012	0.130171	3.07298	0.00211934	0.00862285
gene1220	AAEL003604	1545.94	1.45472	0.363769	3.99903	6.36028e-05	0.000482639
gene12209	AAEL002874	338.671	0.749833	0.23209	3.23079	0.00123448	0.00550922
gene12211	AAEL017087	19764.5	-1.41039	0.276007	-5.11	3.22159e-07	5.32238e-06
gene12213	AAEL002873	1248.84	1.43839	0.379989	3.78536	0.000153485	0.00100585
gene12216	AAEL002862	133888	0.653243	0.181149	3.60611	0.000310817	0.0017983
gene12217	AAEL002863	859.422	-0.523974	0.126974	-4.12662	3.68138e-05	0.000303746
gene12222	AAEL009346	13473.5	0.479086	0.127639	3.75345	0.000174418	0.00111469
gene12223	AAEL009350	192.621	1.8841	0.559119	3.36977	0.000752296	0.00368479
gene12225	AAEL009353	3820.58	0.757788	0.163746	4.62784	3.69503e-06	4.35387e-05
gene12229	AAEL009351	11682.8	0.665922	0.15378	4.33035	1.48873e-05	0.00014163
gene12239	AAEL001200	2870.66	-0.418253	0.132124	-3.16561	0.0015476	0.00665198
gene1224	AAEL003601	52.0211	3.719	0.982543	3.78507	0.000153663	0.00100655
gene12243	AAEL001210	5072.98	0.726194	0.147526	4.92248	8.54537e-07	1.24748e-05
gene12244	AAEL001215	9596.55	-0.401815	0.110478	-3.63706	0.000275772	0.00163491
gene12247	AAEL001218	14538	0.360851	0.0873195	4.13253	3.58785e-05	0.000298543
gene12253	AAEL001202	177.025	0.7265	0.224426	3.23715	0.00120728	0.00540874
gene12260	AAEL001223	4865.84	-0.455766	0.137442	-3.31605	0.00091299	0.00430383
gene12261	AAEL001219	1794.39	-1.3713	0.448551	-3.05719	0.00223424	0.00903834
gene12270	AAEL014181	5333.17	-0.675603	0.191283	-3.53195	0.000412503	0.00226637
gene12272	AAEL017419	13411.5	0.975446	0.262597	3.71461	0.000203518	0.00126863
gene12273	AAEL014179	302.931	1.03977	0.302155	3.4412	0.000579147	0.00297658
gene12274	AAEL004493	7693.27	0.418958	0.135957	3.08154	0.00205931	0.0084196
gene12277	AAEL004501	134416	0.367358	0.113059	3.24926	0.00115707	0.00522607
gene12285	AAEL004489	3062.83	-0.660239	0.197228	-3.34759	0.000815188	0.00393037
gene12291	AAEL004503	9716.24	1.29725	0.391783	3.31115	0.000929134	0.00436253
gene12292	AAEL004496	18967.7	0.519944	0.15217	3.41686	0.000633477	0.00320711
gene12293	AAEL004500	610454	0.844128	0.204789	4.12194	3.75693e-05	0.000309259
gene12302	AAEL011656	100936	1.19661	0.176308	6.78705	1.14447e-11	6.23955e-10
gene12304	AAEL011661	346.054	-2.57755	0.564201	-4.5685	4.91216e-06	5.56594e-05
gene1232	AAEL003582	109242	1.26449	0.195322	6.47387	9.55238e-11	4.14082e-09
gene12327	AAEL011084	7142.61	-0.541297	0.155469	-3.4817	0.000498248	0.00262824
gene12328	AAEL013546	7161.92	0.903438	0.166111	5.43876	5.36531e-08	1.11515e-06
gene12332	AAEL015644	31.0552	-2.71875	0.559325	-4.86076	1.16936e-06	1.63881e-05
gene12341	AAEL001795	1081.21	0.719804	0.150071	4.79641	1.61537e-06	2.16017e-05
gene12342	AAEL001803	12042.5	1.2499	0.216956	5.76106	8.35889e-09	2.19421e-07
gene12343	AAEL001834	8647.11	0.775063	0.21945	3.53185	0.000412664	0.00226637
gene12345	AAEL001821	631.61	1.44024	0.266631	5.4016	6.6048e-08	1.33366e-06
gene1235	AAEL003595	1345.04	0.87929	0.242533	3.62545	0.000288459	0.00169524
gene12355	AAEL001797	710.795	1.11366	0.15513	7.1789	7.02759e-13	5.10852e-11
gene1237	AAEL003606	3726.95	2.03514	0.355992	5.7168	1.08546e-08	2.73293e-07
gene12375	AAEL018042	801.233	1.50424	0.224225	6.70864	1.9644e-11	1.01626e-09
gene12383	AAEL001811	1192.06	-0.484705	0.155389	-3.1193	0.00181278	0.00759562
gene12384	AAEL001817	1344.2	0.999674	0.255719	3.90927	9.25755e-05	0.000656457
gene12386	AAEL009866	1451.92	0.959833	0.246424	3.89504	9.81813e-05	0.000688289
gene12390	AAEL009862	562.536	2.69964	0.613378	4.40127	1.07617e-05	0.000108036
gene12392	AAEL009865	74.7289	-3.4218	0.725698	-4.71518	2.41498e-06	3.02674e-05
gene12393	AAEL009864	6857.2	1.2644	0.237637	5.32073	1.03353e-07	1.95077e-06
gene12394	AAEL009863	45118.2	0.696237	0.123145	5.6538	1.56936e-08	3.77045e-07
gene12398	AAEL013608	2599.06	0.396706	0.126364	3.13939	0.00169298	0.00717429
gene12399	AAEL018261	5660.97	1.32532	0.300857	4.40516	1.05708e-05	0.000106374
gene124	AAEL003008	2198.67	-0.734503	0.188957	-3.88715	0.000101429	0.000708606
gene12418	AAEL008439	806.089	-0.96537	0.140402	-6.87578	6.16527e-12	3.5304e-10
gene12423	AAEL004547	2757.55	1.25616	0.289749	4.33535	1.45529e-05	0.000139195
gene12432	AAEL004553	1599.75	-0.796627	0.227995	-3.49406	0.000475732	0.00253515
gene12434	AAEL004570	925.947	-0.704198	0.202008	-3.48598	0.000490332	0.00259575
gene12439	AAEL004569	923.414	1.44604	0.240314	6.01729	1.77359e-09	5.50124e-08
gene12444	AAEL004551	7341.28	-0.305195	0.0796322	-3.83256	0.000126819	0.00085708
gene12450	AAEL004581	3452.03	0.665223	0.207908	3.1996	0.00137619	0.00602269
gene12455	AAEL004555	190.732	-5.38808	0.660203	-8.16125	3.31571e-16	4.39254e-14
gene12458	AAEL004563	4408.67	0.60001	0.148586	4.03813	5.38785e-05	0.000420324
gene12460	AAEL004559	10312	-1.05811	0.255339	-4.14393	3.41403e-05	0.000285847
gene12462	AAEL011166	847.684	1.31277	0.390476	3.36198	0.000773869	0.00377481
gene12469	AAEL011436	6669.01	0.556275	0.178049	3.12428	0.00178241	0.00749057
gene12470	AAEL011438	3060.03	-0.844457	0.225476	-3.74522	0.000180234	0.00114682
gene12471	AAEL018217	20788.6	-0.506944	0.153285	-3.30719	0.000942362	0.00441732
gene12472	AAEL011442	2207.7	-0.448704	0.123203	-3.64199	0.000270541	0.00160928
gene12480	AAEL005473	608.307	1.76112	0.360427	4.88619	1.02804e-06	1.46937e-05
gene12482	AAEL005466	310.718	1.29054	0.200232	6.44521	1.15441e-10	4.90018e-09
gene12483	AAEL005471	7732.77	0.65126	0.197978	3.28955	0.00100348	0.00465455
gene12486	AAEL005477	12335.6	1.2631	0.241491	5.2304	1.69147e-07	3.02734e-06
gene12488	AAEL005474	4639.46	1.31096	0.304837	4.30055	1.70377e-05	0.000159307
gene12489	AAEL005469	7111.65	-0.399071	0.0833966	-4.78522	1.70802e-06	2.26484e-05
gene12493	AAEL005475	985.44	0.752551	0.140128	5.37047	7.85338e-08	1.53972e-06
gene12494	AAEL005464	17773	0.804392	0.18798	4.27914	1.87621e-05	0.000173259
gene12495	AAEL015454	169.167	-3.07759	0.626773	-4.91021	9.09786e-07	1.31882e-05
gene12497	AAEL009825	68399	2.05175	0.237295	8.64641	5.31435e-18	1.00441e-15
gene12499	AAEL009811	776.675	-0.95082	0.247292	-3.84493	0.000120588	0.000821609
gene125	AAEL002993	1150	1.28819	0.218098	5.90649	3.49464e-09	9.9872e-08
gene12501	AAEL009814	2006.42	-0.537365	0.166846	-3.22073	0.00127864	0.0056622
gene12504	AAEL009816	1644.55	-1.35191	0.293675	-4.60342	4.15615e-06	4.80925e-05
gene12505	AAEL009809	3543.68	-0.483742	0.112541	-4.29837	1.72058e-05	0.000160667
gene12506	AAEL009817	2895.96	-0.753627	0.188577	-3.9964	6.43127e-05	0.000486984
gene12509	AAEL009815	3233.52	-0.483851	0.116773	-4.1435	3.42038e-05	0.000286209
gene12516	AAEL018186	2803.42	-0.624922	0.178894	-3.49326	0.000477163	0.00254156
gene12519	AAEL013766	480.263	1.22473	0.362706	3.37665	0.000733731	0.00361259
gene12526	AAEL006833	22391.8	0.377588	0.100266	3.76586	0.000165977	0.00106944
gene12527	AAEL006836	3393.17	0.764913	0.120537	6.34587	2.21174e-10	8.73297e-09
gene12533	AAEL006853	50.0598	2.43002	0.736369	3.3	0.000966836	0.00451562
gene12535	AAEL006851	347.9	3.52041	0.551431	6.38414	1.7236e-10	7.00058e-09
gene12541	AAEL006835	8292.64	0.39824	0.128293	3.10415	0.00190825	0.00793471
gene12548	AAEL014706	1547.5	-1.00873	0.251892	-4.00463	6.21157e-05	0.000472874
gene12553	AAEL014372	7245.7	1.67537	0.212802	7.87288	3.46566e-15	3.89886e-13
gene12559	AAEL008257	54314.7	-0.495092	0.14949	-3.31187	0.000926756	0.00435425
gene12565	AAEL008242	5101.79	-0.520781	0.100141	-5.20047	1.98788e-07	3.49605e-06
gene12573	AAEL014953	339.281	1.41138	0.331609	4.25615	2.07974e-05	0.000189706
gene12574	AAEL013676	2135.62	0.920397	0.284038	3.2404	0.00119362	0.00536618
gene12576	AAEL013679	469.515	1.50692	0.228868	6.58425	4.57198e-11	2.17476e-09
gene12577	AAEL013677	1000.73	-0.828611	0.259775	-3.18973	0.00142406	0.00620973
gene12578	AAEL013678	2708.92	0.940693	0.182956	5.14165	2.72338e-07	4.57935e-06
gene12588	AAEL007171	2023.2	-0.757125	0.168408	-4.49578	6.93144e-06	7.43216e-05
gene12591	AAEL007164	4256.71	-0.811928	0.123817	-6.5575	5.4716e-11	2.51818e-09
gene12607	AAEL013853	784.9	1.4971	0.375887	3.98285	6.80932e-05	0.000509351
gene12609	AAEL004809	3615.03	3.39141	0.400633	8.46514	2.55853e-17	4.42282e-15
gene12613	AAEL004820	1558.43	-0.932094	0.164519	-5.66558	1.46526e-08	3.55044e-07
gene12615	AAEL017347	617.569	4.25431	1.21448	3.503	0.000460046	0.00247764
gene12616	AAEL004815	1338.22	-0.472977	0.154411	-3.06311	0.00219051	0.0088741
gene1262	RU010	41.4389	3.68102	1.09684	3.35602	0.000790742	0.00384125
gene12623	AAEL004819	6037.22	-0.93468	0.235324	-3.97188	7.13069e-05	0.000528925
gene12627	AAEL004823	8479.38	0.75164	0.171972	4.37072	1.23839e-05	0.000121988
gene12632	AAEL004811	6014.39	1.34386	0.42382	3.17083	0.00152004	0.00654313
gene12633	AAEL004824	18992	2.25555	0.333011	6.77318	1.25978e-11	6.84193e-10
gene12638	AAEL015130	68.9478	-1.98273	0.520685	-3.80793	0.000140136	0.000933034
gene12639	AAEL015161	576.908	1.0293	0.303857	3.38744	0.000705479	0.00350883
gene1265	AAEL002216	5823.46	0.529461	0.140116	3.77872	0.000157634	0.00102734
gene12652	AAEL006667	3715.22	0.83996	0.159426	5.26864	1.3744e-07	2.52686e-06
gene12656	AAEL006682	2655.4	1.06868	0.263424	4.05686	4.97358e-05	0.000392105
gene12659	AAEL006680	1611.69	1.25976	0.359707	3.50219	0.000461443	0.00248234
gene12664	AAEL006668	787.585	0.605467	0.176134	3.43753	0.000587049	0.00301064
gene12667	AAEL017078	3748.03	-0.885912	0.269844	-3.28305	0.00102689	0.00473641
gene12671	AAEL005285	7481.16	-0.591623	0.182417	-3.24326	0.00118172	0.0053262
gene12674	AAEL012450	659.693	-0.673028	0.207767	-3.23935	0.00119803	0.00537919
gene12677	AAEL012068	51.808	2.5227	0.465234	5.42244	5.87913e-08	1.20953e-06
gene12678	AAEL017250	24.868	3.22368	0.695444	4.63543	3.56203e-06	4.21468e-05
gene12679	AAEL013215	116.412	3.1646	0.532216	5.94608	2.74639e-09	8.06005e-08
gene12682	AAEL014944	36613.6	0.529342	0.14328	3.69447	0.000220346	0.00135565
gene1269	AAEL002192	4538.51	-1.68414	0.482777	-3.48845	0.000485838	0.00257834
gene12692	AAEL007732	4947.29	0.988372	0.199872	4.94501	7.61382e-07	1.12658e-05
gene12695	AAEL007729	5253.04	-0.735658	0.102045	-7.20916	5.62969e-13	4.20004e-11
gene12697	AAEL012104	1002.65	-0.823898	0.22837	-3.60773	0.000308884	0.00178857
gene12705	AAEL012097	45.1771	3.71085	0.973217	3.81297	0.000137306	0.000918073
gene12707	AAEL012096	651.071	-2.39062	0.612835	-3.90093	9.58253e-05	0.000675111
gene1271	AAEL002186	1335.92	0.421653	0.101714	4.14547	3.39116e-05	0.000284436
gene12714	AAEL015653	62.8827	-2.72065	0.703665	-3.8664	0.000110453	0.000759665
gene12716	AAEL009018	19511.5	1.23421	0.402559	3.06592	0.00216999	0.00880607
gene12717	AAEL009019	349.925	-1.88824	0.428384	-4.40783	1.04411e-05	0.000105251
gene12719	AAEL009022	919.047	1.79928	0.499351	3.60324	0.000314271	0.00181532
gene12721	AAEL009020	866.826	0.944834	0.188143	5.0219	5.11635e-07	8.04932e-06
gene12731	AAEL001872	33759.6	0.591161	0.154644	3.82271	0.000131992	0.000887989
gene12738	AAEL001852	2070.87	0.546525	0.171748	3.18213	0.00146196	0.0063374
gene12739	AAEL001854	467.3	0.831683	0.20217	4.11379	3.89219e-05	0.000318544
gene12740	AAEL001863	6183.31	2.91104	0.336438	8.65254	5.03677e-18	9.64813e-16
gene12744	AAEL001869	8431.14	0.511815	0.142821	3.5836	0.000338888	0.00192766
gene12746	AAEL001843	1254.13	1.39962	0.21138	6.62133	3.55975e-11	1.746e-09
gene12755	AAEL001868	6728.54	-1.31414	0.328908	-3.99547	6.45647e-05	0.00048863
gene12756	AAEL001858	3138.85	0.406574	0.127212	3.19604	0.00139326	0.0060955
gene12757	AAEL001875	1632.17	0.657637	0.177963	3.69537	0.000219569	0.00135145
gene12762	AAEL001849	199.511	2.84052	0.644444	4.40771	1.04471e-05	0.000105251
gene12767	AAEL001856	4589.6	0.463608	0.1252	3.70294	0.000213119	0.00131796
gene12768	AAEL001876	1734.68	1.05975	0.254252	4.1681	3.07147e-05	0.000262911
gene12776	AAEL002686	1046.93	1.146	0.337887	3.39165	0.000694731	0.00346388
gene12780	AAEL002683	2382.38	1.10959	0.177002	6.26881	3.63827e-10	1.33607e-08
gene12790	AAEL013049	625.244	0.607075	0.176981	3.43017	0.000603196	0.00308008
gene12795	AAEL013057	2201.4	1.09573	0.318121	3.44437	0.000572396	0.00295044
gene12797	AAEL013054	240.952	-1.22221	0.210452	-5.80755	6.33927e-09	1.71487e-07
gene12799	AAEL013043	261.489	-7.40202	0.629435	-11.7598	6.28951e-32	6.36813e-29
gene12800	AAEL013044	304.259	-0.79035	0.203518	-3.88344	0.000102987	0.000716665
gene12801	AAEL013048	436.686	-0.741648	0.221244	-3.35217	0.000801815	0.00388174
gene12803	AAEL012736	62052.3	1.9033	0.404224	4.70853	2.49508e-06	3.1161e-05
gene12804	AAEL012739	916.375	0.713979	0.197886	3.60803	0.000308527	0.00178724
gene12809	AAEL012742	16148.4	-0.48421	0.138862	-3.487	0.000488466	0.00258842
gene12811	AAEL012734	1315.38	0.540709	0.159103	3.39849	0.000677584	0.0033951
gene1282	AAEL002225	438.647	1.56807	0.358708	4.37144	1.23431e-05	0.000121672
gene12822	AAEL011493	33.8174	2.78548	0.630293	4.41934	9.90007e-06	0.00010067
gene12823	AAEL011498	9253.17	0.809896	0.195293	4.14708	3.36737e-05	0.000282943
gene12825	AAEL011499	8707.46	3.60355	0.666298	5.40832	6.36183e-08	1.30128e-06
gene12827	AAEL011496	72.5218	1.77759	0.4501	3.94933	7.83703e-05	0.000572038
gene12839	AAEL014246	71121.3	-1.29188	0.195896	-6.59472	4.26046e-11	2.05415e-09
gene12846	AAEL008720	77.3626	1.79678	0.432535	4.15406	3.26634e-05	0.000276421
gene12847	AAEL008716	1516.46	-0.833473	0.226123	-3.68594	0.000227864	0.00139403
gene12857	AAEL007636	3706.23	-0.389289	0.111203	-3.50069	0.000464047	0.00248879
gene12863	AAEL003821AAEL003848	185.523	3.30675	1.03267	3.20215	0.00136404	0.00598058
gene12866	AAEL003844	12040	1.32741	0.263922	5.02957	4.91573e-07	7.81171e-06
gene12874	AAEL003858	3998.64	0.597654	0.110902	5.38904	7.08344e-08	1.40835e-06
gene1289	AAEL002185	1613.84	2.67054	0.439275	6.07942	1.20621e-09	3.9126e-08
gene12890	AAEL003843	514.233	3.91433	1.16615	3.35662	0.000789001	0.00383674
gene12900	AAEL003860	31721.1	-0.457057	0.145485	-3.14162	0.00168016	0.00712636
gene12901	AAEL003841	6439.78	3.27133	1.01283	3.2299	0.00123833	0.00552163
gene12906	AAEL003857	7290.31	3.65872	0.982171	3.72514	0.000195209	0.00122655
gene12907	AAEL003861	2835.91	-1.25047	0.330426	-3.78443	0.000154063	0.00100871
gene12914	AAEL003817	1113.11	-0.365343	0.120239	-3.03848	0.00237778	0.00953371
gene12916	AAEL003824	8118.31	-0.412695	0.0886417	-4.65576	3.22782e-06	3.86766e-05
gene12920	AAEL004899	35.828	4.1533	0.898696	4.62148	3.81019e-06	4.47839e-05
gene12921	AAEL004900	2011.43	-0.478511	0.100617	-4.75575	1.97715e-06	2.56649e-05
gene12926	AAEL004902	21010.4	-0.437707	0.093962	-4.65834	3.18765e-06	3.82599e-05
gene12932	AAEL004895	498.313	-0.913383	0.281854	-3.24062	0.0011927	0.00536375
gene12933	AAEL004913	12770.2	-0.644315	0.150353	-4.28535	1.82455e-05	0.00016915
gene12940	AAEL004909	130.239	-2.42338	0.457886	-5.29255	1.20621e-07	2.24973e-06
gene12949	AAEL007360	5857.75	-0.510695	0.116912	-4.36819	1.25278e-05	0.000123149
gene12956	AAEL011711	12093.1	0.704352	0.1858	3.79092	0.00015009	0.000987708
gene12960	AAEL011700	291.823	0.744632	0.194655	3.82539	0.000130567	0.000880073
gene12961	AAEL011704	9967.65	1.0654	0.266689	3.9949	6.47208e-05	0.00048929
gene12964	AAEL011714	431.386	1.25013	0.279959	4.46541	7.99149e-06	8.35394e-05
gene12966	AAEL011701	1072.42	0.483154	0.145065	3.3306	0.000866587	0.00411934
gene12968	AAEL011709	3083.96	0.538617	0.144976	3.71522	0.000203026	0.00126668
gene12977	AAEL001525	2386.82	-0.602071	0.152735	-3.94192	8.0831e-05	0.000586676
gene12982	AAEL001532	8649.87	-0.514109	0.131024	-3.92379	8.71673e-05	0.000624059
gene12985	AAEL001511	3057.55	0.848607	0.188855	4.49343	7.00866e-06	7.49795e-05
gene12989	AAEL001519	91.3491	-1.00076	0.302197	-3.31163	0.000927547	0.00435652
gene12993	AAEL001513	2110.71	-0.750792	0.20115	-3.7325	0.000189591	0.00119708
gene12994	AAEL001516	8212.14	0.269313	0.0851861	3.16146	0.00156979	0.00672464
gene12996	AAEL001518	2700.42	-0.646637	0.210953	-3.06531	0.00217447	0.00882173
gene12997	AAEL001527	787.21	1.49744	0.489531	3.05893	0.00222128	0.00898849
gene12998	AAEL001512	227.874	3.59555	0.423125	8.4976	1.93545e-17	3.42937e-15
gene130	AAEL003006	4478.66	0.459986	0.133957	3.43384	0.000595087	0.00304306
gene13007	AAEL012935	2283.36	0.961361	0.263891	3.64303	0.000269447	0.00160479
gene13017	AAEL014080	2885.3	0.636632	0.176249	3.61212	0.000303704	0.00176579
gene13022	AAEL007443	767.667	-0.377656	0.0854471	-4.41976	9.88112e-06	0.00010055
gene13026	AAEL007436	1398.19	1.59021	0.38724	4.10651	4.0168e-05	0.000327231
gene13027	AAEL007447	16612.9	-0.79976	0.262331	-3.04867	0.00229858	0.00926423
gene13031	AAEL007441	6799.7	0.462894	0.104733	4.41976	9.88125e-06	0.00010055
gene13044	AAEL006096	18386.4	0.54887	0.174107	3.15248	0.00161891	0.00690373
gene13052	AAEL006098	2794.95	0.303588	0.0644992	4.70686	2.51567e-06	3.13388e-05
gene13059	AAEL006107	143.534	1.17669	0.337867	3.4827	0.000496378	0.0026225
gene13062	AAEL015040	1956.86	1.36749	0.216719	6.30996	2.79113e-10	1.06642e-08
gene13063	AAEL015041	3405.85	0.553711	0.11019	5.02504	5.03337e-07	7.95407e-06
gene13068	AAEL008127	596.388	0.822679	0.205698	3.99946	6.34875e-05	0.000482022
gene13071	AAEL008124	367.163	0.692172	0.196326	3.52563	0.000422479	0.00230954
gene13076	AAEL008131	5797.32	0.589163	0.127519	4.6202	3.8337e-06	4.49857e-05
gene13078	AAEL008125	6062.67	1.84745	0.356385	5.18385	2.17349e-07	3.77102e-06
gene13085	AAEL009766	1422.42	1.36468	0.227783	5.99112	2.08406e-09	6.35302e-08
gene13087	AAEL009763	42.3879	2.17054	0.695132	3.12249	0.00179327	0.00752812
gene13088	AAEL009765	1773.41	0.686641	0.188178	3.6489	0.000263367	0.00157429
gene13089	AAEL009764	2865.17	0.811824	0.229559	3.53645	0.000405548	0.00223248
gene131	AAEL002997	44.9446	2.63938	0.863508	3.05658	0.00223876	0.00905406
gene13100	AAEL007064	1631.71	-5.18637	0.794218	-6.53016	6.57003e-11	2.92862e-09
gene13101	AAEL007046	2647.85	0.993384	0.297224	3.34221	0.000831146	0.00398697
gene13105	AAEL007066	459.415	1.24047	0.186152	6.66373	2.66957e-11	1.35147e-09
gene13108	AAEL007049	4901.13	0.812754	0.131983	6.15803	7.3654e-10	2.49772e-08
gene13112	AAEL007063	2426.06	6.39279	1.28543	4.97326	6.58361e-07	9.94911e-06
gene13121	AAEL007054	2477.83	1.72596	0.301902	5.71696	1.08447e-08	2.73293e-07
gene13123	AAEL007056	961.284	0.630813	0.140902	4.47696	7.57145e-06	7.99146e-05
gene13125	AAEL013957	502.149	1.58381	0.348718	4.5418	5.57762e-06	6.16234e-05
gene13127	AAEL011397	45.2192	2.15047	0.431382	4.98508	6.19373e-07	9.41685e-06
gene13128	AAEL011393	8091.22	-0.792768	0.160286	-4.94597	7.57652e-07	1.12223e-05
gene13134	AAEL011399	734.319	-0.808636	0.199814	-4.04695	5.18893e-05	0.000407045
gene13138	AAEL010192	1051.71	-0.756817	0.170965	-4.42674	9.56683e-06	9.78426e-05
gene13140	AAEL010187	5153.86	0.548512	0.167557	3.27359	0.00106191	0.0048588
gene1315	AAEL002183	3313.71	0.827777	0.154196	5.36835	7.94597e-08	1.55143e-06
gene13155	AAEL015067	115.63	1.64324	0.42159	3.89772	9.71027e-05	0.000682415
gene13157	AAEL013825	2452.61	-0.553667	0.106216	-5.21266	1.8615e-07	3.28603e-06
gene13158	AAEL013827	1772.05	-1.98717	0.594413	-3.34307	0.000828564	0.00397997
gene13167	AAEL013367	975.811	1.69571	0.306017	5.54123	3.0036e-08	6.70488e-07
gene13170	AAEL013364	3194.23	-1.43708	0.338635	-4.24375	2.19814e-05	0.000198463
gene13172	AAEL014406	787.338	-0.559816	0.143904	-3.89021	0.000100159	0.00070042
gene13178	AAEL014405	354.837	-0.967551	0.319976	-3.02382	0.00249605	0.0099108
gene13179	AAEL010328	3682.1	1.32952	0.25793	5.15459	2.54183e-07	4.33058e-06
gene13180	AAEL010329	51.7766	2.55621	0.437847	5.83812	5.27917e-09	1.45872e-07
gene13181	AAEL010330	23682.4	0.942172	0.261656	3.6008	0.000317242	0.00182801
gene13184	AAEL013496	279.007	1.38953	0.386253	3.59747	0.000321324	0.00184329
gene13187	AAEL013503	544.008	-1.05024	0.27923	-3.76122	0.000169088	0.00108699
gene13189	AAEL013501	124.168	1.92284	0.468393	4.10519	4.03982e-05	0.000328728
gene13192	AAEL013498	160.394	1.92562	0.429383	4.48461	7.30471e-06	7.7489e-05
gene13193	AAEL013492	780.415	2.49532	0.440848	5.66027	1.51132e-08	3.65579e-07
gene13199	AAEL008056	6909.04	-1.09481	0.30403	-3.60099	0.000317014	0.00182744
gene13206	AAEL008058	8625.44	-1.02077	0.248587	-4.1063	4.02049e-05	0.000327343
gene13208	AAEL008061	1884.93	-0.814123	0.240556	-3.38434	0.000713493	0.00353999
gene13215	AAEL008067	2283.63	-1.00838	0.243245	-4.14554	3.39014e-05	0.000284436
gene13218	AAEL015592	555.938	-2.67054	0.197448	-13.5253	1.10863e-41	5.23828e-38
gene13223	AAEL012207	268841	2.03571	0.310876	6.54831	5.81913e-11	2.65229e-09
gene13224	AAEL012208	1744.61	-0.654027	0.189984	-3.44254	0.00057627	0.00296502
gene13230	AAEL006248	1364.06	1.13401	0.34001	3.33524	0.000852263	0.00406721
gene13234	AAEL006253	17623.1	1.04814	0.238368	4.39717	1.09671e-05	0.000109787
gene13238	AAEL006249	9834.71	-0.407849	0.120345	-3.38901	0.000701449	0.00349123
gene13246	AAEL014195	458.865	1.50005	0.376247	3.98687	6.69502e-05	0.000502658
gene13248	AAEL012260	1854.78	-1.04681	0.158778	-6.59291	4.31282e-11	2.07235e-09
gene13250	AAEL012259	182.942	-1.41562	0.325453	-4.34968	1.36336e-05	0.000132367
gene13251	AAEL012258	2366.96	-0.390442	0.0841197	-4.64151	3.45875e-06	4.10274e-05
gene13254	AAEL014527	12399.7	-0.572805	0.171737	-3.33536	0.000851899	0.00406721
gene13255	AAEL014528	4930.7	0.752528	0.160182	4.69796	2.62775e-06	3.24463e-05
gene13260	AAEL014966	2198.8	-1.2868	0.340362	-3.7807	0.00015639	0.00102017
gene13265	AAEL013817	7381.27	1.27521	0.261678	4.87322	1.09794e-06	1.55634e-05
gene13268	AAEL013818	2463.28	0.521915	0.126682	4.11988	3.79062e-05	0.000311852
gene13270	AAEL013816	1842.9	0.692422	0.162124	4.27094	1.9465e-05	0.000178587
gene13272	AAEL012054	17550.6	0.581289	0.150636	3.85888	0.000113906	0.000780387
gene13275	AAEL012049	51.9199	1.92413	0.53922	3.56836	0.000359222	0.00202383
gene13278	AAEL012051	622.945	0.679345	0.208478	3.25859	0.00111968	0.00507826
gene13281	AAEL012046	481.247	1.44789	0.252696	5.7298	1.00551e-08	2.57275e-07
gene13289	AAEL012851	2298.75	0.815075	0.214659	3.79707	0.000146414	0.000967113
gene13291	AAEL012857	326.992	0.623502	0.184983	3.37059	0.000750062	0.00368021
gene13294	AAEL012853	4444.88	1.23142	0.320956	3.83673	0.000124686	0.000846467
gene13295	AAEL012856	2644.51	-0.927427	0.224463	-4.13177	3.59986e-05	0.000299117
gene13299	AAEL011592	118.625	1.64035	0.486777	3.36982	0.000752167	0.00368479
gene13301	AAEL011587	14605	1.86919	0.23059	8.10615	5.22499e-16	6.73311e-14
gene13307	AAEL014165	11.2825	3.52927	0.786994	4.48449	7.30884e-06	7.7489e-05
gene13308	AAEL014164	141.914	1.51387	0.304901	4.96511	6.86607e-07	1.031e-05
gene13318	AAEL006442	710.438	1.79388	0.352871	5.08367	3.70202e-07	6.0179e-06
gene1332	AAEL011639	21811.3	1.34857	0.27245	4.94978	7.42962e-07	1.10509e-05
gene13321	AAEL006443	794.716	0.593347	0.162466	3.65212	0.00026008	0.00155817
gene13324	AAEL006448	472.152	0.989017	0.261018	3.78907	0.000151212	0.000993485
gene13325	AAEL006447	9953.74	-0.65777	0.172774	-3.80712	0.000140595	0.000935211
gene13328	AAEL006432	79.07	3.03216	0.617812	4.90789	9.20604e-07	1.32752e-05
gene13331	AAEL006438	1535.18	0.523305	0.134105	3.9022	9.53221e-05	0.0006719
gene13332	AAEL006434	4580.9	1.73399	0.301152	5.75786	8.51889e-09	2.22385e-07
gene13336	AAEL006441	2982.05	1.12668	0.193151	5.83317	5.43852e-09	1.49401e-07
gene13338	AAEL010449	851.184	1.64211	0.231822	7.0835	1.4056e-12	9.39828e-11
gene13339	AAEL010452	10821.1	2.81191	0.401676	7.00045	2.55151e-12	1.63654e-10
gene1334	AAEL011635	7418.11	-0.862588	0.227473	-3.79204	0.000149414	0.000984173
gene13346	AAEL010442	474.804	3.82019	0.675727	5.65345	1.57255e-08	3.77172e-07
gene13352	AAEL010444	333.999	1.64495	0.446969	3.68024	0.000233018	0.00141944
gene13353	AAEL010447	45.6084	2.83536	0.641385	4.42068	9.839e-06	0.000100337
gene13354	AAEL018192	2284.33	0.519335	0.164118	3.1644	0.00155401	0.00667115
gene13359	AAEL007331	2226.89	0.705604	0.232067	3.04051	0.00236176	0.00947578
gene13363	AAEL018138	669.587	-0.823911	0.237035	-3.4759	0.000509139	0.00267491
gene13364	AAEL007333	3467.7	-0.560838	0.158146	-3.54632	0.000390649	0.00216054
gene13366	AAEL007335	193.036	1.72739	0.560693	3.08082	0.0020643	0.00843511
gene13369	AAEL007345	968.454	-1.12418	0.366807	-3.06478	0.00217833	0.00882979
gene13376	AAEL017552	452.608	1.01352	0.265644	3.81535	0.000135991	0.000911393
gene13382	AAEL013309	7770.13	0.443819	0.11971	3.70745	0.000209359	0.00129933
gene13383	AAEL018259	2494.74	-0.480049	0.138339	-3.4701	0.000520262	0.0027213
gene13391	AAEL014449	331.081	1.37146	0.405659	3.3808	0.000722739	0.0035771
gene13397	AAEL012182	359.617	1.85849	0.421579	4.40841	1.04134e-05	0.000105135
gene13399	AAEL012181	3790.9	-0.487915	0.113376	-4.3035	1.6812e-05	0.000157717
gene134	AAEL002990	147.624	2.10004	0.325832	6.44518	1.15461e-10	4.90018e-09
gene13407	AAEL002321	730.494	-0.840377	0.241617	-3.47814	0.000504904	0.00265862
gene13414	AAEL002340	11888.2	0.895941	0.221208	4.05021	5.1171e-05	0.000401855
gene1342	AAEL018348	13679.1	-0.440713	0.0938017	-4.69835	2.6227e-06	3.24405e-05
gene13427	AAEL002325	1834.18	-0.452842	0.130729	-3.46398	0.000532247	0.00277069
gene13428	AAEL002338	390.454	1.66584	0.365603	4.5564	5.20374e-06	5.84493e-05
gene13435	AAEL002354	2238.26	1.43858	0.38427	3.74368	0.000181343	0.00115167
gene13448	AAEL002250	647.832	-0.758874	0.201514	-3.76586	0.00016598	0.00106944
gene13455	AAEL002262	402.933	1.14322	0.272614	4.19356	2.7461e-05	0.000240432
gene13457	AAEL002276	846.609	1.60986	0.346625	4.64438	3.41093e-06	4.0528e-05
gene13466	AAEL002255	1779.25	1.88818	0.352782	5.35225	8.68655e-08	1.67902e-06
gene13469	AAEL002253	2514.76	0.375166	0.121183	3.09586	0.00196245	0.00811248
gene13470	AAEL002252	229.489	1.48964	0.423329	3.51887	0.000433387	0.00235917
gene13471	AAEL002269	3890.43	1.02246	0.259336	3.94262	8.05951e-05	0.000585264
gene13472	AAEL002261	13609.7	0.670723	0.20176	3.32436	0.000886231	0.00420426
gene13474	AAEL002247	89.4671	1.32306	0.405332	3.26414	0.00109796	0.00499953
gene13478	AAEL015316	212.726	-1.05764	0.340635	-3.10492	0.00190331	0.00791651
gene1348	AAEL000626	25.0641	5.73457	1.0184	5.63096	1.79211e-08	4.23386e-07
gene13485	AAEL006539	3098.54	0.864045	0.179946	4.80169	1.57329e-06	2.11188e-05
gene13490	AAEL006541	621.563	-2.04187	0.480166	-4.25243	2.11468e-05	0.000192398
gene13496	AAEL006563	125.469	5.04432	0.888881	5.67491	1.38762e-08	3.40303e-07
gene135	AAEL017386	10849.1	-1.40581	0.306622	-4.58484	4.54336e-06	5.21475e-05
gene13503	AAEL006555	12944.8	-1.00571	0.324249	-3.10165	0.00192446	0.00798807
gene13511	AAEL006545	16.4077	2.44459	0.781569	3.1278	0.0017612	0.00742094
gene13514	AAEL009544	584.628	1.02746	0.263736	3.89581	9.78708e-05	0.000687132
gene13516	AAEL009547	6871.94	-0.383934	0.084468	-4.54532	5.48524e-06	6.07778e-05
gene13523	AAEL018146	1734.18	-1.05791	0.276206	-3.83015	0.000128065	0.000864442
gene13527	AAEL007715	73816.6	1.90495	0.26756	7.11972	1.08149e-12	7.51474e-11
gene13535	AAEL017004	2304.16	-0.329121	0.107068	-3.07396	0.00211239	0.00860189
gene13539	AAEL009154	5101.97	-0.729161	0.162179	-4.49604	6.9231e-06	7.42884e-05
gene13541	AAEL009156	1080.09	-0.60134	0.143011	-4.20484	2.6127e-05	0.000231035
gene13544	AAEL009153	1540.09	-0.797197	0.247595	-3.21976	0.00128298	0.0056761
gene13546	AAEL009151	95561.7	1.14884	0.169886	6.76244	1.35691e-11	7.31336e-10
gene13556	AAEL010633	1470.24	-0.571761	0.108002	-5.29399	1.19676e-07	2.238e-06
gene13559	AAEL010637	676.755	-0.80712	0.202691	-3.98203	6.83304e-05	0.000510587
gene13560	AAEL010645	238.684	1.16188	0.288099	4.03293	5.50865e-05	0.000426928
gene13565	AAEL015598	262.661	-1.39564	0.262399	-5.31878	1.04465e-07	1.96653e-06
gene13566	AAEL014265	278.131	0.931288	0.291661	3.19304	0.00140781	0.00615158
gene13568	AAEL017503	958.378	1.27874	0.299504	4.26953	1.95889e-05	0.000179491
gene13570	AAEL014271	749.148	0.884156	0.228634	3.86713	0.000110122	0.000758125
gene13572	AAEL014266	660.485	2.19137	0.357364	6.13204	8.67595e-10	2.91426e-08
gene13581	AAEL004123	8.39429	3.43556	0.960032	3.57859	0.000345456	0.00195952
gene13587	AAEL004146	2634.05	0.990198	0.181827	5.44584	5.15627e-08	1.07644e-06
gene13588	AAEL004135	80.5099	2.56349	0.410291	6.24799	4.15781e-10	1.50734e-08
gene13591	AAEL004134	25.3337	2.12817	0.645386	3.29751	0.000975464	0.00454543
gene13592	AAEL004129	27064.6	-0.871128	0.14829	-5.8745	4.24127e-09	1.19694e-07
gene13598	AAEL004138	1534.48	0.616478	0.203253	3.03305	0.00242096	0.00967279
gene13599	AAEL004124	2451.04	0.6583	0.142023	4.63516	3.56665e-06	4.21662e-05
gene13601	AAEL004126	469.634	1.05365	0.24198	4.3543	1.33494e-05	0.000129965
gene13609	AAEL007569	8154.33	-0.329963	0.0956575	-3.44942	0.000561797	0.00290744
gene13616	AAEL007572	2284.43	-0.33334	0.0986864	-3.37777	0.00073076	0.00360673
gene13618	AAEL012355	2611.49	-0.48536	0.149023	-3.25695	0.00112615	0.00510004
gene13619	AAEL012352	15519.7	-1.26024	0.372476	-3.38341	0.000715906	0.00354824
gene13623	AAEL017526	8752.3	-0.724494	0.134395	-5.39077	7.01569e-08	1.40067e-06
gene13627	AAEL011751	5951.32	-0.280139	0.0807945	-3.4673	0.000525708	0.0027428
gene13629	AAEL011759	2247.88	0.726125	0.0976003	7.43978	1.00853e-13	8.31154e-12
gene13632	AAEL011749	2368.47	-0.648581	0.141649	-4.5788	4.67655e-06	5.32879e-05
gene13634	AAEL011756	633.872	3.36568	0.401815	8.37619	5.46671e-17	8.90697e-15
gene13640	AAEL007936	3511.7	0.737361	0.16964	4.34663	1.38248e-05	0.000133949
gene13643	AAEL007931	2650.03	-0.461123	0.1217	-3.78901	0.000151248	0.000993485
gene13649	AAEL011008	240.046	1.39312	0.321064	4.33907	1.43084e-05	0.000137507
gene13658	AAEL009563	483.579	-1.45618	0.308427	-4.7213	2.3434e-06	2.94744e-05
gene13663	AAEL009569	3029.42	1.00378	0.299058	3.35646	0.000789459	0.00383765
gene13666	AAEL003316	23530.3	1.22952	0.29292	4.19747	2.69918e-05	0.000237056
gene1367	AAEL000622	11348.3	-0.875916	0.186513	-4.69627	2.64955e-06	3.2687e-05
gene13680	AAEL003287	6733.74	-0.411324	0.111701	-3.68235	0.000231096	0.00140894
gene13684	AAEL003290	221.947	-2.54367	0.841581	-3.02248	0.00250709	0.0099511
gene13687	AAEL003285	10713.5	0.63599	0.129162	4.92398	8.48031e-07	1.24182e-05
gene13689	AAEL003319	27.6198	4.01492	1.12169	3.57935	0.000344447	0.00195536
gene1369	AAEL017352	6433.95	-1.39185	0.460523	-3.02232	0.00250843	0.00995158
gene13693	AAEL003295	2411.52	1.256	0.286858	4.37848	1.19507e-05	0.00011838
gene13710	AAEL011643	23830.6	-0.62909	0.187634	-3.35276	0.000800106	0.00387479
gene13713	AAEL015076	41023	2.48279	0.283003	8.77302	1.73939e-18	3.73573e-16
gene13716	AAEL010500	20054.8	1.88126	0.365162	5.15185	2.57933e-07	4.37868e-06
gene1372	AAEL000617	42.4251	1.75131	0.55197	3.17283	0.00150962	0.00651016
gene13725	AAEL010494	1122.25	-0.52953	0.126384	-4.18986	2.79133e-05	0.000243489
gene13731	AAEL012752	3445.28	-0.653359	0.1644	-3.97419	7.06184e-05	0.000524366
gene13736	AAEL018226	6489.91	-0.875364	0.112561	-7.7768	7.43813e-15	7.69602e-13
gene13738	AAEL012841	3229.7	0.868059	0.141614	6.12974	8.80224e-10	2.94969e-08
gene13744	AAEL012845	1374.86	-2.08675	0.224304	-9.30321	1.36269e-20	5.22057e-18
gene13745	AAEL008563	1914.63	-0.776857	0.157601	-4.92928	8.25352e-07	1.21111e-05
gene13748	AAEL008562	12242.8	-0.77782	0.208477	-3.73096	0.000190751	0.00120387
gene1375	AAEL000627	374.539	3.42171	1.12928	3.03001	0.00244547	0.00973723
gene13753	AAEL008561	974.664	-0.659873	0.192605	-3.42604	0.000612444	0.00311608
gene13764	AAEL010069	1884.06	-0.485121	0.152299	-3.18532	0.00144592	0.00627746
gene13765	AAEL010074	5482.63	-0.435717	0.118646	-3.6724	0.000240281	0.00145493
gene13766	AAEL010068	7994.02	-0.660551	0.162877	-4.05551	5.00243e-05	0.000393941
gene13775	AAEL005323	8247.05	1.52863	0.320674	4.76691	1.87069e-06	2.44848e-05
gene13780	AAEL005315	3430.03	-0.647407	0.171496	-3.77505	0.000159976	0.00103832
gene13782	AAEL018338	27660.9	2.16921	0.28906	7.50435	6.17364e-14	5.43549e-12
gene13785	AAEL005337	13991.3	0.687523	0.13831	4.97088	6.66514e-07	1.00616e-05
gene13789	AAEL005336	4147.47	1.18755	0.171545	6.92268	4.43193e-12	2.60674e-10
gene13791	AAEL005317	92774.3	1.38401	0.279635	4.94936	7.44574e-07	1.10632e-05
gene13792	AAEL005322	12.7515	2.50297	0.688462	3.6356	0.000277337	0.00164213
gene13795	AAEL005324	498068	2.2446	0.265879	8.44218	3.11483e-17	5.25628e-15
gene13797	AAEL005314	2966.38	1.12283	0.295351	3.80168	0.000143719	0.000952859
gene13803	AAEL009524	1059.52	-5.28233	1.17337	-4.50185	6.73641e-06	7.25598e-05
gene1381	AAEL004163	579.022	0.764575	0.132063	5.78948	7.06056e-09	1.88837e-07
gene13812	AAEL010711	158.483	1.37384	0.324723	4.23082	2.32846e-05	0.000208766
gene13816	AAEL010716	7896.73	0.515307	0.12292	4.19223	2.76229e-05	0.000241402
gene13817	AAEL010715	386.55	1.75779	0.364951	4.81651	1.4609e-06	1.98165e-05
gene13823	AAEL017561	195.901	-3.53458	0.631462	-5.59745	2.17525e-08	5.03826e-07
gene13825	AAEL002174	6565.61	0.431763	0.122674	3.51959	0.000432218	0.00235551
gene13826	AAEL002160	15279.8	1.08039	0.125056	8.6393	5.65583e-18	1.05489e-15
gene13828	AAEL002170	1783.45	0.943912	0.250113	3.77394	0.000160687	0.00104197
gene1383	AAEL004176	16312.2	-0.486557	0.135146	-3.60024	0.000317925	0.00183049
gene13830	AAEL002169	11216.1	0.662729	0.191673	3.4576	0.000545004	0.0028319
gene13833	AAEL002140	168.933	2.97506	0.84363	3.5265	0.000421085	0.00230281
gene13839	AAEL017571	128.225	3.88309	0.510075	7.6128	2.6823e-14	2.56903e-12
gene13844	AAEL002158	39443.9	0.640487	0.176889	3.62084	0.000293643	0.00171858
gene13847	AAEL002176	476.595	1.47202	0.275597	5.3412	9.23332e-08	1.76868e-06
gene13848	AAEL002161	2184.31	0.509327	0.165432	3.07876	0.00207865	0.00848672
gene13852	AAEL002173	1207.06	-2.59255	0.248165	-10.4469	1.51425e-25	1.07322e-22
gene13854	AAEL002166	7442.05	-0.358005	0.102819	-3.48189	0.000497884	0.00262824
gene13858	AAEL002147	181.636	1.10914	0.220148	5.03815	4.70042e-07	7.50321e-06
gene13861	AAEL002143	39.0753	1.73189	0.534832	3.2382	0.00120287	0.00539409
gene13864	AAEL002136	324.079	-1.10751	0.213278	-5.1928	2.07156e-07	3.61776e-06
gene13867	AAEL014429	1948.75	-0.90353	0.193292	-4.67442	2.94781e-06	3.57444e-05
gene1387	AAEL004155	1436.54	1.6836	0.423236	3.97791	6.95233e-05	0.000517319
gene13872	AAEL014012	14793.7	-0.333608	0.0901725	-3.69966	0.000215885	0.00133076
gene13876	AAEL013522	2444.47	-0.362716	0.104682	-3.46493	0.000530364	0.00276292
gene13878	AAEL013527	2102.59	1.0602	0.190119	5.57652	2.45384e-08	5.61925e-07
gene13879	AAEL013526	5480.9	0.937131	0.224814	4.16847	3.06654e-05	0.000262911
gene13880	AAEL013528	3547.04	0.526492	0.118021	4.46099	8.15823e-06	8.47201e-05
gene13881	AAEL013525	8584.26	0.608058	0.138139	4.40178	1.07366e-05	0.00010786
gene13884	AAEL008044	1045.46	0.926586	0.173823	5.33063	9.78729e-08	1.86722e-06
gene13893	AAEL008036	3732.67	-2.39367	0.442839	-5.40528	6.47055e-08	1.31216e-06
gene13901	AAEL010975	185133	1.84954	0.242547	7.62551	2.43075e-14	2.37627e-12
gene13903	AAEL010974	3702.15	-0.453286	0.0932962	-4.85857	1.18239e-06	1.6529e-05
gene13907	AAEL010966	3165.32	-0.363782	0.11994	-3.03303	0.0024211	0.00967279
gene13912	AAEL013639	283.684	1.00071	0.31323	3.19481	0.00139921	0.00611776
gene13913	AAEL013640	183.859	1.70678	0.399524	4.27203	1.93699e-05	0.00017783
gene13919	AAEL013637	10715.7	1.14489	0.311881	3.67092	0.000241681	0.00146153
gene13920	AAEL013642	1120.47	1.12295	0.190113	5.90672	3.48978e-09	9.9872e-08
gene13931	AAEL012527	60.7922	3.95431	0.974682	4.05703	4.97009e-05	0.000392105
gene13939	AAEL012250	2488.72	0.629679	0.148033	4.25363	2.10335e-05	0.000191736
gene1394	AAEL004172	1097.6	-0.782752	0.195711	-3.99952	6.34707e-05	0.000482022
gene13942	AAEL012253	343.571	1.26846	0.39875	3.18109	0.00146721	0.00635431
gene13946	AAEL014558	1077.56	-1.23225	0.24641	-5.00079	5.70959e-07	8.79711e-06
gene13951	AAEL012657	26641.5	-0.975177	0.278362	-3.50327	0.000459577	0.00247606
gene13952	AAEL012660	582.8	-0.517481	0.153745	-3.36584	0.000763114	0.00373134
gene13954	AAEL012654	744.65	1.48182	0.391194	3.78795	0.000151895	0.000997079
gene13955	AAEL012658	2211.46	1.08044	0.263075	4.10696	4.00897e-05	0.000326781
gene1396	AAEL004151	42250.1	1.28911	0.196827	6.54946	5.77453e-11	2.64045e-09
gene13968	AAEL000810	22466.6	-0.749975	0.207327	-3.61734	0.000297641	0.00173695
gene13974	AAEL000822	8474.28	-0.470125	0.130088	-3.6139	0.000301623	0.00175658
gene13979	AAEL000818	82.0161	2.05578	0.466261	4.40908	1.03809e-05	0.000104956
gene13980	AAEL000842	42.1339	-2.18431	0.528004	-4.13692	3.52006e-05	0.000293542
gene13988	AAEL000825	5653.72	-0.90561	0.159461	-5.6792	1.35323e-08	3.33021e-07
gene13990	AAEL000854	2257.64	0.732567	0.187404	3.90902	9.26701e-05	0.000656799
gene13992	AAEL000823	80785	1.67545	0.250285	6.69416	2.16919e-11	1.11663e-09
gene13998	AAEL000816	1367.12	1.03322	0.194253	5.31892	1.04387e-07	1.96653e-06
gene14004	AAEL000851	2735.9	1.66295	0.357927	4.64606	3.38332e-06	4.02336e-05
gene14006	AAEL000815	7373.86	-0.393531	0.121781	-3.23147	0.00123154	0.00549828
gene14007	AAEL000850	5496.13	0.935602	0.209949	4.45634	8.33724e-06	8.63891e-05
gene1401	AAEL004149	773047	-1.03186	0.218008	-4.73312	2.21092e-06	2.8158e-05
gene14010	AAEL000805	484.832	1.46033	0.321324	4.54474	5.5004e-06	6.0865e-05
gene14016	AAEL000847	1092.61	0.930431	0.224305	4.14806	3.3531e-05	0.000282079
gene14021	AAEL014573	4418.21	0.633056	0.192729	3.2847	0.0010209	0.00471563
gene14025	AAEL006933	819.129	1.3237	0.238341	5.55379	2.79534e-08	6.2895e-07
gene14026	AAEL006928	24643.2	0.78004	0.200454	3.89137	9.96806e-05	0.000698109
gene14028	AAEL006929	8154.42	-0.944703	0.211988	-4.4564	8.33489e-06	8.63891e-05
gene14043	AAEL012897	7786.12	1.30523	0.277423	4.70482	2.54087e-06	3.16214e-05
gene14048	AAEL009867	447.779	1.47131	0.309127	4.75957	1.94006e-06	2.52528e-05
gene14052	AAEL009876	11403.7	1.11302	0.242162	4.5962	4.30262e-06	4.96255e-05
gene14053	AAEL009872	22254.3	0.819934	0.136302	6.01559	1.79231e-09	5.5403e-08
gene14058	AAEL017256	1333.01	-2.17578	0.494694	-4.39823	1.09135e-05	0.000109369
gene14060	AAEL009869	87181.5	1.10392	0.305119	3.618	0.000296885	0.00173448
gene14062	AAEL015101	13.1747	4.60198	1.01563	4.53116	5.86607e-06	6.43588e-05
gene14067	AAEL008605	909.437	1.34809	0.204515	6.59162	4.35065e-11	2.08346e-09
gene14068	AAEL008602	471.116	-1.03296	0.283745	-3.64045	0.000272157	0.00161754
gene14075	AAEL008608	9270.81	-0.509971	0.146036	-3.4921	0.000479235	0.00254807
gene14076	AAEL018159	43945.3	1.56931	0.504547	3.11034	0.00186872	0.00780238
gene14078	AAEL008590	9612.97	-0.61413	0.143589	-4.27699	1.89436e-05	0.000174448
gene14087	AAEL014300	32.637	2.79687	0.85848	3.25794	0.00112226	0.00508498
gene14093	AAEL012152	4163.97	0.739984	0.207685	3.563	0.000366635	0.0020515
gene14094	AAEL012157	136.042	2.41271	0.547892	4.40362	1.06462e-05	0.000107028
gene14107	AAEL009640	594.967	0.916699	0.170105	5.38903	7.08399e-08	1.40835e-06
gene14115	AAEL010353	468.79	-2.95595	0.416234	-7.10167	1.23259e-12	8.37156e-11
gene1412	AAEL004156	182.6	2.19664	0.658151	3.33759	0.000845074	0.00403875
gene14121	AAEL010359	18631.5	0.5957	0.135137	4.40813	1.04267e-05	0.000105194
gene1413	AAEL004175	91376.7	1.03235	0.162743	6.34345	2.24683e-10	8.79802e-09
gene14133	AAEL005499	4829.8	-1.34173	0.307516	-4.36313	1.28218e-05	0.000125517
gene14138	AAEL005512	9793.09	0.945321	0.250298	3.77678	0.000158869	0.00103491
gene14145	AAEL014817	44.618	5.56855	0.921131	6.04535	1.49088e-09	4.68585e-08
gene14148	AAEL014819	120.792	5.11612	1.0357	4.93976	7.82177e-07	1.15253e-05
gene14149	AAEL014813	264.921	2.16557	0.666492	3.2492	0.00115729	0.00522607
gene14150	AAEL014811	22.5412	5.27193	1.14145	4.61861	3.86312e-06	4.52935e-05
gene14152	AAEL014815	272.256	2.72222	0.755258	3.60436	0.000312924	0.00180975
gene14155	AAEL013175	4112.47	-0.476165	0.149681	-3.18121	0.00146661	0.00635366
gene14156	AAEL013172	5136.18	-0.264664	0.0823524	-3.2138	0.0013099	0.00577895
gene14157	AAEL013173	8702.75	-0.324987	0.0948489	-3.42637	0.000611714	0.0031146
gene1416	AAEL004165	5862.96	-0.817829	0.180989	-4.51866	6.22334e-06	6.77541e-05
gene1417	AAEL004174	728.793	1.53209	0.283562	5.40302	6.55284e-08	1.32594e-06
gene14186	AAEL007465	17246.2	1.80313	0.29975	6.01544	1.794e-09	5.5403e-08
gene14197	AAEL007455	31.019	3.53158	0.988246	3.57359	0.000352125	0.00198912
gene14200	AAEL007469	891.993	0.896447	0.246854	3.63148	0.000281795	0.00166366
gene14214	AAEL007771	99154.4	1.0901	0.201639	5.4062	6.43746e-08	1.31216e-06
gene14234	AAEL009748	2451.55	-0.661537	0.154505	-4.28166	1.85507e-05	0.000171643
gene14237	AAEL009747	86450.8	1.19661	0.201549	5.93706	2.90186e-09	8.48122e-08
gene14238	AAEL009753	2468.47	1.15461	0.318435	3.62588	0.000287982	0.00169313
gene14239	AAEL009754	7520.34	-0.542364	0.124121	-4.36962	1.24461e-05	0.000122431
gene14241	AAEL009749	3554.6	0.933902	0.236016	3.95694	7.5916e-05	0.000556704
gene14244	AAEL009755	1024.88	1.0934	0.356753	3.06488	0.00217758	0.00882979
gene14245	AAEL009751	2419.15	-1.01051	0.258684	-3.90635	9.36991e-05	0.000662436
gene14248	AAEL011968	1423.85	0.499758	0.142356	3.51062	0.000447058	0.00242242
gene14252	AAEL011966	95525.7	1.97617	0.421141	4.69242	2.69991e-06	3.31927e-05
gene14253	AAEL011959	1031	1.28563	0.321221	4.00233	6.27219e-05	0.000476976
gene14254	AAEL011965	621.332	-1.45704	0.438806	-3.32046	0.000898702	0.00425318
gene14255	AAEL018229	7372.87	-0.697718	0.0878082	-7.94593	1.92732e-15	2.31523e-13
gene14266	AAEL000381	354.888	1.61112	0.409529	3.93407	8.35194e-05	0.000603408
gene14268	AAEL018292	2480.71	-0.658112	0.194275	-3.38753	0.000705253	0.00350883
gene1427	AAEL004154	1479.04	-0.646607	0.174302	-3.7097	0.000207503	0.00128894
[truncated: 2,505 more rows]

## Sheet: sex_dimorphism_forelegs
Internal gene ID	Vectorbase or RU ID	baseMean	log2FoldChange (Female/Male)	lfcSE	stat	pvalue	padj
[truncated: 762 more rows]

[truncated: 2 more sheets: sex_dimorphism_midlegs, sex_dimorphism_hindlegs]
